# Supplementary material for: Impact of Ebola virus nucleoprotein on VP40 virus-like particle production: a computational approach
Source: Commun Biol. 2024 May 25;7:634. doi: 10.1038/s42003-024-06300-8 (PMC11128010; doi:10.1038/s42003-024-06300-8)
Supplement: Supplementary file 3 — Supplemental Data 1–3 [file 42003_2024_6300_MOESM3_ESM.xlsx]

## Sheet: Suppl Data 1
	top 50 costs			number of having NP VLP more produced at 34-38h
	min	max	mean
it1 original	1.0549	2.0571	1.7653	7
it2 original	0.7403	1.7475	1.5524	12
it3 original	0.5771	1.5889	1.3537	28
it4 original	0.4772	1.0412	0.8748	44
it5 original	0.2507	0.7468	0.5959	50
it6 original	0.234	0.6583	0.5229	50
Iteration	Top 50 costs			Number of having IB-containing VLP more produced at 34-38h	Effective Runs
	min	max	mean
it1 original	1.4621	2.5379	2.2392	4	633
it2 original	1.4051	2.2725	2.0751	7	1335
it3 original	0.815	1.59	1.4095	22	1204
it4 original	0.6877	1.3518	1.1975	34	1224
it5 original	0.4552	0.7177	0.5953	49	1510
it6 original	0.2883	0.5349	0.4756	50	1695
it7 original	0.3942	0.7634	0.6937	50	1813

## Sheet: Suppl Data 2
Parameter	Round 1		Round 2		Round 3		Round 4		Round 5		Round 6		Round 6		Unit
	Lower bound	Upper Bound	Lower bound	Upper Bound	Lower bound	Upper Bound	Lower bound	Upper Bound	Lower bound	Upper Bound	Lower bound	Upper Bound	Lower bound	Upper Bound
k1	3.49×10-3	3.09×10-1	3.49×10-3	3.09×10-1	3.49×10-3	3.09×10-1	3.49×10-3	3.09×10-1	3.64×10-3	3.09×10-1	3.64×10-3	3.09×10-1	3.64×10-3	3.09×10-1	1/(nM s)
k2′	9.88×10-5	7.88×10-3	9.88×10-5	7.88×10-3	9.88×10-5	7.88×10-3	9.88×10-5	7.88×10-3	1.74×10-4	3.90×10-3	1.74×10-4	3.90×10-3	1.74×10-4	3.90×10-3	1/s
k3	5.15	4.46×102	5.15	4.46×102	5.15	4.46×102	5.15	4.46×102	1.46×101	3.97×102	1.46×101	3.97×102	1.46×101	3.97×102	dm2/(nmol s)
KD3,1	1.29×10-3	9.97×10-2	1.29×10-3	9.97×10-2	1.29×10-3	9.97×10-2	1.29×10-3	9.97×10-2	4.33×10-3	8.72×10-2	4.33×10-3	8.72×10-2	4.33×10-3	8.72×10-2	nmol/dm2
KD3,2	1.27×10-5	9.17×10-4	1.27×10-5	9.17×10-4	1.27×10-5	9.17×10-4	1.27×10-5	9.17×10-4	4.82×10-5	9.17×10-4	4.82×10-5	9.17×10-4	4.82×10-5	9.17×10-4	nmol/dm2
k4_0	1.03×10-5	9.38×10-5	1.03×10-5	9.38×10-5	1.03×10-5	9.38×10-5	1.03×10-5	9.38×10-5	1.09×10-5	3.81×10-5	1.09×10-5	3.81×10-5	1.09×10-5	3.81×10-5	1/s
k5′	1.32×10-4	9.78×10-1	1.32×10-4	9.78×10-1	1.32×10-4	9.78×10-1	1.32×10-4	9.78×10-1	6.38×10-4	6.82×10-1	6.38×10-4	6.82×10-1	6.38×10-4	6.82×10-1	1/s
k6	1×10-4	1×10-1	1×10-4	7.94×10-1	1.48×10-3	7.94×10-1	7.12×10-3	7.94×10-1	7.12×10-3	4.96×10-1	7.12×10-3	3.24×10-1	7.12×10-3	1.51×10-1	1/(nM s)
KD6,1	1×10-1	1×101	1×10-1	1×101	1×10-1	1×101	1×10-1	7.94	1×10-1	7.94	1×10-1	7.94	1×10-1	5.13	nM
ratio1	1×10-3	5×10-1	1×10-3	5×10-1	1×10-3	5×10-1	1×10-3	3.66×10-1	1×10-3	3.66×10-1	1×10-3	3.66×10-1	1×10-3	3.66×10-1	1
k7	1×10-10	1×10-5	1.78×10-9	1.78×10-4	1.78×10-9	1.78×10-3	2.82×10-8	1.78×10-3	8.51×10-8	5.37×10-3	2.57×10-7	5.37×10-3	6.95×10-7	5.37×10-3	1/(nM s)
KD7	1×10-3	1×103	1×10-3	1×103	1×10-3	1×103	1×10-3	1×103	1×10-3	1×103	1×10-3	1×103	1×10-3	1×103	nM
k8_0	1×10-3	1×101	1×10-3	1×101	1×10-3	1×101	2.51×10-3	6.31	2.51×10-3	6.31	2.51×10-3	6.31	2.51×10-3	6.31	1/(nM s)
KD8	1×10-4	1	1×10-4	1	1×10-4	1	1×10-4	6.31×10-1	1×10-4	6.31×10-1	1×10-4	6.31×10-1	1×10-4	1.7×10-1	nM
ratio2	1×10-1	1×101	1×10-1	1×101	1×10-1	1×101	1×10-1	1.58×101	2.75×10-1	1.58×101	2.75×10-1	1.58×101	2.75×10-1	1.58×101	1
ratio3	1×10-1	1×101	1×10-1	1×101	1×10-1	1×101	1×10-1	1	1×10-1	1	1×10-1	7.08×10-1	1×10-1	7.08×10-1	1
ratio4	1×10-1	1×101	1×10-1	1×101	1×10-1	1×101	1	1.58×101	1.74	1.58×101	2.17	1.58×101	3.23	1.58×101	1
r1	2	1.95×101	2	1.95×101	2	1.95×101	2	1.95×101	2.36	1.95×101	2.36	1.95×101	2.36	1.95×101	nM/s
r2_0	2.06	1.94×101	2.06	1.94×101	2.06	1.94×101	2.06	1.94×101	2.2	1.75×101	2.2	1.75×101	2.2	1.75×101	nM/s
ratio5	1×10-1	1×101	2.51×10-2	1.58	5.75×10-2	1.05	7.69×10-2	7.83×10-1	9.7×10-2	4.92×10-1	1.05×10-1	3.28×10-1	1.32×10-1	2.61×10-1	1
x	2.54×10-1	3.5×10-1	2.54×10-1	3.5×10-1	2.54×10-1	3.5×10-1	2.54×10-1	3.5×10-1	2.57×10-1	3.5×10-1	2.57×10-1	3.5×10-1	2.57×10-1	3.5×10-1	1
y2	10	50	10	50	10	50	10	50	10	50	10	50	10	50	1
z1	2	11	2	11	2	11	2	11	2	11	2	11	2	11	1
z2	3	20	3	20	3	20	3	20	8	20	8	20	8	20	1

## Sheet: Suppl Data 3
Rank	r1	k1	k2′	k3	kD3,1	kD3,2	k4	r2	k5′	z2	x	r2	k6	kD6,1	kD6,2	k7	kD7	k8	kD8	k9	kD9,1	kD9,2	k10	z1	y2	cost
1	7.90283	0.00388438	0.00233287	122.921	0.00613566	0.000916588	1.08746e-05	9.15597	0.00777679	10	0.265479	1.72402	0.0338834	0.289284	0.01012	9.91703e-06	0.178937	0.104823	0.0027996	681.37	0.000693454	0.000103593	0.000158641	9	39.0236	0.288342
2	19.5106	0.00364122	0.000862682	234.597	0.0642946	0.000578279	2.78642e-05	3.93856	0.0355289	19	0.347892	4.06741	0.011963	5.05945	0.102864	5.45564e-05	0.056676	0.0378388	0.00905436	942.473	0.015298	0.000137594	0.000181264	5	19.1587	0.392687
3	19.5106	0.00364122	0.000862682	234.597	0.0642946	0.000578279	2.78642e-05	3.93856	0.0355289	19	0.347892	3.49573	0.0286948	1.2833	0.00845518	0.000132335	0.398212	4.71022	0.0270237	221.879	0.0178216	0.000160291	0.000182827	7	33.5164	0.397675
4	19.5106	0.00364122	0.000862682	234.597	0.0642946	0.000578279	2.78642e-05	3.93856	0.0355289	19	0.347892	3.33022	0.0269666	0.165219	0.00110012	0.000621701	244.759	0.00262449	0.0111662	288.686	0.0449568	0.000404351	0.000191118	4	11.3567	0.405386
5	19.5106	0.00364122	0.000862682	234.597	0.0642946	0.000578279	2.78642e-05	3.93856	0.0355289	19	0.347892	3.19301	0.0317136	0.526071	0.00740281	0.000285113	12.1387	0.0366389	0.0279067	527.054	0.0113281	0.000101888	0.000144353	9	34.5257	0.422087
6	19.5106	0.00364122	0.000862682	234.597	0.0642946	0.000578279	2.78642e-05	3.93856	0.0355289	19	0.347892	2.86618	0.0161948	0.828317	0.0715064	0.0001064	278.272	2.5378	0.00126417	392.183	0.00850194	7.64682e-05	0.000184491	4	13.1066	0.4279
7	19.5106	0.00364122	0.000862682	234.597	0.0642946	0.000578279	2.78642e-05	3.93856	0.0355289	19	0.347892	4.09908	0.0177679	1.79393	0.00182903	1.86561e-05	0.00239085	0.0070342	0.040417	93.1134	0.00990874	8.91213e-05	0.000372249	5	27.6903	0.4304
8	15.2563	0.0153346	0.000966602	72.765	0.0625378	0.000369206	1.64225e-05	3.31509	0.174924	17	0.256881	3.05885	0.00874243	1.49017	0.0262691	7.49352e-07	8.5407	0.00572007	0.0160695	187.507	0.019012	0.000112242	0.000257896	5	37.7422	0.43522
9	19.5106	0.00364122	0.000862682	234.597	0.0642946	0.000578279	2.78642e-05	3.93856	0.0355289	19	0.347892	4.31086	0.0163438	4.69919	0.0369341	0.00164407	26.6482	0.396215	0.181359	291.147	0.0110491	9.93783e-05	0.000350836	3	38.5469	0.436507
10	19.5106	0.00364122	0.000862682	234.597	0.0642946	0.000578279	2.78642e-05	3.93856	0.0355289	19	0.347892	3.77397	0.0136554	0.858697	0.00388844	4.35534e-06	0.14227	0.391877	0.00841766	540.408	0.0368715	0.00033163	7.57329e-05	9	40.1146	0.456843
11	19.5106	0.00364122	0.000862682	234.597	0.0642946	0.000578279	2.78642e-05	3.93856	0.0355289	19	0.347892	3.00544	0.136797	0.152702	0.013914	0.000100577	0.027338	0.401099	0.0199785	611.711	0.0167291	0.000150465	0.000294112	11	28.8346	0.460614
12	10.1483	0.00856092	0.0020976	140.325	0.0574531	9.55694e-05	1.09043e-05	2.28246	0.211658	17	0.259585	1.80528	0.0452923	0.190043	0.00101108	0.00283846	17.0978	0.0128863	0.000541563	100.409	0.00883103	1.46898e-05	0.000147269	3	36.4571	0.462109
13	19.5106	0.00364122	0.000862682	234.597	0.0642946	0.000578279	2.78642e-05	3.93856	0.0355289	19	0.347892	3.35892	0.0152423	0.353581	0.00141078	1.34786e-05	2.85838	2.54611	0.00057345	209.572	0.0216916	0.000195099	0.000292863	5	22.7028	0.475516
14	10.1483	0.00856092	0.0020976	140.325	0.0574531	9.55694e-05	1.09043e-05	2.28246	0.211658	17	0.259585	2.40199	0.0165516	1.08317	0.0507816	0.00157886	50.8768	0.321361	0.00264572	78.4845	0.0323397	5.3795e-05	8.73647e-05	3	40.6154	0.476743
15	19.5106	0.00364122	0.000862682	234.597	0.0642946	0.000578279	2.78642e-05	3.93856	0.0355289	19	0.347892	4.83548	0.0146751	3.60837	0.0207322	1.42381e-05	7.76839	0.0101801	0.000139885	168.473	0.0258262	0.000232286	0.000228969	3	12.3909	0.482446
16	19.5106	0.00364122	0.000862682	234.597	0.0642946	0.000578279	2.78642e-05	3.93856	0.0355289	19	0.347892	2.93446	0.0925126	0.661198	0.00965008	8.70192e-06	0.00264777	0.600595	0.000377351	288.276	0.00781661	7.03043e-05	0.00031045	8	12.5768	0.484438
17	19.5106	0.00364122	0.000862682	234.597	0.0642946	0.000578279	2.78642e-05	3.93856	0.0355289	19	0.347892	3.11375	0.0102766	5.13851	0.0172304	5.16181e-06	20.5303	0.776886	0.0104389	613.081	0.0231493	0.00020821	0.000121373	3	28.2416	0.487208
18	10.1483	0.00856092	0.0020976	140.325	0.0574531	9.55694e-05	1.09043e-05	2.28246	0.211658	17	0.259585	2.40814	0.0865073	0.222479	0.000482888	0.00202985	0.183733	0.0440482	0.000432804	279.264	0.0227125	3.77808e-05	9.88105e-05	3	42.7382	0.489619
19	19.5106	0.00364122	0.000862682	234.597	0.0642946	0.000578279	2.78642e-05	3.93856	0.0355289	19	0.347892	2.68237	0.0597503	0.381705	0.00379069	7.96942e-06	2.94257	0.713039	0.000104443	99.8915	0.0321927	0.000289548	0.000271776	7	10.0748	0.493098
20	7.90283	0.00388438	0.00233287	122.921	0.00613566	0.000916588	1.08746e-05	9.15597	0.00777679	10	0.265479	1.84654	0.0471085	0.943898	0.238796	5.04851e-05	0.065546	0.0813004	0.00189072	1111.35	0.00186829	0.000279098	0.000135204	8	40.5257	0.494819
21	19.5106	0.00364122	0.000862682	234.597	0.0642946	0.000578279	2.78642e-05	3.93856	0.0355289	19	0.347892	3.01465	0.0575592	0.249369	0.000308764	0.000246451	4.82361	0.0278674	0.00190341	134.335	0.0123919	0.000111455	0.000377352	7	11.2137	0.495602
22	10.1483	0.00856092	0.0020976	140.325	0.0574531	9.55694e-05	1.09043e-05	2.28246	0.211658	17	0.259585	1.99207	0.0115514	2.71754	0.0230225	0.000589661	66.2151	0.0109421	0.00438902	53.5272	0.00783099	1.30263e-05	7.91499e-05	3	32.4831	0.497888
23	19.5106	0.00364122	0.000862682	234.597	0.0642946	0.000578279	2.78642e-05	3.93856	0.0355289	19	0.347892	2.63882	0.0358001	0.453557	0.00087459	2.77689e-05	37.5277	0.529497	0.0100919	249.456	0.0206472	0.000185705	0.00010832	4	42.1793	0.498263
24	19.5106	0.00364122	0.000862682	234.597	0.0642946	0.000578279	2.78642e-05	3.93856	0.0355289	19	0.347892	3.00761	0.0300811	0.371673	0.00328135	4.66246e-05	0.00508206	0.00834512	0.149332	204.309	0.00796928	7.16774e-05	6.98613e-05	3	12.5493	0.502458
25	15.2563	0.0153346	0.000966602	72.765	0.0625378	0.000369206	1.64225e-05	3.31509	0.174924	17	0.256881	2.55231	0.0117024	2.74301	0.264245	0.000121263	1.05502	1.07098	0.101386	549.768	0.0148136	8.74551e-05	0.000251465	3	11.5713	0.506748
26	15.2563	0.0153346	0.000966602	72.765	0.0625378	0.000369206	1.64225e-05	3.31509	0.174924	17	0.256881	3.35589	0.00841432	3.37568	0.206357	1.05843e-05	46.4755	0.0713284	0.000232469	165.939	0.0149994	8.8552e-05	0.000209738	10	48.553	0.507022
27	19.5106	0.00364122	0.000862682	234.597	0.0642946	0.000578279	2.78642e-05	3.93856	0.0355289	19	0.347892	2.78887	0.0156887	0.408382	0.00241959	5.37077e-06	2.28275	0.0132569	0.000106193	695.882	0.00898715	8.08323e-05	0.000118277	11	46.1905	0.512051
28	19.5106	0.00364122	0.000862682	234.597	0.0642946	0.000578279	2.78642e-05	3.93856	0.0355289	19	0.347892	4.72559	0.0598578	0.177435	0.0141755	1.02576e-05	0.929266	0.0376304	0.0711559	450.847	0.00923656	8.30756e-05	6.27533e-05	11	47.68	0.514519
29	19.5106	0.00364122	0.000862682	234.597	0.0642946	0.000578279	2.78642e-05	3.93856	0.0355289	19	0.347892	4.85669	0.0250608	1.56821	0.00405831	7.89566e-06	10.951	0.491943	0.126719	523.56	0.0225882	0.000203163	0.000287294	5	10.2537	0.516649
30	10.1483	0.00856092	0.0020976	140.325	0.0574531	9.55694e-05	1.09043e-05	2.28246	0.211658	17	0.259585	2.31113	0.0304436	0.105768	0.000230058	3.1674e-05	160.89	0.297726	0.00281932	1894.83	0.00605051	1.00646e-05	0.000109226	7	40.4595	0.51678
31	19.5106	0.00364122	0.000862682	234.597	0.0642946	0.000578279	2.78642e-05	3.93856	0.0355289	19	0.347892	2.79323	0.0175013	2.97135	0.071101	0.000302946	112.997	0.0100455	0.00443198	2598.77	0.0379398	0.000341238	0.000117973	4	35.4959	0.518524
32	10.1483	0.00856092	0.0020976	140.325	0.0574531	9.55694e-05	1.09043e-05	2.28246	0.211658	17	0.259585	1.53264	0.0130369	1.1239	0.0478584	2.20969e-05	14.0301	0.273867	0.0341713	282.309	0.0179829	2.99133e-05	0.000152708	8	11.634	0.519731
33	19.5106	0.00364122	0.000862682	234.597	0.0642946	0.000578279	2.78642e-05	3.93856	0.0355289	19	0.347892	3.41619	0.128399	2.39037	0.0280792	0.00206806	705.004	0.00344003	0.00565539	69.3728	0.0208925	0.000187911	0.000228255	2	12.3365	0.531256
34	7.90283	0.00388438	0.00233287	122.921	0.00613566	0.000916588	1.08746e-05	9.15597	0.00777679	10	0.265479	1.88982	0.0783539	0.130148	0.00877094	7.63897e-05	0.00808942	0.0328233	0.045329	927.095	0.00166189	0.000248264	7.57395e-05	9	41.8433	0.533032
35	19.5106	0.00364122	0.000862682	234.597	0.0642946	0.000578279	2.78642e-05	3.93856	0.0355289	19	0.347892	2.62784	0.0087615	1.22185	0.00566933	0.000216904	12.9777	0.0569373	0.000143982	3533.11	0.0198864	0.000178862	0.000392953	4	20.5056	0.534876
36	15.2563	0.0153346	0.000966602	72.765	0.0625378	0.000369206	1.64225e-05	3.31509	0.174924	17	0.256881	2.87571	0.0243096	1.24441	0.11289	8.15515e-05	0.245406	0.00675929	0.0890228	76.5136	0.0211278	0.000124732	0.000208182	6	16.8868	0.538195
37	15.2563	0.0153346	0.000966602	72.765	0.0625378	0.000369206	1.64225e-05	3.31509	0.174924	17	0.256881	2.88891	0.0330175	0.203256	0.00101863	2.27754e-05	0.021811	0.638648	0.000394835	71.0559	0.00630557	3.72263e-05	0.000140333	5	49.5754	0.538262
38	19.5106	0.00364122	0.000862682	234.597	0.0642946	0.000578279	2.78642e-05	3.93856	0.0355289	19	0.347892	3.66757	0.0308601	0.603514	0.000819366	9.58376e-05	665.866	0.0229002	0.00194351	748.826	0.00708329	6.37086e-05	6.81068e-05	11	49.355	0.54569
39	7.90283	0.00388438	0.00233287	122.921	0.00613566	0.000916588	1.08746e-05	9.15597	0.00777679	10	0.265479	1.75193	0.0196665	1.4177	0.00444484	7.05253e-05	0.131713	1.88913	0.00116516	440.354	0.00188493	0.000281584	0.00013851	2	37.5185	0.561836
40	10.1483	0.00856092	0.0020976	140.325	0.0574531	9.55694e-05	1.09043e-05	2.28246	0.211658	17	0.259585	1.63388	0.044515	1.03423	0.00955704	0.00395679	23.7067	2.43637	0.0233663	855.225	0.00637112	1.05979e-05	0.000170177	11	28.0548	0.565676
41	15.2563	0.0153346	0.000966602	72.765	0.0625378	0.000369206	1.64225e-05	3.31509	0.174924	17	0.256881	3.21358	0.0370117	0.742361	0.123094	0.0010876	562.623	0.012714	0.000196089	31.1913	0.00976287	5.76372e-05	0.000169177	6	41.2126	0.570582
42	19.5106	0.00364122	0.000862682	234.597	0.0642946	0.000578279	2.78642e-05	3.93856	0.0355289	19	0.347892	2.45228	0.0225483	3.53926	0.935242	0.000373918	48.014	0.00294443	0.000183687	1057.38	0.035103	0.000315723	0.000243139	7	46.4524	0.571115
43	10.1483	0.00856092	0.0020976	140.325	0.0574531	9.55694e-05	1.09043e-05	2.28246	0.211658	17	0.259585	1.86306	0.133019	0.436471	0.00198478	0.000663936	30.5988	0.00506787	0.00330462	513.97	0.00823099	1.36917e-05	0.000114839	6	22.8227	0.572321
44	15.2563	0.0153346	0.000966602	72.765	0.0625378	0.000369206	1.64225e-05	3.31509	0.174924	17	0.256881	2.73505	0.0885519	0.14924	0.00222305	0.000211637	2.41458	0.0159934	0.380736	143.2	0.0179444	0.000105939	0.00021653	5	37.0966	0.574021
45	15.2563	0.0153346	0.000966602	72.765	0.0625378	0.000369206	1.64225e-05	3.31509	0.174924	17	0.256881	3.10404	0.0781398	0.41691	0.143067	2.39443e-05	12.0331	0.510636	0.0150536	362.951	0.0270046	0.000159428	0.000145084	6	18.1912	0.574351
46	19.5106	0.00364122	0.000862682	234.597	0.0642946	0.000578279	2.78642e-05	3.93856	0.0355289	19	0.347892	4.55603	0.0143969	0.732949	0.0139944	0.00049671	1.07968	0.455111	0.00553904	1519.65	0.0260517	0.000234315	7.26868e-05	2	37.2345	0.577488
47	19.5106	0.00364122	0.000862682	234.597	0.0642946	0.000578279	2.78642e-05	3.93856	0.0355289	19	0.347892	2.46489	0.0231155	0.593161	0.00134427	8.77025e-05	13.3274	3.01956	0.0012667	1833.14	0.0141565	0.000127326	0.000391106	9	22.7819	0.587969
48	19.5106	0.00364122	0.000862682	234.597	0.0642946	0.000578279	2.78642e-05	3.93856	0.0355289	19	0.347892	3.03039	0.0514422	0.377637	0.000948485	2.97734e-05	6.65023	1.86111	0.00136998	89.9203	0.0226661	0.000203863	6.12792e-05	11	40.9731	0.591148
49	19.5106	0.00364122	0.000862682	234.597	0.0642946	0.000578279	2.78642e-05	3.93856	0.0355289	19	0.347892	3.41902	0.193731	0.10328	0.000845178	0.000583319	0.264042	0.210537	0.000166356	89.762	0.0296886	0.000267025	6.22399e-05	4	39.8565	0.592621
50	19.5106	0.00364122	0.000862682	234.597	0.0642946	0.000578279	2.78642e-05	3.93856	0.0355289	19	0.347892	2.21295	0.0117465	2.77844	0.96308	5.19689e-06	32.5756	0.00805302	0.00020404	2337.18	0.0192174	0.000172846	0.000158101	11	13.026	0.596286
