# Supplementary material for: Impact of Ebola virus nucleoprotein on VP40 virus-like particle production: a computational approach
Source: Commun Biol. 2024 May 25;7:634. doi: 10.1038/s42003-024-06300-8 (PMC11128010; doi:10.1038/s42003-024-06300-8)
Supplement: Supplementary file 4 — Supplemental Data 4-6 [file 42003_2024_6300_MOESM4_ESM.xlsx]

## Sheet: Suppl Data 4
P1			t-test (increase = 0)
WT NP	mut NP	increase	P-value
0.98499	0.99537	0.0103795	<0.0001
0.999293	0.999916	0.000622928
0.999585	0.99985	0.00026476
0.932055	0.933576	0.00152017
0.995436	0.996417	0.000981412
0.924853	0.932444	0.00759076
0.998536	0.999814	0.00127833
0.966001	0.989444	0.0234425
0.987332	0.989757	0.00242506
0.997473	0.999221	0.00174856
0.999684	0.999965	0.000280843
0.972658	0.980895	0.00823641
0.997943	0.998907	0.000963801
0.925012	0.935464	0.0104529
0.994015	0.996244	0.00222914
0.994872	0.999703	0.00483162
0.990241	0.993587	0.00334617
0.999565	0.999737	0.000171916
0.996435	0.998933	0.00249797
0.992979	0.998902	0.00592354
0.998404	0.998626	0.00022231
0.899925	0.927938	0.0280128
0.987956	0.990409	0.0024531
0.99976	0.999942	0.000182128
0.99926	0.999505	0.000244714
0.96787	0.974907	0.00703777
0.997228	0.998929	0.00170029
0.996112	0.9992	0.00308755
0.989044	0.994579	0.00553518
0.778774	0.836302	0.0575286
0.969747	0.971177	0.00143
0.97794	0.985247	0.00730682
0.824548	0.838013	0.0134649
0.996919	0.999417	0.00249804
0.996311	0.996677	0.00036525
0.999441	0.999826	0.000384748
0.999136	0.999791	0.000655502
0.816388	0.838498	0.0221099
0.997149	0.998892	0.0017429
0.959304	0.975371	0.0160665
0.778821	0.799554	0.0207325
0.987866	0.988436	0.000570037
0.94794	0.965988	0.0180485
0.99846	0.998858	0.000398035
0.991319	0.993667	0.00234806
0.999468	0.999547	7.95166e-05
0.996315	0.996712	0.000397232
0.997046	0.998027	0.000981569
0.999847	0.999912	6.48806e-05
0.989957	0.99218	0.00222396

## Sheet: Suppl Data 5
Rank	Time (h)
	1	2	3	4	5	6	7	8	9	10	11	12	13	14	15
1	74.4131	123.111	165.501	204.127	237.38	270.493	305.431	338.201	370.955	402.549	433.066	462.319	489.159	514.692	537.042
2	73.8472	124.251	169.055	210.044	250.417	289.188	327.773	365.355	401.812	437.019	470.646	502.148	531.309	556.781	577.815
3	142.471	229.129	309.69	385.255	453.134	510.773	555.853	587.506	603.249	609.534	610.378	614.775	621.317	630.675	641.73
4	81.9668	132.747	175.893	216.298	250.878	282.904	316.363	347.157	376.982	405.759	433.259	459.316	483.545	506.265	526.609
5	65.179	104.942	141.106	173.896	204.643	234.486	262.071	289.416	315.188	340.81	365.171	388.865	411.932	434.342	455.992
6	72.2569	113.576	153.133	190.095	225.46	259.287	291.696	323.255	353.582	382.416	410.8	438.079	464.361	489.286	512.958
7	108.836	176.934	237.717	294.356	350.611	406.51	460.107	510.856	557.617	597.584	624.753	627.856	599.259	586.156	588.421
8	174.762	321.731	458.502	573.858	605.736	567.202	564.668	574.856	609.423	647.116	674.98	697.706	702.393	692.931	691.422
9	90.7249	152.172	206.285	257.755	307.321	354.513	400.072	443.412	483.865	520.861	553.408	580.678	598.226	606.438	603.645
10	114.938	185.102	249.282	307.825	363.933	416.088	464.404	506.681	543.72	573.219	595.849	608.462	614.122	615.38	614.69
11	116.226	191.934	263.796	333.766	399.576	460.94	516.663	563.736	596.575	608.796	599.461	591.54	590.855	599.523	614.513
12	119.084	211.422	298.684	381.288	458.961	529.874	586.79	616.304	604.922	579.462	575.333	579.126	582.98	601.506	636.05
13	100.022	177.609	249.013	318.395	384.769	447.27	504.544	553.343	586.224	600.897	600.768	593.983	589.664	589.09	596.306
14	109.574	180.092	241.025	290.852	343.74	394.631	443.103	487.671	527.259	560.019	585.376	601.176	608.741	608.857	607.695
15	67.9919	114.618	157.17	196.25	230.553	266.098	299.659	333.895	366.723	399.042	430.183	460.271	488.358	514.833	539.696
16	93.5719	154.647	206.792	256.624	304.352	349.572	392.388	432.647	470.138	504.681	535.317	562.304	582.706	597.446	604.331
17	86.9765	140.899	185.127	218.928	247.983	282.904	316.836	350.499	381.599	411.377	443.962	478.083	509.75	536.872	561.115
18	72.5038	119.597	160.594	197.866	233.461	267.808	301.406	332.92	362.992	392.149	420.087	446.836	472.089	496.075	518.03
19	78.1653	143.062	205.834	268.715	330.26	390.272	448.677	504.405	553.244	587.655	594.685	572.551	547.188	535.066	541.079
20	64.9049	105.784	142.815	175.523	206.104	235.573	263.482	289.196	312.964	339.073	364.089	389.049	413.086	436.46	458.888
21	118.842	193.322	256.731	314.586	367.693	416.69	461.456	501.529	536.141	563.922	584.182	595.519	601.116	603.18	610.443
22	122.242	212.865	298.21	378.647	454.16	522.027	577.348	607.704	602.15	585.496	584.055	597.287	613.035	627.212	640.89
23	119.469	203.856	291.924	375.467	455.013	527.281	583.774	608.105	586.867	585.169	588.323	600.411	619.386	640.355	663.45
24	72.9563	116.925	154.135	187.671	217.948	244.218	271.466	298.378	323.308	347.833	370.915	393.323	414.768	435.298	454.995
25	99.6813	178.082	246.058	309.573	372.648	432.807	489.175	540.437	583.481	610.845	615.381	603.085	591.318	589.974	602.413
26	59.1714	101.231	142.967	180.839	214.929	249.751	284.233	319.459	353.784	387.362	420.672	452.815	484.022	514.052	541.825
27	192.366	311.315	422.668	519.864	591.527	626.162	635.774	636.504	642.765	657.219	671.604	683.873	694.083	700.759	706.653
28	98.5676	160.091	212.196	261.182	305.074	344.964	385.408	422.191	455.827	487.994	517.402	543.483	566.504	584.274	598.104
29	58.9889	98.028	131.996	163.789	192.576	221.319	248.319	275.674	301.711	327.733	352.629	377.231	401.03	424.179	446.629
30	96.0738	161.546	224.756	287.152	346.701	404.009	458.322	508.759	552.797	586.201	604.665	603.996	595.101	585.708	582.078
31	84.0673	136.77	181.477	221.564	259.532	295.839	329.512	362.021	393.022	422.314	449.675	475.7	499.81	522.082	542.61
32	99.898	170.68	232.285	292.033	350.299	407.032	461.854	512	555.225	588.137	604.831	604.41	591.772	579.956	577.157
33	70.299	109.319	146.595	181.291	213.628	244.579	274.09	302.497	329.859	356.55	382.32	407.118	431.123	453.91	475.62
34	80.2562	128.764	170.276	207.778	242.282	275.013	305.881	335.794	363.97	391.175	417.21	441.946	465.363	487.031	507.282
35	128.865	242.485	350.733	453.006	539.513	573.414	563.652	561.899	562.261	594.791	624.247	641.259	656.399	654.918	643.322
36	104.597	174.58	237.337	298.156	356.089	410.02	460.314	505.69	545.091	576.316	595.67	603.595	603.023	599.263	596.469
37	109.821	198.64	279.467	355.153	426.279	490.877	544.765	579.824	589.995	582.733	574.02	572.191	580.81	598.114	622.848
38	109.548	190.433	271.324	349.153	424.528	504.336	583.815	660.389	699.276	664.908	594.377	565.841	601.127	642.681	682.608
39	119.013	193.108	252.619	299.197	352.601	403.234	451.244	495.305	534.546	566.769	592.688	608.859	617.776	621.213	620.455
40	120.136	196.628	264.132	326.627	384.733	437.275	483.829	524.02	556.035	580.903	596.289	604.9	609.491	611.136	615.034
41	75.6289	122.543	162.015	197.523	227.938	254.039	281.753	308.898	336.209	362.118	387.325	411.34	434.526	456.892	478.207
42	78.4844	132.009	181.418	228.175	273.251	317.286	359.989	401.387	441.26	479.666	515.559	548.518	575.847	596.465	607.12
43	108.165	184.896	255.004	322.238	386.518	447.275	503.757	553.096	589.463	605.443	603.048	593.145	586.543	588.869	597.221
44	165.277	246.704	323.464	401.461	473.302	538.803	592.482	628.327	642.41	646.064	652.64	655.428	652.077	655.013	666.252
45	95.3294	160.343	219.863	276.145	330.766	383.121	433.118	480.862	524.608	562.478	591.739	608.106	611.837	606.248	594.398
46	64.5152	115.098	161.642	206.875	251.859	295.648	338.439	380.115	420.424	458.974	495.449	528.646	557.13	578.911	589.863
47	72.9712	119.021	160.192	196.992	232.119	266.485	299.345	331.078	361.458	390.889	419.047	446.128	471.765	495.902	518.503
48	101.203	178.458	245.379	309.366	368.457	428.296	484.49	535.163	577.288	604.785	608.748	599.471	590.199	591.837	600.37
49	63.7936	107.58	144.947	179.488	213.648	246.036	275.775	303.301	331.6	361.081	390.259	418.776	446.568	473.181	498.557
50	108.574	188.82	260.954	330.369	396.827	460.092	519.538	572.416	612.298	625.785	610.961	594.848	584.12	585.946	596.191

## Sheet: Suppl Data 6
Concentration (number)		Size of IB
Time(h)	Rank	1	2	3	4	5	6	7	8	9	10	11	12	13	14	15	16	17	18	19	20	21	22	23	24	25	26	27	28	29	30	31	32	33	34	35	36	37	38	39	40	41	42	43	44	45	46	47	48
1	1	764.47	769.143	773.046	775.032	772.611	760.319	726.022	642.608	449.692	453.174	456.659	460.12	463.531	466.876	470.151	473.367	476.55	479.743	483.002	486.398	490.008	493.918	498.215	502.986	508.313	514.273	520.933	528.348	536.563	545.607	555.499	566.24	577.82	590.216	603.391	617.298	631.881	647.074	662.818	679.061	695.719	712.702	729.916	747.267	764.651	781.673	798.528	815.129
	2	1872.75	1876.05	1873.54	1860.38	1827.94	1760.48	1628.86	1377.89	901.675	908.356	915.441	923.001	931.049	939.536	948.356	957.363	966.391	975.284	983.91	992.186	1000.08	1007.64	1014.96	1022.19	1029.55	1037.29	1045.68	1055.02	1065.6	1077.7	1091.59	1107.51	1125.64	1146.14	1169.12	1194.64	1222.71	1253.3	1286.32	1321.66	1359.15	1398.61	1439.82	1482.53	1526.48	1571.41	1617.02	1663.03
	3	378.681	379.714	380.583	381.118	380.985	379.525	375.42	365.998	345.72	302.833	212.028	212.925	213.845	214.781	215.722	216.658	217.575	218.461	219.305	220.097	220.827	221.491	222.085	222.609	223.064	223.438	223.703	223.875	223.976	224.032	224.097	224.46	224.839	225.247	225.7	226.214	226.802	227.479	228.258	229.153	230.174	231.332	232.638	234.099	235.722	237.514	239.479	241.621
	4	608.65	555.04	405.874	408.237	410.648	413.109	415.627	418.206	420.852	423.56	426.323	429.124	431.944	434.76	437.549	440.293	442.98	445.603	448.169	450.691	453.194	455.713	458.291	460.975	463.82	466.884	470.226	473.903	477.972	482.484	487.487	493.021	499.119	505.806	513.098	521.005	529.526	538.651	548.364	558.641	569.448	580.75	592.5	604.65	617.19	630.068	643.225	656.596
	5	1473.91	1477.44	1448.65	1366.16	1072.04	1085.28	1098.22	1104.92	1102.22	1091.33	1077.6	1068.68	1072.21	1093.87	1136.08	1197.71	1274.46	1359.71	1445.63	1524.2	1588.17	1631.66	1650.63	1642.99	1608.61	1549.11	1467.59	1368.25	1256.06	1136.42	1014.83	896.598	786.638	689.311	608.307	546.573	506.287	488.871	495.005	524.703	581.952	672.207	793.989	948.831	1120.59	1251.19	1396.08	1552.28
	6	1546.14	1129.69	632.613	634.825	636.752	638.535	640.48	642.961	646.293	650.623	655.895	661.868	668.185	674.443	680.276	685.406	689.676	693.069	695.697	697.79	699.665	701.703	704.313	707.913	712.901	719.635	728.422	739.508	753.07	769.213	787.975	809.329	833.189	859.413	887.815	918.174	950.237	983.729	1018.36	1053.84	1089.87	1126.15	1162.4	1198.35	1233.73	1268.31	1301.87	1334.21
	7	2567.86	1259.18	480.309	480.602	482.31	485.035	488.385	492.087	495.903	499.572	502.813	505.335	506.836	507.01	505.577	502.338	497.236	490.415	482.262	473.405	464.683	457.087	451.678	449.491	451.444	458.258	470.394	488.006	510.928	538.674	570.532	609.615	663.293	720.592	767.803	787.501	803.104	812.943	816.202	814.178	805.87	796.819	783.018	762.556	734.463	701.889	666.319	623.485
	8	661.391	519.77	402.094	304.189	222.375	153.454	94.7736	44.305	44.7375	45.1844	45.6426	46.109	46.5812	47.057	47.5348	48.0128	48.4897	48.964	49.4339	49.8976	50.353	50.797	51.2233	51.6353	52.0008	52.3211	52.5996	52.842	53.0615	53.397	53.7058	53.9921	54.2865	54.585	54.891	55.208	55.5403	55.8927	56.2702	56.6786	57.1236	57.6114	58.1485	58.7424	59.4211	60.1921	61.0625	62.0389
	9	3075.05	1330.93	454.224	457.012	459.659	462.038	464.281	466.748	469.868	473.973	479.199	485.465	492.519	500.003	507.534	514.764	521.427	527.368	532.542	537.005	540.893	544.393	547.581	550.571	554.117	557.941	562.083	566.507	571.114	575.742	580.187	584.218	587.587	590.051	591.4	591.45	590.064	587.162	582.723	576.746	569.24	560.444	550.671	540.293	529.729	519.538	511.057	503.369
	10	478.47	398.908	261.607	262.114	262.612	263.114	263.642	264.22	264.862	265.57	266.326	267.098	267.842	268.504	269.027	269.358	269.448	269.258	268.762	267.916	266.784	265.349	263.638	261.69	259.556	257.294	254.968	252.647	250.403	248.31	246.44	244.862	243.643	242.845	242.525	242.734	243.515	244.906	246.936	249.628	252.997	257.053	261.796	267.221	273.319	280.072	287.48	295.902
	11	676.766	654.589	622.66	576.267	507.817	404.722	246.375	247.584	248.761	249.91	251.038	252.153	253.262	254.367	255.468	256.559	257.633	258.679	259.686	260.646	261.551	262.399	263.193	263.941	264.658	265.354	266.043	266.767	267.657	268.653	269.793	271.116	272.66	274.463	276.56	278.984	281.765	284.928	288.496	292.485	296.91	301.778	307.094	312.857	319.063	325.703	332.765	340.233
	12	3599.54	2024.39	1091.3	534.991	202.095	202.68	203.219	203.863	204.72	205.86	207.33	209.156	211.345	213.882	216.728	219.824	223.089	226.408	229.607	232.722	235.728	238.467	240.869	242.881	244.465	245.605	246.301	246.573	246.458	246.007	245.285	244.371	243.351	242.318	241.372	240.611	240.139	240.055	240.456	241.435	243.078	245.465	248.667	252.748	257.762	263.753	270.757	278.8
	13	1066.68	890.824	741.237	613.457	501.571	398.173	294.481	180.541	179.076	177.208	174.911	172.194	169.095	165.683	162.053	158.317	154.602	151.042	147.774	144.931	142.642	141.025	140.186	140.216	141.195	143.184	146.235	150.408	155.821	162.821	172.265	184.128	198.28	214.46	232.022	249.543	268.426	288.352	308.606	327.388	341.19	355.384	369.885	384.611	399.483	414.424	429.359	444.217
	14	648.447	647.699	642.965	629.658	597.743	524.882	361.375	363.295	365.25	367.244	369.279	371.355	373.471	375.622	377.801	380	382.209	384.414	386.607	388.776	390.914	393.016	395.08	397.109	399.107	401.087	403.061	405.048	407.07	409.151	411.317	413.597	416.021	418.617	421.417	424.448	427.739	431.314	435.198	439.411	443.97	448.89	454.182	459.854	465.908	472.347	479.166	486.359
	15	2031.1	1032.62	407.782	420.411	435.902	452.448	468.323	482.12	492.75	499.484	502.032	500.562	495.673	488.299	479.594	470.808	463.178	457.861	456.501	460.889	469.48	484.962	507.036	528.893	555.969	587.997	624.604	665.335	709.678	757.079	806.964	858.754	911.875	965.771	1019.91	1073.8	1126.97	1179.01	1229.53	1278.2	1324.72	1368.83	1410.33	1449.04	1484.82	1517.57	1547.21	1573.7
	16	890.341	800.904	653.942	409.258	411.231	413.242	415.299	417.414	419.589	421.811	424.054	426.273	428.416	430.425	432.244	433.825	435.136	436.158	436.897	437.376	437.639	437.751	437.792	437.856	438.05	438.483	439.272	440.529	442.365	444.884	448.18	452.336	457.464	463.536	470.637	478.793	488.016	498.304	509.639	521.994	535.327	549.585	564.707	580.625	597.26	614.532	632.353	650.635
	17	974.207	855.826	591.1	594.118	597.151	600.195	603.243	606.289	609.334	612.386	615.461	618.576	621.75	624.994	628.31	631.692	635.123	638.582	642.048	645.501	648.928	652.329	655.714	659.111	662.56	666.116	669.846	673.829	678.149	682.894	688.157	694.027	700.588	707.918	716.088	725.155	735.166	746.155	758.142	771.133	785.121	800.085	815.991	832.795	850.44	868.86	888.005	907.842
	18	2449.17	1418.44	647.442	650.925	654.32	657.577	660.656	663.564	666.368	669.19	672.167	675.426	679.052	683.083	687.506	692.278	697.338	702.629	708.119	713.805	719.728	725.972	732.661	739.952	748.03	757.092	767.343	778.981	792.189	807.127	823.923	842.674	863.437	886.228	911.025	937.767	966.356	996.659	1028.52	1061.74	1096.12	1131.43	1167.43	1203.88	1240.53	1277.13	1313.42	1349.18
	19	3671.81	3074.01	2575.89	2166.22	1831.74	1555.45	1313.58	1073.23	795.113	446.861	451.249	456.104	460.909	465.158	468.436	470.476	471.2	470.719	469.327	467.468	465.694	464.632	465.016	468.226	475.458	483.274	494.601	509.764	528.983	552.373	579.946	611.625	647.245	686.572	729.309	775.113	823.604	874.375	927.004	981.066	1036.13	1091.79	1147.64	1203.28	1258.38	1312.58	1365.58	1417.11
	20	1421.5	1432.03	1442.93	1454.09	1465.25	1475.67	1483.24	1481.87	1453.84	1347.38	1010.97	1019.69	1028.57	1037.61	1046.79	1056.11	1065.56	1075.18	1085	1095.07	1105.49	1116.36	1127.8	1139.95	1152.95	1166.97	1182.14	1198.6	1216.5	1235.92	1256.96	1279.68	1304.1	1330.2	1357.97	1387.32	1418.16	1450.36	1483.76	1518.17	1553.41	1589.25	1625.46	1661.82	1698.06	1733.95	1769.25	1803.72
	21	686.599	689.154	691.752	694.373	696.957	699.305	700.778	699.319	688.3	646.318	504.234	506.322	508.44	510.59	512.769	514.975	517.205	519.452	521.709	523.969	526.22	528.455	530.663	532.835	534.965	537.047	539.078	541.056	542.985	544.868	546.715	548.536	550.344	552.156	553.99	555.865	557.804	559.83	561.964	564.233	566.658	569.264	572.074	575.11	578.391	581.937	585.766	589.893
	22	1725.29	1304.45	945.351	630.527	329.138	325.845	322.458	319.66	318.174	318.594	321.278	326.31	333.521	342.548	352.897	364.008	375.31	386.258	396.364	405.217	412.493	417.959	421.478	422.999	422.553	420.246	416.246	410.773	404.088	396.482	388.262	379.743	371.242	363.061	355.491	348.799	343.224	338.98	336.247	335.173	336.347	340.452	348.962	362.34	373.287	387.323	404.595	424.92
	23	1486.81	1243.97	1020.89	814.271	619.035	427.108	226.441	226.999	227.387	227.609	227.695	227.69	227.658	227.667	227.782	228.061	228.545	229.26	230.214	231.403	232.808	234.405	236.165	238.058	240.056	242.061	243.984	245.85	247.698	249.593	252.523	255.552	258.711	262.035	265.565	269.34	273.405	277.8	282.566	287.742	293.361	299.455	306.05	313.167	320.823	329.03	337.792	347.11
	24	806.896	810.26	813.678	816.852	817.856	804.48	698.739	702.197	705.735	709.343	713.012	716.726	720.47	724.224	727.972	731.699	735.401	739.083	742.764	746.482	750.289	754.257	758.471	763.031	768.047	773.631	779.9	786.965	794.933	803.897	813.935	825.11	837.465	851.021	865.781	881.723	898.807	916.974	936.145	956.227	977.112	998.679	1020.8	1043.34	1066.16	1089.11	1112.05	1134.83
	25	2107.46	1152.31	590.471	241.659	242.839	243.844	245.412	248.043	251.833	256.495	261.49	266.174	269.922	272.188	272.184	270.674	267.168	261.793	254.784	246.459	237.189	227.37	217.403	207.674	198.547	190.349	183.369	177.853	174.027	172.418	174.741	180.992	191.373	207.022	227.545	252.502	281.42	313.806	349.076	385.135	400.358	416.992	434.911	453.986	474.085	495.078	516.833	539.222
	26	1699.01	1617.4	1517.1	1393.42	1240.37	1049.59	806.724	482.711	488.093	493.947	500.322	507.206	514.57	522.402	530.753	539.751	549.608	560.611	573.091	587.4	603.878	622.822	644.464	668.956	696.396	727.901	763.684	803.488	846.687	885.739	926.298	967.934	1010.2	1052.64	1094.81	1136.29	1176.66	1215.56	1252.65	1287.63	1320.25	1350.29	1377.58	1401.98	1423.41	1441.8	1457.13	1469.41
	27	600.064	114.935	115.235	115.491	115.694	115.853	115.99	116.134	116.315	116.566	116.924	117.429	118.07	118.874	119.843	120.964	122.21	123.546	124.927	126.304	127.626	128.842	129.902	130.741	131.296	131.545	131.474	131.078	130.359	129.322	127.96	126.21	124.549	122.438	119.931	117.084	113.969	110.797	108.632	106.362	104.016	101.623	99.2104	96.8045	94.4307	92.1129	89.8733	87.7325
	28	439.643	441.481	443.232	444.659	445.095	442.688	432.262	399.161	301.424	303	304.591	306.171	307.718	309.205	310.613	311.924	313.13	314.23	315.232	316.15	317.007	317.831	318.656	319.519	320.461	321.521	322.742	324.164	325.824	327.758	329.997	332.571	335.501	338.808	342.506	346.603	351.106	356.013	361.32	367.02	373.099	379.543	386.331	393.442	400.853	408.535	416.462	424.611
	29	2298.24	2051.68	1657.08	1022.65	1030.91	1039	1047.12	1055.61	1064.84	1074.99	1086.05	1097.83	1110.05	1122.38	1134.6	1146.58	1158.35	1170.08	1182.08	1194.77	1208.66	1224.26	1242.1	1262.68	1286.42	1313.68	1344.69	1379.6	1418.44	1461.12	1507.48	1557.22	1610.01	1665.41	1722.94	1782.08	1842.3	1903.02	1963.68	2023.73	2082.64	2139.88	2194.99	2247.52	2297.08	2343.31	2385.91	2424.63
	30	1519.09	1276.78	1045.68	815.832	575.046	314.107	314.015	314.448	315.638	317.669	320.466	323.819	327.438	331.004	334.218	336.835	338.687	339.694	339.86	339.268	338.07	336.485	334.844	333.514	332.572	332.071	332.428	333.873	336.605	340.795	346.574	354.043	363.263	374.265	387.045	401.571	417.785	435.606	454.932	475.646	497.618	520.707	544.767	569.648	595.207	621.358	647.953	674.84
	31	855.787	856.635	847.162	801.224	626.856	630.631	634.446	638.307	642.218	646.182	650.199	654.26	658.352	662.455	666.546	670.601	674.598	678.521	682.363	686.128	689.833	693.508	697.196	700.953	704.845	708.945	713.333	718.092	723.304	729.05	735.406	742.441	750.214	758.775	768.163	778.403	789.511	801.486	814.318	827.985	842.452	857.675	873.6	890.165	907.302	924.936	942.986	961.37
	32	1141.3	1143.11	1142.22	1136.93	1124.71	1101.78	1062.47	997.904	893.724	725.614	451.5	454.307	457.127	459.946	462.746	465.509	468.214	470.846	473.389	475.836	478.183	480.437	482.613	484.734	486.831	488.945	491.124	493.421	495.896	498.611	501.632	505.025	508.855	513.186	518.079	523.591	529.771	536.666	544.312	552.742	561.977	572.033	582.917	594.712	607.946	622.6	638.641	656.02
	33	1202.44	499.505	502.749	505.996	509.083	511.94	514.607	517.172	519.705	522.223	524.69	527.04	529.209	531.157	532.889	534.461	535.976	537.582	539.454	541.79	544.792	548.66	553.58	559.715	567.204	576.155	586.642	598.708	612.363	627.587	644.329	662.516	682.047	702.808	724.663	747.466	771.067	795.317	820.05	845.098	870.293	895.473	920.478	945.154	969.213	992.653	1015.35	1037.18
	34	995.815	994.842	968.255	811.952	816.616	821.379	826.242	831.211	836.289	841.479	846.785	852.207	857.74	863.377	869.102	874.9	880.752	886.639	892.547	898.465	904.393	910.338	916.32	922.366	928.519	934.829	941.356	948.165	955.329	962.923	971.019	979.693	989.013	999.042	1009.83	1021.44	1033.89	1047.21	1061.41	1076.49	1092.44	1109.24	1126.85	1145.23	1164.31	1184.03	1204.32	1225.09
	35	1067.65	888.157	733.96	601.021	486.015	386.187	299.235	223.228	156.546	97.8497	46.0697	46.3842	46.7165	47.0629	47.426	47.8048	48.198	48.6035	49.019	49.4418	49.8692	50.2986	50.7276	51.1541	51.5768	51.9948	52.4078	52.8167	53.2227	53.6284	54.0369	54.4524	54.8796	55.3243	55.793	56.2927	56.8311	57.4165	58.0573	58.7626	59.5415	60.4033	61.3572	62.4125	63.5783	64.8635	66.2766	67.8256
	36	1115.79	1025.08	912.479	770.748	589.826	356.974	358.841	360.696	362.533	364.34	366.1	367.794	369.401	370.901	372.275	373.508	374.59	375.517	376.293	376.928	377.439	377.854	378.207	378.54	378.901	379.345	379.93	380.72	381.778	383.172	384.976	387.308	390.383	394.193	398.179	402.83	408.184	414.272	421.116	428.732	437.128	446.305	456.256	466.967	478.418	490.583	503.429	516.92
	37	2871.39	1886.87	1222.75	774.316	471.249	266.282	127.617	128.062	128.494	128.923	129.364	129.829	130.33	130.876	131.478	132.143	132.88	133.695	134.591	135.576	136.651	137.821	139.091	140.464	141.946	143.543	145.263	147.114	149.107	151.254	153.565	156.057	158.744	161.641	164.766	168.136	171.767	175.676	179.882	184.399	189.243	194.428	199.967	205.872	212.151	218.814	225.864	233.307
	38	364.987	332.775	289.302	227.2	177.859	121.975	138.856	159.596	182.43	192.089	200.299	205.91	208.022	206.238	199.188	182.953	167.463	146.596	125.063	100.675	74.5799	59.1337	43.539	28.3069	13.8929	15.4372	17.7398	19.9302	21.9794	23.8638	25.565	26.998	28.1548	28.9432	29.1039	28.6687	27.6752	52.7191	85.5952	122.286	162.246	204.875	237.668	271.833	307.011	342.864	379.075	415.351
	39	459.52	453.826	438.106	396.761	288.11	289.046	290.004	290.998	292.039	293.132	294.278	295.467	296.682	297.898	299.089	300.224	301.274	302.213	303.019	303.674	304.171	304.507	304.687	304.725	304.641	304.459	304.211	303.933	303.662	303.44	303.308	303.308	303.481	303.869	304.507	305.433	306.676	308.266	310.226	312.577	315.335	318.511	322.134	326.447	331.441	337.103	343.413	350.344
	40	692.633	657.104	606.955	536.236	436.659	296.917	298.304	299.712	301.145	302.602	304.082	305.585	307.105	308.638	310.177	311.715	313.243	314.754	316.24	317.695	319.113	320.491	321.828	323.124	324.382	325.609	326.812	328	329.186	330.385	331.615	332.896	334.256	335.714	337.27	338.916	340.692	342.616	344.705	346.975	349.44	352.115	355.01	358.137	361.505	365.12	368.987	373.111
	41	1772.19	1195.24	1202.11	1209.14	1216.36	1223.75	1231.34	1239.11	1247.06	1255.22	1263.57	1272.14	1280.93	1289.94	1299.18	1308.62	1318.23	1327.99	1337.85	1347.75	1357.67	1367.58	1377.44	1387.28	1397.11	1406.99	1417	1427.22	1437.79	1448.84	1460.53	1473.01	1486.45	1501.02	1516.87	1534.14	1552.96	1573.44	1595.66	1619.69	1645.55	1673.24	1702.75	1734.01	1766.96	1801.47	1837.43	1874.69
	42	1176.12	1178.22	1174.86	1162.15	1133.58	1078.27	978.108	803.027	503.639	508.2	512.832	517.518	522.239	526.976	531.714	536.443	541.161	545.877	550.615	555.408	560.305	565.364	570.654	576.254	582.244	588.708	595.729	603.389	611.762	620.914	630.903	641.776	653.568	666.3	679.981	694.608	710.164	726.622	743.94	762.069	780.949	800.51	820.678	841.37	862.5	883.977	905.707	927.595
	43	755.627	755.909	754.671	750.791	742.559	727.461	701.88	660.576	595.349	491.287	316.812	317.573	318.209	318.677	318.937	318.95	318.689	318.135	317.283	316.14	314.73	313.09	311.271	309.332	307.346	305.392	303.554	301.92	300.579	299.619	299.125	299.18	299.858	301.228	303.351	306.28	310.057	314.716	320.281	326.768	334.338	343.643	354.661	367.352	381.66	397.514	414.829	433.509
	44	296.942	283.622	253.143	180.647	180.959	181.25	181.502	181.699	181.833	181.906	181.925	181.906	181.861	181.802	181.741	181.68	181.621	181.561	181.493	181.41	181.304	181.165	180.989	180.768	180.502	180.189	179.833	179.441	179.02	178.582	178.139	177.705	177.295	176.932	176.642	176.446	176.368	176.43	176.651	177.095	177.692	178.454	179.393	180.519	181.842	183.367	185.1	187.044
	45	1050.96	1050.18	1044.55	1030.74	1003.32	953.265	865.327	713.392	452.454	455.645	458.893	462.19	465.527	468.889	472.259	475.618	478.947	482.23	485.452	488.606	491.691	494.713	497.689	500.64	503.599	506.606	509.706	512.95	516.394	520.097	524.117	528.515	533.349	538.675	544.544	551.004	558.096	565.855	574.309	583.481	593.383	604.022	615.397	627.499	640.312	653.814	667.977	682.765
	46	3276.99	2980.11	2717.72	2481.55	2259.49	2037.28	1800.88	1539.19	1246.17	921.675	570.463	577.866	584.82	591.44	597.974	604.768	612.218	620.734	630.706	642.482	656.345	672.506	691.1	712.184	735.739	761.68	789.861	820.086	852.117	885.687	920.505	956.268	992.667	1029.39	1066.15	1102.65	1138.62	1173.8	1207.97	1240.92	1272.46	1302.43	1330.69	1357.13	1381.66	1404.2	1424.7	1443.13
	47	1609.19	1452.03	1195.67	770.823	774.827	778.866	783.243	788.271	794.163	800.964	808.539	816.61	824.823	832.812	840.261	846.951	852.779	857.774	862.082	865.956	869.729	873.788	878.551	884.434	891.836	901.116	912.581	926.473	942.967	962.164	984.096	1008.73	1035.96	1065.63	1097.55	1131.47	1167.12	1204.2	1242.39	1281.39	1320.85	1360.48	1399.95	1438.97	1477.26	1514.56	1550.62	1585.24
	48	1994.59	1517.97	1107.49	741.017	383.218	380.206	379.074	380.858	386.044	394.506	405.613	418.399	431.745	444.533	455.749	464.564	470.366	472.787	471.693	467.175	459.514	449.155	436.667	422.704	407.967	393.173	379.023	366.177	355.237	346.732	342.303	343.41	353.583	372.72	400.486	411.557	426.362	444.786	466.659	491.768	519.867	550.68	583.914	619.267	656.426	695.081	734.923	775.653
	49	2518.14	2313.37	2011.59	1570.16	930.338	939.708	949.283	959.066	969.062	979.283	989.742	1000.45	1011.4	1022.6	1034.01	1045.61	1057.38	1069.3	1081.38	1093.69	1106.29	1119.32	1132.95	1147.37	1162.84	1179.6	1197.93	1218.09	1240.35	1264.93	1292.05	1321.87	1354.51	1390.04	1428.47	1469.75	1513.8	1560.46	1609.53	1660.76	1713.87	1768.54	1824.42	1881.13	1938.28	1995.48	2052.33	2108.43
	50	2323.79	937.628	329.058	364.24	395.407	422.664	446.259	465.608	479.072	484.792	482.535	474.083	463.093	454.107	451.266	457.209	472.418	495.321	522.112	546.838	560.506	562.562	557.28	539.571	509.246	468.556	420.401	368.35	316.174	267.398	225.119	198.525	194.745	202.857	220.992	210.747	205.88	203.88	201.81	198.217	193.2	186.165	178.087	169.671	162.138	158.847	178.403	191.097
2	1	638.935	638.319	635.754	629.628	617.129	593.236	548.661	465.504	308.522	309.729	310.936	312.135	313.313	314.458	315.556	316.594	317.563	318.453	319.258	319.978	320.614	321.17	321.656	322.085	322.473	322.841	323.21	323.606	324.056	324.588	325.232	326.017	326.973	328.129	329.513	331.152	333.072	335.296	337.911	341.07	344.783	349.058	353.894	359.286	365.164	370.159	375.544	381.316
	2	1578.05	1557.41	1525.22	1476.92	1406.27	1304.16	1155.44	931.806	578.65	579.702	581.219	583.426	586.493	590.514	595.501	601.395	608.069	615.353	623.043	630.92	638.76	646.347	653.479	659.976	665.685	670.482	674.278	677.016	678.676	679.271	678.846	677.477	675.267	672.344	668.854	664.96	660.839	656.672	652.646	648.947	645.758	643.255	641.601	640.952	641.447	643.208	646.343	650.94
	3	317.504	317.048	315.981	313.968	310.491	304.744	295.459	280.563	256.431	216.152	145.435	145.855	146.307	146.797	147.328	147.898	148.506	149.146	149.81	150.488	151.171	151.847	152.504	153.13	153.711	154.22	154.612	154.877	155.006	155.001	154.905	154.932	154.869	154.716	154.474	154.144	153.728	153.232	152.66	152.018	151.313	150.551	149.741	148.89	148.008	147.103	146.184	145.261
	4	495.244	433.807	298.368	299.526	300.691	301.864	303.046	304.237	305.441	306.663	307.907	309.177	310.475	311.801	313.153	314.526	315.913	317.306	318.692	320.063	321.405	322.708	323.962	325.16	326.295	327.362	328.362	329.295	330.165	330.98	331.747	332.479	333.188	333.891	334.603	335.342	336.127	336.976	337.909	338.945	340.102	341.399	342.851	344.477	346.457	348.84	351.635	354.849
	5	1149.24	1142.88	1113.05	1017.87	746.637	750.557	753.893	756.942	760.241	764.329	769.52	775.755	782.584	789.269	794.942	798.796	800.242	799.022	795.263	789.462	782.441	775.252	769.072	765.099	764.822	768.374	776.903	790.844	810.335	835.221	865.069	899.199	936.731	976.63	1017.76	1058.92	1098.92	1136.6	1170.9	1200.84	1225.43	1243.62	1254.4	1256.32	1250.5	1240.04	1224.26	1203.13
	6	1265	841.358	443.818	442.571	440.1	436.569	432.55	428.908	426.581	426.364	428.763	433.938	441.731	451.727	463.339	475.883	488.654	500.974	512.235	521.928	529.656	535.141	538.228	538.875	537.146	533.199	527.27	519.658	510.711	500.808	490.347	479.729	469.353	459.595	450.811	443.324	437.419	433.345	431.307	431.469	433.954	438.877	447.217	459.091	474.594	493.612	515.55	540.571
	7	2081.28	886.81	306.235	308.841	311.856	315.025	318.05	320.692	322.768	324.162	324.85	324.926	324.585	324.088	323.718	323.734	324.346	325.7	327.879	330.907	334.76	339.379	344.682	350.57	356.931	363.652	370.611	377.684	384.744	391.661	398.303	404.59	410.059	414.851	418.621	420.954	422.01	421.529	420.078	418.244	415.398	411.659	407.153	402.722	397.705	392.227	386.44	380.391
	8	598.056	433.766	310.141	216.999	146.74	93.6847	53.5868	23.2661	23.348	23.4291	23.5095	23.5891	23.6678	23.7459	23.8231	23.8997	23.9755	24.0508	24.1253	24.1994	24.2729	24.3459	24.4185	24.4907	24.5628	24.6348	24.7071	24.7798	24.8532	24.9271	25.0014	25.0762	25.1519	25.2285	25.306	25.3845	25.4642	25.545	25.627	25.7103	25.7949	25.8809	25.9682	26.0569	26.1471	26.2386	26.3315	26.4256
	9	2572.46	973.825	300.263	300.538	300.602	300.399	300.047	299.818	300.028	300.912	302.565	304.932	307.843	311.067	314.358	317.493	320.294	322.639	324.459	325.733	326.479	326.745	326.493	325.736	325.028	324.146	323.174	322.193	321.278	320.503	319.934	319.633	319.653	320.044	320.845	322.088	323.797	325.983	328.653	331.806	335.439	339.527	344.029	348.896	354.089	359.529	364.947	370.474
	10	370.78	285.908	168.738	169.107	169.455	169.788	170.113	170.435	170.757	171.076	171.383	171.668	171.914	172.105	172.225	172.255	172.182	171.992	171.677	171.22	170.635	169.912	169.055	168.069	166.96	165.741	164.422	163.017	161.542	160.014	158.451	156.87	155.291	153.734	152.217	150.76	149.383	148.102	146.938	145.906	145.024	144.306	143.768	143.423	143.283	143.443	144.134	145.733
	11	574.82	533.282	485.114	428.417	359.955	274.05	160.583	161.411	162.245	163.087	163.941	164.809	165.692	166.59	167.501	168.421	169.346	170.267	171.177	172.065	172.919	173.725	174.472	175.146	175.733	176.202	176.509	176.651	176.801	176.822	176.711	176.469	176.097	175.599	174.982	174.255	173.428	172.514	171.527	170.481	169.392	168.278	167.157	166.044	164.96	163.92	162.943	162.045
	12	3180.01	1607.24	784.332	351.957	123.723	124.866	125.976	127.076	128.177	129.285	130.404	131.535	132.677	133.827	134.98	136.129	137.264	138.37	139.421	140.436	141.419	142.343	143.203	143.995	144.715	145.361	145.935	146.436	146.867	147.231	147.531	147.77	147.953	148.084	148.165	148.202	148.197	148.153	148.074	147.96	147.815	147.64	147.436	147.204	146.944	146.658	146.345	146.007
	13	939.534	739.702	574.652	437.254	322.13	225.371	144.12	76.1102	76.4119	76.6978	76.9683	77.225	77.4701	77.7061	77.9353	78.1598	78.3811	78.6	78.8169	79.0315	79.2432	79.4509	79.6538	79.8508	80.0413	80.2254	80.4053	80.5866	80.7821	81.0147	81.312	81.6816	82.1167	82.5831	83.0046	83.309	83.6312	83.9764	84.357	84.8133	85.41	86.0807	86.8309	87.6664	88.5929	89.6162	90.7416	91.9745
	14	532.007	524.949	512.037	488.923	447.786	374.197	241.183	241.84	242.498	243.157	243.815	244.471	245.121	245.765	246.399	247.022	247.633	248.232	248.82	249.396	249.963	250.522	251.073	251.619	252.16	252.697	253.23	253.759	254.282	254.799	255.309	255.81	256.3	256.777	257.241	257.691	258.125	258.544	258.949	259.34	259.72	260.092	260.459	260.825	261.196	261.577	261.974	262.396
	15	1779.08	835.143	313.772	311.187	307.506	304.003	301.615	300.901	302.125	305.309	310.247	316.539	323.647	330.967	337.899	343.899	348.524	351.44	352.094	350.164	346.993	341.731	334.681	327.075	318.281	308.593	298.31	287.736	277.164	266.873	257.136	248.455	241.03	234.23	228.764	224.765	222.345	221.587	222.554	225.285	229.8	236.132	245.542	258.385	274.494	293.789	316.054	341.049
	16	749.452	641.21	495.033	291.57	292.65	293.729	294.803	295.869	296.921	297.952	298.961	299.946	300.913	301.87	302.827	303.796	304.787	305.807	306.86	307.944	309.057	310.188	311.328	312.462	313.578	314.66	315.694	316.671	317.579	318.412	319.168	319.846	320.447	320.986	321.469	321.91	322.326	322.734	323.156	323.613	324.128	324.724	325.426	326.256	327.238	328.392	329.741	331.302
	17	802.596	670.988	435.241	435.971	436.64	437.209	437.627	437.838	437.806	437.527	437.04	436.426	435.797	435.282	435.008	435.084	435.591	436.578	438.054	439.995	442.345	445.025	447.939	450.981	454.043	457.02	459.817	462.351	464.553	466.373	467.778	468.753	469.3	469.437	469.198	468.628	467.783	466.728	465.533	464.274	463.031	461.881	460.904	460.175	459.767	459.751	460.298	461.685
	18	2065.19	1069.01	443.119	444.151	444.991	445.578	445.863	445.837	445.562	445.16	444.801	444.663	444.908	445.654	446.97	448.869	451.311	454.218	457.479	460.964	464.538	468.065	471.422	474.5	477.211	479.49	481.296	482.614	483.45	483.833	483.813	483.455	482.838	482.054	481.204	480.391	479.725	479.314	479.266	479.684	480.665	482.301	484.673	487.856	491.913	496.898	502.853	509.81
	19	3308.87	2631.34	2084.95	1641.39	1279.16	981.26	733.367	522.774	338.05	169.565	172.5	175.439	178.418	181.469	184.613	187.855	191.188	194.59	198.026	201.456	204.831	208.099	211.205	214.078	216.672	219.065	221.164	222.956	224.437	225.615	226.509	227.147	227.566	227.809	227.93	227.983	228.031	228.135	228.363	228.779	229.448	230.434	231.798	233.598	235.896	238.807	242.85	248.129
	20	1152.28	1156.98	1161.59	1165.87	1169.26	1170.44	1166.28	1149.41	1102.42	983.858	694.911	698.332	701.784	705.268	708.783	712.329	715.907	719.515	723.15	726.809	730.485	734.171	737.858	741.537	745.197	748.83	752.429	755.989	759.509	762.994	766.452	769.897	773.35	776.835	780.386	784.037	787.831	791.812	796.03	800.535	805.38	810.618	816.3	822.479	829.203	836.519	844.467	853.085
	21	564.079	565.454	566.806	568.08	569.123	569.545	568.32	562.76	545.77	498.517	370.851	371.853	372.862	373.879	374.905	375.94	376.988	378.047	379.122	380.212	381.319	382.443	383.586	384.745	385.922	387.114	388.318	389.533	390.755	391.98	393.204	394.424	395.634	396.831	398.01	399.166	400.297	401.398	402.467	403.501	404.499	405.459	406.38	407.263	408.108	408.918	409.693	410.437
	22	1440.13	982.529	632.949	365.6	160.005	161.155	162.256	163.277	164.197	165.008	165.717	166.345	166.925	167.492	168.083	168.733	169.469	170.315	171.288	172.401	173.658	175.061	176.607	178.29	180.097	182.017	184.033	186.126	188.276	190.463	192.663	194.855	197.014	199.119	201.149	203.083	204.903	206.593	208.137	209.523	210.734	211.754	212.556	213.113	213.608	213.889	213.943	213.806
	23	1253.89	944.819	715.08	539.735	394.385	259.491	126.181	125.671	124.949	124.018	122.906	121.669	120.382	119.135	118.016	117.111	116.49	116.209	116.3	116.776	117.633	118.847	120.384	122.197	124.233	126.401	128.599	130.764	132.837	134.78	136.949	139.001	140.901	142.625	144.153	145.471	146.573	147.456	148.123	148.582	148.842	148.918	148.828	148.591	148.227	147.76	147.213	146.61
	24	643.167	645.584	647.879	649.537	647.95	629.838	527.731	529.782	531.843	533.916	536.003	538.11	540.24	542.396	544.58	546.789	549.022	551.27	553.524	555.771	557.998	560.189	562.329	564.404	566.401	568.311	570.127	571.848	573.475	575.017	576.485	577.896	579.272	580.638	582.024	583.46	584.981	586.623	588.423	590.418	592.644	595.136	597.929	601.054	604.54	608.414	612.698	617.412
	25	1826.3	872.798	384.214	132.683	133.407	134.126	134.863	135.634	136.447	137.3	138.183	139.081	139.979	140.858	141.686	142.481	143.214	143.874	144.452	144.941	145.333	145.624	145.811	145.893	145.87	145.745	145.522	145.207	144.806	144.311	143.663	142.899	142.095	141.44	140.968	140.711	140.697	140.952	141.489	142.256	142.925	143.698	144.589	145.611	146.778	148.102	149.595	151.273
	26	1426.05	1257.27	1096.87	946.315	801.637	651.549	479.147	268.355	268.468	269.108	270.329	272.09	274.262	276.654	279.042	281.209	282.967	284.18	284.775	284.747	284.157	283.12	281.799	280.394	279.171	278.73	279.447	281.561	285.013	287.951	292.185	297.834	304.99	313.711	324.027	335.941	349.43	364.449	380.931	398.795	417.943	438.266	459.647	481.96	505.079	528.872	553.208	577.958
	27	450.657	63.3217	63.6318	63.942	64.2518	64.5604	64.8666	65.1693	65.4676	65.761	66.0495	66.3334	66.6159	66.8979	67.1823	67.4718	67.7699	68.0795	68.4036	68.7444	69.1035	69.4818	69.8798	70.2974	70.734	71.1864	71.6511	72.1239	72.6002	73.0753	73.5444	74.0029	74.4306	74.8441	75.2359	75.5991	75.9279	76.2163	76.4403	76.6341	76.7952	76.9213	77.0105	77.0615	77.0732	77.0447	76.9758	76.8664
	28	365.819	365.875	365.565	364.442	361.53	354.695	339.169	303.591	219.262	219.765	220.3	220.856	221.417	221.964	222.475	222.925	223.292	223.556	223.699	223.709	223.577	223.298	222.875	222.311	221.617	220.806	219.896	218.905	217.857	216.774	215.682	214.607	213.574	212.611	211.741	210.989	210.379	209.932	209.668	209.606	209.762	210.15	210.784	211.672	212.823	214.244	215.942	217.958
	29	1924.5	1618.77	1227.93	709.823	711.134	711.546	711.25	710.818	710.962	712.318	715.312	720.119	726.691	734.802	744.111	754.211	764.678	775.095	785.086	794.324	802.544	809.552	815.221	819.5	822.401	824.002	824.438	823.892	822.587	820.78	818.75	816.788	815.192	814.256	814.262	815.478	818.15	822.496	828.705	836.934	847.307	859.91	874.799	891.999	911.5	933.253	957.203	983.26
	30	1319.55	1031.81	788.018	575.908	384.57	202.794	204.615	206.347	207.988	209.565	211.121	212.711	214.381	216.166	218.078	220.108	222.225	224.379	226.511	228.551	230.428	232.066	233.359	234.126	234.46	234.714	234.557	233.989	233.023	231.682	230.001	228.019	225.787	223.355	220.782	218.124	215.443	212.796	210.242	207.834	205.627	203.669	202.008	200.7	199.896	200.229	201.768	204.498
	31	697.863	693.277	675.958	622.069	462.827	464.563	466.324	468.11	469.921	471.758	473.619	475.508	477.425	479.372	481.35	483.361	485.404	487.479	489.583	491.713	493.863	496.028	498.2	500.372	502.535	504.683	506.808	508.903	510.966	512.991	514.977	516.926	518.84	520.724	522.584	524.43	526.273	528.126	530.002	531.917	533.889	535.935	538.073	540.321	542.699	545.225	547.916	550.791
	32	961.957	948.496	930.276	905.928	873.636	830.895	774.132	698.197	595.677	455.99	264.158	265.276	266.383	267.477	268.556	269.618	270.664	271.697	272.719	273.734	274.746	275.759	276.777	277.803	278.839	279.886	280.943	282.009	283.08	284.153	285.223	286.284	287.332	288.361	289.366	290.344	291.29	292.204	293.085	293.932	294.748	295.538	296.305	297.052	297.746	298.41	299.064	299.733
	33	1001.33	387.047	387.701	389.014	389.191	386.953	382.205	375.831	369.173	363.511	359.743	358.284	359.109	361.864	366.005	370.904	375.95	380.605	384.438	387.147	388.555	388.604	387.338	384.889	381.453	377.279	372.644	367.845	363.181	358.944	355.41	352.835	351.445	351.436	352.973	356.188	361.42	369.603	380.743	394.806	411.717	431.366	453.612	478.236	496.635	516.461	537.584	559.867
	34	801.218	794.298	759.39	611.013	612.945	614.893	616.86	618.845	620.85	622.874	624.917	626.979	629.059	631.158	633.279	635.423	637.594	639.796	642.033	644.308	646.621	648.973	651.361	653.782	656.227	658.689	661.158	663.624	666.075	668.5	670.89	673.237	675.533	677.776	679.964	682.1	684.188	686.239	688.262	690.275	692.294	694.342	696.441	698.616	700.896	703.306	705.878	708.639
	35	978.729	756.567	582.661	445.983	338.13	252.68	184.704	130.408	86.8557	51.764	23.3508	23.4211	23.4931	23.5666	23.6417	23.7183	23.7964	23.8762	23.9575	24.0404	24.125	24.2112	24.2992	24.389	24.4806	24.574	24.6693	24.7665	24.8656	24.9666	25.0694	25.1741	25.2805	25.3885	25.4981	25.6091	25.7213	25.8346	25.9487	26.0635	26.1786	26.2939	26.4089	26.5235	26.6373	26.7499	26.8612	26.9707
	36	978.693	853.388	722.305	581.783	426.613	249.623	250.512	251.397	252.279	253.156	254.03	254.904	255.781	256.666	257.564	258.481	259.419	260.383	261.371	262.383	263.414	264.459	265.509	266.556	267.588	268.596	269.568	270.493	271.362	272.164	272.888	273.517	274.026	274.439	274.846	275.17	275.416	275.588	275.695	275.744	275.747	275.716	275.663	275.603	275.549	275.517	275.523	275.581
	37	2684.42	1660.75	1015.59	608.764	352.097	190.102	87.8345	88.0833	88.3343	88.5875	88.843	89.1008	89.3609	89.6233	89.8881	90.1553	90.4248	90.6966	90.9707	91.2471	91.5257	91.8064	92.0891	92.3738	92.6603	92.9485	93.2384	93.5297	93.8224	94.1162	94.4111	94.7069	95.0033	95.3003	95.5977	95.8952	96.1927	96.49	96.7868	97.0829	97.3782	97.6723	97.965	98.2561	98.5454	98.8327	99.1176	99.4001
	38	315.866	274.52	224.469	176.73	79.2135	22.3499	22.4643	22.6438	22.5917	20.0962	20.4227	20.2278	20.2251	19.5533	18.0815	15.5637	13.3056	10.4044	31.8242	29.0773	25.9336	22.9167	19.6463	16.1354	12.4073	9.31692	6.45042	3.51531	2.49775	5.01104	7.55321	10.106	12.6518	15.1735	17.655	20.0819	22.4993	24.2061	36.9067	47.0845	56.5443	65.9297	73.2363	80.6192	88.0049	95.3259	102.521	109.534
	39	374.541	364.043	342.527	297.963	203.871	204.306	204.738	205.164	205.58	205.981	206.363	206.723	207.057	207.368	207.656	207.925	208.179	208.423	208.66	208.895	209.13	209.366	209.604	209.843	210.081	210.314	210.54	210.754	210.953	211.13	211.284	211.41	211.505	211.567	211.596	211.592	211.554	211.487	211.392	211.275	211.14	210.994	210.844	210.694	210.554	210.438	210.357	210.324
	40	611.476	558.543	496.284	421.765	330.837	217.759	218.304	218.853	219.405	219.962	220.524	221.094	221.673	222.262	222.865	223.482	224.115	224.765	225.432	226.115	226.813	227.524	228.246	228.976	229.71	230.443	231.172	231.891	232.595	233.279	233.937	234.559	235.142	235.687	236.205	236.7	237.156	237.57	237.943	238.274	238.565	238.818	239.034	239.217	239.371	239.498	239.605	239.696
	41	1438.58	900.004	903.165	906.366	909.606	912.885	916.205	919.566	922.972	926.425	929.926	933.476	937.073	940.718	944.412	948.156	951.956	955.817	959.748	963.754	967.846	972.029	976.306	980.681	985.149	989.706	994.342	999.043	1003.79	1008.58	1013.37	1018.16	1022.92	1027.64	1032.31	1036.9	1041.43	1045.87	1050.25	1054.56	1058.82	1063.06	1067.29	1071.54	1075.86	1080.27	1084.83	1089.56
	42	1002.53	983.566	956.135	917.29	863.109	788.07	683.769	536.394	322.204	323.616	325.035	326.456	327.872	329.272	330.644	331.968	333.229	334.405	335.479	336.433	337.253	337.928	338.449	338.815	339.028	339.094	339.026	338.841	338.56	338.21	337.82	337.423	337.056	336.757	336.566	336.524	336.673	337.055	337.711	338.682	340.006	341.721	343.859	346.454	349.533	353.123	357.244	361.916
	43	621.852	615.938	606.95	593.908	575.546	550.17	515.389	467.688	401.865	310.332	182.024	182.719	183.38	184.008	184.602	185.165	185.701	186.215	186.712	187.197	187.674	188.15	188.625	189.102	189.583	190.067	190.552	191.036	191.518	191.994	192.461	192.915	193.356	193.78	194.186	194.573	194.943	195.295	195.633	195.959	196.274	196.565	196.842	197.12	197.411	197.73	198.091	198.51
	44	237.246	217.963	185.769	126.992	127.417	127.79	128.089	128.313	128.488	128.659	128.88	129.208	129.692	130.366	131.252	132.352	133.654	135.13	136.743	138.446	140.184	141.904	143.547	145.06	146.391	147.495	148.33	148.864	149.07	148.929	148.427	147.451	145.901	143.8	141.177	138.069	134.518	130.573	126.301	123.331	120.155	116.806	113.317	109.721	106.052	102.341	98.6206	94.9211
	45	875.925	858.612	834.072	799.816	752.348	686.466	594.075	462.555	273.363	274.649	275.93	277.206	278.474	279.732	280.976	282.201	283.403	284.575	285.712	286.807	287.854	288.849	289.783	290.654	291.456	292.186	292.842	293.421	293.924	294.351	294.707	294.994	295.22	295.391	295.517	295.609	295.679	295.741	295.809	295.901	296.034	296.224	296.492	296.855	297.333	297.946	298.712	299.652
	46	2972.94	2544.87	2178.6	1860.69	1579.42	1325.23	1091.06	872.272	665.924	469.716	281.197	284.428	287.341	289.903	292.118	294.023	295.677	297.162	298.57	300.003	301.566	303.362	305.492	308.049	311.118	314.774	319.082	324.094	329.85	336.38	343.702	351.826	360.754	370.489	381.039	392.44	404.774	418.158	432.554	447.895	464.106	481.104	498.801	517.093	535.852	554.898	573.945	592.521
	47	1341.74	1142.98	882.581	532.819	531.562	530.116	528.981	528.729	529.844	532.619	537.12	543.212	550.609	558.934	567.77	576.698	585.323	593.289	600.295	606.095	610.502	613.395	614.709	614.443	612.648	609.427	604.928	599.334	592.861	585.747	578.241	570.604	563.092	555.959	549.446	543.776	539.154	535.762	533.757	533.273	534.413	537.258	541.862	548.255	556.446	566.419	578.143	591.568
	48	1715.26	1206.45	801.135	475.479	212.424	213.805	215.116	216.366	217.574	218.772	219.999	221.291	222.68	224.192	225.846	227.65	229.604	231.698	233.915	236.229	238.61	241.019	243.419	245.767	248.023	250.148	252.105	253.863	255.396	256.683	257.688	258.387	258.761	258.863	258.751	258.796	258.643	258.32	257.858	257.293	256.663	256.006	255.364	254.776	254.285	253.929	253.748	253.778
	49	2128.99	1845.2	1507.6	1101.46	608.436	611.651	614.825	617.922	620.907	623.767	626.52	629.219	631.943	634.784	637.832	641.164	644.833	648.866	653.257	657.974	662.965	668.156	673.464	678.803	684.087	689.238	694.19	698.892	703.313	707.438	711.276	714.853	718.215	721.427	724.567	727.727	731.012	734.533	738.407	742.752	747.688	753.333	759.799	767.192	775.61	785.14	795.858	807.83
	50	1946.6	617.635	159.607	160.308	160.99	161.63	162.218	162.756	163.26	163.75	164.231	164.701	165.145	165.549	165.906	166.215	166.483	166.724	166.952	167.182	167.467	167.787	168.101	168.474	168.929	169.478	170.136	170.919	171.839	172.906	174.123	175.496	177.022	178.676	180.443	182.267	184.19	186.199	188.285	190.444	192.683	194.998	197.391	199.864	202.421	205.07	207.875	210.763
3	1	570.147	566.616	560.28	549.479	531.551	502.113	453.696	373.186	237.453	238.22	238.966	239.69	240.392	241.076	241.745	242.403	243.056	243.707	244.361	245.017	245.677	246.339	247	247.656	248.302	248.932	249.539	250.119	250.666	251.175	251.644	252.07	252.453	252.795	253.098	253.366	253.607	253.828	254.035	254.233	254.438	254.668	254.94	255.272	255.679	256.258	256.923	257.687
	2	1432.6	1396.67	1348.46	1284.6	1200.59	1089.73	940.834	734.885	440.004	440.542	441.371	442.641	444.464	446.906	449.982	453.663	457.886	462.562	467.592	472.865	478.275	483.716	489.088	494.298	499.263	503.904	508.154	511.954	515.254	518.015	520.207	521.812	522.822	523.241	523.084	522.374	521.147	519.448	517.329	514.85	512.077	509.083	505.943	502.734	499.536	496.43	493.494	490.806
	3	277.5	276.355	274.356	271.129	266.134	258.564	247.193	230.111	204.281	164.801	103.829	104.131	104.434	104.74	105.05	105.365	105.686	106.014	106.351	106.696	107.049	107.411	107.78	108.156	108.537	108.921	109.308	109.695	110.077	110.452	110.816	111.16	111.494	111.816	112.123	112.414	112.686	112.939	113.171	113.38	113.565	113.726	113.862	113.971	114.055	114.112	114.142	114.147
	4	434.695	368.998	242.568	243.212	243.864	244.525	245.193	245.869	246.552	247.241	247.936	248.638	249.347	250.064	250.789	251.525	252.273	253.034	253.81	254.599	255.404	256.224	257.057	257.902	258.757	259.619	260.486	261.354	262.22	263.079	263.928	264.762	265.58	266.376	267.149	267.895	268.613	269.301	269.957	270.582	271.176	271.739	272.273	272.779	273.242	273.661	274.046	274.405
	5	1036	1021.77	981.959	880.042	626.412	628.634	630.903	633.177	635.41	637.577	639.687	641.779	643.916	646.168	648.595	651.237	654.101	657.164	660.371	663.642	666.882	669.987	672.859	675.411	677.567	679.303	680.596	681.464	681.955	682.143	682.129	682.035	681.993	682.147	682.644	683.625	685.224	687.559	690.733	694.824	699.912	706.063	713.306	721.691	730.959	740.717	751.179	762.226
	6	1105.97	684.771	325.874	328.776	331.834	334.966	338.006	340.742	342.979	344.59	345.539	345.889	345.778	345.394	344.946	344.643	344.673	345.188	346.302	348.083	350.554	353.699	357.464	361.765	366.495	371.53	376.733	381.965	387.09	391.976	396.502	400.563	404.07	406.951	409.156	410.654	411.431	411.494	410.868	409.591	407.717	405.298	402.212	398.604	395.017	391.508	386.88	382.236
	7	1898.52	766.957	261.925	261.268	261.297	261.65	261.951	261.919	261.357	260.16	258.341	256.048	253.54	251.137	249.168	247.912	247.572	248.256	249.978	252.669	256.195	260.376	265.007	269.876	274.777	279.525	283.96	287.952	291.406	294.26	296.48	298.053	298.556	299.145	299.469	298.941	297.835	296.133	293.712	291.706	289.413	286.898	284.233	282.352	280.465	278.599	276.77	275.007
	8	590.504	422.93	299.025	207.188	138.95	88.1153	50.1423	21.6946	21.6994	21.7041	21.7087	21.7131	21.7174	21.7217	21.726	21.7302	21.7343	21.7385	21.7427	21.747	21.7513	21.7556	21.7601	21.7645	21.7691	21.7738	21.7786	21.7834	21.7884	21.7935	21.7987	21.804	21.8094	21.815	21.8208	21.8267	21.8327	21.839	21.8454	21.8519	21.8587	21.8657	21.8729	21.8803	21.8879	21.8958	21.904	21.9124
	9	2304.47	785.794	213.892	214.488	214.846	214.918	214.804	214.731	214.965	215.706	217.042	218.933	221.246	223.79	226.362	228.775	230.878	232.567	233.786	234.516	234.776	234.604	233.976	232.904	231.837	230.594	229.237	227.822	226.4	225.016	223.71	222.517	221.468	220.594	219.921	219.473	219.274	219.342	219.698	220.36	221.35	222.682	224.365	226.4	228.804	231.562	234.537	237.802
	10	323.527	236.041	129.885	130.378	130.864	131.343	131.816	132.283	132.741	133.19	133.625	134.045	134.448	134.83	135.19	135.529	135.845	136.139	136.413	136.668	136.906	137.128	137.337	137.534	137.723	137.904	138.078	138.248	138.413	138.574	138.731	138.885	139.035	139.181	139.322	139.457	139.586	139.708	139.821	139.926	140.022	140.108	140.184	140.25	140.305	140.358	140.429	140.538
	11	507.804	455.919	399.361	337.167	268.046	190.311	101.92	102.448	102.982	103.522	104.068	104.619	105.175	105.737	106.303	106.875	107.452	108.037	108.628	109.227	109.833	110.446	111.064	111.688	112.315	112.943	113.571	114.192	114.8	115.396	115.978	116.54	117.08	117.594	118.078	118.528	118.942	119.318	119.652	119.943	120.189	120.39	120.544	120.653	120.715	120.732	120.705	120.636
	12	2983.78	1419.57	652.983	276.999	92.4712	92.6589	92.8446	93.0284	93.2105	93.3912	93.5709	93.7498	93.9285	94.1073	94.2866	94.467	94.6491	94.8335	95.0212	95.2122	95.4069	95.6063	95.8108	96.021	96.2374	96.4603	96.6903	96.9276	97.1726	97.4253	97.6861	97.9551	98.2324	98.518	98.8119	99.1141	99.4247	99.7434	100.07	100.405	100.748	101.098	101.456	101.821	102.194	102.573	102.959	103.351
	13	890.494	670.1	498.355	364.1	258.657	175.377	109.241	56.5005	56.6446	56.8002	56.9664	57.1422	57.3261	57.5168	57.7131	57.9141	58.1187	58.3265	58.537	58.7498	58.9646	59.1811	59.399	59.6176	59.8359	60.0522	60.2635	60.4644	60.6467	60.8003	60.918	61.0024	61.0645	61.1248	61.2069	61.313	61.4016	61.4709	61.5157	61.5252	61.4924	61.4356	61.3541	61.2473	61.1149	60.9565	60.7724	60.5628
	14	493.061	480.792	462.559	435.049	392.309	323.103	205.812	206.323	206.832	207.339	207.843	208.342	208.836	209.324	209.805	210.278	210.746	211.208	211.666	212.122	212.577	213.035	213.498	213.966	214.443	214.928	215.423	215.927	216.439	216.96	217.486	218.015	218.545	219.073	219.596	220.109	220.609	221.094	221.559	222.002	222.42	222.81	223.171	223.5	223.798	224.063	224.296	224.498
	15	1569.61	657.531	216.988	218.336	219.457	220.502	221.591	222.803	224.187	225.77	227.553	229.514	231.612	233.795	236.003	238.175	240.256	242.193	243.897	245.303	246.547	247.498	248.137	248.505	248.582	248.37	247.872	247.098	246.059	244.771	243.251	241.485	239.505	237.456	235.274	232.991	230.636	228.243	225.845	223.475	221.167	218.959	216.907	215.077	213.547	212.967	213.391	214.827
	16	664.632	545.078	401.508	224.723	225.59	226.457	227.323	228.186	229.046	229.902	230.755	231.606	232.459	233.317	234.184	235.067	235.968	236.892	237.842	238.817	239.819	240.846	241.892	242.953	244.022	245.091	246.15	247.19	248.199	249.168	250.087	250.944	251.73	252.44	253.065	253.6	254.04	254.381	254.624	254.766	254.811	254.761	254.62	254.395	254.091	253.716	253.28	252.793
	17	715.612	577.992	361.775	362.062	362.288	362.409	362.366	362.094	361.538	360.679	359.539	358.186	356.725	355.286	354.005	353.014	352.423	352.318	352.753	353.752	355.308	357.39	359.945	362.904	366.188	369.71	373.383	377.118	380.833	384.45	387.899	391.121	394.064	396.685	398.955	400.849	402.356	403.47	404.196	404.544	404.532	404.182	403.523	402.587	401.409	400.029	398.489	396.837
	18	1908.04	939.396	374.893	376.045	377.135	378.142	379.048	379.844	380.54	381.163	381.758	382.376	383.071	383.889	384.868	386.032	387.392	388.944	390.676	392.564	394.576	396.676	398.825	400.98	403.101	405.15	407.091	408.893	410.529	411.979	413.229	414.27	415.1	415.723	416.148	416.39	416.469	416.409	416.237	415.985	415.684	415.37	415.078	414.847	414.711	414.708	414.873	415.24
	19	3132.3	2367.34	1782.01	1332.47	985.969	717.709	508.564	343.461	210.431	100.214	100.923	101.609	102.282	102.959	103.653	104.378	105.145	105.964	106.839	107.772	108.764	109.808	110.898	112.021	113.168	114.337	115.509	116.671	117.808	118.907	119.954	120.938	121.846	122.669	123.395	124.019	124.533	124.932	125.212	125.373	125.412	125.333	125.136	124.826	124.407	123.885	123.26	122.543
	20	1037.04	1039.86	1042.3	1043.97	1044	1040.63	1030.22	1005.26	949.835	829.374	567.606	569.675	571.751	573.832	575.922	578.025	580.151	582.309	584.512	586.769	589.093	591.491	593.968	596.525	599.16	601.864	604.627	607.432	610.263	613.098	615.916	618.695	621.414	624.055	626.6	629.036	631.354	633.548	635.618	637.567	639.405	641.145	642.805	644.406	645.975	647.541	649.135	650.792
	21	499.097	499.969	500.772	501.405	501.631	500.894	497.906	489.646	469.033	419.382	301.439	302.056	302.677	303.301	303.928	304.559	305.194	305.832	306.474	307.12	307.771	308.427	309.089	309.756	310.429	311.109	311.796	312.491	313.192	313.902	314.618	315.343	316.074	316.812	317.556	318.306	319.06	319.818	320.58	321.343	322.107	322.87	323.632	324.392	325.147	325.897	326.641	327.378
	22	1343.73	871.029	534.121	293.858	122.49	122.763	123.038	123.317	123.599	123.885	124.174	124.467	124.761	125.055	125.349	125.642	125.932	126.219	126.5	126.777	127.049	127.315	127.576	127.831	128.082	128.329	128.573	128.816	129.058	129.302	129.548	129.799	130.057	130.322	130.597	130.884	131.185	131.5	131.832	132.181	132.55	132.939	133.348	133.779	134.23	134.702	135.196	135.709
	23	1166.38	835.228	585.271	396.316	253.297	144.937	62.7645	62.9208	62.9624	63.0384	63.1472	63.2868	63.4547	63.6483	63.8645	64.1001	64.3519	64.6169	64.8925	65.176	65.4657	65.7601	66.0581	66.3592	66.6635	66.9714	67.2843	67.6034	67.9301	68.2658	68.6086	68.961	69.3243	69.6998	70.0885	70.4914	70.9092	71.3427	71.792	72.2575	72.739	73.2362	73.7488	74.2759	74.8168	75.3704	75.9355	76.5109
	24	565.461	566.982	568.322	568.798	565.362	544.459	445.642	446.946	448.263	449.593	450.936	452.292	453.662	455.045	456.445	457.86	459.293	460.744	462.212	463.698	465.2	466.715	468.24	469.769	471.298	472.819	474.327	475.814	477.272	478.696	480.079	481.415	482.701	483.933	485.109	486.23	487.296	488.311	489.28	490.207	491.1	491.97	492.824	493.675	494.535	495.416	496.333	497.298
	25	1722.89	795.576	346.288	120.743	120.699	120.662	120.624	120.578	120.523	120.458	120.389	120.321	120.262	120.22	120.209	120.223	120.275	120.369	120.51	120.7	120.941	121.234	121.578	121.971	122.41	122.89	123.407	123.953	124.523	125.113	125.731	126.355	126.946	127.428	127.784	127.999	128.063	127.967	127.714	127.345	127.047	126.706	126.317	125.876	125.379	124.824	124.208	123.528
	26	1335.05	1156.64	988.791	830.215	677.532	524.664	364.385	192.066	192.957	193.938	195.157	196.618	198.29	200.112	202.005	203.881	205.654	207.249	208.61	209.699	210.502	211.026	211.299	211.368	211.304	211.227	211.242	211.445	211.855	212.348	213.149	214.327	215.945	218.057	220.706	223.93	227.757	232.205	237.285	242.999	249.345	256.311	263.88	272.034	280.777	290.1	299.971	310.353
	27	426.172	56.5856	56.5742	56.5707	56.5758	56.5886	56.6063	56.6254	56.6422	56.6528	56.6523	56.6365	56.6053	56.5554	56.4865	56.3995	56.2974	56.1842	56.0652	55.9461	55.8331	55.7326	55.6512	55.5969	55.5768	55.5942	55.6515	55.7501	55.8906	56.0733	56.3004	56.575	56.8557	57.1971	57.5932	58.0371	58.5168	58.9954	59.3704	59.7634	60.1709	60.5896	61.016	61.4469	61.879	62.3092	62.7346	63.1523
	28	321.573	321.047	319.921	317.617	313.007	303.88	285.754	249.142	173.133	173.363	173.583	173.788	173.972	174.13	174.257	174.35	174.407	174.427	174.408	174.351	174.256	174.123	173.955	173.752	173.516	173.248	172.951	172.626	172.276	171.903	171.51	171.1	170.676	170.242	169.803	169.362	168.924	168.494	168.077	167.68	167.306	166.964	166.657	166.393	166.177	166.016	165.917	165.896
	29	1716.34	1383.11	1000.34	548.467	548.884	548.551	547.612	546.506	545.775	545.903	547.219	549.877	553.876	559.099	565.359	572.427	580.057	588.006	596.04	603.939	611.5	618.543	624.908	630.458	635.084	638.701	641.254	642.713	643.081	642.384	640.678	638.042	634.577	630.401	625.652	620.477	615.036	609.492	604.012	598.763	593.908	589.602	585.997	583.231	581.434	580.714	581.182	582.927
	30	1192.22	872.54	619.627	417.546	254.191	120.672	121.443	122.222	122.998	123.764	124.519	125.267	126.017	126.779	127.567	128.394	129.268	130.2	131.194	132.25	133.368	134.541	135.761	137.022	138.304	139.573	140.834	142.071	143.268	144.41	145.481	146.469	147.36	148.145	148.815	149.362	149.783	150.073	150.231	150.258	150.155	149.926	149.575	149.107	148.514	147.76	146.859	145.834
	31	618.88	610.753	588.623	530.992	382.364	383.308	384.262	385.226	386.202	387.187	388.185	389.193	390.215	391.251	392.301	393.369	394.455	395.561	396.688	397.835	399.004	400.193	401.4	402.624	403.86	405.106	406.356	407.606	408.85	410.083	411.3	412.494	413.661	414.795	415.894	416.951	417.966	418.936	419.86	420.737	421.568	422.356	423.102	423.811	424.487	425.135	425.763	426.377
	32	892.565	862.107	827.469	788.059	743.067	691.321	631.018	559.244	471.165	358.718	208.694	209.413	210.132	210.85	211.567	212.284	213.002	213.721	214.444	215.172	215.906	216.649	217.402	218.168	218.947	219.74	220.547	221.368	222.203	223.049	223.905	224.767	225.634	226.501	227.364	228.221	229.065	229.895	230.704	231.489	232.247	232.973	233.665	234.314	234.886	235.379	235.791	236.121
	33	857.814	290.712	291.296	292.262	292.721	291.987	289.947	286.985	283.754	280.924	279.008	278.304	278.891	280.674	283.44	286.908	290.771	294.733	298.525	301.922	304.746	306.871	308.217	308.749	308.471	307.419	305.659	303.275	300.372	297.061	293.465	289.706	285.909	282.197	278.686	275.489	272.785	270.94	270.044	270.169	271.377	273.71	277.199	281.815	284.986	289.028	293.947	299.738
	34	705.609	696.12	657.432	514.788	516.241	517.7	519.164	520.634	522.109	523.59	525.075	526.566	528.062	529.563	531.069	532.582	534.104	535.634	537.176	538.731	540.301	541.888	543.494	545.119	546.763	548.427	550.109	551.807	553.519	555.242	556.971	558.703	560.432	562.154	563.864	565.556	567.225	568.869	570.481	572.061	573.604	575.109	576.576	578.004	579.396	580.753	582.078	583.377
	35	939.539	700.379	520.649	385.13	282.577	204.671	145.246	99.7222	64.6914	37.61	16.5741	16.6281	16.6819	16.7358	16.7895	16.8432	16.8968	16.9502	17.0036	17.0569	17.1101	17.1632	17.2161	17.2689	17.3216	17.3742	17.4266	17.479	17.5311	17.5832	17.6352	17.687	17.7387	17.7904	17.842	17.8935	17.945	17.9964	18.0479	18.0994	18.151	18.2026	18.2543	18.3062	18.3583	18.4106	18.4631	18.5159
	36	879.5	733.895	591.423	450.796	310.825	170.403	171.361	172.317	173.271	174.225	175.179	176.133	177.089	178.046	179.005	179.967	180.932	181.9	182.871	183.845	184.823	185.804	186.788	187.774	188.76	189.746	190.728	191.705	192.672	193.627	194.565	195.479	196.365	197.224	198.051	198.842	199.592	200.296	200.952	201.556	202.104	202.596	203.027	203.398	203.707	203.953	204.138	204.261
	37	2577.8	1536.57	906.569	525.241	294.35	154.507	69.7961	69.9458	70.0962	70.2473	70.3992	70.5519	70.7053	70.8595	71.0144	71.1701	71.3265	71.4837	71.6417	71.8005	71.9601	72.1204	72.2816	72.4437	72.6065	72.7702	72.9348	73.1003	73.2667	73.434	73.6022	73.7714	73.9416	74.1127	74.2849	74.4581	74.6323	74.8076	74.984	75.1615	75.3401	75.5198	75.7007	75.8827	76.0659	76.2503	76.4359	76.6227
	38	229.16	130.398	92.9961	61.5314	29.4132	1.80027	2.84834	3.85389	5.20113	20.5132	20.3295	20.1551	19.9893	19.8317	19.6819	19.5395	19.4028	19.1215	4.65743	8.40666	12.2907	15.8369	18.6475	21.4503	24.2176	26.6112	28.7965	30.5548	31.2669	30.8623	30.4675	30.0821	29.7058	29.3384	28.9795	28.6288	28.2861	27.951	27.6234	27.3029	26.9893	26.6824	26.382	26.0878	25.7996	25.5173	25.2405	24.9692
	39	345.031	330.704	306.186	262.18	177.401	177.787	178.17	178.544	178.907	179.256	179.588	179.904	180.205	180.494	180.777	181.059	181.348	181.648	181.967	182.308	182.675	183.07	183.493	183.942	184.415	184.905	185.409	185.919	186.427	186.926	187.407	187.862	188.282	188.662	188.992	189.268	189.483	189.634	189.717	189.73	189.671	189.54	189.334	189.013	188.581	188.048	187.421	186.71
	40	555.298	492.554	423.197	346.072	259.953	163.667	164.159	164.649	165.137	165.624	166.11	166.595	167.08	167.566	168.054	168.543	169.035	169.532	170.032	170.538	171.048	171.564	172.085	172.61	173.14	173.673	174.208	174.744	175.279	175.811	176.339	176.859	177.37	177.871	178.361	178.839	179.302	179.749	180.176	180.584	180.97	181.333	181.673	181.988	182.278	182.542	182.781	182.994
	41	1280.07	765.678	767.241	768.828	770.435	772.057	773.69	775.335	776.998	778.684	780.399	782.139	783.896	785.656	787.401	789.115	790.782	792.394	793.95	795.455	796.924	798.378	799.843	801.347	802.922	804.598	806.402	808.358	810.486	812.798	815.3	817.995	820.874	823.928	827.139	830.486	833.944	837.486	841.082	844.702	848.317	851.896	855.413	858.842	862.16	865.347	868.389	871.272
	42	902.002	869.619	829.249	778.894	715.753	635.835	533.487	400.836	227.278	228.223	229.165	230.1	231.024	231.935	232.827	233.698	234.544	235.364	236.154	236.917	237.65	238.357	239.038	239.696	240.332	240.949	241.55	242.134	242.704	243.26	243.803	244.332	244.849	245.352	245.842	246.318	246.782	247.234	247.677	248.111	248.54	248.967	249.398	249.837	250.291	250.766	251.269	251.81
	43	566.017	554.869	540.204	521.084	496.366	464.674	424.352	373.389	309.279	228.801	127.709	128.173	128.647	129.132	129.628	130.132	130.645	131.166	131.694	132.227	132.765	133.307	133.852	134.4	134.951	135.505	136.062	136.621	137.185	137.752	138.323	138.899	139.48	140.065	140.654	141.248	141.846	142.447	143.05	143.655	144.26	144.867	145.474	146.077	146.674	147.261	147.835	148.394
	44	205.051	183.41	150.805	97.4274	97.7452	98.0466	98.326	98.5871	98.8424	99.1108	99.4138	99.7724	100.205	100.724	101.337	102.045	102.844	103.723	104.669	105.664	106.686	107.714	108.726	109.698	110.607	111.434	112.158	112.762	113.231	113.552	113.713	113.662	113.348	112.773	111.94	110.857	109.536	107.988	106.241	104.976	103.569	102.028	100.365	98.5918	96.7196	94.7612	92.7291	90.6362
	45	795.074	768.896	734.722	690.413	633.268	559.893	466.045	346.458	194.654	195.593	196.526	197.455	198.379	199.297	200.209	201.114	202.013	202.905	203.789	204.665	205.533	206.394	207.247	208.093	208.934	209.769	210.599	211.426	212.251	213.074	213.897	214.719	215.542	216.367	217.192	218.018	218.844	219.671	220.497	221.321	222.143	222.96	223.772	224.577	225.374	226.161	226.937	227.701
	46	2822.86	2316.36	1896.99	1548.11	1255.94	1008.98	797.729	614.534	453.416	309.876	180.581	181.755	183.014	184.341	185.712	187.097	188.463	189.776	191.007	192.128	193.117	193.957	194.637	195.153	195.506	195.704	195.759	195.69	195.516	195.266	194.966	194.649	194.352	194.115	193.989	194.04	194.35	195.017	196.077	197.556	199.473	201.842	204.67	207.949	211.656	215.736	220.082	224.515
	47	1215.69	1002.2	746.464	433.087	433.202	433.2	433.298	433.747	434.762	436.478	438.939	442.104	445.875	450.116	454.674	459.397	464.135	468.751	473.123	477.141	480.71	483.753	486.209	488.036	489.208	489.719	489.579	488.817	487.475	485.611	483.293	480.601	477.62	474.442	471.16	467.87	464.667	461.64	458.878	456.463	454.469	452.965	452.012	451.663	451.963	452.947	454.646	457.081
	48	1586.96	1057.77	673.177	388.723	172.254	173.175	173.999	174.67	175.16	175.471	175.629	175.679	175.67	175.652	175.675	175.781	176.004	176.371	176.903	177.608	178.491	179.548	180.766	182.129	183.616	185.2	186.853	188.545	190.244	191.92	193.508	194.937	195.982	196.624	196.859	197.814	198.59	199.176	199.565	199.752	199.734	199.514	199.094	198.481	197.682	196.707	195.569	194.279
	49	1941.1	1607.81	1257.74	887.234	482.725	483.527	484.152	484.509	484.503	484.084	483.268	482.153	480.9	479.709	478.796	478.364	478.587	479.596	481.478	484.273	487.975	492.542	497.901	503.952	510.579	517.65	525.028	532.573	540.146	547.612	554.845	561.729	568.159	574.044	579.309	583.894	587.757	590.87	593.226	594.83	595.706	595.891	595.438	594.409	592.882	590.94	588.678	586.195
	50	1832.58	558.935	142.077	142.51	142.943	143.302	143.576	143.805	144.073	144.452	144.94	145.48	145.983	146.372	146.605	146.687	146.65	146.547	146.43	146.335	146.471	146.662	146.694	146.859	147.195	147.685	148.337	149.149	150.106	151.179	152.327	153.525	154.714	155.752	156.586	156.992	157.238	157.311	157.221	157.02	156.799	156.596	156.471	156.469	156.646	157.057	157.983	159.04
4	1	544.348	537.073	526.568	511.514	489.845	458.133	410.359	335.513	213.211	213.854	214.484	215.103	215.71	216.31	216.906	217.502	218.102	218.71	219.328	219.957	220.598	221.25	221.91	222.574	223.237	223.895	224.54	225.167	225.77	226.342	226.879	227.376	227.83	228.237	228.597	228.909	229.174	229.394	229.562	229.666	229.714	229.716	229.684	229.631	229.578	229.722	229.878	230.054
	2	1336.3	1291.06	1234.44	1163.31	1073.38	958.672	810.623	616.577	357.136	358.46	359.787	361.134	362.518	363.955	365.456	367.03	368.684	370.42	372.242	374.15	376.142	378.217	380.37	382.598	384.892	387.244	389.645	392.08	394.537	397	399.453	401.877	404.254	406.567	408.798	410.929	412.944	414.829	416.571	418.159	419.584	420.84	421.923	422.833	423.57	424.137	424.542	424.793
	3	264.397	262.227	259.097	254.63	248.288	239.301	226.541	208.338	182.178	144.231	88.7736	88.8628	88.9515	89.0394	89.1268	89.2139	89.3013	89.39	89.4807	89.5746	89.6726	89.7758	89.8851	90.0016	90.1263	90.2617	90.4113	90.5754	90.7536	90.9446	91.1419	91.3267	91.5196	91.7199	91.927	92.1402	92.3587	92.5814	92.8075	93.0359	93.2656	93.4954	93.7244	93.9514	94.1754	94.3953	94.6101	94.8189
	4	412.564	345.384	224.164	224.651	225.144	225.643	226.148	226.659	227.175	227.696	228.221	228.75	229.283	229.821	230.364	230.913	231.471	232.036	232.612	233.199	233.798	234.41	235.034	235.671	236.32	236.98	237.65	238.327	239.01	239.697	240.383	241.068	241.747	242.419	243.08	243.727	244.358	244.971	245.564	246.134	246.682	247.205	247.703	248.177	248.604	248.985	249.321	249.617
	5	959.084	940.681	895.561	790.474	549.782	551.479	553.189	554.882	556.535	558.144	559.726	561.314	562.942	564.643	566.433	568.317	570.285	572.315	574.381	576.452	578.498	580.493	582.414	584.244	585.967	587.582	589.083	590.473	591.754	592.936	594.027	595.041	595.994	596.902	597.787	598.669	599.573	600.526	601.553	602.683	603.963	605.443	607.162	609.193	611.395	613.59	616.108	618.941
	6	1023.14	603.558	273.181	274.407	275.688	277.036	278.456	279.945	281.484	283.044	284.589	286.08	287.482	288.767	289.919	290.93	291.806	292.564	293.229	293.83	294.406	294.992	295.628	296.349	297.187	298.17	299.318	300.645	302.16	303.862	305.745	307.796	309.996	312.321	314.744	317.232	319.752	322.269	324.746	327.15	329.444	331.596	333.571	335.328	336.831	338.057	338.99	339.59
	7	1689.62	597.257	170.595	172.624	174.657	176.673	178.637	180.515	182.274	183.885	185.334	186.62	187.762	188.793	189.757	190.702	191.676	192.719	193.865	195.136	196.546	198.098	199.785	201.594	203.506	205.498	207.544	209.615	211.686	213.729	215.72	217.634	219.403	221.121	222.75	224.216	225.523	226.653	227.581	228.42	229.102	229.63	230.011	230.355	230.596	230.742	230.801	230.782
	8	649.52	498.545	376.022	276.687	196.203	131.008	78.1807	35.3321	35.1824	35.0342	34.8873	34.7419	34.5979	34.4552	34.3139	34.174	34.0354	33.8982	33.7623	33.6277	33.4945	33.3625	33.2318	33.1024	32.9743	32.8475	32.7218	32.5975	32.4743	32.3524	32.2317	32.1121	31.9938	31.8766	31.7606	31.6457	31.532	31.4195	31.308	31.1976	31.0884	30.9802	30.8732	30.7672	30.6622	30.5583	30.4554	30.3536
	9	2152.37	696.154	185.925	186.342	186.57	186.577	186.421	186.248	186.237	186.527	187.191	188.22	189.539	191.033	192.573	194.031	195.302	196.306	196.992	197.34	197.351	197.046	196.408	195.447	194.455	193.329	192.119	190.869	189.619	188.403	187.249	186.179	185.208	184.35	183.611	182.994	182.503	182.136	181.891	181.765	181.755	181.858	182.073	182.4	182.836	183.384	184.064	184.855
	10	302.427	214.011	114.528	114.778	115.032	115.288	115.547	115.809	116.075	116.348	116.631	116.928	117.241	117.572	117.92	118.287	118.67	119.068	119.477	119.896	120.322	120.751	121.181	121.61	122.036	122.458	122.874	123.285	123.689	124.087	124.478	124.864	125.243	125.617	125.985	126.347	126.704	127.054	127.397	127.733	128.06	128.376	128.681	128.973	129.25	129.494	129.663	129.712
	11	479.551	420.45	358.672	293.962	226.051	154.663	79.5716	79.77	79.9713	80.1755	80.3826	80.5925	80.8054	81.0211	81.2398	81.4617	81.687	81.9159	82.1486	82.3857	82.6273	82.8738	83.1255	83.3827	83.6456	83.9148	84.191	84.4741	84.7603	85.0522	85.3495	85.652	85.9591	86.2705	86.5856	86.9038	87.2244	87.5468	87.8701	88.1938	88.5168	88.8386	89.1582	89.475	89.788	90.0967	90.4002	90.6979
	12	2865.58	1313.9	583.767	239.966	77.9652	78.0787	78.1935	78.3096	78.4268	78.5452	78.6647	78.7852	78.9066	79.0291	79.1524	79.2765	79.4014	79.527	79.6533	79.7802	79.9076	80.0356	80.164	80.2929	80.4221	80.5518	80.6817	80.8121	80.9427	81.0737	81.205	81.3367	81.4687	81.6012	81.734	81.8673	82.001	82.1353	82.2702	82.4057	82.5419	82.6789	82.8166	82.9552	83.0948	83.2353	83.377	83.5198
	13	865.876	637.376	463.517	330.978	229.737	152.246	92.8095	47.1281	47.2426	47.3566	47.4704	47.584	47.6978	47.8117	47.9259	48.0406	48.1558	48.2715	48.388	48.5051	48.6231	48.7419	48.8616	48.9823	49.104	49.2267	49.3507	49.4759	49.6023	49.7301	49.859	49.9884	50.118	50.2469	50.375	50.5024	50.63	50.7576	50.8851	51.0123	51.1388	51.2638	51.3869	51.5078	51.626	51.7414	51.8533	51.9614
	14	461.695	444.024	420.451	388.803	345.026	280.767	178.224	178.573	178.92	179.265	179.606	179.945	180.282	180.616	180.949	181.281	181.613	181.947	182.284	182.625	182.974	183.33	183.696	184.074	184.463	184.866	185.283	185.714	186.159	186.616	187.086	187.566	188.054	188.547	189.043	189.538	190.028	190.508	190.975	191.425	191.851	192.251	192.619	192.95	193.241	193.486	193.683	193.827
	15	1503.63	615.521	200.484	201.213	201.943	202.672	203.398	204.12	204.834	205.544	206.251	206.962	207.682	208.419	209.179	209.969	210.792	211.652	212.547	213.475	214.434	215.419	216.411	217.351	218.276	219.17	220.021	220.813	221.533	222.169	222.707	223.118	223.396	223.599	223.678	223.63	223.455	223.154	222.73	222.189	221.536	220.777	219.857	218.774	217.559	216.343	215.169	214.077
	16	606.238	479.16	337.408	178.424	179.075	179.729	180.386	181.047	181.711	182.378	183.05	183.726	184.407	185.091	185.78	186.473	187.169	187.87	188.576	189.286	190.003	190.726	191.457	192.195	192.942	193.697	194.459	195.229	196.005	196.784	197.566	198.347	199.125	199.897	200.659	201.408	202.14	202.851	203.539	204.199	204.828	205.424	205.983	206.502	206.981	207.416	207.807	208.152
	17	668.729	527.199	328.257	327.862	327.36	326.679	325.716	324.356	322.504	320.117	317.225	313.934	310.414	306.876	303.548	300.651	298.38	296.888	296.287	296.637	297.957	300.225	303.388	307.365	312.056	317.352	323.133	329.278	335.666	342.183	348.717	355.168	361.441	367.453	373.129	378.406	383.23	387.556	391.35	394.586	397.247	399.324	400.816	401.729	402.076	401.875	401.097	399.669
	18	1774.11	826.689	313.907	315.14	316.373	317.608	318.843	320.073	321.289	322.481	323.639	324.756	325.832	326.871	327.881	328.877	329.875	330.891	331.944	333.047	334.212	335.447	336.755	338.135	339.582	341.085	342.632	344.206	345.788	347.36	348.9	350.387	351.801	353.123	354.334	355.42	356.366	357.161	357.798	358.272	358.579	358.721	358.699	358.522	358.195	357.731	357.142	356.442
	19	3038.18	2232.11	1629.07	1177.59	839.314	585.689	395.42	252.613	145.366	64.7349	64.895	65.0755	65.275	65.4922	65.7258	65.9744	66.2369	66.5124	66.7999	67.0988	67.4087	67.7293	68.0606	68.4028	68.756	69.1201	69.4957	69.8833	70.2833	70.6961	71.1223	71.5622	72.0162	72.4845	72.9673	73.4647	73.9765	74.5025	75.0425	75.5958	76.1619	76.74	77.3291	77.9281	78.5359	79.1512	79.7729	80.3993
	20	963.695	964.794	965.248	964.471	961.345	953.769	937.822	906.126	844.449	724.165	485.365	486.323	487.238	488.103	488.917	489.682	490.409	491.115	491.823	492.559	493.352	494.233	495.229	496.366	497.663	499.134	500.786	502.62	504.628	506.799	509.112	511.544	514.067	516.651	519.263	521.871	524.443	526.946	529.354	531.639	533.779	535.757	537.557	539.17	540.591	541.819	542.859	543.717
	21	462.378	462.989	463.48	463.708	463.36	461.76	457.442	447.229	424.226	373.457	262.418	262.853	263.289	263.728	264.169	264.612	265.057	265.504	265.953	266.404	266.857	267.312	267.77	268.229	268.691	269.155	269.622	270.092	270.564	271.04	271.519	272.002	272.488	272.978	273.471	273.969	274.47	274.976	275.485	275.999	276.516	277.038	277.563	278.091	278.623	279.158	279.696	280.236
	22	1287.61	808.118	480.933	257.459	104.711	104.864	105.016	105.169	105.323	105.477	105.633	105.791	105.95	106.111	106.274	106.439	106.606	106.775	106.946	107.118	107.292	107.467	107.644	107.822	108	108.179	108.359	108.538	108.718	108.896	109.075	109.252	109.429	109.604	109.778	109.951	110.122	110.292	110.46	110.626	110.792	110.956	111.12	111.283	111.445	111.608	111.771	111.935
	23	1127.54	785.807	536.258	353.947	220.726	123.374	52.2561	52.3218	52.3859	52.4502	52.5148	52.5798	52.6454	52.7117	52.7788	52.8467	52.9154	52.985	53.0555	53.1268	53.1988	53.2715	53.3449	53.4188	53.4933	53.5683	53.6439	53.72	53.7967	53.874	53.9521	54.0308	54.1104	54.1909	54.2725	54.3552	54.4394	54.525	54.6124	54.7017	54.793	54.8867	54.9828	55.0817	55.1834	55.2883	55.3964	55.5079
	24	522.379	523.386	524.134	523.797	519.056	496.423	400.372	401.278	402.194	403.119	404.054	404.998	405.951	406.913	407.883	408.863	409.854	410.855	411.87	412.899	413.943	415.004	416.082	417.177	418.29	419.418	420.561	421.716	422.881	424.051	425.223	426.392	427.554	428.703	429.836	430.946	432.029	433.082	434.099	435.078	436.015	436.909	437.758	438.561	439.319	440.032	440.701	441.33
	25	1607.45	694.111	282.324	92.5848	93.0675	93.5395	93.9984	94.4423	94.8702	95.2826	95.6809	96.067	96.4434	96.8128	97.1798	97.5433	97.9073	98.2742	98.646	99.0245	99.4113	99.8076	100.215	100.633	101.063	101.505	101.959	102.423	102.898	103.384	103.887	104.401	104.916	105.407	105.869	106.295	106.679	107.017	107.306	107.555	107.81	108.041	108.247	108.426	108.574	108.69	108.771	108.815
	26	1266.99	1075.52	898.965	734.028	578.181	429.239	285.172	144.345	145.552	146.584	147.593	148.591	149.592	150.615	151.672	152.774	153.926	155.127	156.369	157.64	158.922	160.194	161.432	162.612	163.707	164.667	165.462	166.075	166.518	166.929	167.198	167.328	167.326	167.202	166.972	166.653	166.266	165.834	165.382	164.935	164.521	164.167	163.9	163.75	163.782	164.048	164.572	165.375
	27	433.564	57.3174	57.2829	57.2487	57.2151	57.182	57.1493	57.1169	57.0847	57.0525	57.02	56.9871	56.9535	56.9191	56.8837	56.8473	56.8097	56.7711	56.7316	56.6913	56.6505	56.6095	56.5685	56.5281	56.4886	56.4504	56.4138	56.3791	56.3465	56.3165	56.2893	56.2653	56.2434	56.2258	56.2125	56.2037	56.1991	56.1973	56.1945	56.195	56.1989	56.206	56.2164	56.2301	56.2469	56.2667	56.2896	56.3154
	28	301.371	300.542	298.905	295.822	290.131	279.671	260.281	223.641	152.461	152.66	152.843	153.006	153.146	153.262	153.355	153.426	153.479	153.516	153.542	153.561	153.576	153.589	153.605	153.623	153.646	153.674	153.706	153.741	153.778	153.815	153.85	153.881	153.905	153.921	153.926	153.919	153.899	153.864	153.814	153.749	153.669	153.574	153.467	153.349	153.222	153.088	152.95	152.812
	29	1605.09	1257.7	883.547	470.783	471.559	471.885	471.841	471.676	471.699	472.188	473.331	475.219	477.856	481.185	485.11	489.518	494.29	499.309	504.464	509.653	514.779	519.754	524.496	528.929	532.985	536.605	539.738	542.343	544.389	545.858	546.744	547.051	546.796	546.008	544.725	542.996	540.88	538.44	535.747	532.877	529.909	526.923	524.001	521.223	518.671	516.417	514.539	513.107
	30	1137.55	802.601	548.103	354.495	207.016	94.5206	94.7686	95.021	95.2782	95.5405	95.8081	96.0805	96.3575	96.6388	96.9238	97.2127	97.5053	97.8021	98.1036	98.4105	98.7241	99.0453	99.3754	99.7158	100.068	100.433	100.811	101.204	101.611	102.033	102.471	102.923	103.39	103.871	104.366	104.872	105.389	105.915	106.448	106.987	107.53	108.075	108.62	109.162	109.7	110.232	110.755	111.264
	31	568.466	557.916	532.449	472.537	332.048	332.712	333.377	334.043	334.711	335.38	336.052	336.726	337.403	338.083	338.767	339.455	340.147	340.841	341.538	342.237	342.936	343.634	344.331	345.026	345.718	346.405	347.088	347.765	348.436	349.101	349.758	350.407	351.048	351.679	352.301	352.912	353.511	354.098	354.672	355.232	355.778	356.309	356.823	357.322	357.804	358.27	358.72	359.155
	32	831.162	791.745	748.856	702.013	650.565	593.614	529.906	457.619	374.023	274.914	153.735	154.448	155.161	155.874	156.587	157.301	158.015	158.73	159.447	160.166	160.888	161.613	162.342	163.075	163.812	164.555	165.303	166.057	166.817	167.581	168.352	169.126	169.905	170.686	171.468	172.251	173.032	173.809	174.58	175.343	176.096	176.836	177.56	178.265	178.936	179.569	180.16	180.704
	33	774.519	242.447	243.322	244.199	245.069	245.907	246.687	247.386	247.999	248.533	249.008	249.454	249.9	250.378	250.911	251.52	252.217	253.007	253.889	254.854	255.892	256.985	258.114	259.26	260.4	261.513	262.579	263.578	264.494	265.312	266.02	266.608	267.07	267.404	267.608	267.685	267.64	267.48	267.22	266.876	266.469	266.019	265.55	265.083	264.664	264.266	263.91	263.616
	34	646.204	634.489	593.117	455.055	456.108	457.168	458.234	459.307	460.385	461.47	462.561	463.658	464.761	465.869	466.984	468.104	469.23	470.363	471.502	472.648	473.803	474.965	476.137	477.319	478.511	479.715	480.93	482.158	483.398	484.65	485.913	487.187	488.47	489.761	491.058	492.358	493.66	494.96	496.257	497.547	498.827	500.096	501.349	502.585	503.801	504.996	506.167	507.313
	35	934.877	692.158	510.875	375.082	273.061	196.179	138.06	93.9852	60.4495	34.8457	15.228	15.2284	15.2292	15.2305	15.2323	15.2345	15.2372	15.2404	15.244	15.2481	15.2526	15.2576	15.2631	15.2689	15.2752	15.282	15.2892	15.2968	15.3048	15.3132	15.3221	15.3313	15.341	15.3511	15.3615	15.3724	15.3836	15.3952	15.4072	15.4196	15.4323	15.4454	15.4589	15.4727	15.4868	15.5013	15.5162	15.5313
	36	832.26	673.602	525.987	387.984	258.409	136.559	136.901	137.254	137.615	137.987	138.367	138.756	139.154	139.56	139.974	140.394	140.821	141.255	141.695	142.141	142.595	143.055	143.524	144.001	144.487	144.983	145.489	146.005	146.533	147.072	147.623	148.185	148.76	149.344	149.932	150.527	151.128	151.734	152.344	152.954	153.564	154.172	154.775	155.372	155.96	156.537	157.102	157.652
	37	2508.46	1457.91	839.504	475.327	260.776	134.326	59.7777	59.8702	59.963	60.0562	60.1499	60.244	60.3386	60.4336	60.529	60.625	60.7214	60.8182	60.9155	61.0134	61.1117	61.2105	61.3097	61.4095	61.5098	61.6106	61.7119	61.8138	61.9161	62.019	62.1224	62.2263	62.3308	62.4358	62.5413	62.6474	62.7541	62.8613	62.9691	63.0774	63.1864	63.2959	63.406	63.5167	63.628	63.7399	63.8525	63.9657
	38	214.404	86.5831	34.5108	13.3715	4.84681	1.41972	1.52777	1.64444	1.77158	1.90658	2.51052	3.10989	3.70436	4.29358	4.87724	5.45504	6.02729	6.65563	10.104	10.2302	10.4525	10.7709	11.1541	11.5658	12.0071	12.4781	12.9786	13.9456	15.008	16.2333	17.4027	18.5178	19.5805	20.5924	21.5551	22.4641	22.7536	23.0344	23.3065	23.5699	23.8246	24.0708	24.3084	24.5374	24.758	24.9702	25.174	25.3697
	39	315.381	297.42	270.003	226.434	150.635	150.981	151.321	151.652	151.971	152.276	152.569	152.851	153.127	153.403	153.687	153.988	154.313	154.67	155.066	155.507	155.996	156.534	157.123	157.76	158.441	159.16	159.91	160.682	161.465	162.25	163.023	163.774	164.488	165.155	165.762	166.298	166.751	167.112	167.37	167.519	167.551	167.459	167.232	166.791	166.135	165.269	164.197	162.925
	40	529.131	459.646	386.539	309.272	227.291	140.196	140.406	140.619	140.835	141.053	141.274	141.497	141.723	141.951	142.181	142.413	142.648	142.885	143.124	143.366	143.61	143.858	144.109	144.364	144.623	144.887	145.154	145.427	145.704	145.987	146.274	146.568	146.866	147.168	147.474	147.782	148.094	148.409	148.726	149.045	149.366	149.686	150.006	150.325	150.642	150.956	151.266	151.572
	41	1161.47	666.056	667.452	668.851	670.252	671.653	673.05	674.445	675.841	677.242	678.648	680.061	681.474	682.881	684.273	685.637	686.966	688.253	689.492	690.684	691.834	692.95	694.044	695.13	696.225	697.346	698.511	699.738	701.043	702.439	703.939	705.551	707.281	709.133	711.106	713.197	715.401	717.709	720.109	722.589	725.135	727.729	730.356	732.996	735.632	738.245	740.818	743.332
	42	842.22	802.181	753.73	695.243	624.796	540.126	438.597	317.17	172.388	173.269	174.144	175.014	175.879	176.737	177.59	178.436	179.276	180.108	180.933	181.75	182.558	183.359	184.151	184.936	185.714	186.485	187.25	188.011	188.768	189.522	190.274	191.025	191.775	192.527	193.279	194.032	194.787	195.543	196.3	197.057	197.814	198.57	199.323	200.074	200.82	201.561	202.295	203.02
	43	535.346	518.308	497.856	473.31	443.87	408.604	366.424	316.071	256.084	184.782	100.238	100.521	100.805	101.091	101.378	101.667	101.958	102.251	102.546	102.843	103.143	103.444	103.749	104.056	104.365	104.677	104.992	105.31	105.63	105.953	106.279	106.608	106.939	107.274	107.611	107.952	108.296	108.643	108.993	109.346	109.703	110.063	110.427	110.794	111.165	111.539	111.917	112.299
	44	184.616	161.587	127.702	77.1952	77.387	77.5777	77.7668	77.9551	78.1444	78.3378	78.5384	78.7495	78.9738	79.2137	79.4705	79.7451	80.0372	80.346	80.6698	81.0066	81.3536	81.7079	82.066	82.4244	82.7796	83.1279	83.4657	83.7897	84.0964	84.383	84.6463	84.8769	85.0656	85.2102	85.3092	85.3617	85.367	85.3253	85.2388	85.2088	85.1442	85.0453	84.9126	84.7467	84.5487	84.3195	84.0603	83.7724
	45	748.784	712.432	668.765	616.379	553.634	478.597	388.965	281.976	154.331	154.798	155.27	155.749	156.234	156.725	157.222	157.726	158.237	158.755	159.28	159.811	160.349	160.893	161.444	161.999	162.561	163.127	163.697	164.273	164.852	165.435	166.023	166.614	167.21	167.81	168.413	169.022	169.635	170.253	170.876	171.504	172.137	172.777	173.422	174.072	174.729	175.391	176.058	176.73
	46	2729.81	2181.16	1736.78	1375.78	1081.47	840.463	642.044	477.662	340.542	225.338	127.814	128.591	129.406	130.259	131.145	132.055	132.98	133.907	134.823	135.713	136.566	137.367	138.106	138.772	139.356	139.851	140.252	140.554	140.758	140.862	140.869	140.781	140.604	140.344	140.007	139.601	139.135	138.62	138.071	137.501	136.926	136.361	135.82	135.319	134.874	134.5	134.214	134.033
	47	1121.7	897.546	646.346	360.693	362.069	363.409	364.699	365.928	367.092	368.199	369.268	370.324	371.396	372.516	373.713	375.013	376.435	377.994	379.696	381.54	383.517	385.614	387.809	390.075	392.382	394.697	396.984	399.208	401.335	403.332	405.168	406.817	408.258	409.473	410.448	411.177	411.657	411.891	411.884	411.649	411.2	410.557	409.741	408.777	407.69	406.51	405.264	403.984
	48	1507.26	969.481	596.302	332.367	141.645	142.3	142.937	143.544	144.114	144.643	145.132	145.587	146.015	146.423	146.821	147.216	147.617	148.03	148.462	148.919	149.405	149.923	150.474	151.059	151.678	152.329	153.01	153.716	154.443	155.187	155.937	156.679	157.368	157.995	158.551	159.23	159.885	160.512	161.105	161.66	162.172	162.638	163.053	163.415	163.722	163.972	164.163	164.294
	49	1804.18	1442.71	1095.48	753.632	398.766	398.539	398.096	397.334	396.143	394.465	392.32	389.816	387.134	384.5	382.154	380.322	379.198	378.929	379.612	381.295	383.98	387.631	392.177	397.527	403.569	410.179	417.226	424.575	432.091	439.643	447.102	454.347	461.264	467.75	473.71	479.061	483.732	487.665	490.815	493.149	494.647	495.303	495.124	494.129	492.346	489.818	486.595	482.738
	50	1726.54	493.035	116.233	116.462	116.692	116.918	117.14	117.359	117.583	117.817	118.063	118.317	118.572	118.822	119.064	119.297	119.522	119.744	119.966	120.19	120.433	120.684	120.925	121.179	121.448	121.734	122.038	122.36	122.7	123.057	123.429	123.813	124.207	124.597	124.98	125.336	125.683	126.019	126.343	126.658	126.97	127.282	127.598	127.921	128.256	128.609	129.001	129.407
5	1	518.548	507.53	492.857	473.55	448.139	414.153	367.023	297.839	188.97	189.488	190.003	190.515	191.028	191.544	192.067	192.601	193.148	193.712	194.295	194.897	195.52	196.161	196.82	197.492	198.173	198.857	199.54	200.215	200.873	201.509	202.114	202.683	203.207	203.68	204.097	204.452	204.741	204.96	205.089	205.098	204.989	204.764	204.429	203.989	203.477	203.187	202.833	202.421
	2	1267.3	1213.14	1147.7	1068.3	971.543	853.013	706.861	524.999	295.693	297.009	298.294	299.54	300.744	301.904	303.025	304.116	305.188	306.251	307.321	308.41	309.531	310.695	311.915	313.197	314.551	315.98	317.488	319.077	320.745	322.489	324.303	326.182	328.115	330.093	332.103	334.134	336.17	338.199	340.206	342.177	344.098	345.954	347.735	349.428	351.023	352.511	353.884	355.135
	3	262.099	259.366	255.687	250.695	243.873	234.472	221.404	203.057	177.009	139.631	85.6096	85.5944	85.5797	85.5655	85.5518	85.5385	85.5258	85.5137	85.5024	85.4921	85.483	85.4755	85.4699	85.4663	85.4653	85.4675	85.4739	85.4848	85.5006	85.5209	85.5445	85.568	85.5955	85.6269	85.6623	85.7017	85.7452	85.7925	85.8438	85.8988	85.9574	86.0195	86.0849	86.1533	86.2246	86.2986	86.3749	86.4534
	4	390.433	321.77	205.761	206.09	206.424	206.762	207.104	207.449	207.799	208.151	208.505	208.862	209.219	209.578	209.939	210.302	210.668	211.038	211.415	211.799	212.192	212.596	213.011	213.44	213.884	214.341	214.814	215.301	215.801	216.315	216.839	217.374	217.915	218.461	219.01	219.558	220.103	220.641	221.17	221.687	222.188	222.671	223.134	223.574	223.967	224.308	224.596	224.829
	5	899.351	877.273	827.909	720.549	490.385	491.638	492.901	494.178	495.472	496.784	498.111	499.449	500.793	502.139	503.482	504.823	506.161	507.501	508.848	510.208	511.588	512.993	514.43	515.902	517.413	518.961	520.547	522.167	523.814	525.483	527.165	528.849	530.527	532.188	533.821	535.416	536.966	538.462	539.899	541.272	542.577	543.811	544.976	546.071	547.121	548.158	549.16	550.141
	6	974.516	557.566	245.452	245.89	246.314	246.729	247.151	247.604	248.108	248.682	249.335	250.067	250.873	251.737	252.641	253.567	254.493	255.4	256.272	257.096	257.861	258.562	259.198	259.771	260.286	260.752	261.179	261.582	261.974	262.37	262.785	263.235	263.733	264.293	264.926	265.641	266.446	267.348	268.349	269.451	270.653	271.956	273.371	274.891	276.489	278.162	279.94	281.774
	7	1621.98	554.799	155.594	156.551	157.315	157.999	158.717	159.549	160.549	161.741	163.11	164.604	166.139	167.616	168.936	170.022	170.819	171.304	171.484	171.392	171.076	170.601	170.034	169.444	168.895	168.445	168.14	168.018	168.104	168.413	168.948	169.71	170.814	171.919	173.125	174.592	176.228	178.031	180.011	181.834	183.706	185.599	187.484	189.085	190.64	192.137	193.568	194.925
	8	811.66	713.53	614.267	514.101	413.204	311.641	209.344	106.101	105.644	105.188	104.733	104.278	103.824	103.37	102.917	102.465	102.013	101.563	101.113	100.664	100.216	99.7685	99.3222	98.8768	98.4324	97.9889	97.5465	97.1051	96.6648	96.2255	95.7874	95.3503	94.9144	94.4797	94.0461	93.6138	93.1826	92.7527	92.3241	91.8967	91.4706	91.0458	90.6223	90.2001	89.7792	89.3598	88.9417	88.5249
	9	2036.43	621.082	154.65	155.163	155.682	156.204	156.723	157.231	157.72	158.188	158.637	159.074	159.51	159.953	160.411	160.891	161.395	161.921	162.468	163.03	163.601	164.175	164.745	165.306	165.841	166.354	166.841	167.299	167.727	168.123	168.487	168.821	169.125	169.402	169.653	169.88	170.087	170.275	170.446	170.603	170.749	170.884	171.01	171.13	171.245	171.357	171.466	171.576
	10	286.278	197.393	102.134	102.301	102.469	102.638	102.808	102.98	103.152	103.327	103.503	103.682	103.863	104.047	104.235	104.427	104.623	104.823	105.027	105.235	105.447	105.664	105.884	106.108	106.336	106.567	106.801	107.038	107.278	107.521	107.765	108.013	108.262	108.514	108.767	109.023	109.28	109.539	109.799	110.061	110.324	110.588	110.852	111.118	111.383	111.647	111.908	112.16
	11	466.883	403.317	339.036	273.925	207.827	140.513	71.6371	71.6818	71.7274	71.774	71.8216	71.8704	71.9204	71.9716	72.0241	72.0778	72.1326	72.1886	72.2456	72.3036	72.3625	72.4223	72.483	72.5446	72.6073	72.6709	72.7355	72.8014	72.8709	72.9427	73.0171	73.0945	73.1753	73.2599	73.3487	73.4422	73.5408	73.6447	73.7544	73.8701	73.9922	74.1209	74.2562	74.3985	74.5477	74.7038	74.8669	75.0369
	12	2814.47	1268.86	554.816	224.757	72.1048	72.1305	72.1572	72.1848	72.2134	72.2431	72.2738	72.3055	72.3382	72.3721	72.407	72.4429	72.4799	72.518	72.5572	72.5974	72.6386	72.6809	72.7242	72.7685	72.8138	72.86	72.9072	72.9553	73.0043	73.0541	73.1048	73.1562	73.2085	73.2614	73.3151	73.3694	73.4244	73.4801	73.5363	73.593	73.6503	73.7081	73.7664	73.8252	73.8844	73.944	74.004	74.0643
	13	850.044	615.964	441.028	310.142	212.099	138.57	83.3563	41.8462	41.907	41.9682	42.0298	42.0918	42.1542	42.2171	42.2804	42.3441	42.4083	42.473	42.5381	42.6038	42.6699	42.7365	42.8036	42.8713	42.9396	43.0085	43.0782	43.1487	43.2204	43.2933	43.3676	43.4431	43.5197	43.5969	43.6747	43.753	43.8324	43.913	43.9949	44.0783	44.1631	44.2493	44.3367	44.4255	44.5156	44.607	44.6996	44.7934
	14	422.562	403.968	378.904	344.983	298.533	233.6	140.077	140.564	141.048	141.529	142.007	142.482	142.954	143.424	143.892	144.358	144.823	145.287	145.751	146.216	146.682	147.15	147.621	148.095	148.573	149.056	149.543	150.035	150.532	151.034	151.541	152.052	152.565	153.082	153.599	154.116	154.632	155.144	155.651	156.151	156.642	157.121	157.587	158.036	158.468	158.879	159.268	159.632
	15	1457.11	593.329	196.363	196.408	196.537	196.699	196.855	196.979	197.053	197.067	197.023	196.929	196.801	196.659	196.526	196.424	196.375	196.399	196.524	196.771	197.099	197.548	198.115	198.762	199.511	200.354	201.284	202.289	203.359	204.48	205.64	206.827	208.023	209.207	210.373	211.508	212.598	213.63	214.591	215.469	216.254	216.932	217.456	217.801	217.947	217.744	217.194	216.311
	16	576.028	444.29	304.968	157.006	157.308	157.617	157.933	158.256	158.586	158.924	159.269	159.621	159.98	160.345	160.716	161.092	161.472	161.855	162.243	162.634	163.029	163.429	163.834	164.245	164.663	165.089	165.524	165.968	166.424	166.89	167.368	167.857	168.359	168.87	169.393	169.925	170.465	171.013	171.566	172.123	172.682	173.242	173.8	174.354	174.902	175.442	175.973	176.491
	17	624.101	479.498	295.656	294.691	293.584	292.239	290.52	288.271	285.365	281.742	277.437	272.585	267.406	262.177	257.197	252.756	249.115	246.484	245.014	244.801	245.881	248.243	251.833	256.563	262.321	268.978	276.392	284.419	292.909	301.719	310.707	319.74	328.691	337.443	345.889	353.932	361.484	368.468	374.818	380.479	385.404	389.556	392.911	395.451	397.168	398.061	398.042	396.934
	18	1667.12	735.962	264.594	265.661	266.742	267.84	268.956	270.088	271.233	272.381	273.522	274.647	275.748	276.818	277.855	278.861	279.838	280.792	281.732	282.666	283.603	284.553	285.522	286.517	287.544	288.606	289.706	290.842	292.014	293.217	294.447	295.698	296.963	298.233	299.499	300.752	301.983	303.182	304.339	305.446	306.494	307.474	308.381	309.207	309.947	310.597	311.153	311.613
	19	2986.2	2159.65	1552.04	1105.12	776.203	534.022	355.632	224.194	127.339	55.9788	56.0833	56.1878	56.2923	56.397	56.5019	56.6071	56.7127	56.8187	56.9254	57.0328	57.1409	57.2499	57.3599	57.4711	57.5835	57.6972	57.8125	57.9293	58.048	58.1686	58.2914	58.4164	58.5439	58.6741	58.8071	58.9433	59.0827	59.2256	59.3723	59.5229	59.6777	59.8369	60.0007	60.1694	60.3431	60.522	60.7065	60.8966
	20	898.816	900.281	900.813	899.705	895.669	886.387	867.702	832.143	766.157	644.702	420.433	421.521	422.569	423.571	424.526	425.433	426.296	427.122	427.923	428.712	429.505	430.318	431.17	432.076	433.051	434.109	435.258	436.506	437.855	439.305	440.854	442.494	444.217	446.011	447.862	449.757	451.679	453.612	455.541	457.448	459.32	461.142	462.9	464.583	466.182	467.687	469.093	470.396
	21	438.584	438.953	439.156	439.013	438.153	435.812	430.42	418.744	394.133	342.908	236.997	237.301	237.607	237.914	238.223	238.533	238.846	239.159	239.475	239.792	240.111	240.431	240.753	241.076	241.401	241.728	242.057	242.386	242.718	243.051	243.386	243.723	244.061	244.401	244.743	245.087	245.432	245.78	246.13	246.481	246.835	247.191	247.549	247.909	248.272	248.637	249.005	249.374
	22	1263.88	781.32	458.262	241.954	97.1438	97.1906	97.2385	97.2876	97.3379	97.3894	97.442	97.4959	97.5509	97.6071	97.6646	97.7231	97.7829	97.8438	97.9059	97.9692	98.0336	98.0991	98.1659	98.2337	98.3027	98.3729	98.4442	98.5166	98.5901	98.6648	98.7406	98.8175	98.8955	98.9745	99.0547	99.1359	99.2181	99.3014	99.3857	99.471	99.5573	99.6446	99.7328	99.8219	99.912	100.003	100.095	100.187
	23	1124.62	781.437	531.975	350.477	218.306	121.965	51.675	51.6535	51.6336	51.6152	51.5984	51.583	51.5691	51.5566	51.5453	51.5353	51.5263	51.5184	51.5114	51.5052	51.4997	51.4949	51.4907	51.487	51.4838	51.4811	51.4789	51.4771	51.4758	51.4751	51.4749	51.4752	51.4761	51.4776	51.4797	51.4824	51.4858	51.4899	51.4948	51.5004	51.5068	51.514	51.522	51.5309	51.5406	51.5512	51.5627	51.575
	24	498.38	498.966	499.206	498.141	492.258	468.354	374.761	375.371	375.988	376.613	377.243	377.88	378.523	379.171	379.826	380.486	381.154	381.832	382.519	383.22	383.936	384.668	385.418	386.187	386.976	387.784	388.61	389.453	390.309	391.176	392.047	392.92	393.788	394.645	395.486	396.303	397.092	397.844	398.555	399.219	399.831	400.386	400.881	401.312	401.677	401.974	402.202	402.363
	25	1540.74	634.089	243.34	74.6861	74.8937	75.1066	75.3245	75.5471	75.7742	76.0054	76.2405	76.4791	76.7209	76.9658	77.2134	77.4637	77.7165	77.9716	78.229	78.4885	78.7502	79.0141	79.2801	79.5484	79.8189	80.0917	80.367	80.6448	80.9251	81.2082	81.494	81.7828	82.0748	82.3703	82.669	82.9707	83.2752	83.5819	83.8905	84.2003	84.5103	84.8209	85.1318	85.4425	85.7529	86.0626	86.3711	86.6781
	26	1222	1006.34	819.286	655.826	511.415	381.079	258.617	136.362	136.858	137.27	137.624	137.924	138.185	138.43	138.684	138.974	139.325	139.753	140.271	140.882	141.582	142.357	143.192	144.062	144.935	145.758	146.49	147.097	147.582	148.024	148.323	148.46	148.422	148.197	147.781	147.17	146.366	145.374	144.202	142.861	141.366	139.732	137.977	136.12	134.193	132.225	130.237	128.254
	27	485.457	70.9121	70.8063	70.7013	70.5973	70.4941	70.3914	70.289	70.1866	70.0837	69.98	69.875	69.7689	69.6614	69.5525	69.4423	69.3311	69.2194	69.1076	68.9963	68.886	68.7773	68.6707	68.5669	68.4666	68.3699	68.2769	68.1877	68.1022	68.0204	67.9423	67.8684	67.7941	67.7249	67.66	67.5989	67.5405	67.4817	67.4119	67.3432	67.2753	67.2079	67.1407	67.0734	67.0058	66.9376	66.8685	66.7985
	28	286.179	285.06	282.929	279.107	272.427	260.816	240.469	204.079	137.017	137.222	137.417	137.599	137.77	137.928	138.075	138.213	138.345	138.474	138.603	138.734	138.872	139.017	139.172	139.337	139.513	139.699	139.896	140.102	140.314	140.532	140.753	140.974	141.193	141.408	141.615	141.812	141.997	142.167	142.322	142.459	142.576	142.674	142.751	142.807	142.842	142.856	142.85	142.821
	29	1509.69	1151.41	786.3	406.403	407.862	409.256	410.584	411.857	413.1	414.34	415.604	416.913	418.284	419.732	421.265	422.892	424.618	426.449	428.387	430.434	432.588	434.846	437.2	439.64	442.153	444.723	447.328	449.949	452.56	455.138	457.656	460.089	462.412	464.602	466.638	468.5	470.173	471.642	472.899	473.937	474.753	475.348	475.727	475.897	475.87	475.66	475.284	474.761
	30	1104.37	761.708	509.063	322.578	184.784	82.8873	83.0158	83.1435	83.2707	83.3978	83.5249	83.652	83.7791	83.9061	84.0328	84.1589	84.2842	84.4085	84.5316	84.6534	84.7739	84.8932	85.0113	85.1284	85.2452	85.3624	85.4801	85.599	85.7195	85.8425	85.9686	86.0986	86.233	86.3727	86.5183	86.6706	86.83	86.9973	87.1729	87.3573	87.5509	87.754	87.967	88.1901	88.4241	88.6701	88.9282	89.198
	31	529.331	517.354	489.808	428.518	294.088	294.845	295.596	296.343	297.084	297.82	298.552	299.28	300.003	300.722	301.438	302.15	302.858	303.563	304.265	304.964	305.659	306.351	307.041	307.727	308.41	309.09	309.766	310.439	311.109	311.776	312.44	313.1	313.757	314.411	315.061	315.708	316.352	316.992	317.629	318.261	318.89	319.515	320.136	320.752	321.363	321.969	322.569	323.163
	32	791.782	745.994	697.365	645.43	589.607	529.167	463.195	390.553	309.832	219.31	116.913	117.449	117.987	118.527	119.069	119.612	120.158	120.705	121.255	121.806	122.359	122.914	123.47	124.027	124.586	125.147	125.709	126.273	126.839	127.408	127.979	128.553	129.13	129.711	130.295	130.882	131.473	132.067	132.664	133.263	133.865	134.469	135.073	135.678	136.283	136.885	137.484	138.076
	33	735.541	223.29	223.754	224.163	224.665	225.369	226.285	227.344	228.431	229.433	230.266	230.883	231.278	231.471	231.505	231.433	231.312	231.194	231.13	231.157	231.306	231.599	232.047	232.655	233.418	234.326	235.366	236.517	237.758	239.064	240.412	241.775	243.128	244.448	245.71	246.893	247.966	248.876	249.606	250.144	250.484	250.618	250.545	250.277	250.168	249.902	249.483	248.918
	34	602.685	589.138	545.749	411.587	412.379	413.176	413.979	414.788	415.603	416.424	417.25	418.082	418.92	419.763	420.612	421.467	422.326	423.191	424.061	424.936	425.816	426.701	427.592	428.488	429.39	430.299	431.214	432.137	433.067	434.005	434.953	435.909	436.874	437.848	438.831	439.822	440.822	441.829	442.844	443.864	444.888	445.916	446.947	447.978	449.008	450.035	451.058	452.076
	35	995.772	773.403	596.176	455.229	343.329	254.61	184.338	128.708	84.6739	49.8031	22.159	22.0707	21.9834	21.8971	21.8118	21.7275	21.6441	21.5617	21.4803	21.3999	21.3203	21.2417	21.164	21.0873	21.0115	20.9365	20.8625	20.7893	20.7171	20.6457	20.5752	20.5055	20.4367	20.3688	20.3016	20.2354	20.1699	20.1053	20.0415	19.9785	19.9163	19.8549	19.7943	19.7345	19.6754	19.6171	19.5596	19.5028
	36	809.256	643.907	494.448	358.876	235.496	122.964	123.166	123.372	123.581	123.794	124.011	124.231	124.455	124.682	124.913	125.147	125.384	125.625	125.869	126.116	126.366	126.62	126.878	127.141	127.407	127.679	127.955	128.237	128.524	128.817	129.115	129.42	129.731	130.048	130.369	130.695	131.027	131.362	131.703	132.046	132.394	132.744	133.096	133.449	133.803	134.158	134.512	134.864
	37	2474.61	1419.62	807.076	451.367	244.773	124.769	55.0568	55.0974	55.1387	55.1806	55.223	55.2661	55.3097	55.354	55.3988	55.4442	55.4901	55.5367	55.5838	55.6315	55.6797	55.7285	55.7779	55.8279	55.8784	55.9294	55.9811	56.0332	56.086	56.1392	56.1931	56.2475	56.3024	56.3579	56.4139	56.4705	56.5276	56.5853	56.6435	56.7022	56.7615	56.8213	56.8817	56.9426	57.004	57.066	57.1285	57.1916
	38	212.295	85.3258	33.981	13.1618	4.7329	1.35798	1.33015	1.30245	1.25856	0	1.02973	1.10746	1.2001	1.30713	1.42805	1.56235	1.71016	1.90717	3.21547	3.34755	3.45417	3.5549	3.71225	3.85639	3.98876	4.11828	4.24597	4.54678	4.91032	5.37055	5.85541	6.36244	6.88931	7.43381	7.99379	8.56353	8.96539	9.3532	9.72781	10.09	10.4406	10.7802	11.1096	11.4293	11.7399	12.042	12.3361	12.6226
	39	283.796	264.9	236.031	191.216	119.761	120.169	120.574	120.975	121.371	121.762	122.148	122.53	122.91	123.29	123.672	124.06	124.457	124.865	125.287	125.725	126.181	126.655	127.148	127.66	128.189	128.735	129.294	129.864	130.441	131.022	131.603	132.178	132.745	133.297	133.831	134.341	134.824	135.274	135.688	136.061	136.39	136.672	136.901	137.047	137.109	137.086	136.977	136.782
	40	516.031	443.123	368.336	291.258	211.546	129.089	129.178	129.269	129.363	129.458	129.556	129.656	129.759	129.863	129.969	130.076	130.185	130.296	130.409	130.524	130.64	130.758	130.878	131.001	131.126	131.254	131.385	131.519	131.657	131.799	131.944	132.094	132.249	132.407	132.569	132.736	132.906	133.082	133.261	133.444	133.632	133.824	134.019	134.217	134.419	134.623	134.829	135.038
	41	1116.9	635.54	636.371	637.189	637.987	638.754	639.48	640.168	640.83	641.482	642.132	642.778	643.401	643.969	644.439	644.766	644.908	644.832	644.518	643.961	643.174	642.183	641.029	639.763	638.442	637.13	635.89	634.783	633.867	633.195	632.81	632.751	633.045	633.713	634.766	636.208	638.036	640.24	642.805	645.709	648.928	652.433	656.193	660.175	664.344	668.666	673.104	677.622
	42	806.755	756.984	700.059	634.987	560.679	475.915	379.3	269.198	143.663	144.124	144.592	145.067	145.55	146.04	146.538	147.044	147.557	148.079	148.607	149.143	149.685	150.234	150.788	151.347	151.911	152.478	153.049	153.623	154.2	154.78	155.362	155.946	156.534	157.124	157.718	158.315	158.915	159.519	160.128	160.741	161.359	161.981	162.609	163.24	163.877	164.518	165.163	165.812
	43	517.528	495.949	471.22	442.849	410.277	372.874	329.926	280.634	224.1	159.313	85.1236	85.2886	85.4544	85.6211	85.7886	85.9569	86.1261	86.2963	86.4674	86.6396	86.8128	86.9872	87.1627	87.3394	87.5173	87.6965	87.877	88.0588	88.2419	88.4263	88.6121	88.7992	88.9877	89.1776	89.3689	89.5616	89.7557	89.9514	90.1486	90.3473	90.5477	90.7497	90.9534	91.1589	91.3663	91.5757	91.7873	92.0012
	44	179.668	156.063	121.612	71.7447	71.7375	71.7353	71.7389	71.7477	71.7597	71.7717	71.7804	71.7822	71.7745	71.7553	71.7235	71.6794	71.6239	71.5589	71.487	71.4113	71.3354	71.2631	71.1981	71.1442	71.105	71.0839	71.0838	71.1072	71.1565	71.2332	71.3388	71.4816	71.6691	71.9002	72.1733	72.4864	72.8368	73.2215	73.635	73.9651	74.3153	74.6833	75.0668	75.4633	75.8702	76.285	76.705	77.1278
	45	717.804	674.04	623.948	566.576	500.866	425.644	339.614	241.354	129.317	129.657	129.999	130.342	130.687	131.034	131.382	131.733	132.085	132.44	132.796	133.155	133.516	133.879	134.245	134.613	134.983	135.357	135.733	136.111	136.493	136.877	137.264	137.653	138.046	138.441	138.84	139.241	139.645	140.052	140.463	140.876	141.292	141.712	142.134	142.56	142.989	143.421	143.857	144.296
	46	2668.36	2091.13	1630.2	1261.87	967.319	731.611	542.869	391.657	270.473	173.352	95.5509	96.0515	96.5593	97.0745	97.5973	98.1279	98.6663	99.2125	99.7661	100.327	100.894	101.467	102.045	102.626	103.209	103.793	104.377	104.958	105.534	106.104	106.665	107.217	107.756	108.28	108.788	109.277	109.745	110.19	110.61	111.003	111.368	111.705	112.011	112.289	112.537	112.757	112.952	113.123
	47	1053.92	820.246	572.678	308.909	310.151	311.4	312.621	313.777	314.838	315.79	316.633	317.378	318.051	318.679	319.291	319.919	320.589	321.327	322.152	323.081	324.126	325.295	326.59	328.01	329.549	331.198	332.944	334.771	336.659	338.59	340.542	342.494	344.422	346.305	348.124	349.859	351.493	353.009	354.395	355.64	356.734	357.672	358.449	359.064	359.516	359.81	359.948	359.938
	48	1456.16	914.649	552.723	304.011	128.076	128.166	128.276	128.411	128.573	128.761	128.972	129.2	129.439	129.683	129.927	130.165	130.394	130.611	130.814	131	131.172	131.328	131.471	131.603	131.726	131.845	131.962	132.081	132.206	132.341	132.493	132.67	132.895	133.17	133.494	133.748	134.028	134.335	134.668	135.029	135.416	135.83	136.268	136.728	137.211	137.712	138.23	138.763
	49	1690.74	1314.2	964.565	635.48	317.892	318.94	319.866	320.626	321.175	321.485	321.559	321.432	321.17	320.861	320.597	320.472	320.568	320.952	321.674	322.766	324.243	326.106	328.341	330.928	333.835	337.026	340.461	344.098	347.89	351.792	355.758	359.742	363.699	367.587	371.364	374.991	378.432	381.654	384.627	387.324	389.724	391.808	393.56	394.973	396.038	396.756	397.127	397.159
	50	1665.79	460.332	105.377	105.49	105.603	105.717	105.831	105.946	106.061	106.177	106.292	106.408	106.525	106.642	106.76	106.879	107	107.122	107.245	107.369	107.493	107.619	107.745	107.873	108	108.129	108.257	108.386	108.515	108.644	108.774	108.903	109.034	109.166	109.299	109.434	109.572	109.712	109.855	110	110.148	110.298	110.451	110.605	110.762	110.92	111.079	111.239
6	1	493.29	479.975	462.776	440.83	412.904	376.999	329.498	263.374	164.625	165.097	165.569	166.044	166.523	167.01	167.507	168.017	168.542	169.085	169.647	170.229	170.831	171.453	172.093	172.748	173.415	174.09	174.767	175.443	176.109	176.76	177.388	177.987	178.55	179.069	179.537	179.948	180.297	180.574	180.762	180.826	180.763	180.573	180.256	179.816	179.281	178.937	178.507	177.991
	2	1211.05	1148.12	1074.18	987.09	884.355	763	619.395	448.928	245.525	246.621	247.699	248.747	249.757	250.723	251.644	252.522	253.362	254.172	254.958	255.732	256.501	257.276	258.065	258.877	259.719	260.6	261.524	262.499	263.528	264.615	265.763	266.973	268.245	269.578	270.969	272.417	273.915	275.46	277.044	278.661	280.303	281.962	283.629	285.297	286.955	288.594	290.207	291.785
	3	268.777	266.165	262.707	258.042	251.645	242.737	230.151	212.133	186.021	147.791	91.4312	91.3452	91.26	91.1756	91.092	91.0094	90.9277	90.8469	90.7672	90.6883	90.6104	90.5334	90.4571	90.3817	90.3069	90.2328	90.1592	90.0861	90.0134	89.9411	89.8691	89.7973	89.7258	89.6548	89.5842	89.514	89.4442	89.3748	89.306	89.2376	89.1698	89.1026	89.0361	88.9703	88.9054	88.8413	88.7782	88.7161
	4	369.569	299.564	188.103	188.333	188.565	188.8	189.036	189.275	189.516	189.758	190.001	190.244	190.486	190.727	190.967	191.207	191.446	191.687	191.93	192.177	192.431	192.693	192.965	193.249	193.547	193.861	194.19	194.538	194.902	195.285	195.684	196.099	196.529	196.972	197.426	197.887	198.353	198.822	199.289	199.751	200.205	200.647	201.074	201.481	201.846	202.162	202.423	202.627
	5	862.332	837.291	784.78	676.409	454.425	455.442	456.467	457.502	458.55	459.612	460.686	461.771	462.862	463.957	465.052	466.147	467.242	468.337	469.435	470.541	471.657	472.788	473.939	475.112	476.311	477.537	478.791	480.074	481.383	482.716	484.07	485.44	486.821	488.207	489.592	490.97	492.334	493.68	495	496.291	497.547	498.762	499.934	501.058	502.146	503.216	504.251	505.255
	6	935.963	521.934	224.371	224.813	225.256	225.698	226.139	226.579	227.018	227.457	227.896	228.338	228.783	229.234	229.691	230.157	230.632	231.117	231.611	232.115	232.627	233.148	233.674	234.206	234.741	235.277	235.814	236.349	236.881	237.409	237.933	238.453	238.967	239.477	239.983	240.486	240.988	241.491	241.996	242.505	243.022	243.549	244.087	244.641	245.213	245.805	246.421	247.062
	7	1571.33	519.347	138.704	138.888	139.09	139.302	139.519	139.737	139.956	140.179	140.408	140.649	140.907	141.187	141.493	141.824	142.181	142.558	142.95	143.351	143.755	144.155	144.546	144.923	145.282	145.622	145.943	146.244	146.528	146.797	147.055	147.305	147.546	147.798	148.056	148.316	148.586	148.868	149.165	149.494	149.844	150.217	150.614	151.048	151.503	151.979	152.477	152.994
	8	812.433	719.651	624.628	527.724	428.871	327.677	223.454	115.224	115.824	116.415	116.997	117.57	118.135	118.691	119.238	119.777	120.307	120.83	121.343	121.849	122.346	122.835	123.316	123.789	124.254	124.711	125.16	125.601	126.034	126.46	126.877	127.287	127.689	128.084	128.471	128.85	129.222	129.586	129.943	130.292	130.633	130.968	131.295	131.614	131.926	132.231	132.529	132.819
	9	1964.56	580.641	140.696	140.9	141.12	141.361	141.617	141.88	142.136	142.377	142.597	142.795	142.978	143.152	143.325	143.508	143.706	143.925	144.171	144.444	144.744	145.071	145.425	145.807	146.196	146.599	147.012	147.431	147.855	148.278	148.7	149.118	149.53	149.934	150.331	150.719	151.097	151.465	151.823	152.17	152.507	152.833	153.149	153.454	153.747	154.03	154.3	154.559
	10	279.022	189.976	97.0774	97.1223	97.1687	97.2167	97.2664	97.3177	97.3706	97.4249	97.4804	97.537	97.5946	97.6532	97.7128	97.7735	97.8354	97.8988	97.9639	98.0309	98.1	98.1714	98.2453	98.3218	98.401	98.483	98.5679	98.6556	98.7462	98.8397	98.9361	99.0353	99.1372	99.242	99.3495	99.4598	99.5728	99.6887	99.8073	99.9289	100.053	100.181	100.311	100.445	100.582	100.723	100.87	101.027
	11	464.327	399.759	335.006	269.866	204.112	137.498	69.7691	69.7626	69.7561	69.7499	69.7439	69.7381	69.7325	69.7272	69.7221	69.7173	69.7127	69.7083	69.704	69.6999	69.6958	69.6917	69.6877	69.6836	69.6795	69.6752	69.6708	69.6663	69.6625	69.659	69.6559	69.6532	69.6511	69.6499	69.6496	69.6504	69.6526	69.6564	69.6619	69.6693	69.6789	69.6908	69.7052	69.7224	69.7424	69.7655	69.7919	69.8215
	12	2868.1	1314.86	584.116	240.108	78.0305	77.9012	77.7741	77.6489	77.5259	77.4048	77.2857	77.1686	77.0534	76.9401	76.8288	76.7193	76.6117	76.5059	76.4019	76.2998	76.1994	76.1009	76.004	75.909	75.8156	75.724	75.6341	75.5459	75.4594	75.3746	75.2915	75.21	75.1302	75.0521	74.9756	74.9007	74.8275	74.7559	74.686	74.6176	74.5508	74.4856	74.422	74.36	74.2995	74.2406	74.1832	74.1273
	13	847.843	612.624	437.342	306.619	209.049	136.163	81.6686	40.8898	40.9016	40.9139	40.9266	40.9397	40.9534	40.9675	40.9821	40.9973	41.0129	41.0291	41.0458	41.0631	41.0808	41.0991	41.118	41.1374	41.1574	41.178	41.1992	41.2212	41.244	41.2677	41.2923	41.3179	41.3442	41.3711	41.3985	41.4263	41.455	41.4846	41.5152	41.5468	41.5796	41.6133	41.6481	41.6839	41.7207	41.7585	41.7975	41.8376
	14	400.218	380.346	353.723	317.975	269.837	204.883	117.319	117.645	117.972	118.302	118.633	118.967	119.302	119.638	119.977	120.317	120.659	121.003	121.349	121.696	122.045	122.395	122.748	123.102	123.458	123.815	124.175	124.536	124.9	125.266	125.634	126.004	126.376	126.751	127.128	127.508	127.889	128.273	128.659	129.047	129.436	129.827	130.219	130.611	131.003	131.396	131.787	132.177
	15	1375.19	530.357	166.863	167.327	167.825	168.334	168.833	169.307	169.748	170.149	170.511	170.838	171.137	171.419	171.695	171.977	172.278	172.607	172.981	173.412	173.879	174.406	174.991	175.62	176.302	177.036	177.818	178.646	179.513	180.416	181.348	182.304	183.277	184.252	185.229	186.2	187.159	188.098	189.01	189.887	190.724	191.512	192.228	192.856	193.385	193.726	193.875	193.836
	16	554.119	419.235	282.057	142.368	142.595	142.824	143.055	143.288	143.522	143.759	143.998	144.239	144.483	144.728	144.976	145.226	145.478	145.731	145.987	146.244	146.503	146.764	147.028	147.294	147.563	147.835	148.11	148.389	148.673	148.96	149.253	149.55	149.852	150.16	150.473	150.791	151.114	151.443	151.776	152.114	152.457	152.803	153.154	153.507	153.864	154.222	154.583	154.945
	17	590.625	447.085	267.588	266.613	265.507	264.181	262.511	260.356	257.597	254.179	250.133	245.585	240.733	235.829	231.147	226.952	223.48	220.923	219.423	219.065	219.889	221.884	225.008	229.186	234.321	240.3	247.002	254.3	262.064	270.168	278.489	286.906	295.309	303.592	311.657	319.414	326.782	333.689	340.068	345.863	351.027	355.52	359.31	362.373	364.693	366.261	366.981	366.678
	18	1604.47	686.591	239.841	240.328	240.833	241.358	241.903	242.468	243.052	243.651	244.264	244.884	245.509	246.135	246.758	247.378	247.992	248.602	249.208	249.812	250.417	251.024	251.638	252.262	252.898	253.551	254.222	254.914	255.63	256.37	257.136	257.927	258.743	259.584	260.447	261.33	262.231	263.147	264.074	265.008	265.945	266.881	267.811	268.731	269.636	270.522	271.385	272.221
	19	2943.39	2100.91	1490.47	1047.99	727.15	494.434	325.603	203.107	114.234	49.7739	49.8555	49.9376	50.0201	50.1029	50.1862	50.2698	50.3537	50.4379	50.5224	50.6071	50.692	50.7772	50.8625	50.948	51.0337	51.1195	51.2054	51.2915	51.3777	51.464	51.5504	51.6369	51.7235	51.8102	51.8969	51.9838	52.0708	52.1578	52.245	52.3324	52.4199	52.5075	52.5954	52.6835	52.7718	52.8605	52.9495	53.0389
	20	857.154	858.873	859.306	857.641	852.487	841.447	820.373	782.039	713.753	593.032	379.764	381.094	382.403	383.692	384.959	386.203	387.421	388.614	389.778	390.915	392.024	393.106	394.163	395.197	396.213	397.213	398.204	399.191	400.18	401.175	402.184	403.211	404.262	405.339	406.448	407.59	408.768	409.981	411.231	412.515	413.832	415.178	416.551	417.947	419.359	420.784	422.215	423.646
	21	423.826	423.921	423.814	423.297	421.96	418.984	412.745	400.011	374.359	323.037	220.771	220.948	221.128	221.308	221.491	221.675	221.862	222.05	222.239	222.431	222.624	222.819	223.016	223.215	223.415	223.617	223.821	224.026	224.233	224.442	224.653	224.865	225.079	225.295	225.512	225.731	225.952	226.174	226.398	226.624	226.852	227.081	227.311	227.544	227.778	228.014	228.251	228.49
	22	1295.09	815.462	487.296	262.172	107.262	107.093	106.926	106.762	106.6	106.441	106.285	106.133	105.984	105.838	105.695	105.555	105.418	105.284	105.152	105.023	104.895	104.769	104.644	104.521	104.399	104.279	104.159	104.04	103.922	103.805	103.688	103.572	103.457	103.343	103.229	103.117	103.006	102.895	102.787	102.679	102.573	102.47	102.368	102.27	102.173	102.079	101.988	101.901
	23	1163.01	828.216	577.2	388.883	247.467	141.115	60.9682	60.802	60.6391	60.4795	60.3232	60.1701	60.0203	59.8736	59.7299	59.5889	59.4506	59.3147	59.1809	59.049	58.9189	58.7903	58.6632	58.5372	58.4124	58.2887	58.1661	58.0446	57.9242	57.805	57.6871	57.5703	57.4549	57.3408	57.2282	57.1171	57.0078	56.9002	56.7944	56.6906	56.5887	56.4889	56.3912	56.2956	56.2022	56.111	56.022	55.9351
	24	474.381	474.546	474.277	472.484	465.461	440.286	349.151	349.464	349.783	350.106	350.432	350.762	351.095	351.43	351.768	352.109	352.455	352.808	353.169	353.541	353.928	354.331	354.753	355.197	355.662	356.15	356.66	357.19	357.738	358.3	358.872	359.448	360.022	360.587	361.136	361.661	362.154	362.607	363.012	363.361	363.647	363.864	364.004	364.063	364.035	363.916	363.703	363.395
	25	1518.24	616.06	233.203	70.6849	70.7073	70.732	70.7592	70.7889	70.8212	70.8562	70.8939	70.9342	70.9774	71.0232	71.0718	71.1232	71.1772	71.234	71.2934	71.3554	71.4201	71.4874	71.5572	71.6296	71.7045	71.7819	71.8618	71.9441	72.029	72.1162	72.2059	72.2981	72.3928	72.4902	72.5906	72.694	72.8005	72.9102	73.0234	73.1397	73.2591	73.3816	73.5073	73.6362	73.7683	73.9037	74.0423	74.1842
	26	1174.63	946.063	753.251	589.275	448.382	325.299	214.532	109.929	110.566	111.158	111.704	112.204	112.666	113.104	113.536	113.978	114.447	114.958	115.52	116.139	116.815	117.544	118.316	119.12	119.937	120.735	121.491	122.182	122.806	123.402	123.912	124.322	124.62	124.796	124.841	124.75	124.519	124.147	123.635	122.986	122.203	121.294	120.265	119.125	117.885	116.558	115.156	113.691
	27	561.533	92.7217	92.5858	92.4513	92.3184	92.1869	92.0561	91.9253	91.7938	91.6606	91.5247	91.3852	91.2421	91.0948	90.9432	90.7875	90.6284	90.4668	90.3039	90.1409	89.9792	89.8201	89.6651	89.5157	89.3735	89.2393	89.1133	88.9958	88.8868	88.7862	88.6943	88.6127	88.53	88.4597	88.4003	88.3503	88.3075	88.265	88.1959	88.13	88.0663	88.0042	87.943	87.8819	87.8203	87.7577	87.6934	87.6268
	28	271.696	270.324	267.773	263.326	255.794	243.164	221.915	185.649	122.279	122.488	122.692	122.89	123.085	123.277	123.467	123.659	123.854	124.054	124.262	124.479	124.708	124.949	125.204	125.473	125.755	126.052	126.361	126.681	127.012	127.351	127.696	128.045	128.395	128.744	129.088	129.426	129.755	130.072	130.375	130.66	130.927	131.172	131.395	131.592	131.763	131.907	132.022	132.101
	29	1440.01	1072.86	714.661	359.661	361.077	362.511	363.95	365.37	366.748	368.066	369.316	370.501	371.632	372.724	373.796	374.868	375.959	377.089	378.273	379.528	380.866	382.297	383.828	385.463	387.202	389.043	390.981	393.006	395.107	397.27	399.48	401.716	403.962	406.196	408.398	410.548	412.626	414.614	416.494	418.251	419.87	421.34	422.651	423.796	424.771	425.573	426.202	426.661
	30	1088.59	742.422	490.995	308.136	174.977	77.9018	77.9769	78.0526	78.1287	78.2055	78.2827	78.3606	78.439	78.5179	78.5972	78.6769	78.7568	78.837	78.9173	78.9977	79.0782	79.1587	79.2393	79.32	79.4007	79.4818	79.5632	79.6449	79.7272	79.8101	79.8938	79.9784	80.0642	80.1512	80.2396	80.3297	80.4217	80.5156	80.6116	80.71	80.8108	80.9143	81.0206	81.1299	81.2423	81.3583	81.4781	81.6015
	31	505.017	491.245	461.715	399.614	270.089	270.658	271.227	271.796	272.365	272.934	273.503	274.072	274.642	275.211	275.78	276.349	276.919	277.488	278.058	278.627	279.197	279.768	280.338	280.909	281.48	282.051	282.622	283.194	283.766	284.338	284.911	285.484	286.057	286.63	287.204	287.777	288.352	288.926	289.501	290.076	290.651	291.226	291.801	292.376	292.95	293.524	294.097	294.669
	32	773.056	722.31	669.099	613.04	553.713	490.656	423.347	351.173	273.42	189.304	98.1778	98.3382	98.505	98.6781	98.8575	99.043	99.2346	99.4321	99.6354	99.8442	100.058	100.278	100.502	100.731	100.965	101.204	101.447	101.694	101.946	102.202	102.463	102.729	102.999	103.275	103.556	103.842	104.134	104.432	104.736	105.046	105.363	105.686	106.016	106.353	106.699	107.054	107.417	107.79
	33	699.231	203.891	204.309	204.71	205.141	205.64	206.22	206.864	207.538	208.207	208.839	209.412	209.914	210.346	210.714	211.028	211.304	211.557	211.804	212.058	212.334	212.642	212.993	213.392	213.844	214.353	214.918	215.538	216.211	216.932	217.696	218.496	219.325	220.175	221.038	221.906	222.765	223.596	224.388	225.132	225.819	226.441	226.99	227.464	227.965	228.401	228.766	229.058
	34	570.904	555.867	510.989	380.057	380.68	381.308	381.94	382.576	383.217	383.863	384.513	385.168	385.828	386.492	387.161	387.835	388.513	389.195	389.882	390.573	391.268	391.967	392.671	393.378	394.089	394.804	395.524	396.248	396.977	397.711	398.45	399.195	399.946	400.704	401.468	402.24	403.019	403.805	404.6	405.402	406.211	407.029	407.853	408.685	409.524	410.369	411.219	412.075
	35	1139.74	975.948	827.652	693.69	572.826	463.843	365.59	276.996	197.073	124.908	59.6588	59.3054	58.9543	58.6056	58.2593	57.9153	57.5736	57.2343	56.8973	56.5626	56.2302	55.9001	55.5722	55.2466	54.9232	54.602	54.2831	53.9663	53.6518	53.3394	53.0292	52.7211	52.4151	52.1113	51.8096	51.51	51.2125	50.9171	50.6237	50.3324	50.0431	49.7559	49.4707	49.1875	48.9062	48.627	48.3498	48.0745
	36	792.66	622.475	471.608	337.696	218.703	112.882	112.989	113.097	113.205	113.314	113.424	113.534	113.646	113.758	113.872	113.986	114.102	114.218	114.336	114.455	114.575	114.697	114.819	114.944	115.069	115.196	115.325	115.455	115.587	115.721	115.857	115.994	116.135	116.277	116.422	116.57	116.72	116.873	117.03	117.189	117.351	117.517	117.686	117.858	118.034	118.213	118.396	118.582
	37	2491.58	1437.74	821.886	462.002	251.706	128.824	57.0182	56.9772	56.9372	56.8982	56.8601	56.823	56.7869	56.7517	56.7175	56.6842	56.6519	56.6205	56.5901	56.5605	56.5319	56.5043	56.4775	56.4517	56.4267	56.4027	56.3795	56.3573	56.3359	56.3155	56.2959	56.2772	56.2593	56.2424	56.2263	56.211	56.1966	56.1831	56.1704	56.1586	56.1476	56.1374	56.1281	56.1196	56.1119	56.1051	56.099	56.0938
	38	218.844	90.5678	37.1501	14.8605	5.54211	1.64136	1.63956	1.63728	1.63576	1.64874	1.63108	1.6107	1.58799	1.56335	1.53715	1.50973	1.48135	1.44823	1.31981	1.35203	1.38256	1.41248	1.44713	1.48	1.51098	1.54064	1.56769	1.53844	1.5055	1.46615	1.42699	1.38907	1.3533	1.32057	1.2917	1.2704	1.38418	1.49862	1.61373	1.72952	1.846	1.96318	2.08107	2.19969	2.31906	2.43918	2.56006	2.68173
	39	269.195	249.133	219.002	173.576	104.963	105.169	105.377	105.588	105.801	106.016	106.233	106.453	106.675	106.899	107.128	107.359	107.595	107.836	108.081	108.332	108.589	108.852	109.121	109.396	109.678	109.966	110.26	110.56	110.865	111.174	111.488	111.805	112.125	112.445	112.767	113.088	113.408	113.725	114.039	114.347	114.65	114.946	115.233	115.505	115.762	116.003	116.225	116.428
	40	511.197	436.855	361.366	284.365	205.577	124.949	124.959	124.971	124.984	124.999	125.015	125.032	125.051	125.07	125.091	125.114	125.137	125.162	125.188	125.215	125.243	125.272	125.303	125.335	125.369	125.405	125.442	125.481	125.522	125.565	125.61	125.658	125.708	125.76	125.815	125.872	125.932	125.995	126.06	126.129	126.2	126.274	126.351	126.43	126.513	126.598	126.685	126.775
	41	1072.33	605.024	605.289	605.526	605.722	605.855	605.91	605.891	605.819	605.722	605.616	605.495	605.328	605.057	604.606	603.895	602.85	601.412	599.544	597.238	594.513	591.416	588.014	584.395	580.66	576.914	573.268	569.828	566.692	563.951	561.682	559.951	558.809	558.292	558.425	559.218	560.671	562.772	565.5	568.828	572.72	577.136	582.03	587.353	593.056	599.086	605.39	611.913
	42	779.818	722.739	659.898	590.656	514.34	430.238	337.592	235.603	123.44	123.789	124.14	124.494	124.851	125.21	125.573	125.939	126.308	126.68	127.056	127.435	127.818	128.204	128.594	128.987	129.383	129.783	130.186	130.593	131.002	131.415	131.831	132.249	132.671	133.096	133.524	133.955	134.389	134.827	135.268	135.712	136.16	136.611	137.066	137.525	137.987	138.453	138.923	139.397
	43	508.852	484.616	457.402	426.83	392.474	353.867	310.487	261.767	207.08	145.749	77.0439	77.1066	77.1703	77.2352	77.3011	77.3681	77.4362	77.5052	77.5753	77.6464	77.7184	77.7914	77.8654	77.9404	78.0162	78.0931	78.1708	78.2496	78.3292	78.4099	78.4914	78.5739	78.6574	78.7418	78.8271	78.9134	79.0006	79.0888	79.1778	79.2679	79.3588	79.4507	79.5435	79.6373	79.732	79.8276	79.9242	80.0218
	44	189.489	166.482	132.094	80.2066	80.0309	79.8574	79.6862	79.5169	79.3487	79.1807	79.0121	78.8418	78.669	78.4931	78.3134	78.1297	77.9417	77.7496	77.5537	77.3544	77.1524	76.9487	76.7442	76.5402	76.338	76.1388	75.9443	75.7559	75.5751	75.4033	75.2422	75.0953	74.9663	74.8568	74.7681	74.7014	74.6577	74.6377	74.6408	74.6364	74.651	74.685	74.7383	74.8111	74.9032	75.0143	75.144	75.292
	45	697.36	647.413	592.301	531.405	464.049	389.494	306.928	215.452	114.058	114.262	114.467	114.674	114.883	115.093	115.305	115.519	115.735	115.952	116.171	116.392	116.614	116.838	117.064	117.292	117.522	117.753	117.986	118.222	118.459	118.698	118.939	119.183	119.428	119.675	119.924	120.176	120.429	120.685	120.942	121.201	121.463	121.727	121.992	122.26	122.53	122.802	123.076	123.352
	46	2633.15	2037.67	1569.09	1200.18	909.597	680.575	499.963	357.434	244.871	155.892	85.4786	85.6197	85.7665	85.9191	86.0776	86.2426	86.4144	86.5936	86.7809	86.9769	87.1821	87.3973	87.6228	87.8592	88.1069	88.366	88.6368	88.9193	89.2134	89.519	89.8357	90.1631	90.5007	90.848	91.2043	91.5689	91.9409	92.3193	92.7028	93.09	93.4793	93.8693	94.2583	94.6447	95.0267	95.4024	95.77	96.1278
	47	1009.11	768.913	525.014	276.627	277.472	278.33	279.184	280.013	280.801	281.536	282.216	282.845	283.431	283.988	284.527	285.063	285.61	286.179	286.783	287.431	288.132	288.893	289.719	290.612	291.574	292.605	293.702	294.86	296.074	297.338	298.641	299.976	301.332	302.7	304.068	305.427	306.765	308.074	309.344	310.566	311.732	312.836	313.872	314.834	315.718	316.521	317.242	317.878
	48	1403.21	848.534	487.684	252.738	99.711	100.102	100.488	100.87	101.248	101.624	101.997	102.369	102.738	103.106	103.472	103.836	104.197	104.556	104.912	105.265	105.614	105.96	106.302	106.639	106.972	107.301	107.625	107.946	108.262	108.574	108.883	109.189	109.494	109.799	110.104	110.407	110.709	111.01	111.313	111.616	111.921	112.228	112.538	112.85	113.166	113.486	113.811	114.139
	49	1630.26	1245.83	897.969	578.902	282.589	284.185	285.736	287.241	288.695	290.091	291.421	292.677	293.853	294.948	295.961	296.9	297.774	298.598	299.387	300.159	300.934	301.728	302.561	303.447	304.402	305.436	306.56	307.781	309.105	310.532	312.065	313.701	315.436	317.264	319.179	321.17	323.227	325.34	327.495	329.678	331.876	334.073	336.256	338.409	340.519	342.569	344.548	346.441
	50	1634.97	444.43	100.318	100.371	100.425	100.48	100.536	100.592	100.649	100.707	100.766	100.825	100.885	100.946	101.007	101.069	101.132	101.196	101.26	101.325	101.39	101.456	101.523	101.591	101.659	101.728	101.798	101.868	101.94	102.011	102.084	102.157	102.231	102.305	102.38	102.455	102.531	102.608	102.685	102.763	102.841	102.92	103	103.08	103.162	103.244	103.326	103.41
7	1	468.621	454.593	436.665	413.844	384.742	347.31	298.328	232.416	140.168	140.678	141.188	141.698	142.211	142.728	143.25	143.779	144.316	144.863	145.421	145.99	146.57	147.161	147.763	148.374	148.993	149.616	150.242	150.868	151.489	152.102	152.704	153.29	153.857	154.398	154.912	155.393	155.838	156.243	156.595	156.875	157.082	157.212	157.267	157.247	157.167	157.187	157.153	157.064
	2	1173.13	1101.58	1020.03	926.915	820.437	698.46	558.461	397.528	212.561	213.26	213.96	214.659	215.352	216.038	216.714	217.381	218.038	218.686	219.329	219.966	220.601	221.236	221.873	222.516	223.166	223.827	224.5	225.188	225.894	226.62	227.368	228.139	228.935	229.757	230.607	231.484	232.389	233.321	234.279	235.264	236.273	237.304	238.356	239.426	240.513	241.612	242.721	243.837
	3	281.469	279.427	276.668	272.836	267.387	259.485	247.842	230.462	204.247	164.373	103.319	103.178	103.038	102.898	102.758	102.62	102.482	102.345	102.209	102.074	101.939	101.805	101.672	101.539	101.406	101.273	101.139	101.005	100.871	100.736	100.6	100.464	100.328	100.191	100.053	99.9145	99.7751	99.6349	99.494	99.3523	99.2099	99.0669	98.9232	98.7791	98.6346	98.4897	98.3446	98.1995
	4	351.588	280.562	172.144	172.405	172.667	172.93	173.193	173.458	173.723	173.988	174.253	174.518	174.781	175.044	175.305	175.565	175.824	176.083	176.343	176.605	176.871	177.14	177.416	177.699	177.991	178.292	178.604	178.927	179.261	179.608	179.965	180.334	180.713	181.101	181.497	181.899	182.306	182.715	183.125	183.534	183.938	184.336	184.724	185.102	185.453	185.774	186.06	186.31
	5	827.439	799.574	744.097	634.874	420.802	421.637	422.477	423.319	424.167	425.019	425.877	426.739	427.607	428.48	429.356	430.237	431.121	432.008	432.898	433.792	434.69	435.592	436.5	437.414	438.336	439.266	440.206	441.157	442.12	443.096	444.086	445.09	446.107	447.139	448.185	449.243	450.313	451.393	452.482	453.579	454.68	455.784	456.887	457.987	459.082	460.174	461.257	462.331
	6	905.431	494.314	208.545	208.907	209.272	209.639	210.009	210.379	210.749	211.119	211.487	211.853	212.218	212.582	212.945	213.309	213.673	214.04	214.41	214.784	215.163	215.547	215.936	216.332	216.734	217.141	217.553	217.971	218.393	218.818	219.246	219.676	220.107	220.539	220.97	221.399	221.827	222.252	222.675	223.095	223.512	223.925	224.335	224.742	225.148	225.551	225.953	226.354
	7	1549.07	505.44	133.394	133.451	133.508	133.564	133.619	133.674	133.727	133.778	133.827	133.874	133.92	133.965	134.011	134.058	134.108	134.161	134.22	134.283	134.353	134.428	134.51	134.597	134.691	134.789	134.892	134.999	135.109	135.221	135.336	135.451	135.566	135.683	135.8	135.916	136.032	136.146	136.26	136.373	136.487	136.6	136.714	136.83	136.948	137.068	137.19	137.315
	8	712.841	589.304	481.985	386.748	300.313	220.165	144.427	71.7279	72.2736	72.8272	73.3883	73.9568	74.5323	75.1146	75.7035	76.2987	76.9001	77.5073	78.1202	78.7385	79.362	79.9904	80.6236	81.2614	81.9035	82.5496	83.1998	83.8536	84.5109	85.1715	85.8352	86.5018	87.1712	87.8449	88.5264	89.2155	89.9118	90.615	91.3248	92.0408	92.7628	93.4904	94.2235	94.9616	95.7044	96.4519	97.2035	97.9591
	9	1916.7	553.611	131.263	131.404	131.548	131.697	131.851	132.007	132.164	132.321	132.475	132.626	132.774	132.92	133.066	133.213	133.362	133.515	133.672	133.835	134.005	134.182	134.366	134.558	134.756	134.96	135.17	135.385	135.606	135.832	136.062	136.296	136.532	136.772	137.014	137.258	137.504	137.751	137.999	138.247	138.497	138.746	138.995	139.244	139.493	139.74	139.986	140.231
	10	276.567	187.387	95.2489	95.2567	95.2651	95.2739	95.2833	95.2932	95.3037	95.3148	95.3264	95.3384	95.351	95.364	95.3774	95.3913	95.4056	95.4204	95.4357	95.4515	95.4678	95.4847	95.5022	95.5203	95.5392	95.5588	95.5793	95.6006	95.6227	95.6458	95.6699	95.6949	95.721	95.7481	95.7764	95.8057	95.8362	95.8679	95.9009	95.9351	95.9706	96.0075	96.0458	96.0856	96.1268	96.1698	96.2148	96.2625
	11	472.761	410.221	346.251	280.754	213.607	144.663	73.7598	73.6814	73.6039	73.5272	73.4513	73.3762	73.3019	73.2284	73.1556	73.0835	73.0122	72.9415	72.8716	72.8022	72.7335	72.6654	72.5979	72.5309	72.4644	72.3984	72.3329	72.2677	72.2031	72.1389	72.0752	72.0119	71.949	71.8865	71.8245	71.763	71.702	71.6415	71.5815	71.5221	71.4633	71.4052	71.3478	71.2912	71.2354	71.1804	71.1264	71.0734
	12	3073.54	1499.57	706.534	306.471	104.38	104.026	103.675	103.325	102.978	102.633	102.291	101.95	101.612	101.277	100.943	100.612	100.283	99.9558	99.6313	99.309	98.9889	98.6711	98.3555	98.0422	97.7311	97.4222	97.1155	96.811	96.5088	96.2087	95.9109	95.6153	95.3218	95.0306	94.7416	94.4548	94.1702	93.8878	93.6076	93.3296	93.0538	92.7803	92.5089	92.2398	91.9729	91.7082	91.4458	91.1855
	13	859	626.92	451.991	319.984	220.241	144.774	87.5869	44.1776	44.1226	44.0684	44.0147	43.9618	43.9095	43.858	43.8072	43.7571	43.7079	43.6594	43.6117	43.5648	43.5187	43.4734	43.4289	43.3852	43.3423	43.3004	43.2594	43.2195	43.1809	43.1438	43.108	43.0737	43.0404	43.0077	42.9754	42.9437	42.9132	42.8839	42.8559	42.8294	42.8045	42.7808	42.7583	42.7372	42.7173	42.6987	42.6814	42.6653
	14	397.143	375.95	348.099	311.409	262.932	198.659	113.239	113.253	113.272	113.296	113.325	113.36	113.399	113.444	113.493	113.548	113.607	113.671	113.74	113.813	113.89	113.972	114.057	114.147	114.241	114.338	114.44	114.545	114.653	114.766	114.882	115.002	115.126	115.254	115.386	115.522	115.663	115.807	115.957	116.11	116.269	116.432	116.6	116.774	116.952	117.135	117.324	117.517
	15	1294.31	467.402	136.99	137.888	138.769	139.636	140.489	141.329	142.155	142.966	143.763	144.543	145.305	146.05	146.777	147.486	148.177	148.852	149.512	150.159	150.796	151.423	152.045	152.663	153.28	153.898	154.519	155.144	155.777	156.419	157.071	157.735	158.412	159.102	159.806	160.523	161.255	161.999	162.757	163.526	164.305	165.093	165.89	166.693	167.499	168.303	169.096	169.871
	16	539.765	402.842	267.269	133.035	133.184	133.334	133.485	133.636	133.789	133.943	134.097	134.253	134.41	134.568	134.727	134.888	135.049	135.212	135.376	135.542	135.708	135.876	136.046	136.216	136.388	136.561	136.736	136.913	137.091	137.27	137.452	137.636	137.821	138.009	138.199	138.392	138.588	138.786	138.987	139.191	139.398	139.608	139.821	140.038	140.258	140.481	140.708	140.938
	17	558.987	415.7	239.664	238.894	238.018	236.964	235.632	233.908	231.699	228.958	225.711	222.055	218.151	214.198	210.414	207.01	204.175	202.062	200.786	200.417	200.988	202.495	204.908	208.17	212.211	216.944	222.279	228.12	234.368	240.926	247.701	254.601	261.539	268.432	275.204	281.783	288.103	294.103	299.728	304.93	309.666	313.899	317.597	320.736	323.295	325.26	326.545	327.001
	18	1565.04	657.142	226.138	226.506	226.885	227.277	227.683	228.101	228.532	228.974	229.426	229.885	230.349	230.816	231.285	231.753	232.221	232.687	233.152	233.617	234.083	234.551	235.022	235.5	235.985	236.48	236.987	237.507	238.042	238.593	239.161	239.747	240.35	240.972	241.611	242.266	242.937	243.622	244.319	245.026	245.741	246.462	247.185	247.909	248.63	249.346	250.054	250.751
	19	2935.19	2087.71	1476	1034.35	715.398	485.004	318.538	198.237	111.281	48.4159	48.4229	48.4312	48.4406	48.4511	48.4628	48.4757	48.4896	48.5047	48.5209	48.5381	48.5565	48.5759	48.5963	48.6178	48.6404	48.6639	48.6884	48.7139	48.7404	48.7678	48.7962	48.8255	48.8557	48.8868	48.9187	48.9515	48.9852	49.0197	49.0549	49.091	49.1279	49.1655	49.2038	49.2429	49.2827	49.3233	49.3645	49.4063
	20	835.304	836.348	835.701	832.443	825.094	811.259	787.006	745.765	676.273	558.607	356.429	357.605	358.773	359.936	361.091	362.237	363.372	364.492	365.594	366.673	367.725	368.746	369.735	370.689	371.607	372.491	373.343	374.167	374.967	375.748	376.518	377.284	378.051	378.829	379.622	380.438	381.283	382.161	383.076	384.033	385.031	386.074	387.16	388.289	389.457	390.664	391.904	393.173
	21	420.385	420.149	419.687	418.779	416.998	413.51	406.691	393.366	367.304	316.223	215.765	215.788	215.813	215.84	215.869	215.901	215.935	215.971	216.009	216.049	216.092	216.136	216.183	216.232	216.283	216.337	216.392	216.449	216.509	216.571	216.634	216.7	216.768	216.838	216.909	216.983	217.059	217.137	217.217	217.299	217.383	217.469	217.557	217.647	217.738	217.832	217.928	218.026
	22	1394.58	925.713	580.826	326.743	139.182	138.75	138.322	137.897	137.475	137.056	136.641	136.23	135.823	135.419	135.019	134.622	134.228	133.838	133.452	133.068	132.687	132.309	131.934	131.561	131.191	130.823	130.457	130.094	129.732	129.373	129.016	128.661	128.308	127.957	127.608	127.26	126.915	126.572	126.231	125.893	125.556	125.222	124.891	124.562	124.236	123.912	123.592	123.275
	23	1265.69	957.445	706.811	503.049	337.236	202.029	91.4359	91.049	90.6653	90.285	89.9082	89.5349	89.1651	88.7987	88.4358	88.076	87.7192	87.3652	87.0137	86.6645	86.3174	85.9721	85.6285	85.2864	84.9457	84.6064	84.2684	83.9318	83.5966	83.263	82.931	82.6006	82.2718	81.945	81.6201	81.2974	80.9769	80.6589	80.3435	80.0308	79.7209	79.414	79.1101	78.8094	78.5119	78.2176	77.9267	77.6391
	24	450.904	450.938	450.471	448.333	440.707	414.815	325.359	325.608	325.859	326.113	326.368	326.625	326.883	327.141	327.401	327.661	327.924	328.191	328.463	328.745	329.036	329.341	329.662	330	330.357	330.734	331.13	331.545	331.977	332.423	332.88	333.344	333.809	334.269	334.719	335.151	335.559	335.935	336.273	336.565	336.803	336.983	337.096	337.138	337.103	336.988	336.787	336.498
	25	1523.56	619.801	235.096	71.3683	71.3315	71.2947	71.258	71.2214	71.185	71.1487	71.1127	71.077	71.0416	71.0067	70.9722	70.9382	70.9048	70.8719	70.8397	70.8083	70.7775	70.7475	70.7184	70.6901	70.6627	70.6362	70.6106	70.586	70.5624	70.5398	70.5183	70.4978	70.4784	70.46	70.4427	70.4265	70.4115	70.3976	70.385	70.3737	70.3638	70.3553	70.3483	70.3429	70.339	70.3368	70.3363	70.3375
	26	1133.27	894.257	696.406	531.354	392.495	274.558	173.131	84.1749	84.9174	85.644	86.3464	87.0241	87.6788	88.315	88.9386	89.5562	90.1748	90.8007	91.4389	92.0932	92.7657	93.4567	94.1648	94.887	95.618	96.3483	97.0692	97.7728	98.4568	99.1298	99.7733	100.38	100.945	101.46	101.921	102.323	102.661	102.932	103.133	103.262	103.318	103.299	103.205	103.037	102.795	102.478	102.09	101.632
	27	613.405	108.253	108.183	108.113	108.044	107.975	107.905	107.836	107.765	107.693	107.619	107.542	107.462	107.38	107.294	107.206	107.115	107.021	106.927	106.831	106.735	106.64	106.547	106.456	106.368	106.285	106.205	106.13	106.06	105.994	105.932	105.877	105.821	105.772	105.729	105.692	105.659	105.627	105.58	105.535	105.491	105.448	105.407	105.365	105.323	105.281	105.239	105.195
	28	259.572	258.072	255.35	250.65	242.728	229.516	207.549	170.982	109.895	110.098	110.3	110.501	110.701	110.901	111.101	111.301	111.503	111.707	111.914	112.125	112.34	112.559	112.784	113.015	113.25	113.492	113.738	113.99	114.247	114.507	114.771	115.038	115.307	115.577	115.848	116.118	116.386	116.652	116.914	117.171	117.424	117.669	117.908	118.138	118.359	118.571	118.772	118.96
	29	1374.48	998.764	647.137	315.752	317.01	318.318	319.666	321.026	322.364	323.651	324.867	326.002	327.056	328.038	328.959	329.833	330.677	331.504	332.332	333.173	334.041	334.949	335.907	336.927	338.016	339.181	340.427	341.759	343.178	344.682	346.271	347.938	349.679	351.485	353.347	355.254	357.195	359.156	361.125	363.088	365.031	366.94	368.803	370.606	372.337	373.986	375.541	376.993
	30	1082.81	734.87	483.516	301.863	170.536	75.5603	75.5814	75.6034	75.6261	75.6497	75.6741	75.6993	75.7252	75.752	75.7795	75.8077	75.8368	75.8665	75.8971	75.9283	75.9603	75.993	76.0264	76.0605	76.0953	76.1307	76.1667	76.2033	76.2405	76.2783	76.3166	76.3554	76.3947	76.4345	76.4747	76.5155	76.5566	76.5983	76.6403	76.6829	76.7258	76.7693	76.8132	76.8576	76.9025	76.948	76.994	77.0407
	31	483.712	468.304	437.017	374.261	249.162	249.57	249.981	250.396	250.814	251.235	251.66	252.087	252.517	252.95	253.385	253.823	254.263	254.706	255.151	255.599	256.049	256.502	256.957	257.415	257.876	258.339	258.804	259.273	259.744	260.217	260.693	261.172	261.654	262.138	262.625	263.115	263.607	264.102	264.6	265.101	265.605	266.112	266.621	267.133	267.648	268.165	268.685	269.208
	32	770.354	719.329	665.181	607.66	546.514	481.487	412.338	338.865	260.937	178.517	91.62	91.6465	91.6741	91.7029	91.7329	91.7642	91.797	91.8314	91.8675	91.9053	91.9452	91.987	92.0311	92.0773	92.126	92.1769	92.2303	92.2862	92.3445	92.4052	92.4683	92.5337	92.6015	92.6717	92.7441	92.8188	92.8959	92.9752	93.057	93.1411	93.2278	93.3172	93.4093	93.5043	93.6017	93.7019	93.8054	93.9126
	33	671.165	189.894	190.222	190.552	190.885	191.222	191.563	191.912	192.268	192.632	193.003	193.381	193.764	194.15	194.537	194.925	195.311	195.695	196.077	196.455	196.831	197.204	197.576	197.947	198.318	198.691	199.068	199.448	199.834	200.228	200.629	201.04	201.46	201.892	202.334	202.788	203.254	203.731	204.218	204.715	205.22	205.732	206.248	206.768	207.29	207.814	208.338	208.859
	34	545.182	528.841	482.748	354.65	355.143	355.64	356.14	356.644	357.151	357.662	358.177	358.694	359.216	359.741	360.27	360.803	361.339	361.879	362.422	362.969	363.52	364.074	364.631	365.191	365.755	366.322	366.892	367.466	368.042	368.622	369.206	369.793	370.383	370.979	371.578	372.182	372.792	373.407	374.027	374.654	375.287	375.927	376.574	377.229	377.89	378.56	379.237	379.921
	35	1224.8	1096.23	964.937	836.434	713.321	596.502	485.918	380.993	280.904	184.754	91.6665	91.5643	91.4582	91.3483	91.2346	91.1171	90.9961	90.8714	90.7432	90.6116	90.4766	90.3382	90.1965	90.0517	89.9037	89.7526	89.5984	89.4413	89.2812	89.1183	88.9525	88.784	88.6128	88.439	88.2625	88.0835	87.902	87.7181	87.5317	87.343	87.152	86.9588	86.7634	86.5658	86.366	86.1643	85.9605	85.7547
	36	789.73	618.281	467.056	333.53	215.493	111.016	111.023	111.03	111.04	111.05	111.061	111.074	111.088	111.103	111.118	111.136	111.154	111.173	111.194	111.215	111.238	111.261	111.286	111.312	111.339	111.367	111.396	111.426	111.457	111.489	111.522	111.556	111.591	111.627	111.664	111.702	111.742	111.783	111.825	111.868	111.913	111.959	112.007	112.056	112.107	112.159	112.214	112.27
	37	2576.07	1532.46	902.334	521.786	291.903	152.987	69.0009	68.8337	68.668	68.5038	68.3411	68.1798	68.0201	67.8618	67.7049	67.5495	67.3956	67.2431	67.092	66.9424	66.7942	66.6474	66.502	66.3581	66.2155	66.0743	65.9345	65.7961	65.6591	65.5235	65.3892	65.2563	65.1247	64.9945	64.8656	64.7381	64.6119	64.487	64.3635	64.2412	64.1203	64.0007	63.8824	63.7653	63.6496	63.5351	63.4219	63.31
	38	236.152	104.651	45.7023	19.3437	7.58184	2.34212	2.33357	2.32516	2.31745	2.31713	2.30686	2.29589	2.28417	2.27167	2.25837	2.24426	2.22929	2.21198	2.16101	2.14296	2.12606	2.10975	2.09235	2.07573	2.05984	2.04441	2.02932	2.00866	1.98543	1.95849	1.9298	1.89943	1.86746	1.83398	1.79911	1.76317	1.73337	1.70523	1.67876	1.65394	1.63076	1.60921	1.58929	1.57097	1.55426	1.53915	1.52563	1.51368
	39	266.793	246.101	215.384	169.773	102.05	102.058	102.069	102.084	102.102	102.124	102.148	102.177	102.208	102.243	102.281	102.322	102.366	102.414	102.465	102.519	102.576	102.636	102.7	102.766	102.836	102.909	102.985	103.065	103.148	103.234	103.324	103.417	103.513	103.613	103.717	103.824	103.934	104.048	104.166	104.287	104.411	104.539	104.67	104.804	104.942	105.082	105.226	105.371
	40	513.863	439.903	364.537	287.412	208.239	126.877	126.823	126.769	126.716	126.664	126.613	126.563	126.513	126.464	126.416	126.369	126.323	126.278	126.233	126.19	126.147	126.106	126.065	126.026	125.987	125.95	125.914	125.879	125.845	125.812	125.781	125.75	125.721	125.693	125.666	125.639	125.614	125.59	125.568	125.546	125.525	125.505	125.487	125.469	125.453	125.437	125.423	125.41
	41	1002.44	546.374	547.231	548.055	548.837	549.563	550.222	550.817	551.361	551.873	552.363	552.828	553.247	553.58	553.778	553.785	553.549	553.03	552.199	551.048	549.587	547.841	545.856	543.685	541.396	539.058	536.744	534.527	532.474	530.648	529.105	527.892	527.049	526.605	526.582	526.993	527.844	529.133	530.852	532.988	535.524	538.437	541.702	545.292	549.177	553.326	557.706	562.284
	42	760.289	697.085	629.504	557.15	479.621	396.517	307.435	211.971	109.716	109.96	110.206	110.454	110.703	110.954	111.207	111.462	111.718	111.976	112.236	112.497	112.761	113.026	113.294	113.563	113.835	114.109	114.384	114.663	114.943	115.226	115.511	115.798	116.088	116.38	116.675	116.972	117.271	117.573	117.878	118.185	118.494	118.806	119.121	119.438	119.757	120.079	120.404	120.732
	43	513.426	488.743	461.167	430.337	395.841	357.206	313.886	265.244	210.532	148.864	79.1791	79.0895	79.0024	78.9178	78.8357	78.756	78.6788	78.6039	78.5314	78.4612	78.3933	78.3276	78.2642	78.203	78.144	78.0871	78.0323	77.9796	77.929	77.8803	77.8337	77.789	77.7463	77.7055	77.6666	77.6295	77.5943	77.5609	77.5293	77.4995	77.4714	77.4451	77.4204	77.3974	77.3761	77.3564	77.3383	77.3217
	44	204.052	182.971	148.629	92.5513	92.4421	92.3309	92.2177	92.1027	91.9858	91.867	91.7464	91.6239	91.4996	91.3736	91.2458	91.1164	90.9855	90.853	90.719	90.5836	90.4468	90.3087	90.1691	90.0281	89.8856	89.7416	89.5961	89.4491	89.3004	89.15	88.998	88.8444	88.6893	88.5325	88.3743	88.2145	88.0534	87.8911	87.7277	87.5625	87.3971	87.2316	87.0662	86.9012	86.7369	86.5734	86.4111	86.2504
	45	684.555	630.523	572.127	508.951	440.544	366.421	286.05	198.858	104.22	104.327	104.434	104.544	104.654	104.766	104.88	104.994	105.11	105.227	105.345	105.465	105.586	105.708	105.832	105.957	106.083	106.21	106.339	106.469	106.6	106.733	106.867	107.003	107.139	107.277	107.417	107.558	107.7	107.843	107.988	108.135	108.282	108.431	108.582	108.734	108.887	109.042	109.198	109.355
	46	2605.5	1997.8	1524.52	1155.76	868.292	644.101	469.18	332.647	226.042	142.787	77.7664	77.8927	78.0187	78.1447	78.2707	78.3971	78.5239	78.6516	78.7803	78.9104	79.0422	79.176	79.3122	79.4511	79.5931	79.7384	79.8875	80.0405	80.1979	80.3598	80.5265	80.6983	80.8753	81.0577	81.2457	81.4394	81.6388	81.8439	82.0548	82.2713	82.4931	82.7202	82.952	83.1883	83.4286	83.6724	83.919	84.1679
	47	974.443	729.234	488.772	252.725	253.276	253.839	254.409	254.979	255.544	256.098	256.64	257.167	257.682	258.185	258.678	259.166	259.65	260.135	260.625	261.123	261.633	262.16	262.706	263.276	263.872	264.498	265.154	265.844	266.566	267.322	268.111	268.932	269.782	270.66	271.562	272.486	273.427	274.382	275.346	276.315	277.285	278.251	279.209	280.154	281.082	281.99	282.874	283.73
	48	1417.48	862.252	498.15	259.327	102.712	102.608	102.512	102.423	102.341	102.267	102.199	102.138	102.083	102.036	101.994	101.959	101.93	101.907	101.889	101.878	101.872	101.872	101.877	101.888	101.903	101.924	101.949	101.979	102.014	102.053	102.096	102.143	102.194	102.25	102.309	102.371	102.438	102.508	102.581	102.658	102.738	102.821	102.908	102.998	103.092	103.189	103.289	103.392
	49	1601.97	1212.7	873.017	566.43	280.101	281.13	282.154	283.179	284.208	285.239	286.267	287.279	288.261	289.198	290.075	290.882	291.614	292.269	292.851	293.368	293.829	294.247	294.637	295.013	295.39	295.782	296.202	296.663	297.175	297.748	298.39	299.107	299.902	300.781	301.744	302.791	303.921	305.131	306.417	307.775	309.197	310.677	312.206	313.775	315.376	316.997	318.628	320.26
	50	1641.51	447.468	101.206	101.148	101.092	101.039	100.987	100.937	100.889	100.844	100.8	100.757	100.717	100.679	100.642	100.607	100.574	100.542	100.512	100.484	100.458	100.433	100.409	100.388	100.367	100.349	100.332	100.316	100.302	100.289	100.278	100.268	100.259	100.252	100.246	100.242	100.239	100.237	100.237	100.238	100.24	100.243	100.248	100.254	100.261	100.269	100.279	100.289
8	1	443.953	429.212	410.555	386.858	356.58	317.621	267.158	201.458	115.711	116.259	116.806	117.353	117.899	118.446	118.993	119.541	120.09	120.641	121.194	121.75	122.308	122.869	123.434	124.001	124.57	125.143	125.717	126.293	126.869	127.445	128.021	128.594	129.163	129.728	130.287	130.838	131.38	131.911	132.428	132.925	133.4	133.852	134.278	134.678	135.054	135.438	135.799	136.136
	2	1148.84	1070.44	983.173	885.831	777.007	655.095	518.285	364.653	192.455	192.852	193.256	193.666	194.082	194.502	194.927	195.354	195.785	196.218	196.653	197.091	197.53	197.972	198.416	198.863	199.313	199.766	200.224	200.686	201.153	201.627	202.107	202.596	203.093	203.6	204.118	204.647	205.188	205.743	206.31	206.892	207.488	208.099	208.725	209.366	210.021	210.692	211.376	212.075
	3	300.409	299.284	297.602	295.011	290.952	284.526	274.297	257.955	231.77	189.671	121.674	121.496	121.318	121.14	120.962	120.784	120.607	120.429	120.252	120.075	119.899	119.723	119.548	119.374	119.2	119.027	118.855	118.685	118.515	118.346	118.178	118.009	117.84	117.672	117.504	117.337	117.17	117.002	116.835	116.668	116.501	116.333	116.166	115.997	115.828	115.659	115.489	115.318
	4	333.606	261.56	156.185	156.478	156.769	157.06	157.351	157.64	157.929	158.218	158.505	158.792	159.077	159.36	159.642	159.922	160.201	160.479	160.756	161.033	161.31	161.588	161.868	162.15	162.435	162.724	163.018	163.317	163.621	163.93	164.246	164.568	164.896	165.229	165.568	165.911	166.258	166.609	166.962	167.316	167.67	168.024	168.375	168.722	169.061	169.386	169.698	169.993
	5	799.386	769.285	711.543	601.792	394.062	394.823	395.587	396.353	397.121	397.892	398.666	399.443	400.224	401.008	401.795	402.585	403.379	404.175	404.973	405.774	406.578	407.384	408.193	409.005	409.821	410.641	411.466	412.297	413.135	413.98	414.832	415.693	416.564	417.443	418.333	419.232	420.141	421.059	421.986	422.922	423.864	424.813	425.767	426.724	427.683	428.643	429.603	430.561
	6	883.084	474.503	197.458	197.766	198.076	198.388	198.702	199.016	199.332	199.649	199.966	200.283	200.6	200.916	201.233	201.55	201.868	202.185	202.504	202.824	203.145	203.468	203.794	204.122	204.452	204.786	205.122	205.462	205.804	206.15	206.498	206.849	207.203	207.558	207.915	208.274	208.633	208.994	209.354	209.714	210.074	210.433	210.792	211.148	211.503	211.857	212.209	212.559
	7	1556.28	509.655	134.93	134.856	134.784	134.716	134.651	134.589	134.531	134.476	134.425	134.376	134.331	134.287	134.246	134.205	134.165	134.124	134.084	134.042	133.999	133.955	133.911	133.866	133.822	133.777	133.734	133.691	133.651	133.612	133.576	133.543	133.514	133.487	133.463	133.442	133.425	133.412	133.402	133.394	133.39	133.387	133.387	133.389	133.391	133.395	133.4	133.406
	8	614.196	452.234	342.644	266.197	208.796	160.126	112.663	60.9304	60.6049	60.2996	60.0141	59.7479	59.5009	59.2726	59.0627	58.871	58.697	58.5406	58.4014	58.2791	58.1735	58.0843	58.0112	57.9539	57.9123	57.8861	57.8749	57.8786	57.897	57.9297	57.9767	58.0376	58.1123	58.207	58.3347	58.4947	58.6863	58.9088	59.1615	59.4437	59.7548	60.0942	60.4611	60.855	61.2752	61.7212	62.1924	62.6881
	9	1890.77	539.231	126.374	126.435	126.498	126.561	126.626	126.692	126.761	126.831	126.904	126.978	127.055	127.134	127.213	127.294	127.376	127.458	127.541	127.625	127.709	127.795	127.881	127.968	128.056	128.147	128.238	128.332	128.428	128.526	128.626	128.729	128.834	128.942	129.053	129.166	129.282	129.4	129.521	129.645	129.772	129.901	130.032	130.167	130.304	130.443	130.585	130.729
	10	282.512	193.521	100.006	99.9315	99.858	99.7854	99.7137	99.643	99.5734	99.5052	99.4389	99.3747	99.3129	99.2538	99.1973	99.1434	99.0921	99.0431	98.996	98.9507	98.9068	98.864	98.8221	98.7807	98.7397	98.699	98.6584	98.618	98.5776	98.5372	98.497	98.4569	98.4171	98.3775	98.3382	98.2993	98.2608	98.2228	98.1851	98.1479	98.1111	98.0745	98.0383	98.0021	97.966	97.9282	97.8845	97.8306
	11	497.176	440.417	379.601	314.419	244.49	169.334	88.3687	88.1521	87.9375	87.725	87.5144	87.3057	87.0991	86.8943	86.6914	86.4905	86.2914	86.0941	85.8987	85.7051	85.5133	85.3233	85.135	84.9485	84.7637	84.5807	84.3994	84.2197	84.0417	83.8653	83.6905	83.5173	83.3457	83.1755	83.0068	82.8395	82.6737	82.5092	82.346	82.1841	82.0234	81.8639	81.7056	81.5484	81.3922	81.2371	81.0829	80.9297
	12	3484.93	1889.05	978.368	460.984	168.325	167.552	166.785	166.024	165.27	164.521	163.778	163.04	162.308	161.582	160.861	160.145	159.434	158.729	158.028	157.332	156.641	155.955	155.274	154.597	153.924	153.256	152.592	151.933	151.278	150.627	149.98	149.337	148.699	148.064	147.433	146.806	146.183	145.564	144.949	144.337	143.729	143.125	142.525	141.928	141.334	140.745	140.159	139.576
	13	891.243	669.001	495.173	359.222	252.884	169.686	104.557	53.533	53.4103	53.2885	53.1674	53.0472	52.9277	52.809	52.6911	52.5739	52.4576	52.3421	52.2274	52.1135	52.0003	51.888	51.7765	51.6658	51.5559	51.4468	51.3385	51.2311	51.1246	51.019	50.9142	50.8104	50.7074	50.6053	50.504	50.4035	50.3039	50.2052	50.1074	50.0105	49.9146	49.8196	49.7255	49.6324	49.5403	49.4491	49.3588	49.2695
	14	400.761	379.853	352.323	315.87	267.355	202.533	115.806	115.729	115.654	115.58	115.508	115.438	115.369	115.303	115.238	115.175	115.114	115.055	114.998	114.943	114.89	114.839	114.791	114.744	114.7	114.657	114.617	114.579	114.544	114.51	114.479	114.45	114.423	114.398	114.376	114.357	114.34	114.325	114.313	114.304	114.297	114.294	114.293	114.295	114.3	114.308	114.32	114.334
	15	1259.09	441.919	125.492	126.031	126.566	127.099	127.631	128.163	128.695	129.228	129.76	130.29	130.818	131.342	131.861	132.374	132.882	133.382	133.876	134.363	134.845	135.322	135.795	136.266	136.735	137.204	137.674	138.146	138.622	139.102	139.587	140.08	140.581	141.09	141.608	142.137	142.676	143.225	143.785	144.356	144.938	145.53	146.134	146.75	147.376	148.015	148.663	149.316
	16	532.737	394.779	260.23	128.802	128.863	128.926	128.99	129.055	129.122	129.191	129.26	129.331	129.404	129.477	129.552	129.628	129.706	129.785	129.865	129.947	130.029	130.113	130.199	130.285	130.373	130.462	130.552	130.644	130.736	130.83	130.924	131.02	131.117	131.215	131.314	131.415	131.516	131.619	131.723	131.829	131.936	132.045	132.155	132.267	132.381	132.496	132.614	132.734
	17	529.11	385.297	211.876	211.519	211.092	210.551	209.833	208.866	207.591	205.98	204.045	201.848	199.486	197.081	194.769	192.679	190.928	189.613	188.806	188.553	188.876	189.778	191.244	193.244	195.739	198.683	202.024	205.71	209.685	213.894	218.284	222.801	227.396	232.021	236.627	241.173	245.615	249.916	254.039	257.95	261.619	265.017	268.12	270.906	273.355	275.452	277.135	278.304
	18	1527.59	629.399	213.381	213.669	213.962	214.259	214.561	214.869	215.182	215.5	215.823	216.15	216.481	216.815	217.15	217.488	217.826	218.166	218.507	218.849	219.192	219.538	219.885	220.236	220.591	220.95	221.315	221.686	222.064	222.449	222.842	223.245	223.656	224.076	224.507	224.946	225.396	225.854	226.321	226.797	227.281	227.771	228.268	228.771	229.278	229.788	230.301	230.815
	19	2968.74	2129.69	1517.68	1071.45	746.172	509.124	336.395	210.535	118.813	51.9468	51.8675	51.7894	51.7127	51.6373	51.5632	51.4904	51.4189	51.3487	51.2798	51.2122	51.1459	51.0809	51.0171	50.9547	50.8936	50.8338	50.7752	50.7179	50.6619	50.6072	50.5538	50.5017	50.4508	50.4012	50.3528	50.3057	50.2599	50.2154	50.172	50.13	50.0891	50.0495	50.0112	49.974	49.9381	49.9034	49.8699	49.8377
	20	813.454	813.824	812.097	807.244	797.701	781.072	753.64	709.492	638.792	524.183	333.093	334.116	335.144	336.179	337.222	338.271	339.322	340.37	341.409	342.43	343.425	344.387	345.307	346.18	347.002	347.769	348.482	349.142	349.754	350.321	350.853	351.356	351.841	352.318	352.796	353.286	353.798	354.34	354.922	355.55	356.231	356.97	357.769	358.63	359.556	360.544	361.593	362.699
	21	423.916	423.492	422.846	421.769	419.844	416.262	409.43	396.199	370.322	319.347	218.362	218.284	218.206	218.13	218.056	217.983	217.911	217.841	217.772	217.704	217.638	217.574	217.511	217.449	217.389	217.331	217.274	217.218	217.164	217.112	217.061	217.011	216.963	216.917	216.872	216.829	216.787	216.747	216.709	216.672	216.637	216.603	216.571	216.541	216.512	216.485	216.46	216.436
	22	1592.66	1154.12	787.074	479.074	219.756	218.841	217.933	217.029	216.131	215.238	214.349	213.466	212.587	211.713	210.843	209.978	209.119	208.264	207.414	206.569	205.729	204.894	204.065	203.24	202.421	201.607	200.799	199.995	199.197	198.404	197.616	196.834	196.057	195.284	194.517	193.754	192.997	192.244	191.496	190.752	190.013	189.279	188.548	187.821	187.099	186.38	185.666	184.954
	23	1443.83	1187.75	952.459	734.93	532.725	343.945	167.124	166.349	165.576	164.806	164.039	163.273	162.51	161.75	160.992	160.237	159.485	158.737	157.991	157.249	156.511	155.776	155.045	154.318	153.595	152.877	152.162	151.451	150.744	150.041	149.341	148.645	147.953	147.265	146.58	145.898	145.219	144.544	143.872	143.202	142.536	141.872	141.212	140.554	139.898	139.246	138.596	137.949
	24	427.671	427.71	427.19	424.886	416.913	390.561	302.421	302.713	303.006	303.299	303.592	303.886	304.179	304.471	304.763	305.055	305.347	305.64	305.937	306.237	306.544	306.859	307.184	307.52	307.87	308.233	308.611	309.003	309.409	309.828	310.257	310.694	311.137	311.58	312.021	312.455	312.876	313.281	313.663	314.017	314.339	314.622	314.862	315.055	315.195	315.278	315.301	315.261
	25	1569.51	655.358	254.652	78.9628	78.8245	78.6882	78.5538	78.4214	78.2909	78.1621	78.035	77.9096	77.7857	77.6635	77.5426	77.4233	77.3053	77.1886	77.0732	76.959	76.8461	76.7343	76.6237	76.5141	76.4057	76.2983	76.192	76.0867	75.9824	75.8791	75.7768	75.6754	75.575	75.4756	75.3771	75.2796	75.183	75.0873	74.9926	74.8986	74.8055	74.7132	74.6217	74.5309	74.4409	74.3517	74.2632	74.1755
	26	1106.36	857.689	654.454	487.902	351.029	238.225	144.966	67.553	67.9743	68.4019	68.8337	69.269	69.7075	70.1493	70.5947	71.0444	71.4993	71.96	72.4274	72.9019	73.3841	73.874	74.3716	74.8766	75.3882	75.9051	76.4257	76.9486	77.4731	78.0003	78.527	79.0515	79.5722	80.0875	80.5957	81.0951	81.5841	82.061	82.5243	82.9724	83.4041	83.8178	84.2124	84.5865	84.9389	85.2683	85.5738	85.8545
	27	617.997	109.952	110.001	110.049	110.096	110.142	110.186	110.23	110.274	110.317	110.36	110.403	110.445	110.489	110.532	110.575	110.618	110.661	110.703	110.744	110.784	110.822	110.859	110.893	110.925	110.955	110.982	111.006	111.027	111.046	111.063	111.076	111.09	111.1	111.107	111.112	111.115	111.118	111.126	111.133	111.14	111.145	111.15	111.155	111.16	111.164	111.169	111.174
	28	254.992	253.196	250.124	245	236.572	222.814	200.433	164.047	104.71	104.841	104.974	105.109	105.246	105.386	105.527	105.671	105.816	105.962	106.11	106.259	106.408	106.559	106.71	106.862	107.015	107.169	107.325	107.482	107.641	107.801	107.964	108.13	108.298	108.469	108.643	108.82	109	109.183	109.37	109.559	109.751	109.946	110.143	110.342	110.542	110.744	110.946	111.148
	29	1332.85	951.827	605.72	289.935	290.873	291.847	292.851	293.87	294.884	295.876	296.833	297.748	298.62	299.452	300.25	301.021	301.771	302.511	303.246	303.986	304.737	305.507	306.302	307.128	307.992	308.898	309.85	310.852	311.906	313.014	314.175	315.39	316.655	317.97	319.328	320.727	322.16	323.621	325.104	326.601	328.104	329.607	331.1	332.577	334.03	335.451	336.833	338.17
	30	1098.9	753.509	500.506	315.208	179.501	80.0976	80.012	79.928	79.8457	79.7651	79.6861	79.6088	79.5331	79.459	79.3865	79.3156	79.2463	79.1785	79.1123	79.0476	78.9844	78.9228	78.8626	78.8039	78.7467	78.691	78.6367	78.5838	78.5323	78.4823	78.4336	78.3863	78.3404	78.2958	78.2525	78.2105	78.1698	78.1304	78.0922	78.0553	78.0196	77.9851	77.9517	77.9196	77.8885	77.8587	77.8299	77.8022
	31	468.491	451.768	419.179	356.088	234.447	234.748	235.052	235.359	235.669	235.981	236.297	236.615	236.936	237.26	237.586	237.915	238.247	238.581	238.918	239.257	239.6	239.945	240.292	240.642	240.995	241.351	241.709	242.071	242.434	242.801	243.17	243.542	243.917	244.295	244.675	245.058	245.444	245.833	246.225	246.619	247.017	247.417	247.82	248.226	248.635	249.047	249.462	249.879
	32	785.867	736.98	684.422	628.001	567.491	502.624	433.092	358.547	278.591	192.748	100.337	100.157	99.9776	99.7998	99.6232	99.4478	99.2738	99.1013	98.9302	98.7607	98.593	98.427	98.263	98.101	97.9411	97.7833	97.6278	97.4744	97.3232	97.1743	97.0274	96.8827	96.74	96.5992	96.4604	96.3232	96.1878	96.0539	95.9216	95.7908	95.6613	95.5333	95.4066	95.2811	95.1559	95.0311	94.9068	94.7832
	33	649.959	179.87	180.127	180.387	180.646	180.901	181.149	181.394	181.64	181.891	182.15	182.419	182.701	182.993	183.295	183.605	183.921	184.241	184.562	184.884	185.204	185.521	185.835	186.144	186.449	186.75	187.046	187.339	187.629	187.918	188.206	188.494	188.784	189.078	189.375	189.679	189.989	190.309	190.639	190.98	191.334	191.7	192.08	192.472	192.865	193.269	193.684	194.109
	34	526.69	509.323	462.34	336.452	336.85	337.251	337.655	338.062	338.472	338.885	339.3	339.719	340.14	340.565	340.993	341.423	341.857	342.294	342.734	343.177	343.623	344.072	344.523	344.978	345.436	345.896	346.36	346.826	347.294	347.766	348.24	348.717	349.197	349.68	350.166	350.656	351.149	351.646	352.148	352.653	353.164	353.679	354.2	354.726	355.258	355.796	356.34	356.89
	35	1228.79	1106.9	970.563	831.832	697.421	570.898	453.88	346.727	248.971	159.615	77.3503	77.4028	77.4619	77.5272	77.5986	77.6757	77.7583	77.8461	77.939	78.044	78.4528	78.8534	79.246	79.6306	80.0073	80.3763	80.7376	81.0914	81.4376	81.7764	82.1079	82.4321	82.7492	83.0592	83.3622	83.6582	83.9475	84.2299	84.5057	84.7748	85.0374	85.2935	85.5432	85.7866	86.0237	86.2546	86.4794	86.6981
	36	800.879	631.844	481.024	346.217	225.465	117.033	116.925	116.818	116.712	116.608	116.505	116.404	116.304	116.206	116.109	116.013	115.919	115.827	115.735	115.645	115.557	115.47	115.384	115.3	115.217	115.135	115.054	114.975	114.896	114.819	114.743	114.669	114.595	114.523	114.451	114.381	114.313	114.245	114.179	114.114	114.051	113.989	113.928	113.869	113.811	113.755	113.701	113.648
	37	2744.16	1727.74	1074.18	653.784	383.364	209.444	97.6111	97.2771	96.9446	96.6139	96.2848	95.9573	95.6315	95.3074	94.9849	94.6641	94.345	94.0275	93.7116	93.3975	93.085	92.7741	92.4649	92.1574	91.8515	91.5473	91.2447	90.9438	90.6446	90.347	90.051	89.7567	89.4641	89.1731	88.8837	88.5961	88.31	88.0256	87.7428	87.4617	87.1822	86.9043	86.6281	86.3535	86.0806	85.8093	85.5396	85.2715
	38	281.994	146.511	74.1546	35.8919	15.837	5.40931	5.37138	5.33386	5.29735	5.2694	5.2302	5.19093	5.15159	5.11218	5.07272	5.0332	4.9936	4.95254	4.87544	4.83676	4.7992	4.76205	4.72316	4.68496	4.64742	4.61023	4.57336	4.53154	4.48792	4.44137	4.39427	4.34667	4.2986	4.25012	4.20127	4.15216	4.10725	4.06281	4.01883	3.9753	3.93221	3.88956	3.84732	3.80551	3.76412	3.72314	3.68257	3.64241
	39	269.99	249.583	219.039	173.272	104.623	104.573	104.522	104.473	104.423	104.375	104.326	104.279	104.232	104.187	104.142	104.097	104.054	104.012	103.971	103.931	103.891	103.853	103.816	103.78	103.746	103.712	103.68	103.649	103.619	103.59	103.563	103.538	103.513	103.49	103.469	103.45	103.432	103.415	103.401	103.388	103.377	103.368	103.362	103.357	103.355	103.355	103.357	103.362
	40	522.267	450.147	375.544	298.094	217.455	133.358	133.245	133.133	133.022	132.911	132.801	132.691	132.582	132.474	132.366	132.259	132.152	132.046	131.941	131.837	131.734	131.631	131.53	131.429	131.329	131.23	131.132	131.035	130.939	130.843	130.748	130.654	130.561	130.468	130.376	130.284	130.192	130.101	130.01	129.919	129.829	129.738	129.647	129.557	129.466	129.376	129.285	129.194
	41	923.249	477.367	479.242	481.083	482.89	484.662	486.397	488.094	489.753	491.375	492.962	494.512	496.026	497.499	498.926	500.301	501.615	502.86	504.028	505.109	506.098	506.989	507.779	508.469	509.059	509.555	509.962	510.289	510.546	510.745	510.898	511.019	511.121	511.218	511.326	511.456	511.623	511.838	512.114	512.461	512.888	513.405	514.018	514.734	515.557	516.493	517.543	518.709
	42	747.105	679.191	608.138	533.681	455.557	373.497	287.228	196.466	100.908	101.061	101.215	101.37	101.528	101.687	101.847	102.009	102.173	102.338	102.505	102.674	102.844	103.015	103.188	103.363	103.539	103.717	103.897	104.079	104.262	104.447	104.633	104.822	105.012	105.204	105.398	105.594	105.792	105.991	106.192	106.396	106.601	106.808	107.016	107.227	107.439	107.654	107.87	108.089
	43	533.918	512.062	487.175	458.788	426.328	389.099	346.244	296.71	239.191	172.057	93.2656	93.016	92.7682	92.5221	92.2779	92.0355	91.7949	91.5563	91.3196	91.085	90.8523	90.6216	90.393	90.1665	89.9421	89.7198	89.4996	89.2816	89.0657	88.852	88.6404	88.431	88.2238	88.0187	87.8158	87.6151	87.4165	87.2202	87.026	86.8341	86.6443	86.4568	86.2715	86.0884	85.9076	85.7291	85.5529	85.379
	44	229.16	210.586	176.549	114.399	114.2	114.002	113.805	113.609	113.413	113.217	113.02	112.823	112.624	112.424	112.222	112.019	111.815	111.609	111.402	111.195	110.989	110.782	110.577	110.373	110.172	109.972	109.775	109.58	109.388	109.2	109.014	108.832	108.655	108.483	108.314	108.15	107.988	107.829	107.673	107.503	107.335	107.168	107.002	106.835	106.669	106.503	106.337	106.169
	45	681.718	626.283	566.663	502.526	433.521	359.273	279.382	193.422	100.935	100.945	100.957	100.971	100.987	101.003	101.022	101.042	101.063	101.086	101.111	101.137	101.165	101.194	101.224	101.256	101.289	101.324	101.36	101.398	101.437	101.478	101.52	101.563	101.608	101.654	101.701	101.75	101.8	101.852	101.905	101.959	102.015	102.072	102.13	102.19	102.251	102.313	102.377	102.442
	46	2584.44	1967.16	1490.24	1121.66	836.728	616.405	446.005	314.191	212.216	133.324	72.2937	72.3928	72.4924	72.5924	72.6929	72.7937	72.895	72.9965	73.0985	73.2007	73.3033	73.4062	73.5094	73.613	73.717	73.8214	73.9263	74.0317	74.1377	74.2443	74.3517	74.4599	74.569	74.679	74.7902	74.9026	75.0162	75.1313	75.2479	75.3662	75.4862	75.608	75.7318	75.8577	75.9857	76.116	76.2485	76.3834
	47	948.786	699.948	462.644	236.187	236.601	237.021	237.445	237.871	238.298	238.723	239.146	239.565	239.982	240.397	240.809	241.221	241.633	242.045	242.46	242.878	243.302	243.731	244.168	244.613	245.069	245.537	246.016	246.509	247.015	247.536	248.071	248.621	249.185	249.763	250.354	250.958	251.573	252.199	252.834	253.477	254.126	254.781	255.439	256.099	256.759	257.419	258.076	258.729
	48	1465.86	914.456	540.985	287.969	116.471	116.231	115.991	115.751	115.512	115.275	115.038	114.802	114.568	114.335	114.103	113.874	113.646	113.419	113.195	112.973	112.753	112.535	112.32	112.108	111.898	111.69	111.486	111.284	111.086	110.89	110.698	110.509	110.323	110.14	109.96	109.784	109.611	109.441	109.274	109.111	108.951	108.794	108.641	108.491	108.344	108.2	108.06	107.923
	49	1573.67	1179.58	848.066	553.958	277.613	278.075	278.572	279.117	279.721	280.388	281.113	281.881	282.669	283.447	284.188	284.864	285.454	285.941	286.316	286.576	286.724	286.766	286.713	286.578	286.378	286.127	285.844	285.545	285.246	284.964	284.715	284.512	284.369	284.298	284.309	284.412	284.614	284.922	285.34	285.872	286.519	287.281	288.156	289.141	290.233	291.424	292.709	294.079
	50	1738.09	498.226	117.704	117.428	117.156	116.886	116.62	116.356	116.096	115.839	115.585	115.334	115.086	114.841	114.598	114.359	114.123	113.89	113.66	113.432	113.207	112.986	112.767	112.551	112.337	112.127	111.919	111.714	111.512	111.312	111.116	110.921	110.73	110.541	110.355	110.171	109.99	109.812	109.636	109.463	109.292	109.124	108.958	108.795	108.634	108.475	108.32	108.166
9	1	435.837	419.746	399.705	374.643	343.151	303.383	252.926	188.686	106.902	107.253	107.607	107.963	108.321	108.681	109.044	109.408	109.774	110.143	110.514	110.887	111.263	111.641	112.022	112.407	112.794	113.185	113.579	113.977	114.378	114.783	115.192	115.603	116.018	116.436	116.856	117.277	117.7	118.123	118.545	118.967	119.386	119.8	120.21	120.612	121.006	121.391	121.768	122.136
	2	1133.88	1050.63	959.443	859.284	749.001	627.314	492.85	344.236	180.337	180.534	180.735	180.943	181.157	181.376	181.602	181.833	182.071	182.314	182.562	182.815	183.073	183.335	183.601	183.872	184.145	184.422	184.703	184.986	185.272	185.561	185.853	186.148	186.447	186.748	187.053	187.362	187.675	187.992	188.315	188.642	188.976	189.315	189.662	190.015	190.376	190.745	191.122	191.508
	3	322.141	321.404	320.265	318.427	315.385	310.281	301.648	286.964	261.854	218.665	143.85	143.653	143.456	143.259	143.062	142.864	142.667	142.47	142.273	142.076	141.88	141.684	141.488	141.293	141.098	140.903	140.71	140.517	140.325	140.134	139.943	139.751	139.559	139.367	139.176	138.984	138.793	138.601	138.41	138.218	138.026	137.833	137.64	137.446	137.252	137.057	136.861	136.665
	4	322.838	250.081	146.788	147.018	147.248	147.478	147.708	147.938	148.169	148.399	148.63	148.86	149.091	149.321	149.551	149.781	150.01	150.239	150.468	150.696	150.925	151.154	151.383	151.613	151.845	152.078	152.313	152.55	152.789	153.032	153.277	153.526	153.779	154.035	154.294	154.557	154.824	155.094	155.366	155.642	155.92	156.2	156.481	156.763	157.045	157.325	157.602	157.876
	5	771.982	739.701	679.761	569.513	367.976	368.673	369.371	370.071	370.772	371.474	372.177	372.882	373.588	374.296	375.006	375.718	376.432	377.148	377.866	378.585	379.306	380.029	380.753	381.478	382.205	382.933	383.662	384.393	385.125	385.86	386.597	387.337	388.08	388.827	389.578	390.334	391.094	391.86	392.632	393.409	394.193	394.983	395.78	396.583	397.392	398.206	399.025	399.85
	6	864.956	458.703	188.818	189.073	189.328	189.586	189.844	190.104	190.365	190.627	190.89	191.154	191.418	191.683	191.949	192.215	192.482	192.75	193.019	193.289	193.56	193.833	194.107	194.383	194.66	194.939	195.22	195.503	195.788	196.075	196.364	196.655	196.947	197.241	197.537	197.834	198.133	198.433	198.733	199.034	199.336	199.639	199.941	200.244	200.547	200.85	201.152	201.455
	7	1608.74	541.661	146.894	146.641	146.391	146.144	145.9	145.66	145.422	145.188	144.958	144.731	144.508	144.288	144.072	143.86	143.652	143.448	143.247	143.05	142.855	142.664	142.475	142.289	142.105	141.923	141.743	141.565	141.389	141.214	141.041	140.869	140.699	140.532	140.366	140.202	140.041	139.882	139.725	139.571	139.419	139.27	139.124	138.981	138.841	138.704	138.57	138.438
	8	598.806	450.04	347.356	267.064	198.172	137.01	83.4289	38.0929	37.7114	37.3421	36.9847	36.6391	36.3053	35.983	35.6722	35.3727	35.0845	34.8075	34.5414	34.2864	34.0422	33.8088	33.5861	33.3739	33.1724	32.9812	32.8005	32.63	32.4698	32.3198	32.1799	32.05	31.9302	31.8245	31.7413	31.6803	31.6412	31.6236	31.6274	31.6521	31.6976	31.7636	31.8497	31.9558	32.0815	32.2265	32.3907	32.5738
	9	1898.34	544.696	128.729	128.663	128.601	128.544	128.491	128.44	128.389	128.337	128.283	128.227	128.17	128.113	128.059	128.009	127.963	127.923	127.888	127.861	127.839	127.822	127.811	127.806	127.802	127.8	127.802	127.804	127.808	127.813	127.819	127.824	127.83	127.836	127.842	127.848	127.854	127.861	127.868	127.875	127.883	127.892	127.901	127.912	127.923	127.935	127.949	127.963
	10	291.614	202.681	106.035	105.932	105.83	105.728	105.627	105.527	105.427	105.328	105.23	105.134	105.04	104.947	104.857	104.768	104.682	104.597	104.514	104.433	104.352	104.273	104.194	104.116	104.038	103.96	103.883	103.805	103.728	103.65	103.573	103.495	103.418	103.341	103.264	103.187	103.11	103.034	102.957	102.881	102.804	102.728	102.652	102.575	102.499	102.42	102.337	102.245
	11	539.911	492.643	438.187	375.246	302.236	217.22	117.831	117.443	117.058	116.675	116.293	115.914	115.537	115.162	114.789	114.418	114.049	113.682	113.317	112.954	112.594	112.235	111.878	111.524	111.171	110.821	110.472	110.126	109.782	109.439	109.099	108.761	108.425	108.091	107.76	107.43	107.102	106.777	106.454	106.132	105.813	105.496	105.181	104.868	104.556	104.247	103.94	103.635
	12	4051.01	2482.58	1443.96	758.056	305.348	304.015	302.686	301.36	300.038	298.719	297.404	296.093	294.786	293.482	292.183	290.888	289.597	288.31	287.028	285.749	284.476	283.207	281.942	280.682	279.426	278.175	276.929	275.687	274.451	273.218	271.991	270.769	269.551	268.338	267.13	265.927	264.729	263.535	262.347	261.164	259.985	258.812	257.643	256.479	255.321	254.167	253.019	251.875
	13	950.623	748.076	579.451	439.07	322.177	224.793	143.594	75.8034	75.5389	75.2761	75.015	74.7555	74.4976	74.2414	73.9868	73.7338	73.4824	73.2326	72.9844	72.7378	72.4927	72.2492	72.0072	71.7668	71.5279	71.2905	71.0546	70.8202	70.5874	70.356	70.1263	69.898	69.6713	69.446	69.2221	68.9996	68.7786	68.559	68.3409	68.1242	67.909	67.6953	67.483	67.2721	67.0626	66.8545	66.6479	66.4426
	14	411.578	391.977	365.638	330.005	281.526	215.278	124.508	124.35	124.192	124.034	123.878	123.722	123.567	123.413	123.26	123.107	122.956	122.806	122.656	122.508	122.36	122.214	122.068	121.924	121.781	121.639	121.498	121.358	121.219	121.082	120.946	120.811	120.677	120.545	120.413	120.283	120.155	120.028	119.902	119.777	119.654	119.532	119.412	119.293	119.175	119.059	118.944	118.831
	15	1227.77	419.462	115.471	115.703	115.94	116.184	116.437	116.7	116.973	117.257	117.551	117.855	118.167	118.486	118.81	119.139	119.47	119.803	120.136	120.467	120.799	121.129	121.457	121.785	122.112	122.438	122.763	123.089	123.415	123.743	124.073	124.405	124.741	125.083	125.43	125.783	126.143	126.511	126.888	127.274	127.67	128.077	128.497	128.931	129.381	129.853	130.348	130.865
	16	532.493	394.379	260.138	129.03	129.002	128.975	128.951	128.927	128.906	128.885	128.867	128.849	128.833	128.819	128.806	128.794	128.784	128.776	128.769	128.763	128.759	128.756	128.755	128.755	128.756	128.759	128.763	128.768	128.774	128.781	128.789	128.799	128.809	128.82	128.833	128.846	128.86	128.876	128.892	128.91	128.929	128.949	128.97	128.993	129.018	129.043	129.071	129.1
	17	517.884	372.272	202.53	202.299	202.015	201.646	201.148	200.469	199.569	198.427	197.055	195.496	193.821	192.119	190.483	189.007	187.771	186.841	186.264	186.07	186.269	186.862	187.832	189.157	190.808	192.751	194.952	197.374	199.983	202.744	205.626	208.598	211.632	214.701	217.781	220.849	223.883	226.864	229.773	232.593	235.308	237.902	240.361	242.673	244.825	246.806	248.587	250.12
	18	1495.93	605.965	202.565	202.791	203.018	203.245	203.472	203.7	203.929	204.159	204.391	204.625	204.861	205.099	205.34	205.583	205.828	206.075	206.324	206.575	206.828	207.082	207.337	207.594	207.853	208.112	208.373	208.636	208.901	209.168	209.437	209.709	209.984	210.263	210.546	210.833	211.125	211.423	211.726	212.035	212.35	212.672	213.001	213.336	213.679	214.029	214.387	214.751
	19	3104.08	2308.28	1703.12	1243.34	894.233	629.288	428.242	275.648	159.741	71.5757	71.2407	70.9099	70.5832	70.2606	69.9421	69.6276	69.3171	69.0104	68.7077	68.4088	68.1136	67.8222	67.5345	67.2505	66.9701	66.6932	66.42	66.1502	65.8839	65.621	65.3615	65.1054	64.8526	64.6031	64.3569	64.1139	63.874	63.6373	63.4038	63.1733	62.9459	62.7215	62.5002	62.2817	62.0663	61.8537	61.644	61.4372
	20	791.604	791.299	788.492	782.046	770.309	750.885	720.274	673.218	601.312	489.758	309.758	310.626	311.514	312.423	313.354	314.305	315.273	316.249	317.224	318.187	319.126	320.027	320.879	321.671	322.396	323.047	323.621	324.118	324.54	324.894	325.187	325.429	325.631	325.807	325.97	326.134	326.313	326.52	326.768	327.068	327.431	327.865	328.377	328.972	329.654	330.424	331.282	332.225
	21	436.226	435.64	434.873	433.738	431.857	428.469	422.028	409.392	384.148	333.184	229.63	229.429	229.229	229.032	228.836	228.641	228.449	228.258	228.068	227.881	227.694	227.51	227.327	227.146	226.966	226.788	226.612	226.437	226.264	226.093	225.923	225.754	225.587	225.422	225.259	225.097	224.936	224.777	224.62	224.464	224.31	224.158	224.007	223.857	223.71	223.563	223.419	223.276
	22	1795.8	1394.78	1020.26	667.195	329.298	328.505	327.708	326.906	326.1	325.289	324.473	323.652	322.827	321.997	321.163	320.325	319.483	318.637	317.788	316.936	316.08	315.223	314.363	313.501	312.637	311.771	310.904	310.036	309.167	308.297	307.426	306.554	305.682	304.809	303.936	303.063	302.189	301.315	300.44	299.565	298.69	297.814	296.937	296.059	295.181	294.302	293.421	292.539
	23	1606.04	1405.82	1211.12	1007.78	787.706	547.041	284.804	284.086	283.359	282.624	281.88	281.127	280.365	279.596	278.818	278.034	277.242	276.445	275.642	274.834	274.021	273.205	272.386	271.564	270.739	269.912	269.083	268.253	267.42	266.586	265.75	264.912	264.073	263.232	262.39	261.545	260.698	259.849	258.997	258.143	257.286	256.426	255.564	254.698	253.83	252.959	252.084	251.207
	24	404.438	404.483	403.91	401.44	393.118	366.308	279.482	279.818	280.152	280.485	280.817	281.147	281.475	281.801	282.126	282.449	282.77	283.09	283.41	283.73	284.052	284.377	284.706	285.041	285.382	285.733	286.092	286.462	286.842	287.233	287.634	288.045	288.464	288.891	289.323	289.758	290.194	290.626	291.053	291.47	291.874	292.262	292.629	292.971	293.286	293.568	293.815	294.024
	25	1673.23	737.846	301.16	97.4051	97.1073	96.8119	96.519	96.2286	95.9407	95.6553	95.3725	95.0921	94.8142	94.5387	94.2656	93.9949	93.7266	93.4605	93.1968	92.9353	92.6761	92.419	92.1642	91.9115	91.6609	91.4125	91.1661	90.9219	90.6797	90.4396	90.2014	89.9653	89.7312	89.4994	89.2699	89.0426	88.8177	88.595	88.3747	88.1565	87.9402	87.7258	87.5135	87.3032	87.0949	86.8885	86.6841	86.4816
	26	1090.3	834.841	629.088	463.144	329.088	220.592	132.593	61.0279	61.2068	61.3951	61.5931	61.8005	62.0166	62.2409	62.4727	62.7113	62.956	63.2063	63.4618	63.7223	63.9876	64.2579	64.5333	64.814	65.1007	65.3938	65.6939	66.0015	66.3164	66.6379	66.9671	67.304	67.6487	68.0012	68.3612	68.7285	69.1027	69.4834	69.8698	70.2614	70.6574	71.057	71.4593	71.8633	72.2681	72.6727	73.0758	73.4764
	27	571.025	95.5268	95.6483	95.7695	95.8906	96.0115	96.1321	96.2525	96.3727	96.4928	96.6126	96.7323	96.8518	96.9712	97.0905	97.2097	97.3289	97.4479	97.5669	97.6857	97.8044	97.9229	98.0412	98.1592	98.2769	98.3942	98.5111	98.6275	98.7434	98.8587	98.9733	99.0873	99.2006	99.3131	99.4248	99.5357	99.6456	99.7548	99.8635	99.9714	100.079	100.185	100.291	100.396	100.5	100.604	100.707	100.809
	28	254.988	252.801	249.276	243.632	234.639	220.367	197.762	161.841	103.902	103.922	103.946	103.975	104.01	104.049	104.092	104.14	104.19	104.242	104.295	104.349	104.403	104.456	104.508	104.559	104.608	104.657	104.705	104.752	104.8	104.849	104.899	104.952	105.008	105.068	105.133	105.203	105.28	105.362	105.452	105.549	105.654	105.767	105.887	106.016	106.152	106.296	106.446	106.605
	29	1293.16	907.103	566.41	265.556	266.179	266.82	267.481	268.157	268.843	269.536	270.229	270.921	271.608	272.288	272.963	273.631	274.293	274.95	275.602	276.251	276.899	277.547	278.197	278.851	279.512	280.182	280.865	281.562	282.276	283.011	283.768	284.55	285.358	286.195	287.061	287.957	288.884	289.841	290.828	291.844	292.887	293.957	295.05	296.164	297.296	298.444	299.604	300.771
	30	1144.8	808.483	552.186	356.956	208.261	94.9758	94.7422	94.5107	94.2814	94.0542	93.8291	93.6061	93.3852	93.1664	92.9498	92.7352	92.5227	92.3124	92.1041	91.8978	91.6937	91.4916	91.2915	91.0935	90.8975	90.7036	90.5117	90.3218	90.1339	89.948	89.7641	89.5822	89.4022	89.2242	89.0482	88.8741	88.7019	88.5317	88.3634	88.197	88.0325	87.8698	87.7091	87.5502	87.3932	87.238	87.0847	86.9331
	31	457.445	439.696	406.111	342.792	223.769	223.983	224.2	224.418	224.64	224.863	225.089	225.317	225.547	225.78	226.015	226.253	226.493	226.735	226.98	227.227	227.476	227.728	227.982	228.239	228.498	228.759	229.023	229.289	229.558	229.829	230.102	230.378	230.657	230.938	231.221	231.507	231.796	232.086	232.38	232.676	232.974	233.276	233.579	233.885	234.194	234.506	234.82	235.137
	32	820.613	777.427	730.041	678.106	621.169	558.635	489.729	413.432	328.393	232.83	124.415	123.994	123.578	123.165	122.755	122.349	121.947	121.548	121.152	120.759	120.369	119.982	119.599	119.218	118.84	118.465	118.093	117.724	117.357	116.994	116.633	116.275	115.92	115.568	115.219	114.873	114.53	114.189	113.851	113.516	113.183	112.853	112.525	112.199	111.875	111.553	111.232	110.912
	33	631.281	171.033	171.26	171.489	171.717	171.941	172.16	172.377	172.592	172.808	173.028	173.254	173.486	173.725	173.97	174.221	174.477	174.736	174.998	175.261	175.525	175.788	176.05	176.31	176.568	176.823	177.076	177.326	177.574	177.819	178.063	178.306	178.548	178.79	179.033	179.277	179.524	179.775	180.031	180.292	180.561	180.837	181.121	181.413	181.707	182.009	182.319	182.638
	34	510.375	492.072	444.294	320.414	320.726	321.041	321.358	321.677	321.999	322.324	322.651	322.98	323.312	323.646	323.983	324.322	324.664	325.009	325.356	325.706	326.058	326.413	326.771	327.131	327.494	327.859	328.227	328.598	328.97	329.345	329.723	330.103	330.485	330.869	331.256	331.645	332.037	332.431	332.827	333.227	333.63	334.035	334.444	334.857	335.274	335.694	336.119	336.548
	35	1210.36	1093.89	980.083	865.88	749.533	631.116	512.219	395.353	283.354	178.903	84.196	83.1502	82.1392	81.1622	80.2186	79.3078	78.4291	77.5821	76.7663	75.9999	76.0397	76.0812	76.1246	76.1698	76.2168	76.2656	76.3163	76.3687	76.423	76.479	76.5367	76.5963	76.6575	76.7205	76.7852	76.8516	76.9197	76.9894	77.0608	77.1337	77.2083	77.2844	77.3621	77.4412	77.5219	77.604	77.6876	77.7726
	36	824.128	660.776	510.914	373.216	246.461	129.539	129.334	129.129	128.925	128.722	128.521	128.32	128.121	127.922	127.725	127.529	127.334	127.141	126.948	126.757	126.567	126.378	126.19	126.004	125.819	125.634	125.451	125.269	125.089	124.909	124.731	124.553	124.377	124.202	124.028	123.856	123.684	123.514	123.345	123.178	123.012	122.847	122.684	122.522	122.361	122.202	122.045	121.889
	37	2945.04	1968.77	1294.18	829.226	509.555	290.2	139.86	139.447	139.034	138.621	138.208	137.796	137.384	136.972	136.561	136.15	135.74	135.33	134.92	134.511	134.103	133.695	133.287	132.88	132.473	132.067	131.662	131.257	130.853	130.449	130.046	129.644	129.242	128.841	128.44	128.04	127.641	127.243	126.845	126.448	126.052	125.657	125.262	124.868	124.475	124.083	123.692	123.301
	38	397.172	277.836	194.208	132.025	81.7892	38.5075	38.2627	38.0194	37.7778	37.5419	37.3016	37.0625	36.8247	36.5881	36.3527	36.1187	35.8858	35.6537	35.4045	35.1757	34.9484	34.7224	34.4966	34.2721	34.049	33.8272	33.6067	33.385	33.1636	32.9419	32.7212	32.5014	32.2826	32.0646	31.8476	31.6314	31.4177	31.2049	30.9931	30.7822	30.5723	30.3633	30.1552	29.9481	29.742	29.5369	29.3327	29.1295
	39	277.762	258.212	228.241	182.175	111.212	111.105	110.998	110.893	110.788	110.683	110.579	110.476	110.373	110.271	110.17	110.069	109.968	109.868	109.768	109.67	109.571	109.473	109.376	109.279	109.183	109.087	108.992	108.897	108.803	108.71	108.617	108.524	108.433	108.341	108.251	108.161	108.071	107.983	107.895	107.807	107.721	107.635	107.549	107.465	107.381	107.299	107.217	107.136
	40	536.598	467.754	394.596	316.699	233.591	144.751	144.594	144.438	144.282	144.126	143.971	143.816	143.661	143.508	143.354	143.201	143.048	142.896	142.745	142.594	142.443	142.294	142.144	141.996	141.848	141.7	141.554	141.407	141.262	141.116	140.972	140.828	140.684	140.54	140.397	140.254	140.111	139.969	139.826	139.684	139.542	139.399	139.257	139.114	138.971	138.828	138.685	138.542
	41	899.404	458.744	459.765	460.788	461.812	462.837	463.862	464.885	465.907	466.925	467.94	468.949	469.954	470.955	471.951	472.941	473.923	474.894	475.851	476.79	477.706	478.595	479.451	480.271	481.051	481.789	482.484	483.133	483.739	484.303	484.827	485.314	485.77	486.198	486.605	486.997	487.379	487.757	488.139	488.531	488.937	489.366	489.821	490.309	490.834	491.4	492.012	492.674
	42	739.032	668.024	594.675	518.807	440.242	358.794	274.268	186.465	95.1801	95.2582	95.3375	95.4182	95.5002	95.5836	95.6682	95.7542	95.8415	95.9301	96.02	96.1112	96.2037	96.2975	96.3925	96.4889	96.5866	96.6856	96.7859	96.8875	96.9904	97.0946	97.2002	97.3072	97.4155	97.5252	97.6362	97.7486	97.8624	97.9776	98.0942	98.2122	98.3315	98.4523	98.5745	98.6982	98.8232	98.9496	99.0775	99.2068
	43	576.367	560.683	541.882	519.231	491.786	458.328	417.276	366.582	303.58	224.795	125.687	125.213	124.742	124.273	123.807	123.344	122.883	122.425	121.969	121.516	121.066	120.619	120.174	119.732	119.292	118.855	118.421	117.989	117.56	117.134	116.71	116.289	115.87	115.454	115.041	114.63	114.222	113.816	113.414	113.013	112.616	112.221	111.828	111.438	111.051	110.667	110.285	109.906
	44	259.4	243.285	210.091	142.004	141.758	141.514	141.272	141.034	140.797	140.562	140.327	140.092	139.857	139.62	139.383	139.144	138.904	138.663	138.422	138.181	137.94	137.702	137.465	137.232	137.002	136.777	136.556	136.341	136.131	135.928	135.731	135.542	135.362	135.191	135.029	134.876	134.73	134.591	134.458	134.309	134.164	134.022	133.883	133.746	133.61	133.476	133.342	133.208
	45	692.751	638.803	580.365	517.034	448.345	373.756	292.629	204.198	107.538	107.379	107.223	107.069	106.918	106.771	106.626	106.483	106.344	106.207	106.073	105.941	105.813	105.686	105.563	105.442	105.324	105.208	105.094	104.984	104.875	104.769	104.666	104.565	104.466	104.37	104.276	104.185	104.095	104.008	103.923	103.841	103.761	103.682	103.606	103.533	103.461	103.392	103.324	103.259
	46	2577.04	1955.82	1477.49	1109.08	825.248	606.508	437.887	307.867	207.585	130.222	70.5285	70.57	70.6126	70.6563	70.701	70.7467	70.7933	70.8409	70.8894	70.9388	70.989	71.04	71.0918	71.1443	71.1976	71.2516	71.3064	71.3618	71.4179	71.4747	71.5322	71.5904	71.6492	71.7088	71.7692	71.8303	71.8922	71.9549	72.0185	72.083	72.1485	72.215	72.2826	72.3513	72.4212	72.4925	72.565	72.639
	47	928.166	676.485	441.829	223.061	223.366	223.673	223.983	224.296	224.611	224.93	225.252	225.576	225.904	226.234	226.566	226.9	227.236	227.573	227.911	228.251	228.591	228.932	229.274	229.617	229.962	230.308	230.655	231.005	231.358	231.713	232.073	232.436	232.804	233.178	233.557	233.942	234.335	234.734	235.141	235.556	235.978	236.41	236.849	237.297	237.753	238.217	238.689	239.17
	48	1562.99	1021.75	631.513	350.115	147.017	146.555	146.097	145.643	145.193	144.746	144.304	143.864	143.428	142.996	142.566	142.139	141.716	141.295	140.876	140.46	140.047	139.636	139.227	138.821	138.417	138.015	137.615	137.217	136.822	136.428	136.037	135.648	135.261	134.876	134.493	134.113	133.734	133.358	132.984	132.611	132.242	131.874	131.509	131.146	130.785	130.427	130.07	129.717
	49	1522.12	1118.17	787.481	504.198	248.114	248.747	249.412	250.119	250.879	251.7	252.578	253.501	254.451	255.402	256.329	257.207	258.013	258.732	259.351	259.864	260.268	260.567	260.767	260.876	260.904	260.864	260.768	260.632	260.467	260.29	260.112	259.948	259.81	259.711	259.662	259.672	259.753	259.911	260.154	260.488	260.917	261.445	262.075	262.805	263.637	264.568	265.596	266.715
	50	1971.87	630.59	163.762	163.091	162.426	161.765	161.11	160.46	159.816	159.176	158.542	157.912	157.288	156.669	156.055	155.446	154.841	154.242	153.648	153.058	152.473	151.893	151.318	150.748	150.182	149.621	149.065	148.514	147.967	147.425	146.887	146.354	145.825	145.301	144.781	144.266	143.756	143.249	142.748	142.25	141.757	141.268	140.784	140.303	139.827	139.356	138.888	138.425
10	1	431.166	413.593	392.032	365.502	332.788	292.36	242.221	179.7	101.349	101.455	101.568	101.686	101.809	101.938	102.072	102.211	102.354	102.502	102.653	102.809	102.968	103.132	103.3	103.473	103.65	103.832	104.019	104.212	104.412	104.617	104.83	105.05	105.277	105.511	105.754	106.004	106.262	106.529	106.803	107.088	107.383	107.686	107.997	108.316	108.638	108.947	109.261	109.578
	2	1126.92	1041.01	947.659	845.949	734.857	613.274	480.03	333.99	174.28	174.353	174.429	174.508	174.59	174.676	174.766	174.86	174.957	175.059	175.165	175.275	175.389	175.506	175.628	175.753	175.881	176.013	176.149	176.287	176.428	176.572	176.719	176.868	177.02	177.174	177.33	177.488	177.649	177.811	177.976	178.143	178.313	178.485	178.659	178.837	179.017	179.201	179.388	179.579
	3	337.779	337.324	336.579	335.297	333.028	328.963	321.63	308.356	284.277	240.498	160.686	160.549	160.412	160.275	160.137	159.998	159.858	159.718	159.577	159.435	159.293	159.15	159.007	158.863	158.719	158.574	158.428	158.282	158.136	157.99	157.843	157.696	157.549	157.402	157.254	157.107	156.959	156.811	156.663	156.514	156.366	156.218	156.069	155.92	155.771	155.622	155.473	155.323
	4	316.82	243.557	141.712	141.818	141.926	142.036	142.149	142.263	142.381	142.5	142.622	142.746	142.872	143	143.13	143.262	143.396	143.532	143.669	143.808	143.949	144.091	144.234	144.379	144.525	144.673	144.822	144.973	145.126	145.28	145.437	145.596	145.757	145.92	146.086	146.255	146.427	146.601	146.779	146.96	147.144	147.331	147.521	147.715	147.912	148.113	148.317	148.524
	5	753.52	719.316	657.669	547.28	350.516	351.094	351.674	352.256	352.841	353.429	354.018	354.611	355.206	355.803	356.403	357.006	357.612	358.22	358.831	359.444	360.06	360.678	361.299	361.921	362.546	363.173	363.802	364.433	365.067	365.702	366.34	366.981	367.624	368.271	368.92	369.574	370.231	370.892	371.557	372.226	372.901	373.58	374.264	374.953	375.647	376.346	377.049	377.757
	6	847.291	443.251	180.327	180.533	180.739	180.946	181.155	181.365	181.576	181.788	182.001	182.216	182.432	182.649	182.868	183.087	183.308	183.53	183.752	183.976	184.2	184.426	184.652	184.879	185.107	185.335	185.565	185.795	186.027	186.259	186.493	186.728	186.964	187.201	187.44	187.68	187.921	188.164	188.408	188.654	188.902	189.151	189.401	189.652	189.905	190.16	190.415	190.671
	7	1738.38	623.988	178.83	178.253	177.682	177.117	176.557	176.001	175.451	174.905	174.365	173.828	173.297	172.771	172.25	171.735	171.226	170.722	170.224	169.732	169.245	168.764	168.288	167.817	167.352	166.891	166.435	165.983	165.536	165.093	164.654	164.219	163.789	163.362	162.94	162.522	162.107	161.696	161.289	160.887	160.488	160.094	159.703	159.317	158.936	158.558	158.184	157.815
	8	599.803	454.544	349.011	262.392	186.725	121.015	67.1327	26.9567	26.8183	26.6704	26.5133	26.3473	26.1729	25.9905	25.8003	25.6028	25.3984	25.1918	24.9871	24.7843	24.5833	24.3844	24.1874	23.9926	23.8	23.6096	23.4214	23.2357	23.0523	22.8715	22.6931	22.5174	22.3445	22.1752	22.0113	21.8529	21.7	21.5528	21.4114	21.2759	21.1463	21.0228	20.9055	20.7945	20.6897	20.5915	20.4997	20.4145
	9	1936.8	565.79	135.816	135.669	135.526	135.389	135.256	135.125	134.993	134.856	134.713	134.566	134.415	134.262	134.111	133.963	133.82	133.685	133.556	133.436	133.323	133.218	133.12	133.03	132.941	132.856	132.774	132.693	132.614	132.536	132.457	132.378	132.299	132.218	132.137	132.055	131.971	131.887	131.802	131.717	131.631	131.544	131.457	131.369	131.281	131.192	131.103	131.014
	10	307.381	218.688	117.233	117.075	116.918	116.761	116.606	116.45	116.296	116.143	115.99	115.84	115.691	115.544	115.399	115.256	115.114	114.975	114.837	114.701	114.565	114.431	114.298	114.165	114.033	113.902	113.77	113.639	113.508	113.378	113.247	113.117	112.987	112.857	112.728	112.599	112.47	112.341	112.213	112.084	111.956	111.828	111.7	111.572	111.444	111.315	111.181	111.04
	11	596.354	559.842	514.35	456.701	382.761	287.182	163.077	162.601	162.124	161.648	161.173	160.697	160.221	159.746	159.27	158.795	158.321	157.846	157.372	156.899	156.426	155.953	155.481	155.009	154.538	154.068	153.598	153.129	152.661	152.193	151.725	151.258	150.792	150.326	149.861	149.396	148.931	148.467	148.004	147.54	147.077	146.614	146.152	145.69	145.228	144.766	144.305	143.844
	12	4054.66	2494.75	1455.3	765.642	308.911	309.941	310.938	311.902	312.835	313.736	314.606	315.445	316.253	317.032	317.78	318.499	319.19	319.851	320.484	321.089	321.667	322.217	322.74	323.237	323.708	324.153	324.572	324.966	325.336	325.681	326.001	326.298	326.572	326.823	327.05	327.256	327.439	327.6	327.74	327.859	327.957	328.034	328.091	328.129	328.146	328.145	328.124	328.085
	13	1018.57	839.745	679.679	536.759	409.414	296.134	195.483	106.109	105.752	105.397	105.042	104.689	104.336	103.985	103.635	103.287	102.939	102.593	102.248	101.904	101.562	101.22	100.88	100.541	100.203	99.8662	99.5308	99.1965	98.8633	98.5313	98.2005	97.8709	97.5426	97.2155	96.8896	96.565	96.2416	95.9193	95.5982	95.2783	94.9596	94.6421	94.3259	94.0108	93.6969	93.3842	93.0728	92.7625
	14	430.206	412.85	388.617	354.553	306.384	237.92	140.186	139.944	139.703	139.462	139.223	138.984	138.745	138.508	138.271	138.035	137.799	137.564	137.33	137.097	136.865	136.633	136.402	136.172	135.943	135.714	135.487	135.26	135.034	134.809	134.585	134.362	134.139	133.918	133.697	133.477	133.258	133.04	132.823	132.607	132.391	132.176	131.963	131.75	131.537	131.326	131.116	130.906
	15	1211.09	408.357	110.987	111.105	111.227	111.353	111.485	111.623	111.767	111.917	112.074	112.237	112.405	112.579	112.758	112.94	113.127	113.316	113.508	113.702	113.897	114.095	114.293	114.494	114.696	114.899	115.104	115.31	115.518	115.729	115.941	116.157	116.375	116.597	116.822	117.052	117.285	117.524	117.768	118.018	118.273	118.535	118.805	119.082	119.369	119.668	119.979	120.303
	16	538.334	400.822	265.683	132.338	132.261	132.185	132.109	132.035	131.961	131.888	131.815	131.744	131.674	131.604	131.535	131.467	131.4	131.335	131.27	131.206	131.143	131.081	131.02	130.96	130.901	130.843	130.785	130.729	130.673	130.619	130.565	130.511	130.459	130.408	130.357	130.307	130.258	130.21	130.163	130.116	130.071	130.027	129.984	129.942	129.902	129.862	129.824	129.788
	17	509.98	362.577	196.208	196.07	195.894	195.661	195.342	194.906	194.327	193.593	192.715	191.72	190.657	189.58	188.551	187.625	186.851	186.268	185.9	185.759	185.849	186.161	186.681	187.392	188.271	189.296	190.447	191.701	193.042	194.453	195.921	197.435	198.987	200.57	202.18	203.813	205.467	207.14	208.829	210.534	212.252	213.982	215.719	217.462	219.205	220.944	222.679	224.414
	18	1472.44	588.609	194.486	194.676	194.866	195.058	195.249	195.441	195.634	195.827	196.022	196.217	196.413	196.611	196.809	197.009	197.21	197.413	197.616	197.821	198.027	198.234	198.442	198.651	198.861	199.072	199.284	199.497	199.71	199.925	200.142	200.359	200.578	200.798	201.021	201.245	201.471	201.699	201.93	202.164	202.4	202.639	202.882	203.128	203.377	203.631	203.888	204.149
	19	3360.72	2656.99	2081.79	1611.81	1227.7	913.503	656.117	444.821	270.862	127.101	126.195	125.297	124.409	123.529	122.658	121.797	120.944	120.099	119.263	118.436	117.617	116.806	116.004	115.21	114.424	113.646	112.876	112.114	111.36	110.614	109.876	109.145	108.422	107.706	106.998	106.297	105.603	104.917	104.238	103.566	102.901	102.243	101.592	100.948	100.311	99.6807	99.0569	98.4397
	20	758.143	757.06	753.523	746.408	734.067	714.078	682.857	635.003	562.156	450.791	277.791	278.704	279.625	280.557	281.501	282.454	283.416	284.383	285.349	286.31	287.259	288.189	289.093	289.967	290.804	291.602	292.359	293.073	293.745	294.377	294.973	295.537	296.075	296.592	297.097	297.595	298.095	298.602	299.124	299.666	300.236	300.837	301.475	302.152	302.871	303.634	304.441	305.292
	21	458.164	457.454	456.612	455.486	453.752	450.727	444.958	433.348	409.281	358.572	250.728	250.407	250.087	249.769	249.453	249.139	248.826	248.515	248.205	247.898	247.592	247.288	246.985	246.684	246.385	246.087	245.791	245.496	245.204	244.912	244.623	244.335	244.048	243.764	243.48	243.199	242.919	242.64	242.363	242.088	241.814	241.542	241.271	241.002	240.734	240.468	240.203	239.94
	22	1810.93	1415.24	1037.18	677.537	333.654	334.393	335.108	335.801	336.473	337.124	337.755	338.366	338.958	339.531	340.084	340.619	341.134	341.63	342.107	342.564	343.002	343.421	343.82	344.199	344.56	344.901	345.223	345.526	345.81	346.076	346.324	346.553	346.765	346.96	347.137	347.298	347.443	347.573	347.687	347.786	347.871	347.942	348.001	348.047	348.08	348.101	348.112	348.112
	23	1492.15	1253.69	1008.51	773.554	556.862	359.255	176.468	178.577	180.656	182.704	184.722	186.711	188.671	190.601	192.501	194.37	196.206	198.009	199.777	201.509	203.204	204.86	206.478	208.056	209.594	211.092	212.552	213.973	215.358	216.706	218.019	219.297	220.542	221.754	222.936	224.088	225.213	226.31	227.382	228.43	229.454	230.456	231.436	232.396	233.335	234.255	235.156	236.037
	24	394.392	394.396	393.749	391.116	382.434	355.062	269.034	269.32	269.605	269.891	270.177	270.462	270.747	271.032	271.317	271.601	271.885	272.169	272.453	272.737	273.024	273.312	273.603	273.898	274.197	274.502	274.813	275.129	275.453	275.783	276.121	276.465	276.815	277.17	277.53	277.892	278.257	278.621	278.983	279.342	279.695	280.04	280.375	280.698	281.005	281.296	281.567	281.817
	25	1846.49	884.333	388.616	133.817	133.322	132.829	132.339	131.852	131.367	130.885	130.405	129.928	129.453	128.98	128.51	128.042	127.576	127.113	126.651	126.192	125.735	125.281	124.828	124.378	123.929	123.483	123.039	122.597	122.157	121.719	121.283	120.85	120.419	119.99	119.564	119.14	118.719	118.301	117.886	117.473	117.062	116.654	116.249	115.846	115.445	115.047	114.652	114.259
	26	1079.24	818.957	611.693	446.527	314.761	209.469	125.129	57.3184	57.3494	57.3871	57.4322	57.4847	57.5446	57.6113	57.6844	57.7631	57.8469	57.935	58.0271	58.1228	58.2219	58.3244	58.4305	58.5406	58.6551	58.775	58.9012	59.0344	59.1748	59.3216	59.4766	59.6405	59.8137	59.9967	60.1901	60.3942	60.6092	60.8353	61.0727	61.3212	61.5809	61.8515	62.1328	62.4244	62.726	63.0373	63.3576	63.6862
	27	534.431	84.5333	84.5864	84.6402	84.6948	84.7502	84.8064	84.8633	84.9209	84.9791	85.038	85.0975	85.1577	85.2184	85.2797	85.3416	85.4041	85.4673	85.5311	85.5956	85.6609	85.7269	85.7937	85.8613	85.9297	85.999	86.0692	86.1401	86.2119	86.2845	86.3578	86.4319	86.5066	86.5821	86.6583	86.7352	86.8127	86.8906	86.9683	87.0464	87.1251	87.2042	87.2837	87.3636	87.4438	87.5244	87.6053	87.6864
	28	255.537	253.257	249.68	244.053	235.175	221.121	198.752	162.819	104.267	104.249	104.235	104.224	104.217	104.213	104.212	104.213	104.216	104.221	104.227	104.234	104.24	104.246	104.252	104.257	104.261	104.265	104.268	104.271	104.274	104.277	104.282	104.288	104.297	104.308	104.321	104.339	104.36	104.386	104.416	104.452	104.493	104.539	104.591	104.648	104.712	104.78	104.855	104.935
	29	1268.63	879.901	543.577	252.268	252.732	253.209	253.698	254.198	254.707	255.224	255.744	256.268	256.793	257.318	257.843	258.367	258.891	259.414	259.936	260.459	260.981	261.505	262.031	262.559	263.091	263.629	264.174	264.728	265.291	265.866	266.455	267.058	267.678	268.315	268.97	269.645	270.341	271.056	271.793	272.55	273.327	274.125	274.941	275.776	276.627	277.493	278.373	279.265
	30	1223.74	905.234	646.739	436.652	265.557	125.844	125.395	124.948	124.505	124.064	123.627	123.192	122.76	122.331	121.904	121.481	121.06	120.643	120.228	119.816	119.406	119	118.596	118.195	117.797	117.402	117.009	116.619	116.232	115.848	115.467	115.088	114.712	114.338	113.968	113.6	113.235	112.872	112.512	112.155	111.801	111.449	111.1	110.753	110.41	110.069	109.73	109.394
	31	450.87	432.291	397.959	334.546	217.408	217.532	217.658	217.787	217.917	218.049	218.183	218.319	218.457	218.597	218.739	218.884	219.03	219.178	219.329	219.482	219.636	219.793	219.953	220.114	220.277	220.443	220.611	220.781	220.953	221.128	221.304	221.483	221.664	221.848	222.034	222.222	222.412	222.604	222.799	222.996	223.196	223.398	223.602	223.809	224.017	224.229	224.442	224.658
	32	875.369	843.123	805.882	762.799	712.816	654.608	586.514	506.443	411.736	298.986	163.765	163.18	162.598	162.017	161.437	160.859	160.284	159.709	159.137	158.567	157.998	157.431	156.866	156.303	155.741	155.182	154.624	154.068	153.514	152.962	152.413	151.865	151.32	150.777	150.236	149.698	149.162	148.629	148.099	147.571	147.046	146.523	146.003	145.485	144.97	144.458	143.948	143.44
	33	616.623	164.127	164.326	164.527	164.727	164.927	165.124	165.32	165.515	165.711	165.907	166.106	166.307	166.512	166.719	166.929	167.142	167.357	167.574	167.793	168.013	168.234	168.456	168.677	168.899	169.12	169.34	169.559	169.778	169.996	170.213	170.429	170.645	170.86	171.075	171.291	171.507	171.724	171.943	172.165	172.389	172.617	172.848	173.084	173.321	173.562	173.808	174.058
	34	498.605	479.574	431.192	308.845	309.086	309.329	309.575	309.823	310.073	310.325	310.58	310.837	311.096	311.357	311.621	311.887	312.156	312.427	312.7	312.975	313.253	313.534	313.817	314.102	314.389	314.679	314.972	315.266	315.563	315.862	316.164	316.467	316.773	317.08	317.39	317.702	318.016	318.332	318.649	318.97	319.292	319.617	319.944	320.273	320.605	320.94	321.278	321.619
	35	1095.68	927.975	765.457	616.597	485.267	372.412	277.241	198.056	132.787	79.3335	35.7506	36.4884	37.1955	37.873	38.5218	39.1429	39.7371	40.3055	40.8489	41.3673	41.8005	42.2266	42.6457	43.0581	43.4638	43.8631	44.256	44.6428	45.0235	45.3983	45.7675	46.131	46.489	46.8418	47.1895	47.5409	47.8869	48.2275	48.5631	48.8936	49.2193	49.5402	49.8565	50.1683	50.4758	50.779	51.0781	51.3732
	36	865.357	712.171	564.684	422.612	285.622	153.341	152.988	152.636	152.286	151.938	151.592	151.248	150.907	150.567	150.229	149.893	149.559	149.227	148.897	148.568	148.242	147.917	147.594	147.274	146.954	146.637	146.322	146.008	145.696	145.386	145.077	144.771	144.466	144.162	143.861	143.561	143.263	142.966	142.672	142.378	142.087	141.798	141.51	141.223	140.939	140.656	140.375	140.095
	37	3058.69	2110.19	1429.73	943.416	596.483	348.979	172.136	171.944	171.749	171.551	171.351	171.147	170.941	170.732	170.521	170.306	170.089	169.869	169.647	169.422	169.194	168.964	168.731	168.496	168.258	168.018	167.775	167.53	167.282	167.032	166.78	166.525	166.268	166.009	165.747	165.484	165.218	164.95	164.679	164.407	164.133	163.856	163.578	163.297	163.015	162.73	162.444	162.156
	38	552.788	478.127	404.271	320.675	223.369	114.546	114.179	113.81	113.44	113.067	112.695	112.323	111.949	111.575	111.199	110.823	110.446	110.069	109.699	109.318	108.937	108.554	108.171	107.787	107.402	107.017	106.63	106.245	105.86	105.475	105.089	104.703	104.317	103.931	103.544	103.156	102.766	102.374	101.982	101.589	101.196	100.802	100.407	100.012	99.6159	99.2197	98.8232	98.4263
	39	291.586	273.485	244.602	198.228	123.355	123.185	123.015	122.845	122.677	122.508	122.34	122.173	122.006	121.839	121.673	121.507	121.342	121.177	121.013	120.849	120.685	120.522	120.359	120.197	120.035	119.873	119.712	119.551	119.391	119.231	119.071	118.912	118.753	118.595	118.436	118.279	118.121	117.964	117.807	117.65	117.494	117.339	117.183	117.028	116.874	116.72	116.566	116.413
	40	555.967	491.594	420.518	342.157	255.787	160.482	160.29	160.1	159.909	159.719	159.529	159.34	159.151	158.962	158.774	158.586	158.398	158.211	158.024	157.837	157.65	157.464	157.278	157.093	156.908	156.723	156.538	156.354	156.171	155.987	155.805	155.622	155.44	155.259	155.078	154.897	154.717	154.538	154.359	154.18	154.002	153.825	153.647	153.471	153.294	153.118	152.942	152.767
	41	877.456	441.738	442.118	442.522	442.949	443.4	443.873	444.37	444.886	445.421	445.973	446.541	447.127	447.731	448.358	449.009	449.687	450.394	451.129	451.892	452.68	453.49	454.316	455.154	455.996	456.837	457.67	458.488	459.287	460.062	460.807	461.521	462.2	462.844	463.45	464.019	464.552	465.05	465.516	465.951	466.358	466.742	467.104	467.45	467.783	468.107	468.426	468.744
	42	738.017	666.164	592.021	515.491	436.474	354.864	270.549	183.414	93.3415	93.3477	93.3554	93.3645	93.3751	93.387	93.4004	93.4151	93.4312	93.4487	93.4676	93.4879	93.5095	93.5324	93.5568	93.5824	93.6094	93.6377	93.6673	93.6983	93.7306	93.7642	93.7991	93.8353	93.8728	93.9116	93.9517	93.9931	94.0358	94.0798	94.1251	94.1717	94.2196	94.2687	94.3192	94.3709	94.424	94.4783	94.5339	94.5908
	43	634.986	624.179	611.294	595.413	575.221	548.836	513.575	465.628	399.605	307.903	179.841	179.189	178.539	177.89	177.243	176.597	175.953	175.311	174.67	174.031	173.394	172.758	172.124	171.492	170.862	170.233	169.606	168.982	168.359	167.738	167.118	166.501	165.886	165.273	164.661	164.052	163.445	162.839	162.236	161.635	161.036	160.439	159.844	159.251	158.66	158.071	157.485	156.901
	44	280.706	266.285	233.722	161.72	161.518	161.318	161.121	160.926	160.734	160.542	160.35	160.157	159.963	159.766	159.566	159.364	159.159	158.951	158.742	158.533	158.323	158.114	157.907	157.703	157.503	157.309	157.12	156.937	156.763	156.596	156.438	156.291	156.157	156.036	155.928	155.833	155.75	155.679	155.617	155.534	155.458	155.389	155.325	155.266	155.211	155.159	155.11	155.062
	45	720.195	671.688	617.692	557.502	490.256	414.906	330.165	234.448	125.792	125.438	125.087	124.739	124.395	124.055	123.717	123.383	123.052	122.725	122.401	122.08	121.763	121.448	121.137	120.829	120.525	120.224	119.925	119.631	119.339	119.05	118.765	118.483	118.204	117.928	117.655	117.385	117.119	116.855	116.594	116.336	116.082	115.83	115.581	115.335	115.093	114.852	114.615	114.381
	46	2582.61	1962.73	1484.48	1115.49	830.763	611.038	441.456	310.558	209.505	131.481	71.2259	71.2124	71.2001	71.189	71.179	71.1701	71.1623	71.1557	71.1501	71.1456	71.1421	71.1397	71.1382	71.1378	71.1383	71.1398	71.1422	71.1455	71.1497	71.1548	71.1608	71.1677	71.1754	71.1839	71.1932	71.2034	71.2145	71.2263	71.239	71.2525	71.2669	71.2822	71.2983	71.3154	71.3334	71.3523	71.3723	71.3933
	47	913.673	660.102	427.479	214.085	214.315	214.547	214.78	215.016	215.254	215.494	215.737	215.982	216.23	216.48	216.732	216.986	217.243	217.501	217.76	218.022	218.284	218.548	218.814	219.081	219.349	219.618	219.889	220.162	220.436	220.712	220.989	221.269	221.552	221.837	222.125	222.415	222.71	223.008	223.309	223.615	223.925	224.24	224.559	224.883	225.212	225.546	225.886	226.23
	48	1721.83	1203	791.478	465.107	206.092	205.287	204.486	203.691	202.9	202.113	201.331	200.554	199.782	199.013	198.25	197.491	196.737	195.987	195.241	194.5	193.764	193.032	192.304	191.58	190.861	190.145	189.434	188.727	188.024	187.324	186.629	185.937	185.249	184.565	183.884	183.207	182.534	181.864	181.198	180.535	179.876	179.22	178.567	177.918	177.272	176.63	175.991	175.355
	49	1449.04	1030.6	693.947	419.956	193.638	195.126	196.599	198.061	199.517	200.97	202.422	203.87	205.311	206.74	208.152	209.538	210.894	212.214	213.494	214.729	215.919	217.061	218.156	219.204	220.207	221.166	222.083	222.963	223.807	224.619	225.404	226.165	226.906	227.631	228.345	229.051	229.755	230.458	231.167	231.883	232.612	233.355	234.115	234.896	235.699	236.526	237.378	238.257
	50	2395.64	895.854	264.229	263.091	261.956	260.823	259.693	258.566	257.442	256.321	255.202	254.088	252.976	251.868	250.763	249.661	248.563	247.469	246.379	245.292	244.209	243.13	242.054	240.983	239.916	238.853	237.794	236.739	235.689	234.643	233.601	232.563	231.53	230.502	229.477	228.458	227.443	226.432	225.426	224.424	223.427	222.435	221.447	220.464	219.486	218.513	217.544	216.58
11	1	430.253	412.253	390.33	363.529	330.648	290.149	240.038	177.719	99.9809	100.008	100.04	100.075	100.115	100.159	100.206	100.257	100.312	100.369	100.43	100.494	100.562	100.632	100.705	100.782	100.863	100.947	101.036	101.128	101.226	101.328	101.435	101.547	101.666	101.79	101.92	102.057	102.2	102.349	102.506	102.671	102.844	103.025	103.213	103.409	103.61	103.804	104.003	104.208
	2	1130.6	1044.55	951.053	849.199	737.955	616.18	482.645	336.123	175.603	175.536	175.472	175.412	175.354	175.3	175.249	175.201	175.156	175.116	175.078	175.045	175.015	174.988	174.966	174.947	174.932	174.92	174.912	174.908	174.907	174.91	174.916	174.926	174.938	174.954	174.972	174.994	175.018	175.045	175.074	175.106	175.141	175.178	175.218	175.26	175.304	175.351	175.4	175.452
	3	340.405	340.253	339.842	338.944	337.129	333.595	326.856	314.166	290.469	246.483	165.158	165.198	165.235	165.271	165.305	165.337	165.366	165.393	165.417	165.439	165.458	165.474	165.487	165.498	165.506	165.511	165.514	165.514	165.513	165.509	165.505	165.504	165.501	165.498	165.494	165.491	165.487	165.483	165.48	165.477	165.475	165.474	165.474	165.474	165.476	165.478	165.482	165.487
	4	314.16	240.664	139.488	139.532	139.578	139.626	139.677	139.73	139.785	139.842	139.901	139.963	140.026	140.092	140.16	140.23	140.303	140.377	140.453	140.53	140.61	140.691	140.773	140.857	140.943	141.03	141.118	141.208	141.299	141.392	141.486	141.582	141.679	141.779	141.88	141.983	142.089	142.197	142.307	142.419	142.534	142.652	142.773	142.897	143.024	143.155	143.29	143.429
	5	735.479	699.365	636.034	525.521	333.464	333.919	334.378	334.841	335.308	335.779	336.253	336.731	337.213	337.698	338.187	338.679	339.175	339.674	340.177	340.683	341.193	341.705	342.222	342.741	343.263	343.789	344.317	344.849	345.383	345.92	346.46	347.002	347.547	348.095	348.645	349.198	349.753	350.312	350.873	351.437	352.004	352.574	353.148	353.725	354.306	354.89	355.479	356.071
	6	833.05	430.371	172.935	173.129	173.322	173.517	173.712	173.907	174.103	174.3	174.497	174.695	174.893	175.092	175.292	175.492	175.694	175.895	176.097	176.3	176.504	176.708	176.912	177.118	177.323	177.53	177.737	177.944	178.152	178.361	178.571	178.781	178.992	179.204	179.417	179.63	179.844	180.06	180.276	180.493	180.711	180.93	181.149	181.37	181.592	181.815	182.038	182.263
	7	1981.17	787.651	245.857	244.814	243.781	242.756	241.736	240.718	239.701	238.686	237.672	236.662	235.657	234.66	233.674	232.702	231.744	230.8	229.871	228.956	228.051	227.157	226.271	225.39	224.513	223.638	222.765	221.891	221.018	220.143	219.267	218.391	217.512	216.638	215.768	214.896	214.027	213.159	212.294	211.439	210.59	209.748	208.912	208.091	207.279	206.474	205.678	204.891
	8	593.342	417.99	291.488	203.15	142.768	100.682	67.9938	36.8242	37.1214	37.3804	37.6025	37.7886	37.9397	38.0569	38.1412	38.1935	38.2149	38.2204	38.2216	38.2188	38.2119	38.2009	38.186	38.1672	38.1445	38.118	38.0877	38.0536	38.0159	37.9746	37.9298	37.8814	37.8296	37.7739	37.7135	37.6484	37.5787	37.5045	37.426	37.3431	37.2561	37.1651	37.0701	36.9713	36.8687	36.7625	36.6529	36.5398
	9	2009.96	606.222	149.534	149.275	149.021	148.771	148.526	148.282	148.038	147.79	147.539	147.283	147.025	146.766	146.508	146.253	146.002	145.757	145.519	145.287	145.062	144.844	144.632	144.427	144.224	144.025	143.828	143.635	143.442	143.251	143.061	142.871	142.682	142.492	142.302	142.112	141.921	141.73	141.539	141.348	141.156	140.965	140.773	140.581	140.389	140.197	140.005	139.812
	10	328.271	239.97	132.224	132.015	131.807	131.599	131.393	131.187	130.982	130.778	130.575	130.373	130.173	129.973	129.776	129.579	129.384	129.19	128.998	128.806	128.616	128.427	128.239	128.051	127.865	127.679	127.494	127.31	127.126	126.943	126.76	126.579	126.398	126.217	126.037	125.858	125.68	125.502	125.325	125.148	124.972	124.797	124.622	124.447	124.273	124.099	123.924	123.746
	11	648.247	616.569	578.157	528.197	459.155	359.942	214.846	214.453	214.06	213.668	213.276	212.885	212.494	212.103	211.711	211.32	210.929	210.538	210.147	209.755	209.364	208.972	208.581	208.189	207.797	207.405	207.013	206.62	206.226	205.832	205.437	205.042	204.645	204.247	203.848	203.448	203.046	202.643	202.237	201.83	201.421	201.009	200.595	200.179	199.76	199.339	198.915	198.488
	12	3666.84	2090.77	1139.28	563.369	214.73	215.529	216.347	217.183	218.036	218.905	219.789	220.689	221.604	222.532	223.474	224.428	225.395	226.373	227.362	228.361	229.37	230.388	231.415	232.45	233.492	234.542	235.598	236.66	237.728	238.8	239.877	240.958	242.042	243.13	244.22	245.312	246.406	247.501	248.597	249.693	250.79	251.885	252.98	254.074	255.166	256.256	257.344	258.429
	13	1067.35	906.164	753.533	610.224	476.519	352.347	237.394	131.179	130.907	130.634	130.36	130.085	129.81	129.534	129.257	128.979	128.701	128.422	128.143	127.863	127.582	127.301	127.019	126.736	126.453	126.17	125.886	125.601	125.316	125.03	124.744	124.458	124.171	123.884	123.596	123.308	123.02	122.731	122.442	122.153	121.864	121.574	121.283	120.993	120.702	120.411	120.12	119.829
	14	455.798	441.275	419.832	388.024	340.606	269.547	162.481	162.162	161.844	161.527	161.211	160.896	160.583	160.27	159.959	159.649	159.34	159.032	158.725	158.419	158.113	157.809	157.506	157.204	156.902	156.602	156.302	156.003	155.706	155.409	155.113	154.817	154.523	154.229	153.937	153.645	153.354	153.064	152.774	152.486	152.198	151.911	151.625	151.339	151.055	150.771	150.488	150.205
	15	1200.21	401.164	108.115	108.151	108.191	108.232	108.276	108.323	108.373	108.426	108.483	108.542	108.605	108.672	108.742	108.815	108.892	108.972	109.054	109.14	109.229	109.32	109.415	109.512	109.611	109.713	109.817	109.924	110.032	110.144	110.257	110.373	110.491	110.611	110.734	110.86	110.988	111.119	111.253	111.389	111.529	111.672	111.819	111.97	112.125	112.285	112.45	112.621
	16	551.459	415.378	278.496	140.296	140.142	139.989	139.838	139.687	139.537	139.388	139.24	139.093	138.948	138.803	138.659	138.516	138.374	138.234	138.094	137.956	137.818	137.682	137.547	137.413	137.279	137.147	137.016	136.886	136.757	136.628	136.501	136.375	136.249	136.125	136.001	135.879	135.757	135.637	135.517	135.398	135.281	135.164	135.049	134.935	134.822	134.71	134.6	134.49
	17	505.463	357.512	191.598	191.609	191.611	191.601	191.576	191.532	191.466	191.378	191.27	191.147	191.015	190.882	190.755	190.638	190.536	190.448	190.375	190.312	190.254	190.196	190.131	190.055	189.962	189.85	189.719	189.568	189.401	189.224	189.042	188.866	188.703	188.566	188.465	188.413	188.42	188.499	188.66	188.912	189.263	189.722	190.292	190.98	191.785	192.711	193.776	195.017
	18	1458.21	578.175	189.672	189.803	189.935	190.068	190.203	190.338	190.474	190.611	190.749	190.888	191.028	191.17	191.312	191.456	191.6	191.746	191.893	192.041	192.191	192.341	192.493	192.646	192.8	192.955	193.111	193.268	193.426	193.585	193.745	193.906	194.068	194.231	194.395	194.56	194.726	194.894	195.062	195.232	195.404	195.577	195.751	195.927	196.106	196.286	196.468	196.652
	19	3718.8	3150.12	2642.43	2188.86	1782.29	1416.09	1084.48	782.485	505.901	251.169	249.349	247.542	245.748	243.967	242.2	240.445	238.704	236.976	235.26	233.557	231.867	230.189	228.525	226.872	225.232	223.605	221.989	220.386	218.795	217.217	215.65	214.095	212.552	211.021	209.502	207.994	206.499	205.014	203.542	202.08	200.631	199.192	197.765	196.349	194.944	193.55	192.168	190.796
	20	727.352	725.406	721.056	713.186	700.155	679.523	647.635	598.989	525.31	414.292	248.052	248.965	249.879	250.793	251.709	252.627	253.546	254.468	255.39	256.313	257.236	258.158	259.077	259.991	260.9	261.802	262.695	263.578	264.45	265.311	266.158	266.993	267.815	268.624	269.421	270.206	270.98	271.744	272.501	273.25	273.995	274.735	275.474	276.213	276.954	277.698	278.446	279.201
	21	489.568	488.777	487.9	486.823	485.29	482.718	477.796	467.543	445.163	395.1	281.624	281.196	280.768	280.343	279.918	279.494	279.072	278.652	278.232	277.814	277.397	276.982	276.568	276.155	275.743	275.333	274.925	274.517	274.111	273.707	273.303	272.902	272.501	272.102	271.704	271.308	270.913	270.52	270.128	269.737	269.348	268.96	268.573	268.188	267.804	267.422	267.041	266.662
	22	1682.31	1266.6	894.292	561.39	264.499	265.18	265.86	266.54	267.219	267.898	268.577	269.254	269.932	270.608	271.284	271.96	272.635	273.309	273.983	274.656	275.328	275.999	276.67	277.339	278.008	278.676	279.342	280.007	280.671	281.333	281.994	282.654	283.312	283.968	284.622	285.274	285.924	286.572	287.218	287.862	288.503	289.142	289.778	290.411	291.042	291.67	292.295	292.917
	23	1483.65	1243.47	1008.88	782.796	567.836	365.695	176.956	176.67	176.417	176.198	176.011	175.856	175.733	175.64	175.578	175.544	175.539	175.56	175.608	175.681	175.778	175.898	176.04	176.203	176.386	176.589	176.811	177.051	177.309	177.585	177.874	178.059	178.267	178.498	178.751	179.025	179.319	179.634	179.969	180.322	180.694	181.084	181.491	181.915	182.356	182.813	183.285	183.772
	24	384.934	384.896	384.172	381.378	372.336	344.397	259.143	259.375	259.608	259.842	260.078	260.316	260.554	260.794	261.036	261.278	261.521	261.766	262.012	262.259	262.507	262.757	263.008	263.262	263.517	263.775	264.035	264.297	264.563	264.832	265.104	265.379	265.657	265.938	266.222	266.509	266.799	267.091	267.385	267.68	267.975	268.272	268.567	268.862	269.155	269.445	269.732	270.014
	25	2078.53	1099.31	529.267	197.246	196.516	195.789	195.064	194.342	193.623	192.906	192.191	191.479	190.77	190.063	189.359	188.658	187.959	187.263	186.569	185.878	185.19	184.504	183.821	183.141	182.463	181.787	181.114	180.444	179.776	179.111	178.448	177.788	177.129	176.474	175.82	175.169	174.52	173.873	173.228	172.585	171.945	171.307	170.671	170.037	169.406	168.777	168.15	167.525
	26	1073.62	811.407	603.37	438.254	307.157	203.036	120.316	54.5807	54.634	54.6873	54.7408	54.7946	54.849	54.904	54.9597	55.016	55.0731	55.1308	55.1891	55.2482	55.308	55.3685	55.43	55.4924	55.556	55.621	55.6878	55.7564	55.8272	55.9001	55.9755	56.0538	56.1351	56.2198	56.3082	56.4005	56.4969	56.5977	56.7031	56.8133	56.9285	57.0489	57.1746	57.3058	57.4425	57.5849	57.733	57.8868
	27	535.346	84.7832	84.8039	84.8252	84.8472	84.8697	84.8929	84.9167	84.941	84.9659	84.9913	85.0173	85.0437	85.0706	85.098	85.1259	85.1543	85.1832	85.2126	85.2426	85.2732	85.3044	85.3363	85.3688	85.4019	85.4358	85.4704	85.5057	85.5417	85.5783	85.6157	85.6537	85.6922	85.7315	85.7715	85.8121	85.8533	85.8949	85.9366	85.9787	86.0214	86.0645	86.108	86.152	86.1964	86.2411	86.2862	86.3317
	28	257.408	255.1	251.549	246.019	237.325	223.523	201.362	165.304	105.857	105.798	105.742	105.687	105.634	105.583	105.534	105.487	105.442	105.397	105.353	105.31	105.267	105.224	105.181	105.138	105.095	105.051	105.007	104.963	104.919	104.876	104.833	104.791	104.75	104.71	104.673	104.637	104.603	104.573	104.545	104.52	104.498	104.48	104.466	104.455	104.449	104.446	104.448	104.454
	29	1244.1	852.699	520.744	238.98	239.286	239.597	239.915	240.239	240.571	240.911	241.259	241.615	241.978	242.347	242.722	243.103	243.489	243.878	244.271	244.666	245.064	245.463	245.864	246.267	246.671	247.077	247.484	247.894	248.306	248.722	249.142	249.567	249.997	250.435	250.88	251.334	251.797	252.272	252.758	253.256	253.768	254.293	254.833	255.388	255.957	256.543	257.143	257.759
	30	1332.02	1039.6	782.377	555.5	354.578	175.792	175.11	174.432	173.757	173.086	172.417	171.751	171.088	170.428	169.772	169.118	168.467	167.819	167.175	166.533	165.894	165.259	164.626	163.996	163.37	162.746	162.125	161.508	160.893	160.281	159.672	159.067	158.464	157.864	157.267	156.674	156.083	155.495	154.91	154.329	153.75	153.174	152.601	152.031	151.465	150.901	150.34	149.782
	31	449.216	429.941	395.075	331.726	215.795	215.807	215.821	215.837	215.855	215.875	215.898	215.923	215.95	215.979	216.01	216.044	216.079	216.117	216.157	216.2	216.245	216.292	216.341	216.393	216.447	216.503	216.562	216.623	216.687	216.753	216.822	216.893	216.967	217.043	217.122	217.203	217.287	217.373	217.462	217.554	217.648	217.744	217.844	217.946	218.05	218.157	218.267	218.379
	32	953.515	932.182	906.04	873.778	833.673	783.441	720.04	639.392	536.004	402.426	228.501	227.621	226.744	225.871	225.002	224.137	223.276	222.418	221.564	220.713	219.866	219.022	218.181	217.344	216.51	215.679	214.851	214.027	213.205	212.387	211.572	210.761	209.953	209.148	208.347	207.549	206.755	205.965	205.179	204.396	203.616	202.84	202.068	201.299	200.533	199.772	199.013	198.257
	33	604.079	158.238	158.407	158.576	158.747	158.917	159.088	159.259	159.43	159.601	159.774	159.947	160.121	160.297	160.473	160.652	160.831	161.012	161.195	161.378	161.563	161.749	161.936	162.124	162.312	162.501	162.691	162.881	163.071	163.262	163.453	163.644	163.836	164.027	164.219	164.412	164.605	164.798	164.993	165.188	165.384	165.582	165.781	165.982	166.184	166.388	166.593	166.801
	34	491.024	471.436	422.628	301.331	301.49	301.651	301.815	301.982	302.151	302.322	302.496	302.672	302.851	303.032	303.216	303.402	303.591	303.782	303.975	304.171	304.369	304.57	304.773	304.979	305.187	305.398	305.611	305.827	306.045	306.265	306.487	306.712	306.939	307.168	307.399	307.633	307.868	308.106	308.346	308.587	308.831	309.077	309.326	309.576	309.829	310.084	310.342	310.602
	35	1092.25	908.361	740.937	592.879	464.874	356.156	265.083	189.571	127.397	76.4042	34.6188	34.2647	33.9464	33.6621	33.4102	33.189	32.997	32.8326	32.6944	32.5833	32.56	32.5475	32.5455	32.5535	32.5712	32.5982	32.6341	32.6787	32.7315	32.7922	32.8606	32.9362	33.0189	33.1084	33.205	33.3401	33.4792	33.6224	33.7692	33.9197	34.0735	34.2306	34.3907	34.5538	34.7196	34.8881	35.059	35.232
	36	920.228	780.338	637.687	492.005	342.827	189.528	189.043	188.561	188.08	187.602	187.126	186.651	186.179	185.709	185.24	184.774	184.31	183.847	183.386	182.928	182.471	182.016	181.563	181.112	180.663	180.215	179.77	179.326	178.884	178.444	178.006	177.57	177.135	176.702	176.271	175.842	175.415	174.989	174.565	174.143	173.722	173.303	172.886	172.471	172.057	171.644	171.233	170.824
	37	3034.44	2088.25	1414.57	934.091	590.966	345.736	170.414	170.668	170.917	171.161	171.401	171.635	171.865	172.09	172.31	172.526	172.736	172.942	173.143	173.34	173.532	173.718	173.9	174.077	174.249	174.414	174.572	174.721	174.866	175.006	175.141	175.272	175.399	175.521	175.639	175.753	175.862	175.966	176.066	176.162	176.253	176.341	176.423	176.502	176.576	176.646	176.711	176.772
	38	538.262	482.916	437.033	375.587	282.444	154.893	155.469	156.034	156.587	157.133	157.66	158.175	158.678	159.169	159.649	160.117	160.574	161.019	161.428	161.854	162.269	162.674	163.068	163.45	163.822	164.184	164.535	164.872	165.196	165.509	165.811	166.103	166.385	166.656	166.918	167.171	167.419	167.658	167.887	168.108	168.319	168.521	168.713	168.897	169.072	169.237	169.394	169.542
	39	310.434	294.272	266.901	220.217	140.131	139.897	139.664	139.433	139.202	138.972	138.744	138.516	138.289	138.064	137.839	137.615	137.392	137.171	136.949	136.729	136.51	136.292	136.074	135.858	135.642	135.427	135.213	135	134.787	134.575	134.365	134.154	133.945	133.736	133.528	133.321	133.115	132.909	132.703	132.498	132.294	132.09	131.887	131.685	131.482	131.28	131.078	130.877
	40	577.715	518.103	449.805	371.654	282.199	179.615	179.395	179.176	178.957	178.739	178.521	178.303	178.085	177.867	177.65	177.433	177.216	176.999	176.783	176.566	176.35	176.134	175.918	175.703	175.487	175.272	175.057	174.842	174.628	174.414	174.2	173.986	173.773	173.56	173.347	173.135	172.923	172.712	172.501	172.291	172.08	171.871	171.661	171.452	171.244	171.035	170.828	170.62
	41	860.447	428.938	429.233	429.537	429.852	430.176	430.512	430.858	431.215	431.581	431.957	432.343	432.738	433.145	433.564	433.997	434.445	434.911	435.393	435.893	436.41	436.944	437.492	438.052	438.624	439.203	439.788	440.375	440.963	441.548	442.128	442.702	443.267	443.821	444.365	444.895	445.413	445.917	446.408	446.885	447.349	447.8	448.239	448.668	449.086	449.496	449.898	450.295
	42	746.985	676.702	603.62	527.626	448.584	366.321	280.633	191.268	97.9214	97.8049	97.6908	97.579	97.4695	97.3623	97.2574	97.1547	97.0542	96.956	96.86	96.7662	96.6745	96.5849	96.4975	96.4122	96.329	96.2479	96.1688	96.0918	96.0168	95.9438	95.8728	95.8037	95.7367	95.6715	95.6083	95.547	95.4875	95.43	95.3743	95.3205	95.2685	95.2183	95.1699	95.1233	95.0785	95.0354	94.9942	94.9546
	43	690.919	684.098	676.202	666.271	652.788	633.409	604.553	560.802	494.011	391.994	236.562	236.047	235.529	235.007	234.482	233.953	233.421	232.885	232.347	231.805	231.261	230.713	230.163	229.61	229.055	228.497	227.936	227.374	226.809	226.241	225.672	225.1	224.527	223.951	223.374	222.795	222.214	221.631	221.047	220.462	219.874	219.286	218.696	218.104	217.512	216.918	216.322	215.726
	44	278.386	264.406	231.191	158.527	158.454	158.383	158.314	158.248	158.183	158.116	158.046	157.971	157.889	157.798	157.698	157.59	157.472	157.347	157.216	157.08	156.942	156.803	156.666	156.534	156.408	156.291	156.184	156.09	156.01	155.946	155.898	155.873	155.875	155.905	155.962	156.045	156.153	156.286	156.439	156.545	156.667	156.802	156.951	157.11	157.28	157.458	157.644	157.835
	45	767.156	727.962	681.972	627.857	563.948	488.152	397.839	289.7	159.576	158.993	158.414	157.838	157.265	156.695	156.129	155.566	155.007	154.451	153.898	153.348	152.802	152.259	151.72	151.184	150.651	150.122	149.597	149.074	148.556	148.04	147.528	147.02	146.515	146.013	145.515	145.021	144.53	144.042	143.558	143.077	142.599	142.125	141.655	141.188	140.724	140.264	139.807	139.353
	46	2600.45	1986.94	1510.51	1140.57	853.354	630.386	457.3	322.936	218.625	137.636	74.7393	74.656	74.574	74.4933	74.414	74.336	74.2593	74.184	74.11	74.0374	73.9661	73.8961	73.8275	73.7601	73.6941	73.6294	73.5661	73.504	73.4432	73.3837	73.3254	73.2685	73.2127	73.1582	73.105	73.0529	73.0021	72.9524	72.9039	72.8565	72.8103	72.7653	72.7213	72.6785	72.6367	72.596	72.5564	72.5179
	47	902.564	647.514	416.471	207.226	207.381	207.538	207.696	207.856	208.018	208.183	208.349	208.517	208.687	208.86	209.034	209.211	209.389	209.57	209.753	209.937	210.124	210.312	210.502	210.693	210.887	211.081	211.277	211.474	211.673	211.873	212.074	212.277	212.48	212.686	212.892	213.1	213.31	213.521	213.734	213.948	214.165	214.384	214.605	214.829	215.055	215.284	215.515	215.75
	48	1924.02	1444.83	1020.34	641.572	302.882	301.813	300.745	299.679	298.615	297.552	296.49	295.429	294.37	293.312	292.257	291.203	290.151	289.102	288.055	287.011	285.969	284.93	283.893	282.86	281.828	280.8	279.774	278.75	277.729	276.71	275.693	274.678	273.664	272.651	271.639	270.632	269.626	268.623	267.621	266.621	265.623	264.627	263.632	262.64	261.649	260.66	259.673	258.687
	49	1422.13	996.893	658.791	389.381	174.428	175.448	176.463	177.476	178.487	179.497	180.507	181.517	182.529	183.542	184.556	185.57	186.583	187.593	188.599	189.599	190.592	191.575	192.547	193.506	194.452	195.383	196.298	197.196	198.078	198.942	199.79	200.621	201.436	202.236	203.021	203.793	204.553	205.302	206.041	206.773	207.499	208.22	208.939	209.657	210.375	211.096	211.822	212.552
	50	2673.24	1094.45	351.786	351.259	350.721	350.172	349.614	349.044	348.465	347.876	347.277	346.669	346.051	345.423	344.787	344.141	343.487	342.824	342.152	341.472	340.784	340.088	339.384	338.671	337.952	337.225	336.49	335.748	335	334.244	333.481	332.712	331.937	331.155	330.367	329.573	328.773	327.967	327.155	326.338	325.516	324.688	323.855	323.017	322.174	321.327	320.475	319.618
12	1	429.794	411.496	389.351	362.424	329.502	289.005	238.887	176.587	99.1195	99.0877	99.0579	99.03	99.0042	98.9803	98.9584	98.9385	98.9205	98.9044	98.8903	98.878	98.8677	98.8593	98.8529	98.8485	98.8462	98.8462	98.8485	98.8531	98.8604	98.8704	98.8832	98.8991	98.9182	98.9406	98.9666	98.9963	99.0298	99.0675	99.1095	99.1566	99.2088	99.2663	99.3291	99.3974	99.4704	99.5448	99.6239	99.7077
	2	1143.07	1059.13	967.123	866.082	754.923	632.417	497.204	347.817	182.776	182.567	182.361	182.158	181.958	181.761	181.566	181.375	181.186	181.001	180.818	180.639	180.463	180.291	180.122	179.957	179.795	179.637	179.482	179.332	179.185	179.041	178.902	178.765	178.633	178.504	178.379	178.256	178.138	178.022	177.91	177.8	177.693	177.589	177.488	177.39	177.293	177.2	177.108	177.019
	3	331.258	331.218	330.877	329.986	328.088	324.349	317.257	304.087	279.943	236.066	156.818	156.96	157.101	157.241	157.379	157.516	157.651	157.784	157.915	158.044	158.171	158.295	158.417	158.537	158.655	158.771	158.884	158.995	159.104	159.212	159.32	159.43	159.539	159.648	159.756	159.865	159.973	160.082	160.192	160.302	160.413	160.525	160.638	160.751	160.867	160.983	161.1	161.219
	4	312.347	238.69	137.985	137.983	137.982	137.983	137.986	137.99	137.995	138.002	138.011	138.021	138.034	138.047	138.063	138.08	138.099	138.119	138.141	138.165	138.19	138.217	138.245	138.275	138.306	138.338	138.372	138.407	138.443	138.48	138.519	138.559	138.6	138.642	138.686	138.731	138.777	138.825	138.874	138.925	138.978	139.033	139.089	139.148	139.209	139.273	139.34	139.409
	5	721.435	683.742	619.057	508.51	320.295	320.657	321.023	321.393	321.766	322.144	322.524	322.909	323.296	323.688	324.083	324.481	324.882	325.287	325.696	326.107	326.523	326.941	327.363	327.788	328.217	328.649	329.083	329.521	329.962	330.405	330.852	331.3	331.752	332.205	332.661	333.119	333.58	334.043	334.508	334.975	335.445	335.917	336.391	336.869	337.349	337.832	338.319	338.809
	6	823.991	422.206	168.292	168.429	168.568	168.707	168.848	168.989	169.132	169.276	169.42	169.566	169.713	169.861	170.01	170.16	170.311	170.463	170.616	170.77	170.925	171.081	171.238	171.396	171.555	171.715	171.876	172.038	172.201	172.365	172.53	172.695	172.862	173.029	173.198	173.367	173.538	173.709	173.882	174.055	174.229	174.405	174.581	174.758	174.937	175.116	175.297	175.478
	7	2399.61	1109.73	397.889	395.961	394.035	392.109	390.184	388.259	386.336	384.415	382.496	380.58	378.669	376.763	374.864	372.972	371.088	369.213	367.347	365.489	363.64	361.8	359.968	358.144	356.328	354.52	352.719	350.926	349.14	347.362	345.592	343.83	342.076	340.331	338.595	336.867	335.149	333.439	331.739	330.05	328.371	326.702	325.044	323.397	321.762	320.137	318.523	316.92
	8	682.357	537.966	415.932	314.738	231.574	162.644	103.756	50.9066	50.9581	50.9986	51.0283	51.0472	51.0555	51.0534	51.0409	51.0183	50.9856	50.9479	50.9094	50.8701	50.8298	50.7886	50.7465	50.7034	50.6594	50.6144	50.5684	50.5214	50.4733	50.4242	50.3741	50.3228	50.2705	50.2168	50.161	50.1032	50.0434	49.9815	49.9176	49.8516	49.7835	49.7135	49.6413	49.5671	49.4909	49.4127	49.3324	49.2501
	9	2127.17	672.12	172.325	171.898	171.474	171.054	170.638	170.226	169.817	169.41	169.005	168.603	168.203	167.805	167.41	167.018	166.628	166.243	165.86	165.481	165.106	164.735	164.367	164.002	163.641	163.283	162.928	162.576	162.227	161.881	161.537	161.196	160.858	160.522	160.189	159.857	159.528	159.202	158.877	158.555	158.234	157.916	157.6	157.286	156.973	156.663	156.354	156.047
	10	352.517	265.167	150.766	150.533	150.301	150.069	149.838	149.607	149.377	149.147	148.917	148.688	148.46	148.233	148.006	147.779	147.554	147.329	147.104	146.881	146.658	146.435	146.213	145.992	145.771	145.551	145.331	145.111	144.893	144.674	144.456	144.239	144.022	143.806	143.59	143.375	143.16	142.945	142.731	142.518	142.305	142.093	141.881	141.669	141.458	141.247	141.036	140.825
	11	628.03	601.023	562.143	507.897	433.39	331.644	192.635	193.333	194.016	194.684	195.336	195.974	196.598	197.207	197.802	198.383	198.95	199.503	200.044	200.571	201.085	201.586	202.075	202.551	203.015	203.467	203.906	204.334	204.75	205.155	205.548	205.931	206.302	206.663	207.013	207.352	207.681	208	208.308	208.607	208.896	209.175	209.445	209.705	209.955	210.197	210.429	210.652
	12	3331.36	1778.58	926.459	444.877	166.297	166.585	166.885	167.197	167.523	167.862	168.215	168.584	168.968	169.368	169.785	170.218	170.669	171.137	171.623	172.127	172.65	173.191	173.75	174.329	174.926	175.542	176.177	176.831	177.504	178.196	178.907	179.636	180.384	181.151	181.936	182.739	183.561	184.4	185.257	186.131	187.022	187.931	188.856	189.797	190.755	191.728	192.717	193.721
	13	1096.92	947.312	800.365	657.852	520.916	390.226	266.096	148.584	148.492	148.398	148.301	148.201	148.099	147.993	147.884	147.773	147.659	147.542	147.422	147.3	147.175	147.048	146.918	146.785	146.65	146.512	146.372	146.229	146.084	145.936	145.786	145.634	145.48	145.323	145.164	145.002	144.839	144.673	144.505	144.335	144.163	143.989	143.812	143.634	143.454	143.272	143.087	142.901
	14	487.881	476.212	457.949	429.128	383.31	309.97	191.81	191.425	191.041	190.657	190.275	189.894	189.513	189.134	188.755	188.377	188	187.624	187.249	186.875	186.502	186.129	185.757	185.387	185.017	184.647	184.279	183.912	183.545	183.179	182.814	182.45	182.087	181.724	181.362	181.001	180.641	180.281	179.922	179.564	179.207	178.85	178.494	178.139	177.784	177.43	177.077	176.724
	15	1196.44	398.768	107.219	107.214	107.209	107.206	107.204	107.203	107.202	107.203	107.204	107.207	107.211	107.217	107.223	107.232	107.242	107.253	107.266	107.281	107.298	107.317	107.338	107.361	107.385	107.412	107.44	107.47	107.503	107.537	107.573	107.611	107.651	107.693	107.737	107.782	107.829	107.879	107.93	107.982	108.037	108.094	108.152	108.212	108.275	108.338	108.404	108.472
	16	572.155	438.384	298.77	152.911	152.666	152.423	152.182	151.942	151.704	151.467	151.232	150.999	150.767	150.537	150.309	150.082	149.857	149.633	149.411	149.19	148.971	148.753	148.537	148.322	148.109	147.897	147.686	147.477	147.27	147.063	146.859	146.655	146.453	146.252	146.052	145.854	145.657	145.462	145.267	145.074	144.883	144.692	144.503	144.316	144.129	143.944	143.76	143.578
	17	505.756	357.792	190.787	190.937	191.111	191.325	191.601	191.966	192.441	193.037	193.747	194.549	195.407	196.275	197.102	197.839	198.443	198.877	199.112	199.132	198.924	198.488	197.827	196.952	195.877	194.619	193.2	191.641	189.965	188.197	186.362	184.485	182.59	180.703	178.848	177.048	175.325	173.701	172.195	170.827	169.612	168.567	167.703	167.032	166.564	166.304	166.289	166.577
	18	1449.86	572.142	186.935	186.993	187.052	187.113	187.176	187.241	187.308	187.376	187.446	187.518	187.592	187.667	187.744	187.822	187.903	187.984	188.068	188.153	188.24	188.328	188.418	188.51	188.603	188.697	188.793	188.891	188.99	189.09	189.192	189.295	189.4	189.506	189.614	189.722	189.832	189.944	190.057	190.171	190.286	190.403	190.521	190.64	190.761	190.883	191.006	191.131
	19	4013.99	3560.92	3132.6	2724.69	2331.01	1945.67	1563.95	1182.53	799.428	413.705	411.852	409.996	408.135	406.271	404.403	402.532	400.657	398.78	396.9	395.017	393.133	391.246	389.358	387.468	385.577	383.685	381.792	379.898	378.004	376.11	374.215	372.321	370.427	368.534	366.641	364.749	362.859	360.97	359.082	357.196	355.312	353.429	351.549	349.672	347.796	345.924	344.054	342.188
	20	719.969	716.454	710.55	701.135	686.571	664.451	631.231	581.677	508.049	398.938	237.761	238.288	238.822	239.363	239.91	240.465	241.026	241.595	242.171	242.754	243.344	243.94	244.542	245.149	245.761	246.378	246.997	247.619	248.243	248.868	249.493	250.117	250.741	251.362	251.982	252.6	253.215	253.828	254.439	255.049	255.657	256.263	256.87	257.477	258.084	258.694	259.305	259.92
	21	521.331	520.678	519.972	519.128	517.932	515.882	511.781	502.773	481.988	432.742	314.137	313.738	313.338	312.937	312.536	312.135	311.733	311.331	310.929	310.526	310.123	309.719	309.316	308.912	308.508	308.104	307.699	307.295	306.89	306.485	306.08	305.675	305.27	304.865	304.46	304.055	303.65	303.245	302.84	302.435	302.031	301.626	301.221	300.817	300.413	300.008	299.605	299.201
	22	1574.65	1139.38	776.878	473.208	217.38	217.813	218.249	218.689	219.131	219.577	220.026	220.479	220.934	221.392	221.854	222.318	222.785	223.256	223.729	224.206	224.685	225.167	225.652	226.14	226.631	227.125	227.622	228.122	228.624	229.13	229.638	230.148	230.662	231.178	231.697	232.219	232.743	233.27	233.799	234.33	234.864	235.401	235.939	236.48	237.023	237.568	238.116	238.665
	23	1419.96	1167.79	937.334	722.378	519.732	329.789	155.527	155.538	155.558	155.587	155.627	155.677	155.737	155.808	155.889	155.98	156.079	156.186	156.3	156.419	156.543	156.671	156.802	156.935	157.07	157.208	157.347	157.488	157.632	157.779	157.927	157.993	158.066	158.148	158.24	158.341	158.453	158.575	158.709	158.855	159.014	159.185	159.369	159.567	159.778	160.004	160.243	160.495
	24	378.639	378.541	377.725	374.772	365.458	337.204	252.6	252.79	252.981	253.174	253.368	253.564	253.762	253.961	254.161	254.363	254.567	254.772	254.978	255.185	255.394	255.604	255.815	256.028	256.242	256.457	256.674	256.892	257.112	257.333	257.557	257.782	258.009	258.238	258.47	258.704	258.94	259.178	259.418	259.661	259.906	260.154	260.403	260.654	260.907	261.161	261.416	261.672
	25	2219.04	1233.04	621.004	241.196	241.27	241.324	241.359	241.374	241.37	241.348	241.309	241.252	241.178	241.088	240.981	240.859	240.722	240.569	240.403	240.222	240.027	239.819	239.599	239.365	239.119	238.861	238.591	238.31	238.018	237.715	237.401	237.077	236.743	236.4	236.047	235.684	235.312	234.932	234.543	234.145	233.739	233.325	232.903	232.474	232.037	231.593	231.142	230.684
	26	1073.32	810.457	602.076	436.853	305.828	201.909	119.487	54.1219	54.1258	54.128	54.1287	54.128	54.1263	54.1236	54.1201	54.1161	54.1116	54.1068	54.1018	54.0967	54.0914	54.0861	54.0807	54.0754	54.0702	54.0651	54.0601	54.0556	54.0514	54.0479	54.0452	54.0433	54.0426	54.0432	54.0453	54.0493	54.0554	54.0638	54.075	54.0891	54.1064	54.1274	54.1522	54.1812	54.2148	54.2531	54.2965	54.3452
	27	540.255	86.2199	86.2188	86.218	86.2176	86.2175	86.2177	86.2182	86.2191	86.2202	86.2216	86.2233	86.2253	86.2276	86.2301	86.2329	86.236	86.2394	86.2431	86.2471	86.2514	86.2561	86.2611	86.2665	86.2723	86.2784	86.285	86.2919	86.2992	86.3069	86.315	86.3235	86.3323	86.3415	86.3512	86.3612	86.3715	86.3821	86.3929	86.4039	86.4153	86.4269	86.4389	86.4511	86.4636	86.4764	86.4895	86.5028
	28	263.017	260.893	257.623	252.473	244.228	230.845	208.857	172.317	110.984	110.878	110.773	110.67	110.568	110.467	110.368	110.27	110.174	110.078	109.984	109.89	109.796	109.704	109.612	109.52	109.428	109.337	109.246	109.156	109.066	108.976	108.887	108.799	108.711	108.625	108.539	108.455	108.371	108.29	108.21	108.131	108.055	107.98	107.907	107.837	107.768	107.702	107.638	107.577
	29	1228.1	835.042	505.995	230.439	230.674	230.913	231.156	231.402	231.654	231.912	232.176	232.447	232.724	233.006	233.295	233.589	233.888	234.191	234.498	234.808	235.121	235.436	235.754	236.073	236.394	236.716	237.04	237.365	237.692	238.02	238.351	238.684	239.02	239.359	239.703	240.051	240.405	240.765	241.131	241.506	241.888	242.279	242.68	243.091	243.512	243.945	244.389	244.844
	30	1451.1	1189.16	940.507	702.014	470.78	244.614	243.823	243.033	242.243	241.454	240.666	239.878	239.091	238.305	237.519	236.735	235.951	235.168	234.386	233.604	232.824	232.045	231.266	230.489	229.712	228.937	228.162	227.389	226.617	225.847	225.077	224.309	223.542	222.776	222.012	221.249	220.488	219.728	218.97	218.213	217.458	216.704	215.952	215.202	214.453	213.706	212.961	212.217
	31	448.62	429.31	394.462	331.118	215.092	215.076	215.061	215.048	215.035	215.024	215.014	215.005	214.998	214.991	214.986	214.983	214.98	214.979	214.979	214.981	214.984	214.988	214.994	215.001	215.01	215.02	215.032	215.046	215.061	215.077	215.096	215.116	215.138	215.161	215.186	215.213	215.242	215.273	215.305	215.339	215.375	215.413	215.453	215.495	215.539	215.584	215.632	215.681
	32	1040.8	1028.55	1012.3	990.479	960.9	920.444	864.658	787.148	678.686	525.891	309.284	308.338	307.392	306.445	305.499	304.552	303.605	302.658	301.711	300.765	299.818	298.872	297.926	296.98	296.034	295.089	294.144	293.199	292.255	291.312	290.369	289.427	288.485	287.545	286.605	285.667	284.729	283.793	282.858	281.924	280.991	280.059	279.129	278.2	277.272	276.346	275.421	274.497
	33	594.246	153.675	153.806	153.937	154.07	154.203	154.339	154.475	154.613	154.751	154.89	155.029	155.169	155.31	155.451	155.593	155.735	155.879	156.024	156.169	156.316	156.465	156.614	156.765	156.917	157.07	157.225	157.381	157.538	157.696	157.855	158.015	158.176	158.337	158.5	158.663	158.826	158.99	159.155	159.32	159.485	159.65	159.816	159.983	160.15	160.318	160.487	160.656
	34	486.604	466.62	417.525	296.873	296.948	297.025	297.106	297.189	297.274	297.362	297.453	297.547	297.643	297.741	297.843	297.946	298.053	298.162	298.273	298.388	298.504	298.624	298.746	298.87	298.997	299.127	299.259	299.393	299.53	299.67	299.812	299.956	300.103	300.252	300.403	300.557	300.713	300.871	301.031	301.194	301.359	301.526	301.695	301.867	302.041	302.218	302.396	302.578
	35	1127.36	960.575	801.934	656.11	525.441	410.621	311.254	226.273	154.251	93.6229	42.8264	42.565	42.3247	42.1047	41.904	41.7216	41.5567	41.4084	41.2758	41.1597	41.0964	41.0397	40.9893	40.9451	40.9068	40.8743	40.8473	40.8256	40.8091	40.7976	40.7909	40.7887	40.7911	40.7978	40.8091	40.8438	40.8814	40.9217	40.9646	41.01	41.0578	41.1079	41.1602	41.2147	41.2712	41.3297	41.39	41.4512
	36	983.611	858.968	723.252	575.139	413.005	234.963	234.408	233.854	233.3	232.747	232.195	231.644	231.093	230.543	229.994	229.446	228.899	228.352	227.807	227.262	226.718	226.175	225.633	225.092	224.551	224.012	223.474	222.937	222.4	221.865	221.331	220.798	220.266	219.735	219.205	218.677	218.149	217.622	217.096	216.572	216.048	215.526	215.004	214.483	213.963	213.445	212.927	212.41
	37	2948.8	1990.92	1329.21	867.781	543.862	315.547	154.42	154.985	155.547	156.104	156.657	157.206	157.751	158.292	158.829	159.362	159.89	160.414	160.934	161.45	161.961	162.466	162.966	163.458	163.938	164.399	164.826	165.212	165.595	165.974	166.351	166.724	167.094	167.461	167.824	168.185	168.542	168.896	169.246	169.593	169.937	170.277	170.613	170.947	171.276	171.602	171.925	172.244
	38	228.888	93.8312	36.904	26.6071	29.4864	24.204	26.2603	28.329	30.4086	32.4912	34.5975	36.7611	38.9295	41.1021	43.2787	45.4588	47.642	49.8301	52.0593	54.2441	56.4285	58.6129	60.7986	62.983	65.1657	67.3466	69.5254	71.7091	73.8919	76.0744	78.2535	80.4284	82.5986	84.7633	86.9221	89.0738	91.2087	93.335	95.4525	97.5608	99.6597	101.749	103.828	105.896	107.954	110.001	112.037	114.061
	39	332.389	318.156	292.52	245.9	160.4	160.136	159.874	159.612	159.351	159.09	158.83	158.571	158.312	158.054	157.797	157.54	157.284	157.029	156.774	156.52	156.266	156.013	155.761	155.509	155.258	155.007	154.757	154.508	154.259	154.011	153.763	153.516	153.27	153.024	152.778	152.533	152.289	152.045	151.801	151.558	151.315	151.073	150.831	150.589	150.348	150.107	149.866	149.625
	40	600.409	545.708	480.522	402.905	310.464	200.255	200.031	199.806	199.582	199.358	199.133	198.909	198.685	198.461	198.236	198.012	197.788	197.564	197.34	197.116	196.892	196.668	196.444	196.22	195.996	195.772	195.548	195.324	195.1	194.876	194.653	194.429	194.206	193.982	193.759	193.536	193.313	193.09	192.868	192.645	192.423	192.201	191.979	191.757	191.536	191.314	191.093	190.873
	41	845.714	417.867	418.069	418.273	418.478	418.685	418.895	419.107	419.323	419.543	419.767	419.996	420.231	420.47	420.716	420.969	421.229	421.497	421.776	422.064	422.364	422.676	423.002	423.341	423.694	424.061	424.442	424.836	425.243	425.662	426.092	426.532	426.98	427.435	427.896	428.361	428.827	429.295	429.762	430.228	430.689	431.147	431.599	432.044	432.482	432.911	433.332	433.744
	42	766.781	700.649	630.646	556.528	477.979	394.595	305.862	211.133	109.598	109.304	109.013	108.727	108.444	108.166	107.891	107.62	107.353	107.089	106.829	106.573	106.32	106.071	105.826	105.584	105.345	105.11	104.879	104.651	104.426	104.204	103.986	103.771	103.56	103.351	103.146	102.944	102.745	102.549	102.356	102.166	101.979	101.796	101.614	101.436	101.261	101.089	100.919	100.752
	43	708.238	705.486	701.081	694.023	682.777	664.984	637.028	593.352	525.372	419.773	255.76	255.784	255.801	255.812	255.816	255.813	255.804	255.789	255.766	255.738	255.702	255.66	255.612	255.557	255.496	255.428	255.354	255.274	255.187	255.094	254.994	254.889	254.777	254.659	254.534	254.404	254.268	254.125	253.977	253.823	253.662	253.496	253.324	253.146	252.963	252.774	252.579	252.378
	44	262.335	247.921	213.437	142.387	142.521	142.656	142.793	142.93	143.066	143.198	143.321	143.431	143.527	143.606	143.667	143.709	143.734	143.743	143.739	143.725	143.704	143.681	143.659	143.643	143.636	143.642	143.665	143.708	143.774	143.865	143.984	144.141	144.343	144.592	144.887	145.228	145.611	146.036	146.496	146.873	147.277	147.705	148.156	148.628	149.118	149.624	150.145	150.677
	45	838.058	810.346	775.576	731.337	674.476	600.866	505.112	380.159	216.8	215.892	214.988	214.09	213.197	212.309	211.425	210.547	209.674	208.805	207.942	207.083	206.229	205.38	204.535	203.695	202.859	202.028	201.202	200.38	199.563	198.75	197.941	197.137	196.337	195.542	194.751	193.964	193.181	192.403	191.629	190.859	190.093	189.332	188.575	187.821	187.072	186.327	185.586	184.849
	46	2641.77	2044.37	1573.43	1202.3	909.906	679.588	498.192	355.327	242.799	154.142	84.2596	84.056	83.8548	83.656	83.4595	83.2654	83.0736	82.8841	82.6969	82.512	82.3294	82.149	81.9708	81.7949	81.6211	81.4496	81.2802	81.1129	80.9478	80.7848	80.6239	80.465	80.3083	80.1535	80.0008	79.8501	79.7013	79.5545	79.4097	79.2668	79.1257	78.9865	78.8492	78.7137	78.5801	78.4482	78.318	78.1896
	47	896.108	640.144	410.068	203.291	203.369	203.45	203.533	203.618	203.704	203.793	203.884	203.976	204.071	204.167	204.265	204.366	204.468	204.573	204.679	204.787	204.898	205.01	205.124	205.24	205.358	205.479	205.601	205.724	205.85	205.978	206.107	206.238	206.371	206.506	206.642	206.78	206.92	207.061	207.204	207.348	207.494	207.642	207.791	207.942	208.095	208.249	208.405	208.562
	48	2022.84	1560.04	1130.39	730.804	356.049	355.777	355.493	355.196	354.887	354.566	354.232	353.887	353.528	353.158	352.775	352.379	351.972	351.553	351.122	350.679	350.225	349.759	349.282	348.795	348.296	347.788	347.269	346.741	346.203	345.655	345.099	344.534	343.96	343.379	342.79	342.191	341.585	340.972	340.351	339.722	339.087	338.445	337.797	337.142	336.48	335.813	335.139	334.459
	49	1412.13	982.908	645.014	378.46	168.134	168.2	168.295	168.417	168.565	168.737	168.934	169.155	169.4	169.669	169.962	170.281	170.624	170.991	171.381	171.795	172.231	172.688	173.164	173.658	174.169	174.696	175.236	175.788	176.352	176.925	177.507	178.095	178.69	179.289	179.892	180.499	181.107	181.718	182.33	182.942	183.555	184.168	184.782	185.395	186.009	186.624	187.239	187.856
	50	2610.46	1052.39	333.671	334.508	335.329	336.136	336.928	337.705	338.467	339.214	339.947	340.664	341.366	342.053	342.725	343.382	344.024	344.651	345.263	345.86	346.442	347.009	347.56	348.097	348.619	349.126	349.618	350.095	350.557	351.005	351.437	351.855	352.258	352.646	353.02	353.379	353.724	354.054	354.369	354.67	354.957	355.23	355.488	355.732	355.962	356.178	356.38	356.568
13	1	435.655	418.059	396.604	370.282	337.78	297.384	246.87	183.416	103.594	103.507	103.422	103.338	103.256	103.175	103.096	103.019	102.943	102.868	102.796	102.724	102.655	102.586	102.52	102.455	102.392	102.33	102.271	102.213	102.157	102.103	102.051	102.002	101.955	101.91	101.867	101.827	101.79	101.755	101.723	101.695	101.669	101.647	101.629	101.613	101.602	101.591	101.585	101.581
	2	1166.39	1087.14	998.61	899.698	789.145	665.496	527.06	371.851	197.467	197.1	196.736	196.376	196.019	195.664	195.313	194.964	194.618	194.275	193.935	193.599	193.265	192.935	192.608	192.284	191.964	191.648	191.335	191.026	190.721	190.42	190.123	189.829	189.54	189.255	188.974	188.697	188.424	188.155	187.89	187.629	187.372	187.119	186.869	186.623	186.381	186.142	185.906	185.674
	3	319.202	319.125	318.68	317.587	315.351	311.103	303.321	289.347	264.57	221.023	145.023	145.219	145.415	145.61	145.805	146	146.193	146.386	146.578	146.769	146.958	147.147	147.334	147.52	147.705	147.888	148.07	148.251	148.431	148.611	148.79	148.971	149.152	149.332	149.513	149.694	149.875	150.057	150.239	150.423	150.606	150.791	150.977	151.164	151.352	151.541	151.731	151.923
	4	314.631	241.039	139.782	139.744	139.708	139.672	139.638	139.605	139.574	139.543	139.514	139.486	139.459	139.433	139.409	139.386	139.365	139.344	139.325	139.308	139.291	139.276	139.262	139.249	139.238	139.227	139.218	139.21	139.203	139.198	139.193	139.19	139.187	139.186	139.186	139.187	139.189	139.193	139.197	139.204	139.211	139.22	139.23	139.242	139.256	139.271	139.288	139.308
	5	710.458	671.396	605.589	495.092	310.101	310.382	310.666	310.952	311.242	311.535	311.83	312.129	312.431	312.736	313.043	313.354	313.668	313.984	314.304	314.626	314.952	315.281	315.613	315.948	316.286	316.627	316.972	317.32	317.67	318.024	318.381	318.741	319.104	319.469	319.837	320.208	320.581	320.956	321.334	321.714	322.096	322.48	322.866	323.254	323.644	324.037	324.431	324.828
	6	820.059	418.705	166.368	166.406	166.446	166.49	166.536	166.584	166.636	166.69	166.746	166.805	166.867	166.93	166.996	167.065	167.136	167.209	167.284	167.362	167.441	167.523	167.607	167.693	167.781	167.87	167.962	168.056	168.152	168.249	168.349	168.45	168.553	168.658	168.765	168.873	168.983	169.095	169.208	169.323	169.439	169.558	169.677	169.799	169.922	170.046	170.172	170.299
	7	2569.09	1270.5	493.729	493.836	494.057	494.389	494.827	495.364	495.989	496.689	497.447	498.245	499.063	499.883	500.687	501.466	502.21	502.918	503.589	504.226	504.834	505.417	505.98	506.526	507.056	507.571	508.07	508.551	509.009	509.439	509.837	510.196	510.522	510.776	510.968	511.112	511.195	511.215	511.17	511.029	510.816	510.528	510.165	509.703	509.172	508.574	507.911	507.185
	8	787.427	680.749	575.262	472.639	373.507	277.617	184.209	92.3747	92.0659	91.7632	91.4664	91.1754	90.89	90.6101	90.3355	90.0662	89.8018	89.5408	89.2819	89.0251	88.7704	88.5176	88.267	88.0183	87.7717	87.527	87.2843	87.0436	86.8049	86.5681	86.3332	86.1002	85.8691	85.6399	85.4129	85.1879	84.965	84.744	84.5251	84.3082	84.0931	83.88	83.6688	83.4594	83.2519	83.0461	82.8421	82.6398
	9	2300.64	777.97	211.788	211.157	210.529	209.904	209.283	208.665	208.051	207.442	206.837	206.236	205.64	205.047	204.457	203.871	203.287	202.706	202.127	201.55	200.976	200.405	199.835	199.269	198.705	198.145	197.588	197.034	196.484	195.937	195.394	194.854	194.317	193.785	193.255	192.73	192.207	191.688	191.173	190.661	190.152	189.646	189.144	188.645	188.149	187.656	187.166	186.679
	10	376.646	290.449	169.677	169.459	169.242	169.024	168.806	168.588	168.369	168.15	167.931	167.712	167.492	167.272	167.051	166.831	166.61	166.388	166.167	165.945	165.723	165.501	165.279	165.057	164.834	164.612	164.389	164.167	163.944	163.721	163.499	163.276	163.053	162.831	162.608	162.385	162.163	161.94	161.717	161.495	161.273	161.05	160.828	160.606	160.384	160.162	159.941	159.72
	11	598.421	565.216	521.047	463.477	389.046	292.696	167.056	167.354	167.659	167.973	168.293	168.621	168.957	169.298	169.647	170.002	170.363	170.73	171.103	171.482	171.865	172.254	172.648	173.047	173.45	173.857	174.268	174.684	175.103	175.525	175.951	176.381	176.813	177.248	177.686	178.126	178.569	179.014	179.461	179.91	180.361	180.814	181.268	181.723	182.18	182.638	183.097	183.556
	12	3081.67	1606.24	864.21	445.189	181.237	180.702	180.152	179.589	179.016	178.437	177.852	177.264	176.675	176.088	175.503	174.924	174.351	173.786	173.231	172.688	172.157	171.64	171.138	170.653	170.186	169.738	169.309	168.9	168.513	168.149	167.808	167.49	167.197	166.928	166.686	166.469	166.279	166.116	165.981	165.873	165.793	165.741	165.718	165.723	165.757	165.82	165.912	166.033
	13	1088.46	937.646	790.554	648.541	512.533	383.119	260.625	145.18	145.312	145.442	145.568	145.692	145.812	145.929	146.043	146.153	146.261	146.366	146.467	146.566	146.661	146.753	146.843	146.929	147.012	147.092	147.169	147.243	147.314	147.382	147.447	147.51	147.569	147.625	147.678	147.728	147.776	147.82	147.862	147.9	147.936	147.969	147.999	148.026	148.051	148.072	148.091	148.107
	14	518.768	509.579	494.222	468.325	424.373	349.408	221.014	220.638	220.263	219.887	219.512	219.137	218.762	218.386	218.011	217.636	217.262	216.887	216.512	216.137	215.763	215.389	215.015	214.641	214.267	213.894	213.521	213.148	212.775	212.402	212.03	211.658	211.286	210.914	210.543	210.172	209.8	209.429	209.059	208.688	208.318	207.947	207.577	207.207	206.838	206.468	206.099	205.73
	15	1208.64	407.65	111.266	111.188	111.11	111.033	110.957	110.883	110.81	110.739	110.67	110.603	110.537	110.473	110.41	110.347	110.286	110.225	110.164	110.104	110.044	109.985	109.926	109.868	109.811	109.754	109.699	109.644	109.591	109.539	109.488	109.439	109.392	109.347	109.303	109.262	109.224	109.188	109.154	109.123	109.095	109.069	109.047	109.029	109.014	109.005	109	109.001
	16	602.572	472.576	330.002	173.258	172.912	172.568	172.226	171.886	171.548	171.212	170.877	170.545	170.214	169.885	169.558	169.232	168.908	168.586	168.266	167.948	167.631	167.316	167.002	166.691	166.38	166.072	165.765	165.46	165.157	164.855	164.554	164.256	163.959	163.663	163.369	163.077	162.786	162.497	162.21	161.923	161.639	161.356	161.074	160.794	160.516	160.238	159.963	159.689
	17	511.331	363.482	194.202	194.358	194.554	194.814	195.173	195.67	196.337	197.189	198.217	199.388	200.647	201.924	203.147	204.243	205.147	205.807	206.184	206.252	206.001	205.428	204.542	203.361	201.904	200.198	198.271	196.153	193.873	191.464	188.954	186.373	183.751	181.116	178.494	175.912	173.395	170.965	168.644	166.455	164.415	162.541	160.85	159.356	158.069	157.002	156.192	155.7
	18	1453.37	574.6	188.039	188.03	188.022	188.016	188.013	188.011	188.011	188.013	188.016	188.022	188.029	188.038	188.049	188.061	188.075	188.091	188.109	188.128	188.15	188.172	188.197	188.223	188.251	188.281	188.312	188.345	188.379	188.416	188.453	188.493	188.534	188.576	188.62	188.666	188.713	188.762	188.812	188.863	188.916	188.971	189.027	189.084	189.143	189.203	189.265	189.328
	19	4099.09	3712.73	3317.64	2916.09	2509.95	2100.54	1688.77	1275.19	860.186	444.079	444.8	445.476	446.107	446.694	447.237	447.737	448.195	448.61	448.985	449.318	449.611	449.865	450.08	450.256	450.394	450.494	450.558	450.585	450.576	450.532	450.454	450.341	450.194	450.014	449.802	449.557	449.28	448.973	448.634	448.265	447.867	447.439	446.983	446.498	445.986	445.446	444.879	444.286
	20	713.56	708.682	701.424	690.663	674.767	651.367	617.019	566.72	493.177	385.731	228.92	229.124	229.338	229.563	229.798	230.044	230.299	230.565	230.842	231.13	231.429	231.74	232.063	232.398	232.745	233.104	233.475	233.858	234.252	234.656	235.07	235.493	235.923	236.361	236.806	237.255	237.71	238.168	238.629	239.092	239.558	240.025	240.493	240.962	241.432	241.903	242.375	242.848
	21	545.542	545.179	544.78	544.276	543.489	541.976	538.632	530.704	511.268	462.749	340.119	339.864	339.607	339.347	339.085	338.82	338.553	338.284	338.013	337.74	337.464	337.186	336.906	336.624	336.34	336.054	335.766	335.476	335.184	334.89	334.594	334.296	333.997	333.696	333.393	333.088	332.781	332.473	332.163	331.851	331.538	331.223	330.907	330.589	330.269	329.948	329.626	329.302
	22	1542.93	1105.06	749.475	455.245	208.569	208.769	208.973	209.182	209.396	209.613	209.835	210.061	210.291	210.525	210.762	211.004	211.25	211.5	211.753	212.011	212.272	212.537	212.806	213.079	213.355	213.635	213.919	214.207	214.498	214.793	215.092	215.394	215.699	216.009	216.321	216.638	216.957	217.28	217.606	217.936	218.269	218.605	218.944	219.286	219.631	219.979	220.33	220.684
	23	1329.09	1061.88	838.952	642.406	460.006	288.58	132.625	134.204	135.713	137.156	138.535	139.853	141.111	142.312	143.455	144.541	145.569	146.538	147.448	148.297	149.084	149.81	150.474	151.077	151.618	152.1	152.525	152.894	153.212	153.48	153.704	153.928	154.105	154.237	154.329	154.383	154.404	154.395	154.359	154.299	154.218	154.119	154.005	153.876	153.737	153.588	153.43	153.266
	24	373.466	373.3	372.387	369.278	359.722	331.241	247.245	247.397	247.55	247.704	247.86	248.017	248.175	248.335	248.496	248.658	248.821	248.986	249.152	249.319	249.487	249.657	249.828	250	250.174	250.348	250.524	250.701	250.879	251.059	251.24	251.422	251.606	251.791	251.978	252.166	252.356	252.547	252.74	252.935	253.132	253.33	253.53	253.732	253.936	254.142	254.349	254.558
	25	2169.48	1185.26	588.196	225.656	226.003	226.358	226.72	227.087	227.46	227.837	228.219	228.605	228.993	229.384	229.777	230.171	230.567	230.963	231.358	231.754	232.149	232.542	232.934	233.324	233.712	234.096	234.478	234.857	235.232	235.602	235.969	236.331	236.689	237.041	237.389	237.73	238.067	238.397	238.722	239.04	239.352	239.658	239.957	240.249	240.534	240.812	241.083	241.346
	26	1079.3	817.721	609.585	443.919	311.99	206.854	122.986	55.9934	55.9277	55.8625	55.7977	55.7333	55.6694	55.6059	55.543	55.4806	55.4187	55.3573	55.2964	55.236	55.176	55.1165	55.0574	54.9988	54.9406	54.8829	54.8258	54.7692	54.7132	54.6579	54.6034	54.5497	54.4969	54.4452	54.3946	54.3454	54.2977	54.2515	54.2072	54.1647	54.1244	54.0864	54.0509	54.018	53.988	53.9611	53.9374	53.9171
	27	545.381	87.7275	87.7091	87.6908	87.6726	87.6544	87.6364	87.6184	87.6005	87.5826	87.5649	87.5472	87.5296	87.5122	87.4948	87.4775	87.4603	87.4432	87.4262	87.4093	87.3925	87.3759	87.3593	87.3428	87.3265	87.3103	87.2942	87.2782	87.2624	87.2466	87.231	87.2156	87.2003	87.1851	87.1701	87.1552	87.1405	87.1259	87.1114	87.0972	87.083	87.0691	87.0552	87.0416	87.0281	87.0148	87.0016	86.9886
	28	271.262	269.454	266.626	262.048	254.455	241.666	219.918	182.706	118.707	118.556	118.405	118.256	118.107	117.959	117.812	117.666	117.521	117.378	117.235	117.093	116.953	116.814	116.675	116.538	116.402	116.267	116.133	116	115.868	115.737	115.607	115.477	115.348	115.22	115.092	114.965	114.838	114.712	114.585	114.46	114.334	114.209	114.084	113.959	113.834	113.709	113.584	113.459
	29	1213.42	818.871	492.505	222.637	222.816	222.996	223.178	223.363	223.55	223.74	223.934	224.132	224.335	224.542	224.754	224.97	225.19	225.414	225.641	225.873	226.107	226.345	226.585	226.828	227.073	227.319	227.568	227.817	228.069	228.321	228.574	228.829	229.085	229.343	229.601	229.862	230.125	230.39	230.658	230.929	231.203	231.482	231.765	232.053	232.347	232.647	232.953	233.266
	30	1506.68	1261.49	1016.13	770.214	523.243	274.859	274.598	274.329	274.054	273.771	273.482	273.185	272.882	272.572	272.256	271.933	271.604	271.269	270.927	270.579	270.225	269.865	269.5	269.128	268.751	268.368	267.98	267.586	267.187	266.782	266.373	265.958	265.538	265.114	264.684	264.25	263.811	263.368	262.919	262.467	262.01	261.549	261.084	260.614	260.141	259.663	259.182	258.696
	31	450.69	431.488	396.757	333.377	216.778	216.708	216.639	216.571	216.504	216.437	216.372	216.308	216.244	216.182	216.12	216.059	216	215.941	215.884	215.827	215.772	215.718	215.665	215.613	215.562	215.513	215.465	215.418	215.372	215.328	215.285	215.243	215.203	215.164	215.126	215.09	215.055	215.022	214.99	214.96	214.931	214.904	214.878	214.854	214.831	214.81	214.791	214.773
	32	1092	1085.69	1075.93	1061.08	1038.72	1005.29	955.506	881.518	771.599	608.135	364.544	364.179	363.805	363.42	363.026	362.623	362.21	361.788	361.357	360.917	360.468	360.01	359.544	359.069	358.586	358.095	357.596	357.089	356.574	356.051	355.521	354.984	354.439	353.886	353.327	352.761	352.187	351.607	351.021	350.427	349.828	349.221	348.609	347.991	347.366	346.736	346.1	345.458
	33	587.671	150.706	150.789	150.874	150.96	151.047	151.137	151.228	151.32	151.414	151.509	151.605	151.702	151.8	151.899	151.999	152.1	152.202	152.305	152.41	152.516	152.623	152.732	152.842	152.954	153.067	153.181	153.297	153.414	153.533	153.653	153.774	153.896	154.02	154.145	154.271	154.398	154.525	154.654	154.784	154.914	155.045	155.177	155.309	155.443	155.577	155.712	155.847
	34	484.913	464.686	415.423	295.051	295.044	295.039	295.038	295.038	295.042	295.048	295.057	295.068	295.082	295.099	295.118	295.14	295.165	295.192	295.222	295.254	295.29	295.327	295.368	295.411	295.456	295.504	295.555	295.608	295.664	295.722	295.783	295.846	295.912	295.98	296.051	296.123	296.199	296.277	296.357	296.439	296.524	296.611	296.701	296.793	296.888	296.985	297.085	297.187
	35	1162.48	1012.79	862.932	719.342	586.007	465.086	357.425	262.974	181.105	110.842	51.034	50.8652	50.703	50.5473	50.3977	50.2541	50.1164	49.9841	49.8573	49.7361	49.6328	49.5318	49.4331	49.3367	49.2425	49.1504	49.0605	48.9726	48.8868	48.803	48.7211	48.6413	48.5633	48.4872	48.4131	48.3476	48.2835	48.221	48.1599	48.1003	48.0421	47.9852	47.9298	47.8756	47.8228	47.7713	47.721	47.6705
	36	1021.95	907.329	776.2	626.715	456.706	263.486	263.156	262.823	262.488	262.149	261.809	261.466	261.12	260.772	260.421	260.068	259.712	259.355	258.994	258.632	258.267	257.901	257.531	257.16	256.787	256.412	256.034	255.655	255.274	254.891	254.505	254.118	253.73	253.339	252.947	252.553	252.157	251.759	251.36	250.96	250.557	250.153	249.748	249.341	248.933	248.523	248.112	247.7
	37	2790.7	1802.66	1155.8	726.578	439.258	246.196	116.792	117.466	118.14	118.815	119.49	120.165	120.841	121.516	122.192	122.868	123.543	124.218	124.893	125.567	126.24	126.911	127.577	128.235	128.874	129.477	130.017	130.471	130.927	131.385	131.845	132.307	132.77	133.234	133.7	134.168	134.636	135.106	135.577	136.049	136.522	136.996	137.47	137.945	138.421	138.898	139.375	139.852
	38	253.757	120.943	56.7484	25.7873	10.8046	3.5271	3.68643	3.78284	3.81966	3.80008	3.72801	3.60477	3.50847	3.41619	3.32463	3.23391	3.14411	3.05138	2.72643	2.31898	1.88944	1.50881	1.43625	1.36701	1.30095	1.23792	1.17778	1.12039	1.06564	1.01339	0	0	0	0	0	0	0	0	0	0	0	0	0	0	0	0	0	0
	39	356.649	344.421	320.7	274.345	183.159	182.896	182.632	182.369	182.105	181.842	181.578	181.314	181.051	180.787	180.523	180.26	179.996	179.733	179.469	179.206	178.943	178.68	178.416	178.153	177.891	177.628	177.365	177.103	176.84	176.578	176.316	176.054	175.793	175.531	175.27	175.009	174.748	174.487	174.226	173.966	173.706	173.446	173.186	172.927	172.667	172.408	172.149	171.89
	40	610.655	558.37	494.774	417.539	323.811	210.084	209.961	209.837	209.713	209.587	209.461	209.333	209.205	209.076	208.945	208.814	208.682	208.55	208.416	208.281	208.146	208.009	207.872	207.734	207.595	207.456	207.315	207.174	207.031	206.889	206.745	206.6	206.455	206.309	206.162	206.015	205.867	205.718	205.569	205.419	205.268	205.117	204.965	204.812	204.659	204.505	204.351	204.196
	41	835.69	410.434	410.608	410.778	410.944	411.107	411.267	411.425	411.581	411.736	411.891	412.046	412.2	412.355	412.51	412.665	412.82	412.975	413.13	413.287	413.447	413.61	413.779	413.954	414.138	414.331	414.534	414.75	414.978	415.219	415.474	415.742	416.024	416.319	416.627	416.947	417.277	417.618	417.968	418.325	418.689	419.058	419.43	419.805	420.182	420.558	420.934	421.307
	42	800.4	742.167	678.286	608.162	531.055	446.05	352.022	247.586	131.039	130.578	130.12	129.666	129.215	128.768	128.325	127.885	127.448	127.015	126.586	126.16	125.738	125.319	124.904	124.492	124.083	123.679	123.278	122.88	122.486	122.095	121.708	121.324	120.944	120.567	120.194	119.824	119.457	119.094	118.735	118.378	118.025	117.676	117.33	116.987	116.647	116.311	115.978	115.648
	43	682.2	678.628	673.602	665.993	654.147	635.628	606.851	562.52	494.778	391.887	236.146	236.448	236.752	237.057	237.363	237.67	237.977	238.286	238.595	238.904	239.213	239.523	239.832	240.141	240.45	240.758	241.065	241.372	241.677	241.981	242.284	242.586	242.886	243.185	243.482	243.777	244.069	244.36	244.649	244.935	245.219	245.5	245.778	246.054	246.326	246.596	246.863	247.126
	44	278.152	263.334	231.253	160.272	159.972	159.677	159.388	159.105	158.826	158.553	158.286	158.024	157.767	157.516	157.269	157.026	156.788	156.554	156.323	156.096	155.871	155.65	155.43	155.214	154.999	154.787	154.577	154.369	154.165	153.963	153.764	153.568	153.375	153.186	153.002	152.822	152.648	152.481	152.32	152.171	152.027	151.891	151.761	151.639	151.525	151.418	151.319	151.229
	45	888.475	867.2	839.736	803.116	753.11	683.804	587.072	451.932	263.805	262.958	262.112	261.268	260.426	259.585	258.746	257.909	257.073	256.24	255.408	254.577	253.749	252.922	252.097	251.273	250.451	249.632	248.813	247.997	247.182	246.37	245.559	244.749	243.942	243.137	242.333	241.531	240.731	239.933	239.137	238.342	237.55	236.759	235.97	235.184	234.399	233.616	232.835	232.056
	46	2707.7	2137.16	1676.72	1305.3	1005.82	764.392	569.782	412.894	286.377	184.291	101.845	101.475	101.109	100.747	100.388	100.032	99.6805	99.3321	98.987	98.6454	98.3071	97.9721	97.6405	97.3121	96.9869	96.665	96.3462	96.0306	95.7181	95.4088	95.1025	94.7994	94.4992	94.2021	93.908	93.6168	93.3287	93.0434	92.7611	92.4816	92.2051	91.9314	91.6605	91.3924	91.1271	90.8646	90.6048	90.3478
	47	898.161	642.33	412.255	204.933	204.901	204.872	204.845	204.821	204.799	204.78	204.764	204.751	204.741	204.733	204.728	204.725	204.725	204.727	204.732	204.739	204.749	204.76	204.774	204.791	204.809	204.829	204.852	204.876	204.903	204.931	204.962	204.995	205.029	205.066	205.105	205.145	205.188	205.233	205.281	205.33	205.382	205.435	205.491	205.55	205.611	205.674	205.739	205.807
	48	1974.34	1501.92	1073.6	685.743	330.812	331.353	331.885	332.41	332.927	333.435	333.935	334.426	334.908	335.381	335.844	336.297	336.741	337.173	337.596	338.007	338.408	338.798	339.178	339.546	339.904	340.252	340.589	340.915	341.231	341.538	341.834	342.121	342.4	342.67	342.933	343.182	343.423	343.654	343.877	344.091	344.296	344.492	344.68	344.859	345.029	345.191	345.345	345.49
	49	1410.05	979.903	641.802	375.873	166.808	166.787	166.776	166.775	166.785	166.805	166.836	166.877	166.93	166.993	167.069	167.157	167.258	167.372	167.499	167.64	167.793	167.961	168.141	168.333	168.539	168.756	168.985	169.226	169.477	169.738	170.009	170.29	170.58	170.878	171.184	171.497	171.818	172.145	172.479	172.819	173.165	173.516	173.872	174.234	174.6	174.972	175.348	175.729
	50	2472.01	972.458	304.497	306.014	307.527	309.033	310.533	312.027	313.514	314.993	316.465	317.929	319.385	320.833	322.271	323.701	325.121	326.531	327.932	329.322	330.702	332.071	333.429	334.775	336.111	337.434	338.746	340.045	341.332	342.606	343.868	345.117	346.352	347.574	348.783	349.978	351.159	352.326	353.478	354.617	355.741	356.85	357.945	359.025	360.09	361.14	362.175	363.194
14	1	441.85	425.01	404.292	378.615	346.559	306.272	255.344	190.671	108.355	108.213	108.072	107.933	107.795	107.658	107.523	107.388	107.255	107.123	106.993	106.863	106.735	106.608	106.482	106.358	106.235	106.113	105.993	105.874	105.756	105.64	105.525	105.411	105.299	105.188	105.079	104.971	104.864	104.759	104.656	104.554	104.453	104.353	104.255	104.159	104.064	103.972	103.881	103.791
	2	1205	1133	1050.61	956.306	848.239	724.136	581.217	416.056	224.413	223.796	223.185	222.577	221.974	221.374	220.778	220.187	219.599	219.015	218.435	217.86	217.29	216.724	216.163	215.608	215.058	214.513	213.974	213.441	212.913	212.391	211.875	211.365	210.86	210.362	209.869	209.382	208.9	208.424	207.954	207.488	207.028	206.573	206.122	205.676	205.234	204.796	204.362	203.932
	3	311.671	311.418	310.739	309.339	306.707	301.964	293.603	279.051	253.928	210.825	137.284	137.471	137.657	137.844	138.031	138.217	138.403	138.589	138.775	138.96	139.144	139.328	139.511	139.694	139.876	140.057	140.237	140.417	140.596	140.775	140.954	141.135	141.316	141.497	141.679	141.861	142.043	142.227	142.411	142.596	142.781	142.968	143.156	143.345	143.535	143.727	143.92	144.114
	4	317.224	243.711	141.829	141.756	141.684	141.613	141.543	141.474	141.405	141.337	141.27	141.204	141.139	141.075	141.012	140.949	140.888	140.827	140.768	140.709	140.652	140.596	140.54	140.486	140.432	140.38	140.329	140.278	140.229	140.181	140.134	140.088	140.043	139.998	139.955	139.913	139.872	139.832	139.792	139.754	139.717	139.68	139.645	139.611	139.578	139.545	139.514	139.484
	5	702.363	662.199	595.522	485.099	302.592	302.796	303.003	303.212	303.423	303.637	303.853	304.071	304.292	304.515	304.741	304.969	305.199	305.432	305.668	305.906	306.147	306.39	306.636	306.885	307.137	307.393	307.651	307.912	308.177	308.445	308.717	308.991	309.269	309.55	309.834	310.121	310.411	310.704	310.999	311.296	311.596	311.897	312.201	312.506	312.812	313.12	313.43	313.741
	6	824.457	422.417	168.368	168.332	168.298	168.266	168.237	168.21	168.186	168.164	168.144	168.127	168.111	168.098	168.087	168.079	168.073	168.069	168.067	168.067	168.07	168.074	168.081	168.09	168.101	168.114	168.13	168.147	168.167	168.188	168.212	168.237	168.265	168.295	168.326	168.36	168.395	168.433	168.472	168.514	168.557	168.602	168.649	168.698	168.749	168.802	168.856	168.912
	7	2237.7	970.64	321.685	323.579	325.466	327.349	329.234	331.125	333.028	334.951	336.9	338.882	340.902	342.968	345.081	347.245	349.459	351.723	354.034	356.389	358.786	361.221	363.692	366.197	368.735	371.304	373.904	376.536	379.198	381.892	384.617	387.374	390.16	392.984	395.839	398.72	401.627	404.56	407.514	410.498	413.498	416.514	419.541	422.584	425.629	428.673	431.712	434.744
	8	807.087	712.436	614.366	513.957	412.131	309.62	206.916	104.236	104.385	104.528	104.665	104.798	104.925	105.047	105.164	105.276	105.384	105.487	105.585	105.68	105.769	105.855	105.936	106.013	106.086	106.154	106.219	106.28	106.337	106.39	106.439	106.485	106.527	106.565	106.6	106.631	106.659	106.683	106.704	106.722	106.737	106.748	106.756	106.762	106.764	106.763	106.76	106.753
	9	2500.14	905.334	261.457	260.687	259.919	259.151	258.384	257.619	256.858	256.101	255.349	254.602	253.86	253.121	252.384	251.65	250.916	250.184	249.451	248.719	247.987	247.255	246.523	245.791	245.062	244.335	243.61	242.887	242.167	241.45	240.735	240.024	239.317	238.613	237.913	237.216	236.523	235.833	235.147	234.465	233.786	233.111	232.439	231.771	231.106	230.445	229.787	229.133
	10	386.999	301.455	178.1	178.003	177.905	177.805	177.703	177.601	177.497	177.391	177.285	177.177	177.067	176.957	176.845	176.731	176.616	176.5	176.383	176.264	176.144	176.023	175.9	175.777	175.652	175.526	175.399	175.271	175.141	175.011	174.879	174.747	174.613	174.479	174.343	174.206	174.069	173.93	173.791	173.65	173.509	173.367	173.224	173.08	172.935	172.789	172.643	172.496
	11	564.637	525.688	478.325	419.527	346.051	254.542	141.346	141.534	141.72	141.903	142.084	142.263	142.441	142.618	142.794	142.97	143.146	143.322	143.499	143.677	143.856	144.037	144.22	144.404	144.591	144.78	144.972	145.167	145.364	145.565	145.769	145.976	146.187	146.402	146.62	146.842	147.068	147.298	147.532	147.771	148.013	148.26	148.511	148.767	149.027	149.291	149.56	149.833
	12	2922.46	1450.68	744.746	368.467	145.567	145.112	144.625	144.108	143.564	142.997	142.408	141.8	141.175	140.537	139.887	139.227	138.559	137.886	137.209	136.53	135.851	135.174	134.5	133.83	133.167	132.512	131.866	131.23	130.605	129.994	129.396	128.813	128.246	127.696	127.163	126.649	126.155	125.681	125.228	124.796	124.386	123.999	123.636	123.296	122.981	122.69	122.424	122.184
	13	1057.17	896.828	745.999	604.595	472.483	349.491	235.408	129.989	130.301	130.611	130.919	131.225	131.529	131.83	132.129	132.426	132.72	133.012	133.302	133.589	133.874	134.157	134.437	134.715	134.99	135.263	135.533	135.801	136.066	136.329	136.59	136.847	137.102	137.355	137.605	137.852	138.097	138.339	138.578	138.815	139.049	139.281	139.51	139.736	139.959	140.18	140.398	140.613
	14	542.91	535.382	522.11	498.527	456.413	380.924	245.175	244.931	244.686	244.439	244.19	243.939	243.686	243.432	243.176	242.918	242.658	242.397	242.134	241.869	241.603	241.335	241.065	240.794	240.522	240.249	239.973	239.697	239.419	239.14	238.859	238.577	238.294	238.01	237.724	237.437	237.148	236.858	236.567	236.274	235.981	235.685	235.389	235.091	234.792	234.492	234.191	233.889
	15	1227.12	419.627	116.033	115.907	115.782	115.657	115.533	115.41	115.29	115.171	115.054	114.939	114.826	114.714	114.603	114.492	114.381	114.27	114.158	114.046	113.933	113.82	113.706	113.592	113.478	113.363	113.249	113.134	113.02	112.907	112.795	112.683	112.573	112.465	112.359	112.254	112.152	112.052	111.955	111.861	111.77	111.682	111.597	111.517	111.442	111.373	111.312	111.257
	16	642.232	517.359	371.468	200.719	200.263	199.808	199.355	198.903	198.454	198.006	197.56	197.116	196.673	196.232	195.793	195.356	194.921	194.487	194.055	193.625	193.196	192.77	192.345	191.922	191.5	191.081	190.663	190.247	189.833	189.42	189.01	188.601	188.194	187.788	187.385	186.983	186.583	186.185	185.788	185.393	185	184.609	184.219	183.831	183.445	183.061	182.678	182.297
	17	522.381	374.609	202.017	201.995	202.005	202.062	202.192	202.422	202.776	203.265	203.885	204.615	205.418	206.248	207.055	207.789	208.405	208.865	209.139	209.21	209.064	208.699	208.119	207.33	206.345	205.18	203.851	202.375	200.773	199.062	197.262	195.391	193.468	191.512	189.539	187.566	185.61	183.687	181.812	179.999	178.261	176.612	175.063	173.624	172.305	171.116	170.082	169.244
	18	1459.73	579.101	190.067	189.992	189.92	189.848	189.779	189.711	189.645	189.581	189.518	189.457	189.398	189.341	189.285	189.231	189.179	189.129	189.08	189.033	188.988	188.945	188.903	188.863	188.825	188.788	188.754	188.721	188.689	188.66	188.632	188.606	188.582	188.559	188.538	188.519	188.502	188.486	188.472	188.459	188.449	188.44	188.432	188.426	188.422	188.42	188.419	188.42
	19	3953.35	3528.06	3109.95	2698.62	2294.06	1896.48	1506.15	1123.37	748.439	381.669	383	384.339	385.686	387.04	388.398	389.759	391.123	392.489	393.854	395.219	396.582	397.942	399.297	400.648	401.993	403.332	404.663	405.985	407.298	408.602	409.894	411.175	412.444	413.701	414.943	416.172	417.386	418.585	419.768	420.935	422.084	423.217	424.332	425.429	426.507	427.566	428.605	429.625
	20	710.567	705.054	697.146	685.734	669.215	645.265	610.509	560.039	486.696	380.066	225.176	225.275	225.381	225.493	225.612	225.737	225.868	226.006	226.151	226.303	226.463	226.63	226.806	226.99	227.183	227.384	227.595	227.814	228.041	228.278	228.522	228.774	229.034	229.3	229.573	229.852	230.137	230.427	230.722	231.021	231.324	231.63	231.94	232.253	232.568	232.887	233.208	233.532
	21	551.678	551.732	551.74	551.643	551.281	550.249	547.493	540.296	521.651	473.465	349.051	349.067	349.08	349.09	349.096	349.098	349.097	349.092	349.084	349.072	349.057	349.039	349.017	348.991	348.962	348.93	348.894	348.855	348.812	348.766	348.717	348.664	348.608	348.548	348.486	348.419	348.35	348.277	348.202	348.122	348.04	347.955	347.866	347.774	347.679	347.58	347.479	347.375
	22	1511.21	1070.75	722.073	437.281	199.758	199.725	199.698	199.676	199.66	199.649	199.643	199.643	199.647	199.657	199.671	199.69	199.715	199.743	199.777	199.816	199.859	199.907	199.959	200.017	200.079	200.145	200.216	200.292	200.372	200.456	200.546	200.639	200.737	200.839	200.946	201.056	201.171	201.291	201.414	201.542	201.673	201.809	201.948	202.092	202.239	202.39	202.545	202.704
	23	1288.07	1003.06	769.813	572.382	399.108	245.021	110.867	112.071	113.234	114.358	115.446	116.498	117.516	118.499	119.447	120.36	121.237	122.075	122.874	123.632	124.347	125.018	125.646	126.228	126.765	127.258	127.708	128.115	128.483	128.813	129.108	129.415	129.685	129.919	130.12	130.292	130.435	130.554	130.649	130.725	130.782	130.824	130.851	130.865	130.868	130.862	130.846	130.823
	24	370.129	369.89	368.886	365.648	355.912	327.274	243.692	243.803	243.916	244.029	244.144	244.26	244.377	244.495	244.615	244.736	244.858	244.981	245.105	245.231	245.358	245.487	245.616	245.747	245.879	246.012	246.146	246.281	246.418	246.556	246.694	246.834	246.975	247.118	247.261	247.406	247.552	247.699	247.848	247.998	248.149	248.302	248.456	248.613	248.771	248.93	249.092	249.255
	25	2022.71	1048.54	497.026	183.493	183.937	184.379	184.819	185.258	185.695	186.132	186.568	187.004	187.441	187.877	188.315	188.753	189.192	189.633	190.075	190.519	190.965	191.413	191.863	192.316	192.77	193.228	193.688	194.15	194.615	195.083	195.554	196.027	196.504	196.983	197.465	197.95	198.437	198.928	199.421	199.916	200.414	200.915	201.419	201.924	202.432	202.943	203.455	203.97
	26	1091.77	833.609	626.295	459.711	325.716	217.765	130.6	59.996	59.8598	59.7271	59.598	59.4722	59.3495	59.2297	59.1125	58.9977	58.885	58.7742	58.6652	58.5578	58.452	58.3476	58.2446	58.1431	58.043	57.9444	57.8473	57.7518	57.6578	57.5651	57.4739	57.3841	57.2958	57.209	57.1235	57.0394	56.9566	56.8751	56.7947	56.7155	56.6373	56.5601	56.4838	56.4084	56.3337	56.2598	56.1866	56.114
	27	551.503	89.5617	89.5468	89.5319	89.517	89.5022	89.4874	89.4726	89.4579	89.4432	89.4285	89.4139	89.3993	89.3848	89.3703	89.3558	89.3414	89.327	89.3127	89.2984	89.2842	89.27	89.2559	89.2418	89.2278	89.2138	89.1999	89.186	89.1723	89.1585	89.1449	89.1313	89.1178	89.1043	89.091	89.0777	89.0644	89.0513	89.0382	89.0252	89.0123	88.9995	88.9867	88.9741	88.9615	88.949	88.9366	88.9243
	28	282.543	280.976	278.521	274.478	267.591	255.604	234.47	196.904	129.71	129.517	129.324	129.131	128.939	128.748	128.558	128.368	128.179	127.991	127.804	127.618	127.433	127.249	127.066	126.884	126.703	126.523	126.344	126.167	125.99	125.814	125.639	125.464	125.29	125.117	124.944	124.772	124.6	124.428	124.256	124.085	123.913	123.741	123.57	123.398	123.226	123.054	122.881	122.709
	29	1203.78	808.118	483.563	217.566	217.685	217.805	217.926	218.049	218.173	218.301	218.431	218.564	218.701	218.842	218.986	219.134	219.286	219.441	219.6	219.762	219.927	220.095	220.266	220.439	220.614	220.792	220.971	221.153	221.335	221.519	221.704	221.89	222.077	222.265	222.453	222.643	222.833	223.025	223.218	223.412	223.608	223.806	224.007	224.21	224.415	224.625	224.838	225.055
	30	1502.13	1258.68	1013.16	766.402	519.102	271.756	272.094	272.423	272.742	273.052	273.353	273.645	273.928	274.201	274.466	274.721	274.968	275.205	275.434	275.654	275.865	276.067	276.261	276.446	276.622	276.79	276.949	277.099	277.241	277.375	277.5	277.616	277.725	277.825	277.917	278.001	278.077	278.144	278.204	278.255	278.299	278.335	278.363	278.383	278.395	278.4	278.397	278.387
	31	456.504	437.75	403.391	339.907	221.811	221.671	221.533	221.396	221.261	221.127	220.994	220.863	220.733	220.604	220.477	220.351	220.226	220.103	219.981	219.86	219.741	219.623	219.506	219.391	219.277	219.164	219.053	218.943	218.834	218.727	218.621	218.516	218.413	218.312	218.211	218.112	218.015	217.919	217.824	217.731	217.639	217.549	217.46	217.372	217.287	217.202	217.119	217.037
	32	1069.41	1063.54	1054.22	1039.8	1017.85	984.809	935.449	862.072	753.312	592.308	353.928	354.369	354.803	355.228	355.646	356.056	356.458	356.851	357.236	357.613	357.982	358.342	358.693	359.036	359.371	359.696	360.013	360.321	360.62	360.91	361.191	361.463	361.726	361.979	362.224	362.459	362.685	362.902	363.11	363.308	363.497	363.676	363.846	364.007	364.158	364.3	364.432	364.556
	33	586.269	150.398	150.421	150.445	150.471	150.498	150.527	150.557	150.588	150.621	150.657	150.694	150.734	150.775	150.819	150.865	150.912	150.961	151.011	151.063	151.117	151.171	151.227	151.283	151.341	151.4	151.461	151.522	151.585	151.648	151.713	151.78	151.848	151.917	151.987	152.059	152.133	152.209	152.286	152.365	152.445	152.528	152.612	152.698	152.785	152.873	152.963	153.055
	34	486.319	466.049	416.731	296.226	296.152	296.081	296.012	295.946	295.881	295.819	295.76	295.702	295.647	295.594	295.544	295.495	295.449	295.406	295.364	295.325	295.288	295.254	295.222	295.192	295.164	295.139	295.116	295.095	295.077	295.061	295.047	295.036	295.027	295.02	295.015	295.012	295.012	295.014	295.019	295.025	295.034	295.046	295.059	295.075	295.093	295.113	295.136	295.161
	35	1158.97	1014.17	876.386	745.471	621.941	506.475	399.656	301.867	213.249	133.713	62.9723	62.8359	62.7028	62.573	62.4462	62.3225	62.2017	62.0838	61.9686	61.8563	61.7532	61.6512	61.5504	61.4506	61.352	61.2545	61.158	61.0627	60.9683	60.875	60.7828	60.6915	60.6012	60.512	60.4238	60.3401	60.2572	60.1751	60.0938	60.0134	59.9337	59.8548	59.7767	59.6994	59.6228	59.547	59.4719	59.3963
	36	1034.79	924.359	795.417	645.829	473.165	274.383	274.383	274.379	274.37	274.355	274.336	274.312	274.283	274.25	274.211	274.168	274.12	274.067	274.01	273.948	273.882	273.811	273.735	273.655	273.57	273.481	273.388	273.29	273.187	273.081	272.97	272.854	272.735	272.611	272.483	272.351	272.215	272.075	271.931	271.783	271.631	271.475	271.316	271.152	270.985	270.815	270.641	270.463
	37	2653.41	1633.47	996.3	595.153	341.8	182.19	82.6631	83.1256	83.5937	84.0672	84.5461	85.0302	85.5195	86.0138	86.513	87.0171	87.5259	88.0393	88.557	89.0788	89.604	90.1315	90.6594	91.1835	91.6965	92.1854	92.6319	93.0235	93.4192	93.8188	94.2223	94.6297	95.0409	95.4558	95.8745	96.2968	96.7229	97.1527	97.5864	98.024	98.4654	98.9106	99.3595	99.8119	100.268	100.727	101.19	101.656
	38	261.419	128.361	62.1768	29.1207	12.5518	4.22125	4.21027	4.19984	4.19112	4.18498	4.18208	4.18295	4.19175	4.19821	4.2052	4.21252	4.21996	4.22723	4.22929	4.24218	4.25994	4.29013	4.30977	4.32532	4.33702	4.34507	4.34969	4.35109	4.34945	4.34495	4.33777	4.32806	4.31599	4.3017	4.28533	4.26702	4.24689	4.22507	4.20167	4.17681	4.15058	4.12308	4.09442	4.06467	4.03392	4.00226	3.97009	3.94719
	39	370.02	359.012	336.367	290.185	196.009	195.843	195.676	195.508	195.339	195.169	194.998	194.826	194.653	194.479	194.304	194.128	193.951	193.773	193.594	193.414	193.234	193.052	192.87	192.687	192.503	192.318	192.132	191.946	191.759	191.571	191.382	191.193	191.003	190.812	190.621	190.429	190.236	190.043	189.849	189.655	189.46	189.264	189.068	188.871	188.674	188.476	188.278	188.079
	40	613.022	561.546	498.606	421.702	327.785	213.123	213.157	213.188	213.217	213.244	213.269	213.292	213.313	213.331	213.348	213.363	213.376	213.386	213.395	213.402	213.407	213.41	213.411	213.41	213.407	213.403	213.397	213.388	213.378	213.366	213.353	213.337	213.32	213.301	213.281	213.258	213.234	213.208	213.181	213.152	213.121	213.088	213.054	213.018	212.981	212.942	212.901	212.859
	41	829.384	405.857	406.057	406.25	406.434	406.611	406.781	406.942	407.097	407.246	407.389	407.526	407.658	407.784	407.902	408.012	408.113	408.205	408.286	408.357	408.417	408.469	408.513	408.551	408.585	408.617	408.649	408.684	408.724	408.771	408.828	408.896	408.978	409.074	409.185	409.314	409.459	409.623	409.805	410.004	410.222	410.457	410.708	410.975	411.258	411.554	411.863	412.183
	42	848.328	800.585	745.454	681.674	607.701	521.629	421.109	303.246	164.468	163.804	163.143	162.485	161.831	161.18	160.532	159.888	159.246	158.609	157.974	157.343	156.716	156.092	155.471	154.854	154.241	153.631	153.025	152.422	151.822	151.227	150.635	150.046	149.462	148.88	148.303	147.729	147.159	146.592	146.029	145.47	144.915	144.363	143.815	143.27	142.729	142.192	141.659	141.129
	43	636.386	631.879	624.762	613.966	597.99	574.73	541.244	493.405	425.42	329.124	192.959	193.555	194.148	194.739	195.327	195.912	196.496	197.076	197.655	198.232	198.807	199.38	199.951	200.52	201.088	201.654	202.218	202.781	203.343	203.903	204.462	205.019	205.575	206.13	206.684	207.236	207.787	208.337	208.886	209.433	209.979	210.524	211.068	211.61	212.152	212.692	213.23	213.768
	44	243.763	227.48	194.976	130.298	130.892	131.471	132.035	132.586	133.123	133.647	134.157	134.653	135.137	135.608	136.068	136.515	136.951	137.376	137.79	138.194	138.589	138.974	139.35	139.717	140.075	140.425	140.767	141.099	141.424	141.74	142.047	142.346	142.637	142.919	143.192	143.455	143.709	143.953	144.187	144.407	144.618	144.819	145.011	145.193	145.366	145.529	145.682	145.826
	45	937.39	920.859	899.949	871.244	829.403	766.481	671.099	527.485	314.449	313.843	313.233	312.619	312.001	311.379	310.754	310.124	309.491	308.854	308.214	307.57	306.923	306.272	305.618	304.961	304.302	303.639	302.973	302.304	301.633	300.959	300.282	299.602	298.92	298.236	297.549	296.86	296.169	295.476	294.78	294.083	293.383	292.681	291.978	291.272	290.565	289.856	289.146	288.434
	46	2804.43	2274.69	1831.98	1462.45	1154.3	897.528	683.684	505.642	357.41	233.957	131.07	130.479	129.892	129.309	128.731	128.157	127.588	127.024	126.463	125.907	125.356	124.808	124.265	123.727	123.192	122.662	122.136	121.614	121.096	120.582	120.073	119.567	119.066	118.568	118.075	117.585	117.099	116.618	116.14	115.666	115.196	114.73	114.268	113.809	113.355	112.904	112.457	112.013
	47	904.443	649.208	418.214	208.646	208.539	208.433	208.33	208.229	208.13	208.034	207.94	207.848	207.759	207.673	207.589	207.507	207.427	207.35	207.275	207.202	207.131	207.061	206.994	206.929	206.866	206.804	206.744	206.686	206.63	206.575	206.522	206.472	206.422	206.375	206.33	206.287	206.245	206.206	206.169	206.134	206.102	206.071	206.044	206.018	205.995	205.974	205.956	205.941
	48	1887.13	1403.16	978.842	607.398	282.939	283.477	284.015	284.555	285.096	285.638	286.18	286.723	287.266	287.81	288.355	288.899	289.443	289.988	290.532	291.077	291.62	292.164	292.706	293.248	293.789	294.329	294.869	295.406	295.943	296.478	297.012	297.544	298.075	298.603	299.13	299.655	300.178	300.698	301.217	301.733	302.247	302.758	303.267	303.773	304.277	304.778	305.276	305.771
	49	1415.71	986.127	647.662	380.663	169.774	169.666	169.557	169.449	169.341	169.235	169.131	169.029	168.929	168.833	168.74	168.651	168.566	168.486	168.411	168.341	168.277	168.218	168.167	168.121	168.083	168.052	168.028	168.011	168.003	168.002	168.01	168.026	168.05	168.083	168.124	168.173	168.231	168.297	168.372	168.455	168.547	168.647	168.754	168.87	168.994	169.126	169.266	169.413
	50	2223.54	812.314	238.389	239.605	240.842	242.099	243.376	244.671	245.985	247.315	248.662	250.025	251.403	252.796	254.202	255.622	257.054	258.498	259.953	261.418	262.894	264.379	265.872	267.374	268.883	270.399	271.922	273.45	274.984	276.522	278.064	279.61	281.159	282.711	284.264	285.82	287.378	288.938	290.5	292.062	293.624	295.186	296.747	298.307	299.865	301.421	302.975	304.525
15	1	451.617	436.053	416.568	391.988	360.747	320.769	269.304	202.729	116.318	116.126	115.935	115.744	115.555	115.367	115.179	114.993	114.807	114.623	114.44	114.257	114.076	113.895	113.716	113.537	113.36	113.184	113.008	112.834	112.66	112.488	112.316	112.145	111.976	111.807	111.639	111.472	111.305	111.14	110.975	110.81	110.647	110.483	110.321	110.159	109.998	109.84	109.682	109.526
	2	1258.91	1196.49	1122.68	1035.27	931.463	807.697	659.414	480.806	264.496	263.592	262.693	261.8	260.911	260.027	259.148	258.273	257.403	256.539	255.68	254.826	253.978	253.137	252.302	251.475	250.654	249.84	249.034	248.235	247.443	246.659	245.883	245.114	244.353	243.599	242.853	242.114	241.382	240.656	239.937	239.225	238.519	237.818	237.124	236.434	235.75	235.071	234.396	233.726
	3	302.401	301.824	300.745	298.846	295.593	290.101	280.895	265.527	239.946	197.492	127.273	127.399	127.525	127.653	127.78	127.909	128.038	128.167	128.297	128.427	128.558	128.689	128.82	128.952	129.083	129.216	129.348	129.481	129.614	129.748	129.882	130.017	130.154	130.29	130.428	130.566	130.706	130.846	130.987	131.128	131.271	131.415	131.56	131.706	131.853	132.002	132.151	132.301
	4	322.12	248.798	145.742	145.638	145.534	145.43	145.327	145.225	145.123	145.022	144.922	144.822	144.723	144.625	144.527	144.43	144.334	144.238	144.143	144.049	143.956	143.864	143.772	143.682	143.592	143.503	143.415	143.328	143.242	143.156	143.072	142.988	142.905	142.823	142.742	142.662	142.582	142.503	142.425	142.348	142.271	142.195	142.12	142.046	141.972	141.899	141.826	141.754
	5	696.918	655.995	588.727	478.322	297.397	297.524	297.652	297.782	297.915	298.05	298.187	298.326	298.467	298.611	298.757	298.906	299.056	299.209	299.365	299.522	299.682	299.845	300.01	300.178	300.349	300.522	300.699	300.878	301.061	301.246	301.435	301.627	301.822	302.02	302.221	302.425	302.632	302.841	303.054	303.268	303.485	303.703	303.924	304.146	304.37	304.596	304.823	305.052
	6	831.527	428.46	171.65	171.539	171.43	171.324	171.219	171.116	171.015	170.916	170.819	170.723	170.63	170.539	170.45	170.364	170.279	170.196	170.115	170.037	169.961	169.886	169.814	169.744	169.677	169.611	169.547	169.486	169.427	169.37	169.315	169.263	169.212	169.164	169.118	169.074	169.032	168.992	168.955	168.919	168.886	168.855	168.826	168.799	168.774	168.752	168.731	168.713
	7	2117.09	889.947	291.823	290.798	289.849	288.971	288.159	287.41	286.72	286.087	285.511	284.99	284.525	284.117	283.767	283.476	283.245	283.075	282.966	282.917	282.928	282.999	283.129	283.316	283.561	283.862	284.22	284.634	285.104	285.63	286.213	286.854	287.55	288.308	289.126	290.004	290.943	291.942	293.004	294.13	295.321	296.575	297.894	299.279	300.729	302.242	303.817	305.454
	8	765.418	658.347	554.253	453.152	355.199	260.676	169.93	83.3289	83.4267	83.5286	83.6345	83.7444	83.8579	83.9752	84.096	84.2202	84.3477	84.4785	84.6123	84.749	84.8887	85.031	85.176	85.3235	85.4735	85.6258	85.7804	85.9371	86.0958	86.2566	86.4191	86.5835	86.7496	86.9173	87.0865	87.2572	87.4292	87.6026	87.7771	87.9528	88.1295	88.3072	88.4858	88.6653	88.8455	89.0264	89.208	89.3901
	9	2673.94	1026.47	313	312.36	311.714	311.061	310.404	309.743	309.084	308.427	307.774	307.125	306.48	305.835	305.189	304.54	303.887	303.227	302.56	301.887	301.206	300.518	299.824	299.123	298.421	297.715	297.007	296.297	295.587	294.876	294.166	293.456	292.747	292.04	291.334	290.629	289.927	289.226	288.526	287.829	287.133	286.439	285.746	285.056	284.367	283.68	282.995	282.312
	10	387.629	302.355	178.997	179.056	179.113	179.167	179.22	179.27	179.318	179.364	179.408	179.449	179.489	179.526	179.562	179.595	179.626	179.656	179.683	179.708	179.731	179.752	179.77	179.787	179.802	179.814	179.825	179.833	179.84	179.844	179.846	179.847	179.845	179.841	179.836	179.828	179.819	179.808	179.794	179.779	179.762	179.744	179.723	179.7	179.676	179.65	179.622	179.592
	11	553.758	511.95	462.33	402.455	329.627	240.876	132.838	132.973	133.106	133.237	133.367	133.495	133.622	133.748	133.873	133.998	134.123	134.247	134.372	134.498	134.624	134.75	134.878	135.007	135.137	135.268	135.401	135.536	135.672	135.811	135.951	136.094	136.238	136.385	136.535	136.687	136.841	136.998	137.158	137.32	137.485	137.654	137.825	137.998	138.175	138.355	138.538	138.724
	12	2859.63	1300.82	544.239	190.835	45.0088	45.7271	46.4108	47.0613	47.6799	48.2677	48.826	49.356	49.8589	50.3358	50.7878	51.2161	51.6218	52.006	52.3696	52.7138	53.0395	53.3478	53.6396	53.9159	54.1776	54.4256	54.6608	54.8842	55.0964	55.2985	55.4912	55.6753	55.8516	56.0208	56.1837	56.341	56.4935	56.6417	56.7865	56.9283	57.068	57.206	57.343	57.4796	57.6163	57.7538	57.8924	58.0328
	13	1010.58	834.044	676.404	535.473	409.432	296.762	196.176	106.582	106.913	107.245	107.576	107.907	108.239	108.57	108.901	109.233	109.564	109.894	110.225	110.555	110.885	111.215	111.544	111.873	112.202	112.53	112.858	113.185	113.512	113.838	114.163	114.488	114.813	115.136	115.459	115.781	116.103	116.424	116.743	117.063	117.381	117.698	118.014	118.33	118.644	118.958	119.27	119.582
	14	549.691	542.989	530.668	508.079	466.738	391.151	252.981	252.942	252.899	252.854	252.805	252.754	252.7	252.642	252.582	252.519	252.452	252.383	252.311	252.236	252.159	252.078	251.995	251.909	251.82	251.729	251.635	251.539	251.44	251.338	251.234	251.127	251.017	250.905	250.791	250.674	250.554	250.432	250.307	250.18	250.051	249.919	249.784	249.647	249.508	249.367	249.223	249.076
	15	1251.75	434.768	121.619	121.467	121.315	121.162	121.011	120.86	120.711	120.564	120.418	120.274	120.13	119.988	119.846	119.704	119.562	119.42	119.276	119.13	118.984	118.836	118.688	118.538	118.387	118.236	118.083	117.931	117.777	117.624	117.471	117.318	117.166	117.016	116.866	116.718	116.571	116.426	116.284	116.144	116.006	115.871	115.74	115.613	115.49	115.375	115.266	115.164
	16	679.474	559.514	411.579	228.456	228.004	227.553	227.102	226.652	226.202	225.752	225.303	224.855	224.407	223.96	223.513	223.067	222.622	222.177	221.732	221.289	220.846	220.404	219.962	219.521	219.081	218.642	218.203	217.765	217.328	216.892	216.457	216.023	215.589	215.157	214.725	214.294	213.864	213.436	213.007	212.58	212.154	211.728	211.304	210.88	210.457	210.035	209.614	209.193
	17	538.539	390.979	213.92	213.601	213.289	212.985	212.689	212.402	212.125	211.863	211.619	211.4	211.21	211.054	210.935	210.853	210.807	210.794	210.81	210.847	210.898	210.956	211.012	211.059	211.088	211.093	211.067	211.005	210.9	210.749	210.549	210.295	209.987	209.623	209.202	208.723	208.187	207.595	206.949	206.25	205.501	204.704	203.863	202.982	202.065	201.115	200.137	199.131
	18	1477.13	591.654	195.803	195.656	195.512	195.369	195.228	195.089	194.951	194.815	194.682	194.549	194.419	194.291	194.164	194.039	193.916	193.794	193.675	193.557	193.441	193.327	193.215	193.104	192.995	192.888	192.783	192.68	192.578	192.479	192.381	192.285	192.191	192.098	192.007	191.919	191.832	191.746	191.663	191.581	191.501	191.423	191.347	191.272	191.199	191.128	191.058	190.99
	19	3739	3237.94	2774.75	2344.01	1941.98	1565.95	1213.91	884.272	575.744	287.207	288.979	290.759	292.547	294.342	296.144	297.951	299.763	301.579	303.399	305.222	307.047	308.874	310.703	312.532	314.36	316.189	318.016	319.842	321.665	323.486	325.303	327.117	328.926	330.73	332.53	334.323	336.11	337.891	339.664	341.43	343.188	344.937	346.678	348.409	350.131	351.843	353.544	355.235
	20	708.751	702.707	694.256	682.302	665.265	640.854	605.748	555.108	481.886	375.863	222.431	222.424	222.42	222.419	222.422	222.427	222.436	222.449	222.465	222.486	222.51	222.54	222.574	222.614	222.659	222.711	222.768	222.833	222.903	222.981	223.065	223.157	223.255	223.36	223.472	223.59	223.715	223.846	223.983	224.126	224.274	224.427	224.585	224.748	224.916	225.087	225.263	225.442
	21	540.715	540.813	540.859	540.785	540.416	539.314	536.381	528.84	509.683	461.168	338.329	338.387	338.443	338.497	338.548	338.596	338.642	338.685	338.725	338.763	338.799	338.832	338.862	338.889	338.914	338.937	338.957	338.974	338.989	339.001	339.011	339.018	339.022	339.024	339.024	339.021	339.015	339.007	338.997	338.984	338.969	338.951	338.93	338.907	338.882	338.854	338.824	338.791
	22	1506.85	1064.8	715.382	431.308	196.101	196.005	195.914	195.827	195.745	195.667	195.593	195.524	195.458	195.397	195.339	195.286	195.236	195.191	195.149	195.112	195.078	195.048	195.022	195	194.981	194.967	194.956	194.949	194.946	194.946	194.95	194.958	194.969	194.984	195.003	195.025	195.051	195.08	195.113	195.149	195.188	195.231	195.278	195.327	195.38	195.437	195.496	195.558
	23	1279.34	978.346	728.291	521.362	350.782	210.559	95.3895	95.4003	95.4424	95.5149	95.6166	95.7464	95.9028	96.0843	96.2891	96.5153	96.7605	97.0228	97.2997	97.589	97.8886	98.1964	98.5103	98.8287	99.15	99.4729	99.7965	100.12	100.443	100.764	101.084	101.402	101.719	102.034	102.347	102.659	102.969	103.278	103.585	103.891	104.195	104.499	104.801	105.102	105.402	105.701	105.999	106.296
	24	368.494	368.178	367.087	363.745	353.885	325.154	241.809	241.877	241.946	242.016	242.088	242.161	242.235	242.311	242.387	242.465	242.545	242.625	242.707	242.791	242.875	242.961	243.048	243.136	243.226	243.316	243.408	243.502	243.596	243.692	243.789	243.887	243.986	244.087	244.189	244.292	244.396	244.501	244.608	244.716	244.825	244.936	245.048	245.162	245.277	245.393	245.511	245.631
	25	1933.74	967.169	444.009	159.44	159.756	160.072	160.387	160.703	161.018	161.334	161.651	161.968	162.286	162.604	162.924	163.245	163.567	163.89	164.215	164.541	164.869	165.199	165.53	165.864	166.199	166.536	166.876	167.218	167.562	167.908	168.257	168.608	168.962	169.318	169.676	170.037	170.401	170.767	171.136	171.507	171.881	172.257	172.636	173.018	173.402	173.789	174.178	174.569
	26	1113.46	861.785	655.979	487.59	349.663	236.492	143.403	66.5628	66.3617	66.1641	65.9701	65.7795	65.5921	65.4077	65.226	65.0467	64.8697	64.6947	64.5215	64.3499	64.18	64.0115	63.8446	63.6792	63.5154	63.3534	63.1932	63.0351	62.8788	62.7242	62.5716	62.4211	62.2726	62.1262	61.9819	61.8397	61.6995	61.5614	61.4252	61.2909	61.1584	61.0276	60.8983	60.7706	60.6443	60.5193	60.3956	60.2729
	27	557.625	91.3959	91.3845	91.373	91.3615	91.35	91.3385	91.3269	91.3154	91.3038	91.2922	91.2806	91.269	91.2574	91.2458	91.2341	91.2225	91.2108	91.1992	91.1875	91.1758	91.1641	91.1524	91.1407	91.129	91.1173	91.1056	91.0939	91.0822	91.0704	91.0587	91.047	91.0353	91.0236	91.0118	91.0001	90.9884	90.9767	90.965	90.9533	90.9416	90.9299	90.9182	90.9066	90.8949	90.8833	90.8716	90.86
	28	296.689	295.378	293.324	289.877	283.812	272.821	252.544	214.727	143.704	143.47	143.237	143.004	142.772	142.541	142.31	142.08	141.851	141.622	141.394	141.167	140.94	140.714	140.488	140.263	140.039	139.815	139.592	139.37	139.149	138.928	138.708	138.489	138.27	138.052	137.835	137.619	137.403	137.188	136.974	136.76	136.546	136.334	136.122	135.91	135.699	135.488	135.277	135.067
	29	1197.39	800.891	477.568	214.234	214.287	214.343	214.401	214.46	214.521	214.586	214.653	214.723	214.796	214.873	214.953	215.036	215.122	215.212	215.304	215.399	215.498	215.598	215.702	215.808	215.916	216.027	216.14	216.254	216.37	216.488	216.608	216.728	216.85	216.974	217.098	217.223	217.35	217.478	217.606	217.736	217.867	218	218.134	218.27	218.407	218.547	218.688	218.832
	30	1441.76	1184.48	935.861	695.468	463.054	238.481	239.097	239.712	240.327	240.94	241.553	242.164	242.774	243.382	243.988	244.592	245.194	245.794	246.391	246.986	247.577	248.166	248.752	249.334	249.913	250.489	251.06	251.628	252.193	252.753	253.309	253.861	254.408	254.951	255.489	256.023	256.552	257.076	257.595	258.109	258.618	259.122	259.62	260.113	260.601	261.083	261.559	262.03
	31	465.407	447.406	413.674	350.064	229.653	229.441	229.231	229.023	228.818	228.614	228.412	228.213	228.015	227.82	227.626	227.435	227.245	227.057	226.871	226.686	226.504	226.323	226.144	225.966	225.791	225.617	225.444	225.273	225.104	224.937	224.771	224.606	224.443	224.282	224.122	223.964	223.807	223.652	223.498	223.346	223.195	223.046	222.898	222.751	222.606	222.462	222.32	222.179
	32	1000.13	991.343	978.327	959.398	932.215	893.53	838.837	761.893	654.059	503.368	293.202	294.121	295.04	295.957	296.874	297.789	298.703	299.616	300.527	301.437	302.345	303.252	304.156	305.058	305.958	306.855	307.75	308.642	309.532	310.418	311.302	312.182	313.058	313.931	314.801	315.667	316.528	317.386	318.239	319.088	319.933	320.773	321.608	322.439	323.264	324.085	324.9	325.71
	33	587.386	151.386	151.341	151.299	151.259	151.219	151.179	151.14	151.103	151.068	151.037	151.008	150.983	150.962	150.944	150.929	150.917	150.906	150.898	150.892	150.886	150.882	150.879	150.876	150.874	150.872	150.871	150.871	150.872	150.873	150.876	150.88	150.885	150.892	150.9	150.91	150.923	150.938	150.956	150.976	151	151.027	151.057	151.09	151.125	151.162	151.202	151.245
	34	490.572	470.434	421.173	300.154	300.024	299.895	299.768	299.643	299.519	299.397	299.277	299.158	299.041	298.925	298.811	298.699	298.589	298.48	298.373	298.268	298.165	298.063	297.963	297.865	297.769	297.675	297.582	297.492	297.403	297.316	297.231	297.148	297.067	296.987	296.91	296.835	296.762	296.69	296.621	296.553	296.488	296.425	296.364	296.304	296.247	296.192	296.139	296.088
	35	1125.84	976.577	853.383	743.149	638.986	537.836	438.866	342.44	249.45	160.919	77.7713	77.6212	77.4797	77.3464	77.2207	77.1023	76.9907	76.8856	76.7867	76.6941	76.6219	76.5521	76.4845	76.419	76.3555	76.294	76.2344	76.1765	76.1202	76.0656	76.0124	75.9607	75.9104	75.8613	75.8137	75.7748	75.7364	75.6987	75.6615	75.6248	75.5885	75.5527	75.5173	75.4822	75.4475	75.413	75.3789	75.3449
	36	1011.82	896.98	766.535	618.387	450.214	259.418	259.729	260.037	260.342	260.644	260.942	261.237	261.529	261.818	262.103	262.385	262.663	262.938	263.209	263.477	263.741	264.001	264.258	264.511	264.76	265.006	265.248	265.486	265.72	265.95	266.177	266.399	266.618	266.833	267.044	267.25	267.453	267.652	267.847	268.038	268.225	268.407	268.586	268.761	268.931	269.098	269.26	269.419
	37	2559.12	1513.23	881.432	500.533	272.434	137.595	59.5377	59.5037	59.4795	59.4652	59.4606	59.4656	59.4803	59.5045	59.538	59.581	59.6331	59.6944	59.7646	59.8435	59.9306	60.0253	60.1266	60.2335	60.3451	60.4624	60.5897	60.7335	60.8818	61.0344	61.1915	61.3529	61.5189	61.6894	61.8644	62.0441	62.2287	62.4184	62.6135	62.8143	63.0208	63.2329	63.4507	63.674	63.9028	64.1371	64.3769	64.6221
	38	277.667	143.019	72.04	34.8194	15.3845	5.27178	5.25704	5.24086	5.22381	5.20637	5.18902	5.17235	5.1649	5.155	5.14585	5.1374	5.12962	5.12223	5.10341	5.09293	5.08569	5.09586	5.09969	5.10357	5.10744	5.11126	5.11498	5.11858	5.12201	5.12524	5.12824	5.13098	5.13343	5.13558	5.13739	5.13884	5.13993	5.14063	5.14093	5.14081	5.14027	5.1393	5.13788	5.13602	5.13369	5.13091	5.12814	5.14977
	39	376.943	366.663	344.615	298.61	203.073	203.066	203.057	203.045	203.032	203.016	202.997	202.977	202.954	202.929	202.902	202.872	202.841	202.808	202.772	202.734	202.694	202.653	202.609	202.563	202.515	202.466	202.414	202.36	202.305	202.248	202.188	202.127	202.065	202	201.934	201.865	201.796	201.724	201.651	201.576	201.499	201.421	201.341	201.26	201.177	201.093	201.007	200.919
	40	604.609	551.686	487.823	410.77	317.829	205.758	205.892	206.024	206.155	206.284	206.411	206.537	206.661	206.784	206.905	207.024	207.142	207.258	207.372	207.485	207.596	207.706	207.813	207.92	208.024	208.127	208.229	208.329	208.427	208.523	208.618	208.712	208.803	208.894	208.982	209.069	209.154	209.238	209.32	209.401	209.48	209.557	209.633	209.707	209.779	209.85	209.92	209.987
	41	826.935	403.986	404.096	404.202	404.304	404.4	404.49	404.576	404.656	404.732	404.804	404.871	404.934	404.991	405.043	405.087	405.123	405.151	405.168	405.176	405.173	405.161	405.141	405.113	405.079	405.041	405	404.96	404.921	404.886	404.858	404.836	404.824	404.824	404.835	404.86	404.9	404.954	405.024	405.111	405.213	405.332	405.466	405.617	405.782	405.961	406.155	406.361
	42	913.593	877.307	833.336	779.214	711.855	627.389	520.954	386.441	216.169	215.204	214.244	213.29	212.342	211.4	210.464	209.533	208.607	207.687	206.773	205.864	204.96	204.061	203.168	202.279	201.396	200.518	199.645	198.776	197.913	197.055	196.201	195.352	194.508	193.668	192.834	192.004	191.178	190.357	189.541	188.729	187.922	187.119	186.32	185.526	184.737	183.952	183.171	182.394
	43	602.807	595.128	583.765	567.876	546.334	517.634	479.742	429.877	364.151	276.982	160.047	160.527	161.007	161.488	161.969	162.452	162.935	163.42	163.905	164.392	164.88	165.369	165.859	166.351	166.844	167.338	167.834	168.331	168.83	169.331	169.833	170.337	170.842	171.35	171.858	172.369	172.881	173.396	173.912	174.429	174.949	175.471	175.994	176.519	177.046	177.575	178.106	178.639
	44	228.521	209.557	175.735	114.41	114.17	113.956	113.765	113.597	113.452	113.328	113.225	113.141	113.078	113.032	113.005	112.995	113.001	113.022	113.058	113.109	113.173	113.25	113.339	113.44	113.552	113.675	113.809	113.952	114.106	114.269	114.442	114.623	114.813	115.011	115.218	115.433	115.657	115.888	116.128	116.377	116.633	116.895	117.164	117.439	117.719	118.004	118.295	118.59
	45	983.679	970.307	955.133	934.409	901.685	846.824	754.821	604.472	367.035	366.833	366.619	366.394	366.157	365.908	365.648	365.378	365.096	364.804	364.502	364.189	363.867	363.534	363.191	362.84	362.478	362.107	361.728	361.339	360.941	360.535	360.12	359.697	359.266	358.826	358.379	357.924	357.461	356.99	356.512	356.026	355.534	355.034	354.527	354.013	353.493	352.966	352.432	351.892
	46	2922.31	2443.07	2026.88	1665.96	1353.19	1082.18	847.282	643.521	466.58	312.708	178.66	177.794	176.933	176.078	175.228	174.382	173.542	172.708	171.878	171.053	170.234	169.419	168.61	167.805	167.006	166.212	165.422	164.638	163.858	163.083	162.314	161.549	160.789	160.033	159.283	158.537	157.797	157.06	156.329	155.603	154.881	154.164	153.451	152.744	152.04	151.342	150.648	149.959
	47	914.404	660.179	427.623	214.411	214.237	214.065	213.894	213.725	213.557	213.392	213.228	213.066	212.906	212.748	212.591	212.437	212.284	212.133	211.984	211.837	211.691	211.546	211.404	211.262	211.122	210.984	210.847	210.711	210.577	210.444	210.313	210.183	210.055	209.928	209.803	209.68	209.559	209.439	209.321	209.206	209.092	208.981	208.872	208.765	208.661	208.559	208.459	208.362
	48	1790.82	1289.32	873.021	527.294	239.859	240.324	240.79	241.257	241.725	242.193	242.662	243.133	243.604	244.076	244.549	245.023	245.498	245.975	246.452	246.931	247.411	247.892	248.374	248.858	249.342	249.828	250.315	250.804	251.293	251.784	252.275	252.768	253.262	253.757	254.253	254.75	255.249	255.748	256.248	256.749	257.251	257.754	258.258	258.762	259.268	259.774	260.28	260.788
	49	1429.57	1002.06	663.077	393.24	177.262	177.01	176.759	176.508	176.258	176.009	175.762	175.517	175.274	175.033	174.794	174.556	174.321	174.088	173.856	173.625	173.397	173.17	172.945	172.722	172.502	172.284	172.068	171.856	171.647	171.443	171.242	171.046	170.855	170.67	170.49	170.316	170.149	169.989	169.836	169.691	169.554	169.424	169.303	169.191	169.087	168.992	168.907	168.83
	50	1979.26	656.373	178.717	179.322	179.955	180.615	181.302	182.016	182.755	183.52	184.311	185.126	185.966	186.829	187.716	188.626	189.559	190.513	191.49	192.488	193.506	194.545	195.604	196.683	197.78	198.897	200.031	201.183	202.353	203.54	204.743	205.962	207.196	208.446	209.71	210.997	212.307	213.64	214.995	216.371	217.767	219.183	220.618	222.07	223.54	225.026	226.528	228.045
[truncated: 752 more columns]
