# Supplementary material for: Impact of Ebola virus nucleoprotein on VP40 virus-like particle production: a computational approach
Source: Commun Biol. 2024 May 25;7:634. doi: 10.1038/s42003-024-06300-8 (PMC11128010; doi:10.1038/s42003-024-06300-8)
Supplement: Supplementary file 5 — Supplemental Data 7-8 [file 42003_2024_6300_MOESM5_ESM.xlsx]

## Sheet: Suppl Data 7
VLP production	Rank	Time (h)
		0	1	2	3	4	5	6	7	8	9	10	11	12	13	14	15	16	17	18	19	20	21	22	23	24	25	26	27	28	29	30	31	32	33	34	35	36	37	38	39	40	41	42	43	44	45	46	47
Empty VLP	1	0	0	0	0	0	1.11707	310.498	778.103	1234.66	1684.06	2168.48	2980.69	3800.26	4617.68	5435.57	6377.51	6707.74	6707.77	6707.77	6707.77	6707.77	6707.77	6707.77	6707.77	6707.77	6707.77	6707.77	6707.77	6707.77	6707.77	6707.77	6707.77	6707.77	6707.77	6707.77	6707.77	6707.77	6707.77	6707.77	6707.77	6707.77	6707.77	6707.77	6707.77	6707.77	6707.77	6707.77	6707.77
	2	0	220.657	1239.71	2925.84	5153.19	7836.18	10916.1	14251.6	17231.2	19935.4	22434.3	24759.6	26924.8	28956.5	30859.9	32651.8	34337.2	35929.1	37430.7	38851.8	40198.2	41472.5	42681.9	43829.8	44918	45951.4	46933.9	47866.4	48752.7	49595.2	50395.9	51157.3	51881.4	52570.5	53225.8	53848.6	54441.4	55005	55541.4	56051.9	56537.6	56999.6	57439.5	57858	58256.4	58635.4	58996.1	59339.5
	3	0	256.099	1381.47	3214.8	5614.27	8485.25	11763.4	15330.4	18615.5	21581.1	24293.7	26812.5	29178.9	31390.6	33478.3	35438	37285.6	39033.4	40683.7	42252.7	43735.4	45144	46486.6	47757	48968.1	50118.7	51212.5	52257.9	53250.9	54195.7	55099.4	55958.5	56776.1	57557.3	58301.6	59010.8	59686.6	60333.9	60949	61535.3	62095.9	62630.9	63139.8	63625.4	64090.3	64533.1	64955.4	65358.3
	4	0	286.167	1499.25	3448.24	5976.87	8985.52	12407.3	16195.9	20317.5	24746.5	29467	34465	39726.5	45238.5	50989.3	56964	63097	69204.5	75091.6	80698.6	86032.6	91110.9	95949.7	100565	104972	109181	113204	117051	120732	124256	127631	130865	133965	136939	139791	142529	145151	147659	150082	152410	154647	156795	158859	160841	162746	164577	166338	168029
	5	0	273.248	1453.21	3362.29	5849.14	8813.68	12188.7	15928.3	20001.5	24384.4	29020.9	33419.2	37389.8	41012.1	44363.8	47562.5	50591.1	53488.1	56237.2	58874	61379.1	63781.7	66071.7	68260.5	70354.8	72351.5	74261.4	76088.7	77828.9	79503.2	81096.8	82629	84091.7	85492.6	86837	88118.7	89351.5	90528.5	91653	92735.8	93769.2	94758.7	95709.9	96617.9	97487.9	98324	99122	99886.9
	6	0	309.498	1595.62	3644.35	6286.15	9413.42	12958.1	16873.8	21127	25692.2	30549.3	35682.1	41070.3	46696.7	52559	58647.2	64884.8	70870.1	76231.4	81275.3	86066.6	90635.2	94999.3	99172.9	103168	106998	110670	114194	117577	120828	123951	126954	129843	132623	135296	137870	140345	142727	145021	147229	149354	151400	153374	155282	157114	158876	160573	162208
	7	0	225.074	1245.26	2928.36	5150.16	7826.14	10898.7	14326.6	18076.5	21945.7	25382.3	28543.2	31483.5	34230.1	36805.5	39226	41506.8	43658	45690.6	47611.7	49428.7	51149.5	52781.4	54329.3	55798.8	57194.5	58521.8	59784.1	60985.1	62126.8	63212.5	64245.8	65229.6	66166	67056.8	67904.8	68712.7	69482.8	70215.9	70913.7	71578.2	72211.5	72815	73389.5	73936.5	74457.5	74954.4	75428
	8	0	109.44	659.813	1602.6	2886.84	4462.46	6307.62	8420.28	10780.2	13361.1	16152.4	19153.8	22355.4	25741.1	29307.5	33046.8	36954.7	41022.5	45112.6	48998.8	52700.7	56221.7	59566.7	62770.7	65847.9	68807.7	71659.3	74407.4	77055.6	79611	82077.7	84455.7	86754.6	88973	91116	93184.5	95179.7	97104.1	98960.5	100748	102468	104122	105713	107247	108724	110146	111515	112834
	9	0	213.692	1204.07	2846.28	5019.43	7641.07	10654.5	14017.3	17479.5	20548.2	23363.7	25967.2	28380.2	30602.9	32671.8	34619.8	36463.1	38205.1	39854.9	41416.5	42897.1	44303	45636.9	46903	48105.7	49248.1	50333.4	51361.3	52339.9	53272.6	54159.9	55003.7	55805.9	56569	57291.8	57980.6	58638.7	59264.4	59859.5	60425	60960.5	61473.7	61962.1	62426.7	62867.4	63286.2	63687.6	64069.5
	10	0	256.09	1348.12	3124.08	5452.24	8244.08	11439.1	14995.2	18881.4	23075.2	27558	32317.5	37340.4	42613.1	48057.6	53361	58335.4	63004.1	67399.5	71546.4	75466.2	79178.2	82697.1	86036.4	89206.8	92218.2	95079.6	97799.1	100384	102842	105178	107401	109514	111524	113435	115252	116980	118624	120189	121679	123098	124450	125738	126966	128135	129249	130309	131319
	11	0	283.876	1493.34	3442.19	5973.21	8985.81	12405.3	15884	18947.4	21738.7	24315.7	26713.7	28957.3	31060.9	33038	34899.8	36659	38321.4	39896.3	41390.4	42811.9	44165	45453	46680.1	47848.9	48963.8	50028.9	51046	52016.5	52943.9	53831.6	54681.2	55492.9	56270	57014.1	57724.7	58405	59057.1	59680	60277.6	60850.1	61397.4	61922.4	62425.3	62906	63367.3	63808.2	64232
	12	0	44.7365	296.494	746.359	1377.22	2172.75	3120.54	4210.7	5434.14	6786.11	8257.52	9839.54	11528.8	13320.6	15208	17155.9	19054.1	20873	22627.5	24322.7	25962.3	27550	29088.2	30579.3	32026.2	33430.5	34794.5	36119.6	37407.8	38660.3	39878.6	41064	42217.6	43340.8	44434.3	45499.3	46536.6	47547.1	48531.8	49491.2	50426.4	51337.9	52226.6	53092.9	53937.6	54761.2	55564.5	56347.8
	13	0	268.235	1421.81	3291.97	5733.87	8651.45	11979.9	15674.6	19701.6	24034.4	28654.9	33548.8	38705.3	44119.2	49776.6	55670.3	61794.5	68130.8	74642.1	81191.3	87453.5	93341.4	98916.4	104209	109241	114030	118581	122874	126972	130920	134692	138317	141791	145109	148296	151336	154252	157040	159700	162249	164681	167009	169231	171352	173385	175318	177170	178936
	14	0	35.65	251.328	642.505	1195.14	1895.5	2733.38	3700.19	4786.95	5986.41	7293.19	8702.72	10211	11814.7	13508.3	15289.8	17145.9	19024.8	20859.8	22634.3	24350.4	26011.3	27619.5	29177.8	30688.6	32153.9	33575.6	34955.6	36295	37595.4	38857.9	40085.5	41278.5	42439.4	43569.3	44668.3	45738.5	46779.6	47793.1	48779.8	49739.8	50674.5	51584.3	52469.5	53331.6	54170.3	54986.7	55781.9
	15	0	188.042	1081.31	2578.73	4575.43	6998.62	9797.22	12933.9	16377.8	19975.2	23308	26358.8	29166.4	31773.8	34214.6	36492.1	38627	40635.3	42515.9	44290	45958.6	47528.1	49011.5	50407.6	51723.7	52969.2	54143.1	55250.4	56299.5	57290.4	58225.2	59109	59946.3	60736.4	61482.8	62188.8	62858.1	63489.7	64086.1	64650.7	65185.6	65691	66168.4	66619.7	67047.4	67452.3	67834.2	68195.4
	16	0	292.611	1519.69	3489.7	6038.88	8489.97	10616.5	12530.6	14272	15867.8	17333.4	18692.1	19959.4	21146.8	22261.1	23309.8	24300.6	25239.6	26130.7	26977.2	27782.7	28550.3	29282.8	29982.5	30651.2	31291.1	31903.6	32490.4	33052.6	33591.4	34108.2	34604.3	35080.5	35537.7	35976.5	36397.7	36802.3	37191.2	37565.1	37924.2	38269.2	38600.7	38919.3	39225	39517.2	39795.4	40061.5	40317.4
	17	0	289.248	1495.56	3433.62	5950.43	8945.08	12349.9	16118.5	20220.4	24633.4	29338	34263.9	38990.8	43358	47436.3	51265	54870.5	58275.2	61497.4	64551.9	67451.6	70207.9	72830.3	75327.3	77706.3	79974.2	82137.2	84200.6	86168.9	88048.7	89846	91563.7	93206.4	94778.2	96282.5	97722.4	99100.9	100421	101684	102893	104051	105160	106222	107239	108213	109146	110040	110897
	18	0	30.3654	226.176	586.871	1098.93	1750.7	2532.16	3435.23	4451.37	5526.1	6560.49	7549.37	8496.73	9405.74	10279.2	11119.6	11929.1	12709.6	13462.7	14189.4	14891.6	15570.9	16228.4	16865.1	17482.1	18080.2	18660.2	19222.9	19768.9	20299	20813.6	21313.4	21798.9	22270.6	22728.9	23174.3	23607.1	24027.9	24437	24834.7	25221.4	25597.5	25963.1	26318.7	26664.6	27000.9	27328	27646.2
	19	0	307.346	1577.94	3606.84	6228.4	9334.38	12853.1	16737.3	20916.8	24977.7	28695.4	32125.6	35309	38265.3	41024.1	43618.2	46066.2	48381.9	50575.1	52655.6	54632.4	56513.6	58306.5	60017.2	61651.4	63213.5	64707.8	66137.8	67506.6	68817.6	70073.9	71278.2	72433.2	73541.3	74605	75626	76606.1	77546.8	78450.3	79317.8	80150.9	80951.1	81719.9	82458.4	83168.2	83850.2	84505.5	85135.1
	20	0	0	0	0	0	23.3298	403.068	803.636	1167.87	1240.44	1240.97	1240.97	1240.97	1240.97	1240.97	1240.97	1240.97	1240.97	1240.97	1240.97	1240.97	1240.97	1240.97	1240.97	1240.97	1240.97	1240.97	1240.97	1240.97	1240.97	1240.97	1240.97	1240.97	1240.97	1240.97	1240.97	1240.97	1240.97	1240.97	1240.97	1240.97	1240.97	1240.97	1240.97	1240.97	1240.97	1240.97	1240.97
	21	0	281.304	1487.83	3434.9	5965.96	8977.52	12399.8	16186.3	20306	24714.7	29041.4	32939.5	36553.4	39928.8	43092.4	46069.2	48877.1	51531.3	54047.1	56433.7	58702.3	60859.9	62913.2	64870.9	66737.1	68519.5	70221.1	71849	73404.6	74894.4	76319.7	77685.2	78992.7	80245.1	81445.9	82595.4	83698.8	84755.3	85769.2	86741.3	87673.1	88567.9	89424.4	90247.8	91036	91792.7	92517.3	93210.7
	22	0	44.9693	295.532	742.854	1369.45	2159.13	3098.53	4175.38	5383.38	6715.64	8165.51	9727.99	11397.8	13171.5	15045.7	17006.4	18974.6	20848	22648.3	24388	26069.8	27700	29279	30810.3	32297	33739.5	35141.4	36503.8	37827.6	39116	40368.9	41587.9	42775.2	43930.3	45055.4	46151.3	47218.2	48258.1	49271.1	50258	51220.4	52158	53072.1	53963.6	54832.3	55679.6	56506	57311.5
	23	0	308.167	1589.14	3633.36	6272.4	9397.6	12938.8	16847.8	21090.6	25641.5	30478.9	35565.4	40612.3	45271.4	49617.6	53654.8	57467.3	61099.2	64565	67869.2	71021	74032.1	76911.5	79667.6	82309.3	84833.6	87248.3	89561.6	91780.5	93905	95939	97889.8	99759.9	101554	103275	104924	106508	108027	109485	110884	112227	113516	114754	115943	117082	118175	119224	120232
	24	0	284.057	1493.7	3442.81	5976.49	8992.65	12423.4	16222.1	20355.3	24799	29535.6	34553.1	39832.1	45331	50785.2	55618.7	60125.3	64377.9	68408.9	72238.4	75882.6	79354.9	82667.7	85831.4	88856.5	91751.2	94521.2	97176.2	99718.8	102155	104492	106733	108881	110944	112923	114822	116645	118397	120078	121694	123247	124738	126171	127549	128873	130145	131369	132545
	25	0	87.1607	616.601	1580.34	2925.01	4594.73	6555.81	8795.09	11296.7	14038.9	17005.2	20185.4	23570.7	27160	30943.3	34910.2	38987.1	42913.9	46650.7	50224.9	53649.3	56899.8	60020.4	63034.4	65944.1	68749.1	71455.9	74071.1	76595.9	79031.5	81381.6	83650.4	85845	87961.7	90003.5	91973.5	93879	95716.6	97489.3	99200.9	100853	102450	103990	105476	106911	108296	109633	110923
	26	0	72.2872	523.502	1368.5	2548.89	4019.56	5762.87	7762.55	9993.11	12441.7	15070.6	17595.5	19980.8	22245.5	24398.9	26448.8	28393.6	30248.4	32018.5	33719	35345.8	36912.6	38410.7	39854.2	41235	42567.9	43845.6	45076.7	46262	47400.3	48501.2	49556.6	50576.3	51554.5	52495.4	53405.2	54277.7	55119.9	55931.3	56711	57465.7	58190.1	58887.3	59562.1	60208.9	60832.3	61434.6	62012.4
	27	0	298.744	1547.79	3548.99	6139.93	9214.59	12704.8	16565	20761.8	25271.8	30075	35158.2	40508.4	46113.9	51961.2	58041.5	64342.3	70855.8	77558	84336.9	90736.3	96568.1	102088	107343	112364	117167	121768	126177	130405	134463	138359	142100	145696	149152	152474	155671	158745	161703	164549	167288	169923	172451	174812	177045	179201	181280	183284	185214
	28	0	194.469	1105.7	2628.59	4656.57	7115.67	9953.77	13132.9	16615.4	20100.9	23161	25971.6	28580.2	30984.9	33164.5	35226.4	37172.7	39010.5	40768.2	42425.6	43991	45489.7	46901.6	48239	49511	50723.6	51866.8	52952.2	53985.1	54971.9	55903.1	56787.6	57626.9	58428	59191	59911.8	60596	61245.7	61863.6	62453.2	63014.1	63545.1	64049.3	64529.3	64985.5	65419.1	65834.9	66226.8
	29	0	193.578	1091.7	2591.27	4588.28	7010.15	9805.63	12845.4	15640.7	18167	20494.5	22653.5	24662.3	26537	28289.5	29929.8	31464.5	32903.2	34253.8	35523.7	36719.6	37847.8	38912.3	39914.7	40860	41751.8	42592.2	43385.7	44136.1	44844.5	45514.9	46147.7	46745.4	47310.3	47843.3	48347.5	48823.6	49274.3	49699.9	50102.7	50483	50842.6	51182.2	51503.4	51807	52093.8	52365.4	52621.9
	30	0	45.7846	296.807	743	1367.11	2152.42	3088.1	4161.23	5362.35	6685.04	8122.68	9669.38	11319.1	13068.1	14912.2	16848.4	18875.8	20989	23160.8	25281.3	27281.2	29199.4	31050.7	32843.4	34582.5	36271.5	37913.5	39510.6	41064.7	42577.5	44050.7	45485.6	46883.7	48246.1	49574	50868.3	52130.1	53360.4	54560	55729.7	56870.5	57982.8	59056.9	60103.1	61124	62120.2	63093.5	64042.9
	31	0	302.567	1566.57	3589.61	6205.72	9306.81	12821.2	16702.4	20910.1	25204.9	29168.5	32823.2	36215.6	39379.2	42341	45123.2	47744.1	50218.6	52560.6	54780.7	56887.5	58890.1	60796.5	62613.3	64346.4	66001.2	67582.5	69094.4	70540.7	71925	73250.5	74519.9	75736	76901.7	78019.6	79091.8	80120.5	81107.7	82054.8	82964	83836.3	84673.9	85477.8	86250	86991.7	87704	88388.4	89045.7
	32	0	53.1051	329.965	818.04	1496.54	2346.82	3356.13	4512.7	5807.4	7231.11	8776.96	10438.9	12212	14091.5	16073.8	18155.8	20321.9	22497.8	24596.3	26620.9	28577.4	30469.5	32299.9	34077.5	35806.7	37488.5	39124.8	40717.6	42268.6	43778.9	45249.5	46682.1	48078.2	49438.9	50765.1	52057.8	53318	54546.2	55743.3	56910.4	58048.1	59158.2	60241.5	61298.1	62329.1	63335	64316.3	65274.3
	33	0	309.322	1588.61	3623.39	6225.59	8774.73	11018	13025.2	14838	16494.1	18012.2	19416.9	20719.2	21930.3	23061	24122.4	25123.5	26071.1	26968.9	27820.6	28630.3	29400.6	30135.1	30836.2	31505.7	32145.4	32757.1	33342.7	33903.3	34439.9	34954.3	35447.2	35919.9	36373.2	36808.3	37225.8	37626.5	38011.1	38380.1	38734.3	39074.2	39400.5	39714	40015.1	40304.1	40581.7	40848.3	41104.3
	34	0	0	0	0	0	24.1172	394.206	785.552	1179.51	1574.44	2119.84	2773.74	2937.27	2938.48	2938.48	2938.48	2938.48	2938.48	2938.48	2938.48	2938.48	2938.48	2938.48	2938.48	2938.48	2938.48	2938.48	2938.48	2938.48	2938.48	2938.48	2938.48	2938.48	2938.48	2938.48	2938.48	2938.48	2938.48	2938.48	2938.48	2938.48	2938.48	2938.48	2938.48	2938.48	2938.48	2938.48	2938.48
	35	0	302.776	1576.31	3613.71	6246.58	9366.7	12904.6	16812	21054.8	25607.2	30451	35569	40948.2	46581.4	52452.4	58560.8	64898.7	71458.6	78241	85229.1	92364.2	99471.8	106147	112466	118485	124237	129736	135000	140043	144876	149512	153960	158229	162328	166265	170048	173684	177177	180537	183766	186871	189858	192730	195492	198147	200701	203157	205522
	36	0	78.3842	566.687	1478.32	2748.05	4327.69	6194.45	8333.39	10717.6	13325.1	16061.7	18677.7	21151.9	23501.8	25737.5	27866.7	29899.6	31842.5	33697.4	35471.5	37171.2	38802.6	40370.5	41877.8	43327.5	44722.3	46064.8	47356.8	48600.6	49798.6	50952.5	52063.6	53133.6	54164.1	55156.8	56113.3	57034.4	57921.7	58776.8	59600.5	60394.2	61159.2	61896.2	62606.3	63290.3	63949.3	64584.4	65196.3
	37	0	79.3788	568.992	1475.85	2742.67	4318.59	6173.45	8300.66	10674.4	13276	16093	19121.7	22355.3	25782.5	29387.1	33005.8	36323.4	39476.9	42489.5	45378.7	48154.1	50817.4	53384.5	55848.2	58225.6	60513.8	62717.8	64846.1	66894.3	68873	70780.8	72620.4	74398.2	76110.3	77764.7	79360.5	80899.5	82387.7	83821.7	85207.2	86545.4	87835.7	89083	90287.1	91449.4	92573.3	93657.5	94705
	38	0	297.025	1540.27	3526.04	6091.79	9133.43	12581.8	16386.4	20522.1	24939.6	29022.8	32598.6	35917.2	39022.4	41900.9	44502.4	46967	49305.2	51533.1	53675.6	55718	57667.7	59531.8	61331.6	63050.4	64702.3	66290.1	67818.5	69293.4	70717.6	72083.1	73396.8	74662.4	75881.4	77055.2	78186	79277.1	80330.8	81345.7	82325.1	83267.6	84175.4	85050.4	85894.4	86708.6	87491.9	88248.2	88976.6
	39	0	0	0	0	0	38.7377	440.571	853.453	1269.05	1686.91	2300.49	3058.62	3831.2	4608.44	5451.14	6498.5	7576.11	8654.16	9576.88	9971.81	10037.5	10042	10042.1	10042.1	10042.1	10042.1	10042.1	10042.1	10042.1	10042.1	10042.1	10042.1	10042.1	10042.1	10042.1	10042.1	10042.1	10042.1	10042.1	10042.1	10042.1	10042.1	10042.1	10042.1	10042.1	10042.1	10042.1	10042.1
	40	0	49.9712	318.402	795.033	1458.92	2292.2	3256.33	4186.84	5067.51	5903.52	6697.69	7453.25	8179.23	8875.69	9545.56	10191.2	10815	11418.5	12001.8	12566.2	13112.7	13642.4	14156.4	14655.7	15140.4	15610.9	16068.3	16513.1	16945.8	17366.8	17776.7	18175.6	18564	18942.3	19310.8	19669.7	20019.7	20360.3	20692.6	21016.5	21332.4	21640.3	21940.6	22233.2	22518.6	22796.9	23068.7	23333.7
	41	0	93.338	646.415	1644.94	3027.2	4739.41	6742.92	9017.45	11550.3	14323.8	17178.2	19816.5	22308.9	24685.2	26942.7	29096	31160.9	33136.7	35026.2	36844	38591.4	40265.3	41876.9	43429.8	44921.3	46357.3	47744.1	49079.9	50365.6	51608	52807.7	53963.3	55078.2	56156.3	57196.6	58199.2	59168.5	60105.6	61009.4	61881.8	62726	63541.5	64328.1	65088.3	65824.1	66534.3	67219.7	67882.6
	42	0	317.3	1628.17	3714.12	6401.39	9578.08	13171.3	17085.3	20884.3	24331.8	27491.6	30407.9	33114.7	35638.9	38002.4	40223.1	42315.1	44290.2	46159.6	47932	49615.4	51218.1	52745.7	54202.7	55594	56924.4	58197.2	59415.9	60583.6	61703.1	62776.9	63807.8	64797.9	65749.2	66662.9	67541.3	68385.6	69197.4	69978.3	70729.9	71453	72149	72818.9	73464.4	74086.1	74685.1	75261.9	75817.5
	43	0	27.9717	245.754	663.161	1261.79	1989.49	2692.75	3356.84	3985.74	4582.85	5149.44	5689.75	6206.2	6702.18	7178.38	7637.04	8078.74	8505.1	8916.94	9314.87	9700.74	10074	10436.2	10787.3	11128	11459.5	11781.1	12093.7	12398.2	12693.8	12981.8	13262.2	13535	13800.8	14059.9	14312.1	14558.1	14798	15031.4	15259	15481.3	15697.7	15908.6	16114.5	16315.3	16511.2	16702.1	16888.5
	44	0	81.8916	586.115	1516	2816.54	4430.24	6332.37	8512.06	10945.9	13555.7	16084.4	18468.5	20725.6	22867.5	24903.6	26839.9	28681.4	30450.9	32142.7	33771.9	35335.2	36836.4	38282.1	39669.1	41006.6	42290.1	43529.4	44718.9	45868.8	46972.2	48038.9	49062.8	50053.2	51003.9	51923.9	52807	53661.7	54482.2	55276.4	56039.3	56777.2	57486.4	58172.3	58831.7	59469.3	60082.7	60675	61245.6
	45	0	74.5368	538.083	1406.2	2620.49	4133.18	5919.76	7969.95	10244	12523.6	14664.4	16685.5	18599.7	20417.4	22146.7	23794.4	25362.1	26860.5	28295.2	29669.4	30987.6	32251.8	33464.2	34628.9	35748	36822.3	37855.6	38848.9	39803.2	40721.7	41604.6	42453.9	43271.3	44057.2	44814	45541.7	46242.5	46916.3	47565.2	48189.3	48790.4	49368.7	49925.6	50461.4	50977.3	51473.8	51951.9	52411.7
	46	0	195.97	1130.07	2692.42	4771.04	7288.81	10190.7	13436.6	16997.5	20850.9	24979.3	29374.1	34028.5	38928.1	44060.6	49411.7	54929	60367.8	65447.3	70208.3	74683.7	78900	82878.8	86635.6	90183.8	93537.8	96708.8	99707.2	102544	105228	107770	110173	112448	114602	116641	118572	120399	122130	123769	125322	126792	128185	129502	130751	131933	133053	134114	135119
	47	0	314.52	1618.46	3695.32	6371.45	9534.53	13110.5	17049.1	21315.2	25885.2	30743.1	35874.7	41263.2	46803.1	51964.5	56740.2	61235.6	65487.8	69520.3	73352.2	77000	80477.8	83798.3	86972.3	90009.2	92917.9	95705.1	98377.7	100942	103403	105766	108039	110227	112327	114338	116268	118129	119926	121653	123320	124927	126474	127964	129401	130785	132117	133399	134633
	48	0	284.469	1493.77	3441.61	5972.03	8981.99	12402	16187.5	20299.2	24462.3	28269.7	31781.3	35041	38079.8	40919.3	43575	46082.1	48462	50712.3	52859.3	54893	56830.2	58675.8	60430.5	62111	63709.6	65235.1	66697.7	68089.2	69422.7	70695.7	71910.5	73076.9	74189.5	75253.5	76275.9	77250.1	78182	79077.9	79931.8	80749.1	81533.6	82282	82999	83686.9	84343.7	84973.3	85577.9
	49	0	260.216	1398.25	3248.77	5667.33	8557.67	11642.7	14437.3	16965	19267.3	21367.7	23307.3	25112.2	26793.7	28365.9	29846.3	31237.7	32548.7	33791.5	34965.6	36077.9	37136	38138.8	39092.1	40001	40862.9	41686.2	42470.7	43216.1	43929.6	44608.4	45256.2	45875.5	46464.3	47028.6	47566.3	48079.2	48570.1	49036.9	49484.7	49911	50318.3	50707.9	51078.6	51434.2	51772.6	52096.6	52405.8
	50	0	335.554	1689.93	3831.32	6578.71	9816.19	13467.8	17481.8	21822	26461.3	31383.6	36565.8	41991.6	47547.2	52816.3	57698.9	62290.9	66627.3	70737.1	74642.4	78358.2	81901.7	85284.9	88519.4	91615.7	94582.8	97428.3	100160	102786	105305	107722	110041	112271	114417	116483	118472	120391	122241	124025	125747	127413	129068	130814	132588	134289	135915	137481	138992
IB-included VLP	1	0	0	0	0	0	0	0	0	0	0	0	0	0	0	0	48.8073	458.386	1239.63	2455.92	4552.11	8418.1	14891.2	23342.1	32318.1	41234.1	50248.6	57535.8	64745.9	72513.7	80836.7	89290.7	97203.2	103188	107639	111700	116234	121387	126476	130899	134633	138147	141938	146243	150917	155513	159699	163539	167324
	2	0	29.2039	49.6885	60.614	66.7201	70.2792	74.8934	799.721	4728.42	10926.5	18570.2	27177.6	36403.6	46089.1	56076.6	66271.1	76620.6	87101.7	97675.8	108319	119012	129732	140516	151319	162141	172971	183822	194688	205567	216439	227313	238190	249055	259931	270800	281669	292550	303418	314294	325182	336065	346937	357797	368657	379519	390375	401232	412098
	3	0	0	0	0	0	0	0	474.759	4046.15	10003.7	17657.9	26421.6	36183.7	46438.4	57190.6	68197.9	79394.9	90841.5	102307	113996	125689	137419	149324	161133	173045	184982	196860	208848	220824	232733	244767	256783	268722	280736	292773	304762	316725	328816	340829	352787	364815	376873	388862	400822	412881	424927	436942	448930
	4	0	0	0	0	0	0	0	0	0	0	0	0	0	0	4.1364	65.5925	547.037	2464.88	6592.77	12746.6	20447	29286	38964.8	49265.2	60026.3	71135	82522.7	94102.1	105831	117674	129626	141632	153684	165767	177876	190006	202146	214231	226341	238475	250639	262827	275064	287313	299565	311818	324075	336338
	5	0	5.95058	11.0344	14.0742	15.9715	17.2099	18.0487	18.6372	19.1861	24.5508	253.955	2525.74	7124.39	13400.7	21060	29886.7	39510.9	49847	60651.2	71920.8	83450.9	95284.3	107265	119433	131694	144054	156470	168966	181446	194024	206589	219215	231868	244516	257228	269897	282611	295321	307992	320716	333427	346122	358861	371572	384271	397024	409749	422471
	6	0	7.9167	13.844	16.9718	18.7263	19.7613	20.3974	20.8017	21.0658	21.2423	21.3624	21.4454	21.5052	21.6908	25.862	89.1796	641.936	3368.65	8747.7	16028	24720.8	34473.8	45029.6	56193.3	67817.5	79798.7	92053.6	104520	117150	129911	142773	155718	168730	181793	194898	208033	221192	234374	247571	260776	273993	287225	300470	313718	326985	340270	353556	366846
	7	0	6.84426	15.9686	21.7739	26.8368	29.6383	30.6879	31.1429	53.5057	1452.32	6396.17	13997.3	23088.3	32882.3	43086.6	53461.4	63926.4	74376.8	84813	95255.6	105710	116258	126845	137355	147828	158350	168988	179634	190210	200701	211216	221844	232518	243097	253571	264115	274810	285514	296046	306501	317088	327834	338471	348966	359432	370038	380816	391507
	8	0	0	0	0	0	0	0	0	0	0	0	0	0	0	0	0	2.22397	138.879	2157.1	7255.46	13991.1	21697.1	30030.4	38913.1	48115.4	57443.4	66813.7	76157.3	85435.7	94655.2	103830	112896	121958	131005	140058	149076	158050	167006	175981	184938	193902	202895	211884	220994	230182	239383	248566	257722
	9	0	0	0	0	0	0	0	38.6437	2182.05	8532.54	16808.7	25964.2	35655.3	45443.4	55498	65768.7	76180.5	86648.5	97152.7	107685	118249	128825	139400	149978	160546	171093	181611	192058	202557	213192	223831	234444	245009	255539	265979	276514	287192	297818	308385	318863	329260	339927	350584	361144	371581	382034	392747	403377
	10	0	0	0	0	0	0	0	0	0	0	0	0	0	14.1556	235.866	1471.72	4048.71	7753.15	12421.1	17926.6	24112.2	30907.3	38239.7	46049.7	54286.5	62898.7	71833.4	81044	90485.7	100110	109891	119849	129959	140205	150595	161138	171825	182589	193410	204286	215207	226150	237094	248032	258960	269885	280815	291779
	11	0	1.03768	2.57074	3.41113	3.81146	4.03674	76.7904	3024.6	10327.8	19963.5	30825.9	42413.3	54439.3	66721.3	79174.4	91749.2	104409	117099	129824	142601	155450	168330	181225	194115	207025	219958	232916	245885	258849	271802	284783	297777	310779	323794	336825	349819	362827	375859	388856	401873	414901	427909	440952	453981	466983	480001	492997	506032
	12	0	10.3602	31.6011	45.3861	53.6974	58.786	61.9532	63.9536	65.2337	66.0639	66.6067	66.9644	67.2196	69.0305	113.016	579.674	2309.91	5266.38	9139.08	13637.7	18623.4	23983.3	29514.4	35259.3	41108.6	47032.9	53057	59075.1	65191	71270.8	77420.5	83555.8	89709.5	95891.8	102033	108234	114386	120579	126752	132936	139127	145302	151504	157683	163887	170073	176276	182480
	13	0	0	0	0	0	0	0	0	0	0	0	0	0	0	0	0	5.0069	50.3609	385.355	2091.56	7190.31	15037.2	24458	34834.4	45799.6	57131	68688.2	80386.3	92320.3	104580	116802	129212	141604	153926	166393	178729	191189	203567	215913	228334	240650	253107	265459	277817	290251	302506	314946	327248
	14	0	0	0	0	0	0	0	0	0	0	0	0	0	0	0	9.18296	100.625	614.02	1962.58	4113.53	6897.62	10178.9	13855.3	17849.1	22102.1	26559.8	31178.8	35927	40772	45722.6	50761.7	55933.4	61099.9	66385.2	71687.1	76974.8	82367.7	87710.5	93101	98515.9	103879	109336	114753	120146	125617	131019	136434	141914
	15	0	2.34495	4.81758	6.04486	6.71119	7.08122	7.27515	7.44662	26.0726	1050.07	5275.55	11424.2	18880.8	27174.1	36169.1	45398.9	54823.1	64500	74118.3	83908.4	93713.8	103472	113374	123228	133041	142973	152838	162625	172518	182407	192239	202063	211986	221846	231658	241482	251408	261268	271051	280882	290775	300622	310418	320180	330050	339924	349709	359476
	16	0	3.8655	6.19168	7.03911	84.5251	3916.35	12012	22100.5	33136.5	44658.7	56422.8	68402.6	80524	92752.3	105041	117376	129766	142209	154688	167211	179778	192368	204971	217591	230228	242898	255594	268309	281026	293742	306453	319181	331932	344710	357492	370252	382999	395748	408535	421389	434310	447279	460281	473352	486480	499613	512579	525854
	17	0	0	0	0	1.0508	1.16914	1.26263	1.33836	1.39879	1.68802	11.3837	299.359	2455.12	6636.13	12353.6	19297.9	27209.9	35894.4	45205.7	55029.6	65275.1	75869.5	86751.6	97868.5	109177	120649	132282	144072	155977	167950	180000	192119	204283	216492	228741	241024	253337	265675	278029	290377	302713	315046	327393	339768	352169	364587	377020	389468
	18	0	1.6847	4.24516	6.1449	7.58579	8.67561	9.49433	10.1341	30.2478	601.27	2289.87	4769.95	7830.89	11326.9	15150.7	19222.5	23484.6	27892	32415.2	37053.9	41800.9	46638.9	51548.1	56512.2	61517.8	66556.8	71621.1	76706.6	81807.9	86920.3	92044.8	97173.4	102317	107470	112619	117772	122926	128078	133228	138373	143522	148669	153821	158970	164118	169267	174406	179551
	19	0	0	0	0	0	0	0	0	270.249	3744.89	10966.5	20345	31013.9	42396.4	54374.9	66841.1	79652.3	92704.7	105900	119210	132596	146032	159516	173029	186565	200109	213676	227241	240825	254403	267993	281599	295219	308854	322531	336232	349932	363613	377318	391027	404752	418462	432164	445862	459603	473332	487036	500729
	20	0	0	0	0	0	0	0	0	19.3971	312.729	1303.12	3217.7	5986.65	9418.25	13351.1	17677.4	22288.8	27114.8	32059.9	37045.4	42078.7	47198.2	52392.8	57646.4	62925	68200.8	73440.8	78625.1	83743.8	88799	93784	98670.6	103447	108085	112555	116911	121170	125344	129458	133522	137551	141550	145529	149500	153461	157413	161355	165291
	21	0	26.7299	46.6409	52.9963	55.2658	56.1686	56.5488	56.7503	58.2157	284.923	3624.78	11205	21024.3	32096.1	43758.8	55739.3	67961.5	80246	92627.7	105073	117508	130026	142482	155000	167505	180029	192570	205132	217668	230302	242830	255501	268039	280692	293283	305851	318542	331043	343767	356289	368969	381586	394156	406921	419421	432433	445067	458294
	22	0	0	3.14747	5.05093	6.47805	7.55914	8.38605	9.02412	9.52033	9.90881	10.215	10.4576	10.6517	10.873	13.5378	65.4895	518.165	1530.51	3221.81	5955.34	9002.9	12684.4	16849.8	21120.6	25937.3	30835.1	35888.2	41299.9	46614.8	52165.2	57865.6	63448.7	69308.5	75124.3	80914.9	86923.1	92770.4	98716.4	104768	110652	116717	122767	128711	134850	140883	146894	153063	159096
	23	0	0	0	0	0	0	0	0	0	0	4.82803	124.29	1336.65	4551.54	9361.8	15452.5	22701.4	30962.7	40086.5	49911.1	60319.5	71220.9	82543	94238.1	106262	118531	131006	143675	156524	169496	182575	195765	209033	222374	235790	249260	262790	276343	289936	303573	317239	330922	344654	358408	372163	385921	399697	413475
	24	0	1.12692	2.83185	4.46472	5.75098	6.75779	7.56247	8.21706	8.75736	9.2088	9.59007	9.99064	14.8425	108.333	862.421	2790.4	5843.37	9907.87	14869	20621.9	27075.4	34150.9	41780	49905	58475.1	67444.7	76771.8	86420.7	96357	106557	116994	127637	138471	149481	160641	171939	183370	194915	206562	218308	230135	242046	254024	266069	278175	290327	302533	314777
	25	0	0	0	0	0	0	0	0	0	0	0	0	0	0	1.27119	68.8642	1189.69	5568.68	12158.7	19971.4	28470.7	37372.6	46612.2	56095.4	65735.1	75426.8	85146	94905.9	104700	114496	124280	134062	143885	153695	163481	173254	183072	192881	202662	212433	222205	232020	241810	251597	261379	271159	280932	290702
	26	0	15.9972	38.2583	48.9852	54.3237	57.0576	58.4921	59.2603	59.6791	60.6967	500.291	3612.81	8769.36	15156.3	22269.6	29851.7	37574.3	45855.1	53979.1	62624.4	70952.8	79752.7	88155.9	96992.8	105485	114226	122860	131402	140201	148631	157490	166035	174706	183382	191780	200619	209157	217692	226451	234887	243605	252248	260624	269431	277948	286361	295144	303630
	27	0	28.5489	53.8271	70.1865	81.1841	88.8597	94.3561	98.3794	101.384	103.666	105.423	106.792	107.869	108.724	109.408	110.018	111.701	127.019	252.293	948.161	3351.84	7561.03	13209.6	20050.4	27886.7	36550.1	45905.7	55840.4	66259.5	77086.2	88253.3	99708.6	111407	123312	135391	147618	159968	172426	184976	197601	210292	223027	235786	248735	261922	275304	288834	302486
	28	0	4.002	8.56297	12.1192	14.9123	17.1462	18.9605	20.5436	45.3644	654.478	2433.94	5176.3	8749.74	13035.3	17917.4	23407.1	29426.2	35871.5	42750.1	49966.9	57457.2	65247.3	73267.5	81476.7	89869.3	98457.4	107164	115979	124903	133959	143076	152257	161492	170804	180188	189591	199021	208473	217960	227496	237059	246631	256213	265811	275421	285055	294734	304391
	29	0	0	0	0	0	0	4.69792	1058.82	6076.49	13266.5	21509.2	30234.9	39194.8	48287.5	57459.9	66687.1	75974.7	85361.8	94789.3	104221	113612	122992	132371	141747	151142	160597	170049	179500	188959	198368	207780	217190	226605	236070	245519	254991	264416	273864	283287	292735	302142	311583	321015	330485	339911	349333	358758	368168
	30	0	1.66462	3.07091	4.01308	4.65388	5.09574	5.40408	5.62159	5.7766	5.88797	5.96863	6.02744	6.07058	6.10241	6.12782	6.24758	8.82761	46.6209	387.669	2008.25	5043.99	8953.14	13443	18340.8	23532.4	28939.1	34506.4	40194.1	45973.2	51821.5	57723.5	63667.7	69644.7	75647.1	81669.1	87706.9	93757.7	99819	105889	111965	118047	124134	130240	136446	142723	149042	155392	161754
	31	0	5.47389	24.2148	36.8584	45.3498	51.2612	55.5006	58.691	95.414	1143.36	4513.66	9671.38	16196.5	23802.4	32269	41441	51186.3	61360.3	71895.3	82813.3	94050.5	105510	117178	129044	141076	153253	165563	178000	190540	203165	215880	228704	241589	254511	267490	280540	293660	306831	320022	333177	346285	359332	372342	385383	398489	411667	424903	438175
	32	0	0	0	0	0	0	0	0	0	0	0	0	0	0	0	16.3483	227.182	1586.03	4642.08	8779.66	13664.8	19071.5	24849.8	30934.1	37264.4	43741.1	50324.5	56979.2	63695.3	70455.3	77233.7	84034.3	90858.6	97705.6	104556	111411	118274	125136	132003	138870	145732	152625	159548	166470	173376	180269	187144	194032
	33	0	0	0	0	66.3191	2936.05	9580.9	18573.5	28550.3	39536.5	50837.6	62536.8	74720.8	86858	99004.2	111296	123879	136759	149791	162898	176056	189199	202396	215655	228953	242222	255491	268776	282064	295348	308663	321976	335314	348672	362084	375571	389108	402618	416102	429572	443016	456446	469947	483427	496891	510314	523742	537152
	34	0	0	0	0	0	0	0	0	0	0	0	18.7227	195.806	756.643	1906.74	3733.2	6160.46	9124.23	12548.4	16361.3	20503	24910	29548.5	34379	39372.8	44492.4	49701.9	54983.7	60324.2	65695.8	71004.3	76192.4	81400	86396.7	91174.8	95893.5	100461	104896	109274	113591	117825	121975	126076	130161	134211	138213	142173	146107
	35	0	57.4009	77.1368	82.7688	84.5738	85.2099	85.4518	85.5496	85.5908	85.609	85.6173	85.6191	85.6191	85.6191	85.6191	85.6211	85.6755	86.679	99.4723	218.245	970.893	4176.4	11999.1	22276.3	33890	46367.7	59246.3	72332.3	85519.9	98755.3	112026	125320	138626	151945	165275	178617	191968	205324	218684	232047	245409	258763	272103	285415	298690	311928	325131	338333
	36	0	0	0	0	0	0	0	0	0	10.3723	863.676	4588.73	10273.3	17164.5	24889.8	32943.1	41199.7	49910.8	58620.5	67316.9	76038.3	84856.5	93753.1	102711	111730	120783	129852	138938	148044	157174	166318	175456	184589	193721	202852	211998	221150	230288	239434	248579	257719	266873	276009	285123	294232	303330	312454	321546
	37	0	1.12599	4.37794	6.35602	7.58135	8.35752	8.8587	9.18765	9.40654	9.55394	9.6542	9.72298	9.77176	10.4043	65.4448	921.047	2762	6076.32	11081.8	16801.1	23735	30819.8	38675.4	46614.3	54786.8	63344.9	71665.6	80430.2	89057.4	97722.9	106632	115263	124187	132986	141735	150699	159394	168308	177168	185896	194870	203655	212471	221438	230182	239090	248010	256765
	38	0	2.80797	5.73007	7.9276	9.61394	10.9414	12.0086	12.8818	14.2956	104.518	1257.16	3778.52	7418.15	12010	17440.4	23609.3	30544.3	38149.4	46336.8	55072.9	64287.3	73910.8	83907.3	94273.4	104938	115878	127065	138477	150101	161924	173906	186032	198292	210668	223149	235724	248387	261133	273946	286823	299749	312721	325736	338792	351887	365002	378148	391315
	39	0	0	0	0	0	0	0	0	0	0	0	0	0	0	0	0	0	3.23663	61.9635	328.269	972.1	2242.65	4287.84	7112.6	10724.2	14989.2	19713.4	24804.7	30229.8	35918.7	41788.8	47799.3	53934.1	60165.2	66458.4	72795.3	79168.6	85566.6	91972.9	98374.1	104760	111121	117452	123757	130045	136317	142564	148760
	40	0	0	0	0	0	0	579.551	3382.43	7549.55	12550.1	18071.8	23923.9	30077.9	36376	42765.1	49233.7	55763	62372.9	68994.1	75626.3	82268.6	88920	95588.1	102285	108986	115684	122393	129109	135836	142568	149307	156045	162786	169539	176278	183019	189770	196506	203264	210020	216779	223542	230287	237031	243779	250536	257304	264072
	41	0	0	1.88474	3.22592	3.99196	4.4402	4.70878	4.87295	4.97566	8.40796	265.814	1254.35	3808.55	9681.77	17024.1	23910.2	32052.5	41551.3	49942.9	58638.4	68692.9	77825.9	86565.5	96412.7	106091	114828	124345	134398	143527	152629	162686	172385	181364	190946	201009	210273	219409	229322	239133	248207	257686	267718	277198	286340	296086	306032	315326	324585
	42	0	3.15759	9.58022	12.7846	14.332	15.1311	20.0467	445.855	4338.43	11769.6	21209.4	31880.3	43345.2	55338.9	67694.7	80297.3	93073.3	106025	119215	132550	145841	159157	172539	185894	199196	212511	225890	239346	252834	266312	279807	293333	306870	320451	334089	347760	361441	375127	388821	402543	416279	430011	443740	457465	471177	484865	498528	512187
	43	0	226.562	507.698	692.479	816.306	1427.32	3618.74	6910.69	10960.1	15571.9	20608.9	26042.6	31770	37752.3	43901.4	50180.9	56554.6	62985.6	69502.8	76011.1	82623.2	89208.3	95836.3	102486	109113	115814	122481	129139	135844	142492	149151	155841	162498	169152	175844	182511	189163	195851	202493	209124	215800	222444	229056	235709	242377	249010	255617	262263
	44	0	0	0	0	0	0	0	0	4.43112	710.162	4324.3	10166.3	17302	25183.9	33537.1	42140.6	50788.5	59916	68818	78217.7	87382.5	96730.7	106049	115337	124744	133986	143462	152694	162235	171438	180985	190175	199740	208929	218510	227715	237304	246525	256092	265344	274874	284161	293648	302996	312424	321830	331173	340651
	45	0	0	0	0	0	0	0	1.11431	185.221	2414.5	6625.29	12125.3	18499.5	25472.2	32858.4	40531.8	48420.6	56523.1	64773.8	73108.1	81536.9	90024.4	98549.8	107117	115718	124326	132954	141593	150224	158883	167549	176212	184900	193579	202280	210965	219655	228335	237013	245694	254384	263071	271756	280443	289134	297830	306525	315203
	46	0	0	0	0	0	0	0	0	0	0	0	0	0	0	1.7705	19.4007	177.294	1084.11	3255.54	6470.45	10548.3	15362.9	20825.9	26878.9	33419.1	40388.2	47731	55394.7	63336.4	71523.2	79920.5	88515.1	97275	106185	115230	124378	133623	142944	152332	161768	171242	180740	190253	199791	209367	218968	228585	238208
	47	0	8.36975	11.396	12.2662	12.5476	12.6478	12.6863	12.7021	12.7091	12.7183	12.9562	16.9765	106.156	1513.57	8110.63	17925.5	29361.5	41677.3	54480.9	67564.4	80809.4	94156.3	107570	121032	134526	148044	161570	175092	188604	202117	215661	229275	242996	256806	270596	284259	297823	311394	325002	338639	352303	365985	379673	393365	407056	420741	434400	448024
	48	0	0	0	0	0	0	0	0	11.2374	479.636	2190.18	5024.01	8827.61	13477	18840.6	24863.9	31429.5	38682.9	46329.4	54560.9	63142.8	72076.6	81438.9	91009	100958	111144	121487	132196	142997	153994	165208	176478	187979	199602	211262	223153	235071	247005	259173	271319	283476	295824	308134	320465	332958	345406	357876	370508
	49	0	0	0	0	0	3.75718	413.399	2183.53	5139.63	9070.48	13776.3	19253.2	25431.2	32148.1	39374.8	47131.6	55246.3	63723.3	72611.1	81744.5	91167.7	100903	110803	120939	131305	141760	152464	163291	174193	185327	196499	207806	219236	230665	242282	253896	265573	277352	289092	300999	312859	324784	336765	348707	360783	372782	384892	396967
	50	0	3.63711	6.19689	7.65724	8.53868	9.09618	9.46267	9.71126	9.88431	10.007	10.1213	13.0314	87.0013	814.424	3992.53	9528.18	16815.6	25451.2	35076.5	45525.8	56609.7	68203.3	80215.3	92562.1	105181	118022	131035	144169	157396	170733	184195	197743	211388	225130	238915	252714	266558	280445	294318	308152	322008	335659	348582	361311	374351	387600	401002	414538
Total VLP	1	0	0	0	0	0	1.11737	310.498	778.103	1234.66	1684.06	2168.48	2980.69	3800.26	4617.68	5436.05	6426.32	7166.12	7947.4	9163.69	11259.9	15125.9	21599	30049.9	39025.8	47941.9	56956.3	64243.6	71453.6	79221.5	87544.5	95998.5	103911	109896	114347	118408	122942	128095	133184	137607	141340	144855	148646	152951	157625	162221	166406	170247	174032
	2	0	249.861	1289.4	2986.45	5219.91	7906.46	10991	15051.4	21959.7	30861.8	41004.5	51937.2	63328.4	75045.6	86936.5	98922.9	110958	123031	135106	147171	159210	171205	183198	195149	207059	218922	230756	242555	254320	266034	277709	289347	300937	312502	324026	335518	346991	358424	369836	381233	392603	403936	415237	426515	437775	449010	460228	471438
	3	0	256.116	1381.51	3214.84	5614.32	8485.31	11764.1	15805.2	22661.7	31584.7	41951.6	53234.2	65362.6	77829	90668.9	103636	116680	129875	142991	156249	169425	182563	195810	208890	222013	235100	248072	261106	274075	286929	299866	312742	325498	338293	351074	363772	376412	389150	401778	414322	426911	439504	452002	464447	476971	489460	501898	514288
	4	0	286.167	1499.25	3448.24	5976.87	8985.52	12407.3	16195.9	20317.5	24746.5	29467	34465	39726.5	45238.7	50993.5	57029.6	63644	71669.4	81684.3	93445.3	106480	120397	134915	149830	164998	180316	195727	211153	226563	241930	257257	272497	287650	302706	317667	332535	347297	361890	376424	390885	405285	419622	433923	448154	462311	476395	490413	504367
	5	0	279.199	1464.24	3376.36	5865.11	8830.89	12206.7	15946.9	20020.7	24409	29274.9	35944.9	44514.2	54412.7	65423.8	77449.3	90102	103335	116888	130795	144830	159066	173336	187693	202049	216405	230731	245054	259275	273527	287685	301844	315960	330009	344065	358015	371963	385850	399645	413452	427196	440881	454571	468190	481759	495348	508871	522358
	6	0	317.414	1609.46	3661.32	6304.88	9433.18	12978.5	16894.6	21148	25713.5	30570.7	35703.6	41091.8	46718.4	52584.9	58736.4	65526.8	74238.8	84979.1	97303.3	110787	125109	140029	155366	170986	186796	202723	218714	234727	250738	266724	282672	298573	314416	330194	345903	361537	377102	392592	408005	423347	438625	453844	469000	484100	499146	514129	529053
	7	0	231.918	1261.23	2950.13	5176.99	7855.78	10929.4	14357.8	18130	23398	31778.5	42540.5	54571.8	67112.4	79892.1	92687.4	105433	118035	130504	142867	155139	167407	179626	191684	203627	215544	227510	239418	251196	262828	274429	286090	297748	309263	320627	332020	343523	354996	366262	377415	388666	400046	411286	422356	433369	444495	455770	466935
	8	0	109.44	659.819	1602.61	2886.84	4462.47	6307.63	8420.29	10780.2	13361.1	16152.4	19153.8	22355.4	25741.2	29307.5	33046.8	36957	41161.4	47269.7	56254.3	66691.8	77918.8	89597.1	101684	113963	126251	138473	150565	162491	174266	185908	197352	208713	219978	231174	242260	253229	264110	274942	285686	296370	307018	317597	328241	338906	349529	360081	370556
	9	0	213.745	1204.16	2846.38	5019.53	7641.18	10654.9	14055.9	19661.5	29080.7	40172.4	51931.4	64035.6	76046.4	88169.8	100389	112644	124854	137008	149102	161146	173128	185037	196881	208651	220341	231944	243419	254897	266465	277991	289448	300815	312108	323271	334495	345830	357082	368245	379288	390220	401401	412546	423570	434449	445321	456435	467447
	10	0	256.09	1348.12	3124.08	5452.24	8244.09	11439.1	14995.2	18881.4	23075.2	27558	32317.5	37340.7	42627.2	48293.4	54832.8	62384.1	70757.3	79820.6	89472.9	99578.4	110085	120937	132086	143493	155117	166913	178843	190870	202951	215069	227250	239473	251729	264030	276390	288805	301213	313599	325965	338305	350600	362833	374997	387095	399134	411124	423098
	11	0	284.914	1495.91	3445.6	5977.02	8989.85	12482.1	18908.6	29275.3	41702.2	55141.6	69127	83396.7	97782.2	112212	126649	141068	155420	169721	183991	198262	212495	226678	240795	254874	268922	282945	296931	310865	324746	338614	352458	366272	380064	393839	407544	421232	434916	448536	462151	475751	489307	502875	516406	529889	543368	556805	570264
	12	0	55.0968	328.095	791.745	1430.92	2231.53	3182.5	4274.65	5499.37	6852.17	8324.13	9906.51	11596	13389.7	15321	17735.6	21364	26139.3	31766.6	37960.4	44585.7	51533.3	58602.5	65838.6	73134.9	80463.3	87851.5	95194.6	102599	109931	117299	124620	131927	139233	146468	153733	160923	168126	175284	182427	189553	196640	203731	210775	217825	224834	231841	238828
	13	0	268.236	1421.81	3291.98	5733.87	8651.45	11979.9	15674.6	19701.6	24034.4	28654.9	33548.8	38705.3	44119.2	49776.6	55670.7	61799.5	68181.1	75027.5	83282.9	94643.9	108379	123374	139043	155040	171161	187269	203260	219292	235500	251494	267529	283395	299035	314689	330065	345441	360606	375613	390584	405331	420116	434689	449169	463636	477824	492117	506184
	14	0	35.65	251.328	642.505	1195.14	1895.5	2733.38	3700.19	4786.95	5986.41	7293.19	8702.72	10211	11814.7	13508.8	15299	17246.6	19638.8	22822.4	26747.8	31248	36190.2	41474.8	47026.9	52790.6	58713.7	64754.4	70882.5	77067	83318.1	89619.6	96018.9	102378	108825	115256	121643	128106	134490	140894	147296	153619	160011	166338	172616	178948	185190	191421	197696
	15	0	190.387	1086.13	2584.78	4582.14	7005.7	9804.49	12941.3	16403.9	21025.3	28583.5	37783	48047.2	58947.8	70383.7	81891	93450.1	105135	116634	128198	139672	151001	162385	173635	184765	195943	206981	217875	228818	239698	250465	261172	271932	282582	293141	303671	314266	324758	335138	345533	355961	366313	376586	386800	397097	407377	417544	427672
	16	0	296.476	1525.88	3496.74	6123.41	12406.3	22628.5	34631.1	47408.5	60526.6	73756.2	87094.7	100483	113899	127302	140686	154067	167448	180819	194189	207561	220918	234254	247573	260879	274189	287497	300799	314078	327333	340561	353785	367013	380248	393468	406650	419801	432939	446100	459314	472579	485880	499201	512577	525997	539408	552640	566172
	17	0	289.55	1496.21	3434.5	5951.48	8946.25	12351.2	16119.8	20221.8	24635.1	29349.4	34563.3	41445.9	49994.1	59790	70562.9	82080.3	94169.5	106703	119581	132727	146077	159582	173196	186883	200624	214419	228273	242146	255999	269846	283683	297489	311270	325023	338746	352438	366096	379713	393270	406764	420206	433615	447007	460383	473733	487061	500365
	18	0	32.0501	230.421	593.015	1106.52	1759.38	2541.66	3445.37	4481.62	6127.37	8850.36	12319.3	16327.6	20732.7	25429.9	30342.1	35413.7	40601.6	45878	51243.3	56692.6	62209.8	67776.4	73377.4	78999.9	84637	90281.3	95929.5	101577	107219	112858	118487	124116	129740	135347	140946	146533	152106	157665	163208	168743	174266	179784	185289	190783	196268	201734	207197
	19	0	307.347	1577.95	3606.86	6228.43	9334.41	12853.2	16738.3	21187.1	28722.6	39661.9	52470.6	66322.9	80661.7	95399	110459	125718	141087	156475	171865	187229	202545	217822	233046	248216	263322	278384	293379	308332	323221	338067	352877	367652	382395	397136	411858	426538	441159	455768	470345	484902	499413	513884	528321	542771	557182	571542	585864
	20	0	0	0	0	0	23.3307	403.069	803.652	1187.27	1553.17	2544.09	4458.67	7227.62	10659.2	14592	18918.3	23529.7	28355.8	33300.8	38286.3	43319.7	48439.2	53633.8	58887.3	64166	69441.8	74681.8	79866.1	84984.7	90040	95025	99911.6	104688	109325	113796	118152	122411	126585	130699	134763	138792	142791	146770	150741	154702	158654	162596	166532
	21	0	308.033	1534.47	3487.9	6021.22	9033.69	12456.4	16243	20364.2	24999.6	32666.2	44144.5	57577.8	72024.9	86851.1	101808	116839	131777	146675	161507	176211	190886	205395	219871	234242	248548	262791	276981	291073	305197	319150	333186	347032	360937	374729	388446	402241	415799	429537	443030	456642	470153	483581	497169	510457	524226	537584	551504
	22	0	45.6321	298.68	747.905	1375.92	2166.69	3106.91	4184.4	5392.9	6725.55	8175.73	9738.45	11408.5	13182.4	15059.2	17071.9	19492.8	22378.5	25870.1	30343.3	35072.7	40384.4	46128.8	51930.9	58234.3	64574.5	71029.6	77803.7	84442.4	91281.2	98234.4	105037	112084	119055	125970	133074	139989	146974	154039	160910	167937	174925	181783	188813	195715	202574	209569	216407
	23	0	308.249	1589.39	3633.75	6272.9	9398.2	12939.5	16848.6	21091.3	25642.3	30483.7	35689.7	41949	49822.9	58979.4	69107.3	80168.7	92061.8	104652	117780	131341	145253	159455	173906	188572	203364	218255	233236	248304	263401	278514	293655	308793	323927	339064	354185	369298	384370	399421	414457	429466	444438	459408	474351	489245	504096	518922	533707
	24	0	285.184	1496.53	3447.28	5982.24	8999.41	12431	16230.3	20364.1	24808.2	29545.2	34563.1	39847	45439.3	51647.6	58409	65968.6	74285.8	83278	92860.3	102958	113506	124448	135736	147332	159196	171293	183597	196076	208712	221486	234370	247353	260425	273564	286761	300016	313312	326640	340003	353381	366784	380196	393617	407048	420472	433902	447322
	25	0	87.1699	616.617	1580.35	2925.03	4594.76	6555.83	8795.11	11296.7	14039	17005.3	20185.4	23570.8	27160	30944.6	34979.1	40176.7	48482.6	58809.4	70196.3	82120	94272.4	106633	119130	131679	144176	156602	168977	181296	193527	205662	217712	229730	241657	253485	265228	276951	288597	300151	311634	323059	334471	345800	357073	368290	379454	390565	401625
	26	0	88.2844	561.761	1417.48	2603.21	4076.62	5821.36	7821.81	10052.8	12502.4	15570.9	21208.3	28750.2	37401.8	46668.5	56300.5	65967.9	76103.5	85997.7	96343.5	106299	116665	126567	136847	146720	156794	166706	176479	186463	196032	205992	215592	225282	234937	244275	254024	263434	272812	282383	291598	301070	310439	319511	328993	338157	347193	356578	365642
	27	0	327.293	1601.62	3619.18	6221.11	9303.45	12799.2	16663.4	20863.2	25375.4	30180.4	35265	40616.3	46222.6	52070.6	58151.5	64454	70982.9	77810.3	85285.1	94088.1	104129	115298	127394	140251	153717	167674	182017	196664	211549	226612	241809	257103	272463	287865	303289	318713	334129	349525	364889	380216	395478	410599	425780	441123	456584	472118	487699
	28	0	198.471	1114.26	2640.71	4671.48	7132.82	9972.73	13153.4	16660.8	20755.4	25594.9	31147.9	37330	44020.2	51081.9	58633.4	66598.8	74882	83518.2	92392.4	101448	110737	120169	129716	139380	149181	159030	168932	178888	188931	198979	209045	219119	229232	239379	249503	259617	269719	279823	289949	300073	310176	320263	330341	340407	350474	360569	370618
	29	0	193.61	1091.76	2591.34	4588.35	7010.23	9810.33	13904.2	21717.2	31433.5	42003.7	52888.4	63857.1	74824.5	85749.4	96616.9	107439	118265	129043	139745	150331	160840	171283	181661	192002	202349	212642	222885	233095	243213	253295	263337	273351	283380	293362	303339	313240	323138	332987	342838	352625	362425	372197	381988	391718	401427	411123	420790
	30	0	47.4492	299.878	747.013	1371.76	2157.52	3093.51	4166.86	5368.13	6690.93	8128.65	9675.41	11325.2	13074.2	14918.4	16854.6	18884.6	21035.6	23548.4	27289.5	32325.2	38152.5	44493.7	51184.2	58114.8	65210.7	72419.8	79704.7	87037.9	94399.1	101774	109153	116528	123893	131243	138575	145888	153179	160449	167695	174918	182117	189297	196549	203847	211163	218486	225797
	31	0	308.041	1590.79	3626.47	6251.07	9358.07	12876.7	16761	21005.5	26348.3	33682.1	42494.6	52412	63181.6	74610	86564.3	98930.5	111579	124456	137594	150938	164400	177975	191657	205423	219254	233146	247094	261081	275090	289131	303224	317325	331413	345509	359631	373781	387938	402077	416141	430121	444006	457820	471633	485481	499371	513291	527221
	32	0	53.1301	330.016	818.107	1496.62	2346.91	3356.22	4512.79	5807.49	7231.2	8777.05	10439	12212.1	14091.6	16074.5	18172.1	20549.1	24083.9	29238.4	35400.6	42242.2	49541	57149.7	65011.7	73071.1	81229.5	89449.3	97696.7	105964	114234	122483	130716	138937	147144	155321	163469	171592	179682	187746	195780	203780	211783	219789	227768	235706	243604	251460	259307
	33	0	309.322	1588.61	3623.39	6291.91	11710.8	20598.9	31598.6	43388.3	56030.5	68849.8	81953.7	95440	108788	122065	135419	149002	162830	176760	190719	204686	218600	232531	246491	260458	274367	288248	302118	315967	329788	343617	357424	371234	385045	398892	412797	426734	440629	454482	468306	482090	495847	509661	523442	537196	550896	564590	578257
	34	0	0	0	0	0	24.1173	394.206	785.552	1179.51	1574.44	2119.95	2792.46	3133.07	3695.12	4845.22	6671.68	9098.94	12062.7	15486.9	19299.8	23441.5	27848.5	32487	37317.5	42311.3	47430.9	52640.4	57922.2	63262.6	68634.3	73942.8	79130.9	84338.5	89335.1	94113.2	98832	103400	107834	112213	116530	120763	124914	129015	133099	137149	141151	145111	149046
	35	0	360.177	1653.45	3696.48	6331.15	9451.91	12990.1	16897.5	21140.4	25692.8	30536.6	35654.7	41033.8	46667	52538	58646.4	64984.4	71545.3	78340.5	85447.3	93335.1	103648	118146	134742	152375	170604	188982	207333	225563	243632	261538	279280	296855	314273	331540	348665	365651	382501	399221	415813	432280	448620	464832	480907	496836	512629	528288	543855
	36	0	78.4795	567.008	1478.75	2748.54	4328.2	6194.98	8333.93	10718.1	13335.5	16925.4	23266.4	31425.2	40666.3	50627.3	60809.8	71099.3	81753.3	92317.9	102788	113209	123659	134124	144589	155057	165505	175916	186294	196644	206973	217271	227519	237723	247885	258009	268111	278184	288210	298211	308179	318113	328032	337906	347729	357522	367279	377039	386743
	37	0	80.5048	573.37	1482.2	2750.25	4326.94	6182.3	8309.84	10683.8	13285.6	16102.7	19131.4	22365.1	25792.9	29452.5	33926.8	39085.4	45553.2	53571.3	62179.8	71889.1	81637.3	92059.9	102462	113012	123859	134383	145276	155952	166596	177413	187883	198586	209096	219500	230059	240294	250695	260990	271103	281415	291491	301554	311725	321631	331663	341668	351470
	38	0	299.833	1546	3533.97	6101.41	9144.37	12593.8	16399.3	20536.4	25044.1	30279.9	36377.1	43335.4	51032.3	59341.3	68111.7	77511.2	87454.7	97869.9	108749	120005	131579	143439	155605	167988	180580	193355	206295	219394	232642	245989	259429	272954	286550	300204	313910	327664	341464	355291	369148	383017	396897	410787	424687	438595	452494	466397	480292
	39	0	0	0	0	0	38.7382	440.572	853.453	1269.06	1686.91	2300.49	3058.62	3831.2	4608.44	5451.14	6498.5	7576.16	8657.39	9638.84	10300.1	11009.6	12284.6	14329.9	17154.7	20766.3	25031.3	29755.5	34846.8	40271.9	45960.8	51830.9	57841.4	63976.2	70207.3	76500.5	82837.4	89210.7	95608.7	102015	108416	114802	121163	127495	133800	140087	146359	152606	158802
	40	0	50.1309	318.7	795.408	1459.34	2293.05	3835.88	7569.28	12617.1	18453.6	24769.5	31377.2	38257.1	45251.7	52310.7	59424.9	66578	73791.4	80995.8	88192.5	95381.2	102562	109745	116941	124127	131295	138461	145622	152781	159935	167083	174221	181350	188482	195589	202688	209790	216866	223957	231037	238111	245182	252228	259264	266298	273332	280372	287406
	41	0	93.3431	648.3	1648.17	3031.19	4743.85	6747.63	9022.32	11555.3	14332.2	17444	21070.9	26117.5	34367	43966.9	53006.1	63213.4	74687.9	84969.1	95482.4	107284	118091	128442	139842	151013	161185	172089	183478	193893	204237	215493	226349	236442	247102	258205	268472	278577	289428	300142	310089	320413	331259	341526	351428	361910	372566	382545	392468
	42	0	320.458	1637.75	3726.9	6415.72	9593.21	13191.4	17531.2	25222.7	36101.4	48701	62288.2	76459.9	90977.8	105697	120520	135388	150315	165375	180482	195456	210375	225285	240097	254790	269435	284088	298762	313417	328015	342584	357141	371668	386200	400752	415301	429826	444324	458799	473273	487732	502160	516559	530929	545263	559550	573790	588005
	43	0	254.534	753.452	1355.64	2078.1	3416.81	6311.49	10267.5	14945.8	20154.8	25758.3	31732.4	37976.2	44454.5	51079.8	57818	64633.3	71490.7	78419.7	85325.9	92323.9	99282.3	106272	113274	120241	127274	134262	141233	148242	155186	162133	169104	176033	182953	189904	196823	203721	210649	217524	224383	231281	238142	244964	251824	258692	265521	272319	279152
	44	0	82.0741	586.48	1516.46	2817.03	4430.76	6332.89	8512.59	10950.3	14265.8	20408.7	28634.8	38027.6	48051.4	58440.7	68980.5	79469.9	90366.9	100961	111990	122718	133567	144331	155006	165751	176276	186991	197413	208103	218410	229024	239238	249793	259933	270434	280522	290966	301007	311369	321384	331651	341647	351820	361828	371893	381913	391848	401897
	45	0	74.6001	538.283	1406.49	2620.84	4133.57	5920.22	7971.07	10429.2	14938.1	21289.7	28810.7	37099.2	45889.6	55005.1	64326.2	73782.7	83383.6	93069	102777	112524	122276	132014	141746	151466	161148	170810	180442	190028	199605	209154	218666	228172	237636	247094	256507	265898	275251	284578	293883	303174	312439	321682	330905	340111	349304	358477	367615
	46	0	196.011	1130.18	2692.57	4771.23	7289.03	10190.9	13436.9	16997.8	20851.2	24979.6	29374.4	34028.8	38928.6	44062.4	49431.1	55106.3	61451.9	68702.8	76678.8	85232	94262.9	103705	113514	123603	133926	144440	155102	165880	176751	187690	198688	209723	220787	231871	242950	254022	265074	276101	287089	298034	308924	319756	330542	341300	352022	362699	373327
	47	0	322.89	1629.85	3707.59	6384	9547.18	13123.2	17061.8	21327.9	25897.9	30756	35891.7	41369.3	48316.7	60075.2	74665.7	90597.1	107165	124001	140917	157809	174634	191369	208004	224536	240962	257275	273469	289545	305520	321427	337314	353223	369134	384935	400527	415952	431320	446655	461959	477230	492459	507637	522765	537841	552858	567799	582657
	48	0	284.471	1493.78	3441.62	5972.04	8982	12402	16187.6	20310.5	24941.9	30459.8	36805.4	43868.7	51556.8	59759.9	68438.9	77511.6	87144.9	97041.7	107420	118036	128907	140115	151439	163069	174854	186722	198894	211086	223417	235904	248388	261056	273792	286515	299429	312321	325187	338250	351251	364225	377358	390416	403464	416644	429750	442849	456086
	49	0	260.229	1398.3	3248.9	5667.86	8561.43	12056.1	16620.8	22104.6	28337.8	35143.9	42560.5	50543.5	58941.8	67740.7	76977.9	86483.9	96272	106403	116710	127246	138039	148942	160031	171306	182623	194151	205762	217409	229257	241107	253062	265112	277129	289310	301462	313653	325922	338129	350484	362770	375103	387473	399786	412217	424555	436988	449373
	50	0	339.191	1696.13	3838.98	6587.25	9825.29	13477.3	17491.5	21831.9	26471.3	31393.7	36578.9	42078.6	48361.6	56808.8	67227.1	79106.5	92078.5	105814	120168	134968	150105	165500	181081	196796	212605	228463	244329	260182	276038	291917	307783	323659	339547	355398	371186	386950	402686	418343	433899	449420	464727	479397	493899	508641	523515	538483	553529
Original VLP without NP	1	0	0	0	0	6.53691	398.473	1034.75	1696.32	2364.24	3270.27	4502.47	5733.74	6978.31	8423.24	10169.4	11915.8	13680.9	15630.9	17839.7	20054.9	22296.8	24701	27332	29974.9	32651.7	35466.5	38480.3	41516	44591.6	47782.6	51143	54542.7	57982.4	61516.8	65194.9	68930.8	72699.8	76550.8	80521.2	84563.3	88635.1	92777.5	97017.6	101337	105690	110097	114590	119158
	2	0	451.251	2135.49	4692.36	7870.02	11512.5	15520	19825.4	24381.1	29152.3	34112.8	39241.2	44521.3	49938.8	55482.3	61141.7	66908.5	72775.5	78735.9	84784.2	90915.4	97124.7	103409	109763	116186	122672	129221	135833	142499	149219	155993	162819	169697	176622	183595	190616	197684	204796	211951	219150	226391	233676	241000	248365	255770	263216	270700	278223
	3	0	451.251	2135.49	4692.36	7870.02	11512.5	15520	19825.4	24381.1	29152.3	34112.8	39241.2	44521.3	49938.8	55482.3	61141.7	66908.5	72775.5	78735.9	84784.2	90915.4	97124.7	103409	109763	116186	122672	129221	135833	142499	149219	155993	162819	169697	176622	183595	190616	197684	204796	211951	219150	226391	233676	241000	248365	255770	263216	270700	278223
	4	0	451.251	2135.49	4692.36	7870.02	11512.5	15520	19825.4	24381.1	29152.3	34112.8	39241.2	44521.3	49938.8	55482.3	61141.7	66908.5	72775.5	78735.9	84784.2	90915.4	97124.7	103409	109763	116186	122672	129221	135833	142499	149219	155993	162819	169697	176622	183595	190616	197684	204796	211951	219150	226391	233676	241000	248365	255770	263216	270700	278223
	5	0	451.251	2135.49	4692.36	7870.02	11512.5	15520	19825.4	24381.1	29152.3	34112.8	39241.2	44521.3	49938.8	55482.3	61141.7	66908.5	72775.5	78735.9	84784.2	90915.4	97124.7	103409	109763	116186	122672	129221	135833	142499	149219	155993	162819	169697	176622	183595	190616	197684	204796	211951	219150	226391	233676	241000	248365	255770	263216	270700	278223
	6	0	451.251	2135.49	4692.36	7870.02	11512.5	15520	19825.4	24381.1	29152.3	34112.8	39241.2	44521.3	49938.8	55482.3	61141.7	66908.5	72775.5	78735.9	84784.2	90915.4	97124.7	103409	109763	116186	122672	129221	135833	142499	149219	155993	162819	169697	176622	183595	190616	197684	204796	211951	219150	226391	233676	241000	248365	255770	263216	270700	278223
	7	0	451.251	2135.49	4692.36	7870.02	11512.5	15520	19825.4	24381.1	29152.3	34112.8	39241.2	44521.3	49938.8	55482.3	61141.7	66908.5	72775.5	78735.9	84784.2	90915.4	97124.7	103409	109763	116186	122672	129221	135833	142499	149219	155993	162819	169697	176622	183595	190616	197684	204796	211951	219150	226391	233676	241000	248365	255770	263216	270700	278223
	8	0	146.818	937.391	2287.59	4103.66	6317.05	8876.3	11741.4	14882	18274.3	21899.7	25742.5	29790.1	34031.2	38456.2	43056.3	47823.5	52750.8	57831.9	63061	68433.1	73943.8	79590	85369.5	91279.1	97313.6	103468	109740	116125	122622	129231	135951	142778	149708	156737	163864	171090	178416	185838	193352	200955	208645	216427	224299	232257	240298	248418	256621
	9	0	451.251	2135.49	4692.36	7870.02	11512.5	15520	19825.4	24381.1	29152.3	34112.8	39241.2	44521.3	49938.8	55482.3	61141.7	66908.5	72775.5	78735.9	84784.2	90915.4	97124.7	103409	109763	116186	122672	129221	135833	142499	149219	155993	162819	169697	176622	183595	190616	197684	204796	211951	219150	226391	233676	241000	248365	255770	263216	270700	278223
	10	0	451.251	2135.49	4692.36	7870.02	11512.5	15520	19825.4	24381.1	29152.3	34112.8	39241.2	44521.3	49938.8	55482.3	61141.7	66908.5	72775.5	78735.9	84784.2	90915.4	97124.7	103409	109763	116186	122672	129221	135833	142499	149219	155993	162819	169697	176622	183595	190616	197684	204796	211951	219150	226391	233676	241000	248365	255770	263216	270700	278223
	11	0	451.251	2135.49	4692.36	7870.02	11512.5	15520	19825.4	24381.1	29152.3	34112.8	39241.2	44521.3	49938.8	55482.3	61141.7	66908.5	72775.5	78735.9	84784.2	90915.4	97124.7	103409	109763	116186	122672	129221	135833	142499	149219	155993	162819	169697	176622	183595	190616	197684	204796	211951	219150	226391	233676	241000	248365	255770	263216	270700	278223
	12	0	88.6884	488.099	1167.51	2089.89	3225.76	4551.68	6049.25	7703.99	9503.43	11436.6	13495	15672.3	17962.4	20359	22858	25455.6	28147.5	30930.7	33802.4	36759.7	39800.1	42921.6	46121.9	49399	52751.4	56177.2	59674.9	63243	66880.2	70585.2	74356.7	78193.5	82094.6	86058.8	90085.3	94172.8	98320.7	102528	106794	111117	115497	119934	124426	128972	133573	138227	142933
	13	0	451.251	2135.49	4692.36	7870.02	11512.5	15520	19825.4	24381.1	29152.3	34112.8	39241.2	44521.3	49938.8	55482.3	61141.7	66908.5	72775.5	78735.9	84784.2	90915.4	97124.7	103409	109763	116186	122672	129221	135833	142499	149219	155993	162819	169697	176622	183595	190616	197684	204796	211951	219150	226391	233676	241000	248365	255770	263216	270700	278223
	14	0	88.6884	488.099	1167.51	2089.89	3225.76	4551.68	6049.25	7703.99	9503.43	11436.6	13495	15672.3	17962.4	20359	22858	25455.6	28147.5	30930.7	33802.4	36759.7	39800.1	42921.6	46121.9	49399	52751.4	56177.2	59674.9	63243	66880.2	70585.2	74356.7	78193.5	82094.6	86058.8	90085.3	94172.8	98320.7	102528	106794	111117	115497	119934	124426	128972	133573	138227	142933
	15	0	451.251	2135.49	4692.36	7870.02	11512.5	15520	19825.4	24381.1	29152.3	34112.8	39241.2	44521.3	49938.8	55482.3	61141.7	66908.5	72775.5	78735.9	84784.2	90915.4	97124.7	103409	109763	116186	122672	129221	135833	142499	149219	155993	162819	169697	176622	183595	190616	197684	204796	211951	219150	226391	233676	241000	248365	255770	263216	270700	278223
	16	0	451.251	2135.49	4692.36	7870.02	11512.5	15520	19825.4	24381.1	29152.3	34112.8	39241.2	44521.3	49938.8	55482.3	61141.7	66908.5	72775.5	78735.9	84784.2	90915.4	97124.7	103409	109763	116186	122672	129221	135833	142499	149219	155993	162819	169697	176622	183595	190616	197684	204796	211951	219150	226391	233676	241000	248365	255770	263216	270700	278223
	17	0	451.251	2135.49	4692.36	7870.02	11512.5	15520	19825.4	24381.1	29152.3	34112.8	39241.2	44521.3	49938.8	55482.3	61141.7	66908.5	72775.5	78735.9	84784.2	90915.4	97124.7	103409	109763	116186	122672	129221	135833	142499	149219	155993	162819	169697	176622	183595	190616	197684	204796	211951	219150	226391	233676	241000	248365	255770	263216	270700	278223
	18	0	88.6884	488.099	1167.51	2089.89	3225.76	4551.68	6049.25	7703.99	9503.43	11436.6	13495	15672.3	17962.4	20359	22858	25455.6	28147.5	30930.7	33802.4	36759.7	39800.1	42921.6	46121.9	49399	52751.4	56177.2	59674.9	63243	66880.2	70585.2	74356.7	78193.5	82094.6	86058.8	90085.3	94172.8	98320.7	102528	106794	111117	115497	119934	124426	128972	133573	138227	142933
	19	0	451.251	2135.49	4692.36	7870.02	11512.5	15520	19825.4	24381.1	29152.3	34112.8	39241.2	44521.3	49938.8	55482.3	61141.7	66908.5	72775.5	78735.9	84784.2	90915.4	97124.7	103409	109763	116186	122672	129221	135833	142499	149219	155993	162819	169697	176622	183595	190616	197684	204796	211951	219150	226391	233676	241000	248365	255770	263216	270700	278223
	20	0	0	0	0	6.53691	398.473	1034.75	1696.32	2364.24	3270.27	4502.47	5733.74	6978.31	8423.24	10169.4	11915.8	13680.9	15630.9	17839.7	20054.9	22296.8	24701	27332	29974.9	32651.7	35466.5	38480.3	41516	44591.6	47782.6	51143	54542.7	57982.4	61516.8	65194.9	68930.8	72699.8	76550.8	80521.2	84563.3	88635.1	92777.5	97017.6	101337	105690	110097	114590	119158
	21	0	451.251	2135.49	4692.36	7870.02	11512.5	15520	19825.4	24381.1	29152.3	34112.8	39241.2	44521.3	49938.8	55482.3	61141.7	66908.5	72775.5	78735.9	84784.2	90915.4	97124.7	103409	109763	116186	122672	129221	135833	142499	149219	155993	162819	169697	176622	183595	190616	197684	204796	211951	219150	226391	233676	241000	248365	255770	263216	270700	278223
	22	0	88.6884	488.099	1167.51	2089.89	3225.76	4551.68	6049.25	7703.99	9503.43	11436.6	13495	15672.3	17962.4	20359	22858	25455.6	28147.5	30930.7	33802.4	36759.7	39800.1	42921.6	46121.9	49399	52751.4	56177.2	59674.9	63243	66880.2	70585.2	74356.7	78193.5	82094.6	86058.8	90085.3	94172.8	98320.7	102528	106794	111117	115497	119934	124426	128972	133573	138227	142933
	23	0	451.251	2135.49	4692.36	7870.02	11512.5	15520	19825.4	24381.1	29152.3	34112.8	39241.2	44521.3	49938.8	55482.3	61141.7	66908.5	72775.5	78735.9	84784.2	90915.4	97124.7	103409	109763	116186	122672	129221	135833	142499	149219	155993	162819	169697	176622	183595	190616	197684	204796	211951	219150	226391	233676	241000	248365	255770	263216	270700	278223
	24	0	451.251	2135.49	4692.36	7870.02	11512.5	15520	19825.4	24381.1	29152.3	34112.8	39241.2	44521.3	49938.8	55482.3	61141.7	66908.5	72775.5	78735.9	84784.2	90915.4	97124.7	103409	109763	116186	122672	129221	135833	142499	149219	155993	162819	169697	176622	183595	190616	197684	204796	211951	219150	226391	233676	241000	248365	255770	263216	270700	278223
	25	0	146.818	937.391	2287.59	4103.66	6317.05	8876.3	11741.4	14882	18274.3	21899.7	25742.5	29790.1	34031.2	38456.2	43056.3	47823.5	52750.8	57831.9	63061	68433.1	73943.8	79590	85369.5	91279.1	97313.6	103468	109740	116125	122622	129231	135951	142778	149708	156737	163864	171090	178416	185838	193352	200955	208645	216427	224299	232257	240298	248418	256621
	26	0	146.818	937.391	2287.59	4103.66	6317.05	8876.3	11741.4	14882	18274.3	21899.7	25742.5	29790.1	34031.2	38456.2	43056.3	47823.5	52750.8	57831.9	63061	68433.1	73943.8	79590	85369.5	91279.1	97313.6	103468	109740	116125	122622	129231	135951	142778	149708	156737	163864	171090	178416	185838	193352	200955	208645	216427	224299	232257	240298	248418	256621
	27	0	451.251	2135.49	4692.36	7870.02	11512.5	15520	19825.4	24381.1	29152.3	34112.8	39241.2	44521.3	49938.8	55482.3	61141.7	66908.5	72775.5	78735.9	84784.2	90915.4	97124.7	103409	109763	116186	122672	129221	135833	142499	149219	155993	162819	169697	176622	183595	190616	197684	204796	211951	219150	226391	233676	241000	248365	255770	263216	270700	278223
	28	0	451.251	2135.49	4692.36	7870.02	11512.5	15520	19825.4	24381.1	29152.3	34112.8	39241.2	44521.3	49938.8	55482.3	61141.7	66908.5	72775.5	78735.9	84784.2	90915.4	97124.7	103409	109763	116186	122672	129221	135833	142499	149219	155993	162819	169697	176622	183595	190616	197684	204796	211951	219150	226391	233676	241000	248365	255770	263216	270700	278223
	29	0	451.251	2135.49	4692.36	7870.02	11512.5	15520	19825.4	24381.1	29152.3	34112.8	39241.2	44521.3	49938.8	55482.3	61141.7	66908.5	72775.5	78735.9	84784.2	90915.4	97124.7	103409	109763	116186	122672	129221	135833	142499	149219	155993	162819	169697	176622	183595	190616	197684	204796	211951	219150	226391	233676	241000	248365	255770	263216	270700	278223
	30	0	88.6884	488.099	1167.51	2089.89	3225.76	4551.68	6049.25	7703.99	9503.43	11436.6	13495	15672.3	17962.4	20359	22858	25455.6	28147.5	30930.7	33802.4	36759.7	39800.1	42921.6	46121.9	49399	52751.4	56177.2	59674.9	63243	66880.2	70585.2	74356.7	78193.5	82094.6	86058.8	90085.3	94172.8	98320.7	102528	106794	111117	115497	119934	124426	128972	133573	138227	142933
	31	0	451.251	2135.49	4692.36	7870.02	11512.5	15520	19825.4	24381.1	29152.3	34112.8	39241.2	44521.3	49938.8	55482.3	61141.7	66908.5	72775.5	78735.9	84784.2	90915.4	97124.7	103409	109763	116186	122672	129221	135833	142499	149219	155993	162819	169697	176622	183595	190616	197684	204796	211951	219150	226391	233676	241000	248365	255770	263216	270700	278223
	32	0	88.6884	488.099	1167.51	2089.89	3225.76	4551.68	6049.25	7703.99	9503.43	11436.6	13495	15672.3	17962.4	20359	22858	25455.6	28147.5	30930.7	33802.4	36759.7	39800.1	42921.6	46121.9	49399	52751.4	56177.2	59674.9	63243	66880.2	70585.2	74356.7	78193.5	82094.6	86058.8	90085.3	94172.8	98320.7	102528	106794	111117	115497	119934	124426	128972	133573	138227	142933
	33	0	451.251	2135.49	4692.36	7870.02	11512.5	15520	19825.4	24381.1	29152.3	34112.8	39241.2	44521.3	49938.8	55482.3	61141.7	66908.5	72775.5	78735.9	84784.2	90915.4	97124.7	103409	109763	116186	122672	129221	135833	142499	149219	155993	162819	169697	176622	183595	190616	197684	204796	211951	219150	226391	233676	241000	248365	255770	263216	270700	278223
	34	0	0	0	0	6.53691	398.473	1034.75	1696.32	2364.24	3270.27	4502.47	5733.74	6978.31	8423.24	10169.4	11915.8	13680.9	15630.9	17839.7	20054.9	22296.8	24701	27332	29974.9	32651.7	35466.5	38480.3	41516	44591.6	47782.6	51143	54542.7	57982.4	61516.8	65194.9	68930.8	72699.8	76550.8	80521.2	84563.3	88635.1	92777.5	97017.6	101337	105690	110097	114590	119158
	35	0	451.251	2135.49	4692.36	7870.02	11512.5	15520	19825.4	24381.1	29152.3	34112.8	39241.2	44521.3	49938.8	55482.3	61141.7	66908.5	72775.5	78735.9	84784.2	90915.4	97124.7	103409	109763	116186	122672	129221	135833	142499	149219	155993	162819	169697	176622	183595	190616	197684	204796	211951	219150	226391	233676	241000	248365	255770	263216	270700	278223
	36	0	146.818	937.391	2287.59	4103.66	6317.05	8876.3	11741.4	14882	18274.3	21899.7	25742.5	29790.1	34031.2	38456.2	43056.3	47823.5	52750.8	57831.9	63061	68433.1	73943.8	79590	85369.5	91279.1	97313.6	103468	109740	116125	122622	129231	135951	142778	149708	156737	163864	171090	178416	185838	193352	200955	208645	216427	224299	232257	240298	248418	256621
	37	0	146.818	937.391	2287.59	4103.66	6317.05	8876.3	11741.4	14882	18274.3	21899.7	25742.5	29790.1	34031.2	38456.2	43056.3	47823.5	52750.8	57831.9	63061	68433.1	73943.8	79590	85369.5	91279.1	97313.6	103468	109740	116125	122622	129231	135951	142778	149708	156737	163864	171090	178416	185838	193352	200955	208645	216427	224299	232257	240298	248418	256621
	38	0	451.251	2135.49	4692.36	7870.02	11512.5	15520	19825.4	24381.1	29152.3	34112.8	39241.2	44521.3	49938.8	55482.3	61141.7	66908.5	72775.5	78735.9	84784.2	90915.4	97124.7	103409	109763	116186	122672	129221	135833	142499	149219	155993	162819	169697	176622	183595	190616	197684	204796	211951	219150	226391	233676	241000	248365	255770	263216	270700	278223
	39	0	0	0	0	6.53691	398.473	1034.75	1696.32	2364.24	3270.27	4502.47	5733.74	6978.31	8423.24	10169.4	11915.8	13680.9	15630.9	17839.7	20054.9	22296.8	24701	27332	29974.9	32651.7	35466.5	38480.3	41516	44591.6	47782.6	51143	54542.7	57982.4	61516.8	65194.9	68930.8	72699.8	76550.8	80521.2	84563.3	88635.1	92777.5	97017.6	101337	105690	110097	114590	119158
	40	0	88.6884	488.099	1167.51	2089.89	3225.76	4551.68	6049.25	7703.99	9503.43	11436.6	13495	15672.3	17962.4	20359	22858	25455.6	28147.5	30930.7	33802.4	36759.7	39800.1	42921.6	46121.9	49399	52751.4	56177.2	59674.9	63243	66880.2	70585.2	74356.7	78193.5	82094.6	86058.8	90085.3	94172.8	98320.7	102528	106794	111117	115497	119934	124426	128972	133573	138227	142933
	41	0	146.818	937.391	2287.59	4103.66	6317.05	8876.3	11741.4	14882	18274.3	21899.7	25742.5	29790.1	34031.2	38456.2	43056.3	47823.5	52750.8	57831.9	63061	68433.1	73943.8	79590	85369.5	91279.1	97313.6	103468	109740	116125	122622	129231	135951	142778	149708	156737	163864	171090	178416	185838	193352	200955	208645	216427	224299	232257	240298	248418	256621
	42	0	451.251	2135.49	4692.36	7870.02	11512.5	15520	19825.4	24381.1	29152.3	34112.8	39241.2	44521.3	49938.8	55482.3	61141.7	66908.5	72775.5	78735.9	84784.2	90915.4	97124.7	103409	109763	116186	122672	129221	135833	142499	149219	155993	162819	169697	176622	183595	190616	197684	204796	211951	219150	226391	233676	241000	248365	255770	263216	270700	278223
	43	0	88.6884	488.099	1167.51	2089.89	3225.76	4551.68	6049.25	7703.99	9503.43	11436.6	13495	15672.3	17962.4	20359	22858	25455.6	28147.5	30930.7	33802.4	36759.7	39800.1	42921.6	46121.9	49399	52751.4	56177.2	59674.9	63243	66880.2	70585.2	74356.7	78193.5	82094.6	86058.8	90085.3	94172.8	98320.7	102528	106794	111117	115497	119934	124426	128972	133573	138227	142933
	44	0	146.818	937.391	2287.59	4103.66	6317.05	8876.3	11741.4	14882	18274.3	21899.7	25742.5	29790.1	34031.2	38456.2	43056.3	47823.5	52750.8	57831.9	63061	68433.1	73943.8	79590	85369.5	91279.1	97313.6	103468	109740	116125	122622	129231	135951	142778	149708	156737	163864	171090	178416	185838	193352	200955	208645	216427	224299	232257	240298	248418	256621
	45	0	146.818	937.391	2287.59	4103.66	6317.05	8876.3	11741.4	14882	18274.3	21899.7	25742.5	29790.1	34031.2	38456.2	43056.3	47823.5	52750.8	57831.9	63061	68433.1	73943.8	79590	85369.5	91279.1	97313.6	103468	109740	116125	122622	129231	135951	142778	149708	156737	163864	171090	178416	185838	193352	200955	208645	216427	224299	232257	240298	248418	256621
	46	0	451.251	2135.49	4692.36	7870.02	11512.5	15520	19825.4	24381.1	29152.3	34112.8	39241.2	44521.3	49938.8	55482.3	61141.7	66908.5	72775.5	78735.9	84784.2	90915.4	97124.7	103409	109763	116186	122672	129221	135833	142499	149219	155993	162819	169697	176622	183595	190616	197684	204796	211951	219150	226391	233676	241000	248365	255770	263216	270700	278223
	47	0	451.251	2135.49	4692.36	7870.02	11512.5	15520	19825.4	24381.1	29152.3	34112.8	39241.2	44521.3	49938.8	55482.3	61141.7	66908.5	72775.5	78735.9	84784.2	90915.4	97124.7	103409	109763	116186	122672	129221	135833	142499	149219	155993	162819	169697	176622	183595	190616	197684	204796	211951	219150	226391	233676	241000	248365	255770	263216	270700	278223
	48	0	451.251	2135.49	4692.36	7870.02	11512.5	15520	19825.4	24381.1	29152.3	34112.8	39241.2	44521.3	49938.8	55482.3	61141.7	66908.5	72775.5	78735.9	84784.2	90915.4	97124.7	103409	109763	116186	122672	129221	135833	142499	149219	155993	162819	169697	176622	183595	190616	197684	204796	211951	219150	226391	233676	241000	248365	255770	263216	270700	278223
	49	0	451.251	2135.49	4692.36	7870.02	11512.5	15520	19825.4	24381.1	29152.3	34112.8	39241.2	44521.3	49938.8	55482.3	61141.7	66908.5	72775.5	78735.9	84784.2	90915.4	97124.7	103409	109763	116186	122672	129221	135833	142499	149219	155993	162819	169697	176622	183595	190616	197684	204796	211951	219150	226391	233676	241000	248365	255770	263216	270700	278223
	50	0	451.251	2135.49	4692.36	7870.02	11512.5	15520	19825.4	24381.1	29152.3	34112.8	39241.2	44521.3	49938.8	55482.3	61141.7	66908.5	72775.5	78735.9	84784.2	90915.4	97124.7	103409	109763	116186	122672	129221	135833	142499	149219	155993	162819	169697	176622	183595	190616	197684	204796	211951	219150	226391	233676	241000	248365	255770	263216	270700	278223
[truncated: 3 more columns]

## Sheet: Suppl Data 8
Rank	ratio3	ratio4	ratio5
1	0.11302	14.5882	0.218152
2	0.237936	6.50529	0.208472
3	0.277187	6.56137	0.179171
4	0.699232	6.85893	0.170688
5	0.176191	5.1806	0.163655
6	0.132234	6.62107	0.146904
7	0.154115	13.3594	0.210095
8	0.304008	15.7039	0.200498
9	0.171852	12.5909	0.220949
10	0.573477	2.71793	0.193432
11	0.260194	10.5552	0.154042
12	0.153709	13.5055	0.17789
13	0.337379	10.5104	0.172158
14	0.56289	8.01193	0.236688
15	0.401684	8.21734	0.247839
16	0.121575	11.1416	0.150403
17	0.360051	4.35589	0.159593
18	0.395323	9.06158	0.237294
19	0.500706	9.75359	0.137483
20	0.304497	12.433	0.233655
21	0.192736	13.5426	0.154514
22	0.136302	7.25858	0.196295
23	0.321134	3.88742	0.135251
24	0.123949	2.50721	0.154153
25	0.236874	15.3123	0.167296
26	0.239845	12.7714	0.219968
27	0.139781	4.24479	0.142941
28	0.14366	2.25212	0.242206
29	0.351323	10.3105	0.248926
30	0.105312	10.0168	0.227735
31	0.590093	4.23385	0.143165
32	0.313001	14.0044	0.151024
33	0.324949	8.1917	0.175094
34	0.270857	6.96481	0.239132
35	0.3093	14.1025	0.134688
36	0.33784	12.6767	0.188494
37	0.100828	8.54519	0.189359
38	0.110169	2.44424	0.187978
39	0.307209	12.737	0.221684
40	0.110893	15.6064	0.161
41	0.156111	10.3016	0.21064
42	0.54597	8.72586	0.12569
43	0.143264	10.5315	0.183583
44	0.286937	13.185	0.179274
45	0.431813	8.83452	0.20346
46	0.405193	2.60861	0.233515
47	0.220181	14.0362	0.126336
48	0.352534	2.19921	0.15532
49	0.461758	2.23369	0.175239
50	0.298896	5.67398	0.113423
