# Supplementary material for: Impact of Ebola virus nucleoprotein on VP40 virus-like particle production: a computational approach
Source: Commun Biol. 2024 May 25;7:634. doi: 10.1038/s42003-024-06300-8 (PMC11128010; doi:10.1038/s42003-024-06300-8)
Supplement: Supplementary file 6 — Supplemental Data 9-12 [file 42003_2024_6300_MOESM6_ESM.xlsx]

## Sheet: Suppl Data 9
VLP production	Parameter change	Rank	Time (h)
			0	1	2	3	4	5	6	7	8	9	10	11	12	13	14	15	16	17	18	19	20	21	22	23	24	25	26	27	28	29	30	31	32	33	34	35	36	37	38	39	40	41	42	43	44	45	46
Empty VLP	0.1×	1	0	0	0	0	0	1.11707	310.498	778.103	1234.66	1684.06	2168.48	2980.69	3800.26	4617.68	5435.52	6374.61	6677.96	6677.96	6677.96	6677.96	6677.96	6677.96	6677.96	6677.96	6677.96	6677.96	6677.96	6677.96	6677.96	6677.96	6677.96	6677.96	6677.96	6677.96	6677.96	6677.96	6677.96	6677.96	6677.96	6677.96	6677.96	6677.96	6677.96	6677.96	6677.96	6677.96	6677.96
		2	0	209.858	1215.07	2889.85	5107.64	7782.67	10855.4	14131.3	15754.1	17137.2	18455.7	19703.5	20907.5	22077.7	23195.4	24268.9	25300.2	26281.5	27225.9	28150.2	29045.8	29909.4	30753.3	31575.7	32366.7	33129.6	33878.2	34610	35314.5	35999.7	36675.8	37331.4	37958	38574.1	39182.5	39764.7	40327.7	40889.1	41431.9	41945.7	42450.9	42954.5	43425	43869.5	44299.1	44720.7	45081
		3	0	256.089	1381.38	3214.64	5613.88	8484.2	11761.6	15326.5	17665.9	19484.9	21293.5	22926.8	24547.9	26058.4	27529.2	28930	30241.5	31521.2	32719.5	33915.3	35030.7	36137	37194.4	38213.5	39213.8	40150.9	41088.4	41975.3	42848.1	43697.9	44506.9	45313.1	46075.4	46824.7	47554.6	48251.6	48945.6	49606.3	50255	50888.3	51492	52091.3	52665.9	53224.4	53774.8	54300	54818.5
		4	0	286.147	1499.21	3448.18	5976.79	8985.41	12407.2	16195.7	20317.3	24746.3	29466.8	34464.9	39726.3	45238.3	50988	56947.8	62966.3	68243.5	72883.4	77248.5	81402.2	85368.3	89161.8	92794.3	96277.2	99617.7	102825	105907	108871	111721	114463	117101	119641	122088	124444	126713	128898	131002	133030	134983	136864	138676	140422	142104	143726	145288	146794
		5	0	248.629	1397.7	3281.04	5745.84	8691.04	12048.9	15773.4	19834.1	24206.9	28831.7	32472.5	34056.4	35461.2	36824.6	38081.9	39375	40601.4	41806.1	43029.9	44189.4	45369.3	46522	47612.8	48700.3	49714	50721.4	51701.1	52644.9	53601.3	54509.4	55432.4	56327.4	57207.1	58088.7	58926	59772.7	60579.7	61380.1	62167.6	62925.9	63693.7	64426	65167.1	65884.6	66596	67299.1
		6	0	302.156	1579.38	3620.99	6256.4	9378.78	12918.8	16829	21075.6	25632.1	30478.7	35596.1	40970.9	46592.2	52458.2	58551.7	64791.1	70679	73340.9	74443.6	75498.2	76394.8	77178	78116.9	78866	79651.5	80544.9	81244.9	82079.6	82929.6	83635.7	84527.6	85331.9	86092.9	87020	87783.1	88600.6	89473.3	90164.8	90975.1	91737.3	92377.9	93158.8	93831.2	94454.9	95205.7	95816
		7	0	225.856	1247.32	2931.88	5155.1	7832.24	10904.9	14332.8	18082.3	21938.7	24260.2	25471.3	26439.7	27291.2	28070.6	28807.6	29534.3	30308.6	31243.8	32320.1	33242.4	33999.3	34698	35340.5	35942.1	36517.5	37095.7	37756.6	38559.6	39347	39991.1	40566.5	41123.7	41644.4	42140.1	42620.8	43121.2	43707.9	44374.6	44988.3	45486.8	45947	46404.8	46840.6	47258.9	47671.9	48110
		8	0	109.234	660.323	1607.02	2894.21	4473.88	6325.33	8438.38	10790	13363	16146.5	19137.7	22331.4	25711.1	29269.3	32999.3	36895.6	40956.4	44995.2	48165.2	50979.5	53697.3	56276.4	58760.5	61203.8	63537.2	65802.1	68032.6	70174.9	72248.2	74297.7	76273.9	78185.5	80075.1	81900.6	83666.7	85408.7	87096.1	88722.8	90320.2	91868.6	93356	94813.1	96229.9	97593.5	98923.6	100226
		9	0	212.467	1201.31	2842.18	5014.16	7634.78	10647.4	14008.7	17361.9	18721.4	19612.9	20605.1	21510.3	22305.5	23216.6	24033.7	24786.4	25635.1	26366.1	27043.8	27804.9	28469.8	29089.5	29793.4	30425.8	30999	31652.4	32255	32780.8	33384	33959.8	34449.6	35006.2	35556.7	36026	36535.7	37063	37514.6	37978.1	38481.5	38920.2	39341.3	39813.6	40250.9	40637.1	41074.5	41503.8
		10	0	256.123	1347.99	3123.89	5452.07	8243.93	11439	14994.9	18880.9	23074	27556.5	32313.4	37334.3	42602	48034.8	52830.3	56836.7	60563.6	64089.6	67449.8	70657.7	73725.5	76665.8	79488.6	82195	84794.3	87294.1	89692.9	92001.4	94216.4	96347.3	98393.8	100355	102239	104044	105779	107442	109040	110580	112057	113475	114844	116161	117418	118625	119790	120896
		11	0	271.377	1466.3	3403.51	5925.55	8929.74	12342.6	15532.6	17399.4	19090.1	20671.8	22174.3	23608.1	24984.1	26306.9	27572.2	28780.3	29937.3	31048.8	32121.6	33158.8	34164.6	35139.8	36085.9	37002.6	37892.5	38756.3	39594.7	40409.3	41201.7	41973.5	42725.2	43458.4	44171.3	44865	45540.2	46200.3	46842.8	47468.9	48078.5	48675.9	49257.4	49824.7	50378.3	50918.8	51445.7	51961.4
		12	0	45.3986	298.743	749.77	1382.8	2180.37	3129.39	4219.35	5440.68	6785.86	8247.89	9821.21	11502.1	13286.7	15166.9	17102.1	18974.4	20675	22240.4	23731.8	25167.3	26554.9	27900.6	29209.3	30486.4	31738.6	32970.1	34171.3	35335.2	36465.1	37564.1	38634.5	39678.1	40697.3	41694.9	42676.4	43642.4	44583.8	45498.9	46389.7	47258	48104.9	48931.9	49740.4	50532.8	51311.9	52078.6
		13	0	267.891	1421.08	3290.63	5731.5	8648.27	11976.6	15672.3	19703	24045.6	28680.8	33590.7	38760.8	44182.3	49852.8	55758.6	61887.8	68230	74756.2	81341.2	87359.9	91772.5	95780.4	99526.2	103151	106602	109961	113173	116305	119310	122238	125033	127780	130430	133009	135503	137926	140277	142553	144771	146912	149002	151014	152981	154871	156716	158496
		14	0	35.2613	250.224	642.433	1196.47	1897.56	2734.58	3698.19	4780.9	5976.45	7279.34	8684.77	10189.2	11789.4	13482	15260.4	17102.8	18922.6	20624.6	22245.4	23810.1	25328.5	26798.7	28222	29604.4	30950.2	32257.9	33525.7	34759.1	35960.9	37131	38267	39371.7	40449.4	41499.4	42520.3	43512.9	44480.9	45424.8	46343.4	47236.6	48107	48956.4	49784	50589.1	51373	52137.8
		15	0	186.66	1077.6	2572.93	4567.86	6989.81	9787.35	12922.6	16363.5	19918.8	22488.9	24713.8	26823.1	28781.9	30678	32439.2	34148.3	35759.2	37303.8	38792	40186.7	41546.8	42821.9	44057.1	45237.2	46357.9	47451.7	48480.5	49483.1	50439.8	51353.2	52242.6	53079.8	53896.5	54675.9	55419.3	56145.2	56829.6	57495.6	58135.5	58742.5	59336.8	59899.5	60442.9	60968.6	61466.1	61952.4
		16	0	292.961	1520.43	3490.79	6040.73	7556.01	7882.13	8092.68	8493.92	9104.74	9410.87	9644.67	10024.5	10358.5	10619.1	10917.6	11189.3	11437.6	11677.4	11967.7	12184.9	12391.4	12628.6	12877	13065.5	13256.6	13485.1	13695.3	13863.2	14047.7	14257.5	14440.3	14594.5	14773.7	14961.7	15127.2	15269.2	15438.7	15610.5	15760.9	15896.8	16051.5	16213.6	16350.2	16479	16621.7	16772.8
		17	0	289.196	1495.37	3433.33	5950.21	8945.13	12350.4	16122.2	20229.7	24647.6	29350.2	34268.5	38357.7	41445.9	44305.5	47018.5	49614.1	52099.7	54491.1	56794.4	59015	61159.1	63230.1	65234	67170.3	69038.4	70838.2	72575.5	74253.5	75875.8	77446.8	78968.5	80444.4	81875.9	83265.1	84613.8	85923.7	87193.1	88424.4	89618.3	90776.5	91900.3	92990.7	94049	95076.1	96073.2	97041.2
		18	0	18.556	188.288	524.275	1012.58	1641.81	2401.94	3284.46	4280.82	5326.57	6287.55	7203.63	8080.78	8923.95	9735.83	10517.3	11272.6	12001	12706.3	13387.7	14048.3	14687	15307.1	15907.5	16491	17056.6	17606.6	18140.2	18659.3	19163.5	19653.9	20130.8	20594.5	21045.9	21484.7	21912.3	22327.9	22733	23127	23510.9	23884.6	24248.6	24603.1	24948.1	25284.4	25611.7	25930.8
		19	0	307.212	1577.67	3606.45	6227.88	9333.7	12852.5	16736.5	20909.5	24611.5	27582.8	30352.7	32975.5	35407.8	37749.5	39958.2	42058.5	44092.2	45998.8	47829.8	49571.1	51230.2	52839	54369.3	55847.6	57278.9	58646.4	59973.8	61250	62473	63661.2	64802.1	65901.9	66971.1	67998.9	68994	69959.6	70887.7	71787.8	72658.9	73497.1	74311.7	75099	75858.5	76596.9	77310.4	77999.5
		20	0	0	0	0	0	23.3297	403.068	803.627	1159.35	1182.25	1182.25	1182.25	1182.25	1182.25	1182.25	1182.25	1182.25	1182.25	1182.25	1182.25	1182.25	1182.25	1182.25	1182.25	1182.25	1182.25	1182.25	1182.25	1182.25	1182.25	1182.25	1182.25	1182.25	1182.25	1182.25	1182.25	1182.25	1182.25	1182.25	1182.25	1182.25	1182.25	1182.25	1182.25	1182.25	1182.25	1182.25
		21	0	271.666	1460.23	3386.77	5899.5	8896.87	12310.3	16092.5	20208.3	24612.8	28854.9	31419.2	33236.3	34861.5	36440	38103.1	39751.3	41217.6	42613.8	44002.1	45469.1	46904.6	48181	49401.9	50601.7	51845.4	53051	54145.2	55201.4	56266.6	57357.3	58432.6	59422.3	60365.4	61319.2	62285.2	63237.5	64128.5	64965.3	65808.8	66667.6	67517.3	68327.5	69088.7	69840.4	70609	71373.6
		22	0	45.042	295.991	743.29	1369.84	2160.72	3101.85	4180.62	5390.68	6721.85	8168.77	9726.17	11389.5	13155.9	15020	16970.2	18928.3	20754.2	22409.7	23960	25443.9	26873.8	28256.4	29595.8	30895.5	32158.3	33386.7	34582.7	35748.3	36885.2	37995.2	39080.2	40142	41183	42206	43213.2	44204.5	45176.3	46123.6	47042.7	47934.8	48804.3	49654.1	50483.4	51292.4	52082.7	52855
		23	0	307.58	1588.26	3633.05	6273.35	9399.15	12938.1	16840.7	21074.7	25618.8	30452	35527.7	40501.9	43965.2	47010.1	49853.1	52601.4	55202.2	57728.8	60146.5	62488.4	64756.4	66943.3	69081.4	71138	73147.8	75075.4	76947	78749.7	80497	82189.2	83829.3	85424.3	86970.7	88478.7	89940.9	91369.6	92754.7	94108.6	95419.6	96699.1	97937.3	99146.3	100316	101459	102570	103652
		24	0	284.486	1495.48	3445.95	5979.75	8995.55	12426	16224.9	20359.8	24805.9	29547.4	34568.4	39846	45341.6	50786.6	54470.8	55806.1	56516.1	57063	57666.6	58512.8	59283.4	59833.1	60304.8	60823.9	61561.5	62344.6	62919.3	63410.5	63943.9	64648.9	65428.9	66023.2	66474.8	66942.7	67523.3	68200	68770.3	69170.2	69541.8	70015	70609.5	71182.8	71611.9	71947.7	72340.6	72868.4
		25	0	85.489	608.841	1571.06	2912.85	4581.13	6542.11	8785.11	11291.1	14034.3	16997	20175.4	23559.9	27147.3	30933	34900	38976.9	42272.8	44908	47372.6	49729	52004.8	54217.8	56371.4	58462.6	60495.2	62479.4	64418.6	66309.7	68151	69949.3	71709.5	73430.8	75108.1	76745.7	78348.9	79908.3	81428.8	82915.4	84359.6	85773.8	87148.8	88495	89805.3	91086.5	92336.1	93560.2
		26	0	72.9871	525.83	1368.99	2546.76	4016.78	5755.81	7751.78	9979.67	12422	15047.7	17040.7	18647.2	20154.5	21670.4	23180	24586.2	25926.6	27269.2	28609	29859.7	31060.7	32248.5	33419	34503.9	35556.6	36603.7	37651	38629.5	39576	40514.6	41456.6	42347.4	43191.2	44026.4	44860.6	45666.7	46424.4	47171.7	47918.9	48652.1	49345.5	50013.9	50683.4	51343.1	51975.4	52576.3
		27	0	304.154	1558.93	3564.45	6160.77	9242.87	12741	16607.9	20809.3	25320.9	30122.3	35194.7	40525	46108.3	51936.1	57996.5	64279.2	70780.8	77472	84241.5	90254.6	92406.2	93777.9	94905.2	95895.8	96890.4	97851.3	98727.3	99656.2	100557	101397	102323	103170	104037	104953	105776	106696	107590	108434	109392	110269	111155	112104	112929	113810	114677	115430
		28	0	196.087	1109.18	2633.64	4662.8	7122.84	9961.79	13142.7	16627.2	19957.2	20921.9	21413.4	21930.7	22288.4	22748.2	23087.2	23455.6	23855.5	24143.1	24559.8	24849.3	25181.1	25525.1	25759.6	26106.2	26348.8	26599.7	26904.4	27093.6	27380.2	27611.9	27803.4	28088.5	28257.9	28475.8	28711.5	28854	29093.5	29268.6	29417.7	29649.6	29779.2	29952	30148.2	30256	30448.2	30598
		29	0	193.524	1091.55	2591.04	4587.94	7009.73	9805.13	12805.7	14751.8	16458	18051.8	19558	20989.5	22352.8	23655.9	24899	26080.5	27204.8	28278.5	29307.6	30296	31246.6	32160.5	33039.4	33882.8	34692.3	35470.5	36217.9	36937.6	37630.1	38296.8	38939.3	39556.2	40151.2	40721.8	41269.5	41796.2	42301.1	42783.7	43242.4	43665.6	44037.3	44394.4	44732.9	45053.1	45331.2	45625.1
		30	0	45.9133	297.101	744.05	1369.49	2155.91	3087.75	4156.06	5352.4	6669.76	8101.76	9643.04	11289.1	13035.3	14876.8	16809.3	18830.9	20935.5	23092.2	25138.8	26766.7	28279.5	29727.9	31129.8	32493.1	33820.1	35114.7	36381	37619.1	38829.4	40015.1	41173.1	42310.7	43423.3	44516.4	45584.8	46635.3	47662.9	48672.7	49661.7	50632.5	51583.9	52518	53432.1	54329.4	55209.1	56070.9
		31	0	291.971	1546.75	3562.66	6172.17	9266.21	12771.5	16645.2	20846.2	24901.1	28059.1	30962.7	33619.4	35830.1	37913	39904.3	41815.4	43658.4	45424.9	47126.6	48759.3	50328.8	51833.9	53311	54735.4	56120.4	57449.3	58750.3	60010.6	61232	62412.9	63571.1	64687.1	65773.6	66833.8	67858.4	68861.5	69835.4	70772.3	71696.7	72601.6	73467.9	74317.6	75130.7	75939.6	76722.1	77473.6
		32	0	53.2178	329.607	818.14	1496.59	2347.37	3357.18	4513.85	5808.52	7232.42	8778.37	10440.4	12213.6	14093.5	16076.6	18159.1	20326	22499.1	24492.6	26388.4	28216.8	29991.4	31711.1	33384.5	35008.8	36591.8	38130.1	39630.8	41090.6	42515.9	43903.4	45258.9	46579.6	47870.1	49128.5	50357	51554.8	52722.9	53862.9	54974.5	56061.3	57121.4	58158.2	59170.7	60160.5	61128.5	62074.3
		33	0	309.24	1590.58	3631.59	6238.29	8512.54	10229.4	11717.1	13063.5	14336.2	15556	16673.3	17703.1	18665.2	19584.9	20485.7	21336.1	22138.1	22897.9	23626.7	24339.9	25035.1	25691.2	26318.9	26923.6	27510.3	28086.2	28644.3	29175.1	29684.8	30180.8	30664.3	31138.4	31597.3	32035.9	32457.5	32869.7	33273.5	33667.2	34049.6	34416.1	34768.3	35112.7	35450.4	35780.1	36099.7	36407.9
		34	0	0	0	0	0	24.1172	394.206	785.552	1179.51	1574.44	2119.84	2765.82	2854.48	2854.48	2854.48	2854.48	2854.48	2854.48	2854.48	2854.48	2854.48	2854.48	2854.48	2854.48	2854.48	2854.48	2854.48	2854.48	2854.48	2854.48	2854.48	2854.48	2854.48	2854.48	2854.48	2854.48	2854.48	2854.48	2854.48	2854.48	2854.48	2854.48	2854.48	2854.48	2854.48	2854.48	2854.48
		35	0	293.197	1555.22	3583.34	6208.39	9320.77	12850.9	16751.7	20988.9	25538.2	30379.2	35498.2	40881.6	46518.8	52402.4	58523.8	64871.6	71438.6	78221.5	85212	92357.7	99459.3	104500	108542	112294	115873	119335	122691	125957	129137	132232	135255	138211	141088	143900	146647	149333	151960	154532	157049	159513	161926	164290	166603	168867	171077	173229
		36	0	78.5531	568.049	1471.01	2735.06	4309.15	6169.75	8305	10687.9	13297.9	15971.4	18152.5	20122.7	21982.8	23764.4	25503.1	27227.8	28865.4	30423.5	31918.2	33363.4	34786.2	36177.7	37491.9	38754	39969	41149.9	42319.8	43462.3	44547.9	45594.6	46607.9	47595.3	48568.4	49517	50420.4	51290.5	52135.9	52960.9	53773.3	54566.4	55325.6	56054.3	56763.9	57456.4	58136	58800.3
		37	0	79.3169	567.711	1477.27	2744	4319.75	6179.22	8312.66	10692.9	13300.7	16124.6	19160.9	22403.3	25838.9	29450.4	33070.8	36029.2	38117.8	39699.1	41011.5	42155.2	43181	44119.7	44991.1	45810	46587.5	47333.9	48058.4	48771.9	49486.6	50218.9	50987.2	51807.3	52683.8	53602	54531.2	55435.4	56285.8	57067.9	57786	58455.9	59095	59713.8	60311.6	60885.6	61437.1	61972.1
		38	0	297.963	1540.75	3523.57	6086.82	9126.49	12573.5	16380.8	20525.3	24949.6	27901.3	28046.6	28073.4	28079.6	28083.1	28084.4	28085.5	28086.1	28086.6	28087.1	28087.4	28087.7	28087.8	28087.9	28087.9	28087.9	28087.9	28087.9	28087.9	28087.9	28087.9	28087.9	28087.9	28087.9	28087.9	28087.9	28087.9	28087.9	28087.9	28087.9	28087.9	28087.9	28087.9	28087.9	28087.9	28087.9	28087.9
		39	0	0	0	0	0	38.7376	440.571	853.452	1269.05	1686.91	2300.49	3058.62	3831.2	4608.44	5451.14	6498.5	7576.07	8652.43	9530.15	9681.66	9681.67	9681.67	9681.67	9681.67	9681.67	9681.67	9681.67	9681.67	9681.67	9681.67	9681.67	9681.67	9681.67	9681.67	9681.67	9681.67	9681.67	9681.67	9681.67	9681.67	9681.67	9681.67	9681.67	9681.67	9681.67	9681.67	9681.67
		40	0	49.349	316.632	792.218	1454.77	2286.62	3239.48	3993.27	4711.11	5390.4	6055.16	6685.79	7304.66	7888.78	8452.49	8998.24	9525.66	10041.3	10538.5	11023.4	11489.3	11947	12389	12823.9	13244.6	13657.4	14056.6	14449	14830.2	15205.2	15569.6	15927.6	16275.5	16617.6	16950.7	17278.5	17597.9	17912.1	18218.2	18518.9	18812.9	19101.4	19384.1	19660.9	19932.5	20197.8	20458.9
		41	0	93.0547	643.749	1636.04	3016.79	4725.99	6727.22	8998.2	11528.6	14296	17131.1	19510.4	21531.6	23356.1	25045	26628.5	28125.8	29550.2	30910.9	32213	33460.1	34653.1	35791.8	36878.4	37920.3	38924.5	39897.1	40843.3	41769.5	42682.2	43587.2	44488	45383.5	46267.8	47132.8	47970.8	48778.5	49556.7	50305	51030.4	51737.6	52426.8	53096.9	53748.3	54382.4	55002.8	55610.8
		42	0	302.466	1597.02	3670.27	6346.58	9512.67	13096.2	17000.5	20351.9	23092.2	25622.3	27987.5	30210.9	32313.1	34307.1	36207.6	38012.4	39720.2	41346.5	42900.8	44391.6	45824.9	47205.4	48536.5	49818.8	51050.9	52236.1	53379	54482.9	55550	56582.1	57582	58549.8	59484.9	60389.7	61265.6	62112.8	62934.1	63729.7	64501.6	65249.6	65975.2	66678.5	67360	68021.6	68661.6	69283
		43	0	43.246	291.082	737.231	1362.41	2099.34	2718.58	3305.09	3869.7	4403.29	4922.7	5410.85	5885.53	6337.65	6776.25	7201.19	7607.98	8006.25	8387.17	8760.6	9122.19	9472.07	9814.73	10145.3	10469.5	10784.5	11090.6	11391.3	11682.2	11967.1	12245.8	12516.3	12782.3	13041	13293.7	13541.8	13782.8	14019.6	14251	14476.4	14698.2	14914.2	15125.6	15333.3	15535.5	15733.8	15927.9
		44	0	81.3061	582.795	1508.86	2806.25	4420.4	6324.64	8504.81	10940	13534.3	15625.6	17423.7	19127.2	20808.7	22400.9	23908.4	25375.4	26826.6	28197.9	29515.8	30810.5	32075.5	33268.9	34426.9	35568.2	36676.4	37727.8	38756.4	39771	40754.1	41690.8	42608.5	43513.1	44388.3	45225.8	46044.6	46852.4	47633.7	48385.3	49118.5	49840.8	50541.7	51216	51873.3	52520.2	53149.8	53755.7
		45	0	74.5038	543.031	1416.39	2634.75	4152.52	5950.13	8012.11	10300.1	12356.9	14135.3	15812.8	17412.5	18939.7	20401.3	21806.5	23160.3	24461.6	25714.9	26924.4	28091.1	29213.9	30297.4	31345.8	32357.7	33337.1	34285.1	35201.8	36088.8	36949	37781	38586.3	39367.6	40123.4	40855.9	41566.4	42253.8	42921.1	43567.7	44194.5	44803	45391.9	45963.9	46517.9	47054.6	47576.1	48081.3
		46	0	190.978	1118.53	2675.14	4748.74	7262.21	10161.6	13407.6	16971.1	20828.4	24960.3	29353.7	34003.8	38898.6	44025.6	49370	54880.9	60287.4	64107.5	67532.7	70721.9	73743.3	76629.2	79392.9	82039.8	84578.8	86981.2	89013.7	90785	92419.9	94001.4	95530.6	97036.7	98563.9	100015	101406	102762	104073	105373	106671	107899	109084	110233	111342	112431	113486	114542
		47	0	311.416	1611.44	3684.62	6357.71	9518.39	13092.4	17029.5	21294.7	25865.2	30723.2	35854	41241.6	46779.4	50489.3	52862.4	55043.2	57136.7	59171.1	61152.5	63084.9	64979.6	66844.7	68670.8	70482.5	72266.5	74043.7	75793.8	77514.2	79161.3	80756.2	82290	83791.4	85247.5	86680.8	88084.5	89468.5	90829.6	92175.4	93501.8	94817.5	96112	97394.9	98647	99878.5	101074	102248
		48	0	283.291	1490.89	3437.46	5967.13	8977.05	12398.2	16185.1	20297.8	24388.3	27360.9	29904.3	32276.8	34593.9	36834.2	38899.1	40863.2	42794.2	44683.2	46431.5	48093.7	49711.9	51290.4	52765.8	54185.9	55574.1	56941.3	58238.4	59472.2	60683.5	61870.6	63007.2	64083.6	65136.5	66170.7	67171.8	68124.9	69046.4	69955.6	70839.1	71684.8	72496.3	73291.2	74070.2	74820	75538.6	76236.5
		49	0	256.926	1390.74	3238.59	5656.29	8545.55	11532.5	13773.3	15750.5	17607.2	19343.8	20938.5	22450.4	23898.1	25232.3	26500.2	27727.1	28873.9	29965.5	31025.1	32033.6	32985.7	33909.9	34802.4	35643.4	36454.9	37245.3	38000	38716.3	39417.1	40092.5	40735	41355	41959.7	42537.9	43090.8	43628.9	44150	44646.5	45125.6	45592.6	46041.2	46469.7	46886.2	47290.3	47677.2	48048.7
		50	0	322.359	1661.61	3790.77	6527.47	9755.24	13397.4	17402	21731.8	26360	31271.2	36449	41872.4	47424.3	51849.1	54969.5	57837.7	60571.4	63210.1	65763.3	68242	70656	73010.1	75312.2	77569.4	79791.9	81993.9	84193	86372	88436.7	90377.6	92231.7	94030	95782.5	97495.8	99175.8	100826	102452	104061	105671	107447	109845	112324	114773	116692	118241	119716
	0.2×	1	0	0	0	0	0	1.11707	310.498	778.103	1234.66	1684.06	2168.48	2980.69	3800.26	4617.68	5435.52	6374.92	6680.86	6680.87	6680.87	6680.87	6680.87	6680.87	6680.87	6680.87	6680.87	6680.87	6680.87	6680.87	6680.87	6680.87	6680.87	6680.87	6680.87	6680.87	6680.87	6680.87	6680.87	6680.87	6680.87	6680.87	6680.87	6680.87	6680.87	6680.87	6680.87	6680.87	6680.87
		2	0	204.03	1201.07	2868.44	5079.65	7748.6	10816.1	14095.7	16464.4	18600.9	20590.9	22463.6	24227	25899.9	27484.1	28990.4	30410.8	31767.4	33049.4	34280.5	35439.6	36550.8	37559.5	38463.2	39308.2	40100.6	40888.7	41652.1	42389.1	43099.7	43775.6	44450	45098.1	45720.8	46310.1	46903.5	47474.7	48010.9	48543.2	49063.1	49561.3	50034.1	50508.8	50965.1	51392.4	51824.6	52241.2
		3	0	256.196	1381.66	3215.08	5614.64	8485.69	11764	15327.3	18119.5	20606	22919.5	25083.3	27111.8	29026.2	30842.1	32562.8	34185.5	35723.4	37191	38594.8	39935.2	41216.4	42445.1	43623.3	44749.4	45827.8	46865.3	47862.4	48818.4	49737.6	50622.7	51472.3	52288.7	53074.9	53830.3	54557.3	55258.6	55933.1	56581.7	57207.3	57809.2	58387.9	58946.6	59484.1	60001.6	60500.8	60980.9
		4	0	281.708	1488.9	3432.85	5957.04	8961.52	12379.4	16164.4	20282.5	24708.4	29425.7	34423.2	39683.4	45197.4	50956.5	56931.7	62965.7	68472.1	73537.3	78320.3	82863.2	87187.9	91311	95246.6	99004.9	102597	106039	109341	112493	115511	118402	121174	123830	126379	128824	131170	133419	135579	137651	139639	141547	143379	145137	146824	148443	149998	151487
		5	0	242.395	1382.88	3258.63	5716.71	8655.92	12008.1	15727.9	19783.6	24150.4	28772	32688.8	35583.7	38266	40806	43229.6	45548.4	47775.7	49918.2	51982.6	53975	55899.2	57756	59541.9	61258.8	62912.4	64509.1	66050.1	67540.6	68985.6	70386.1	71744.5	73061.7	74338.6	75576.8	76775.8	77937.6	79063.6	80155.4	81214.7	82242.3	83239.6	84207.3	85146.5	86058.5	86944.1	87804.1
		6	0	294.858	1562.68	3595.9	6226.18	9344.6	12880	16784.2	21022.5	25568.6	30402.2	35503.7	40856.5	46462.6	52315.3	58399.8	64639.2	70529.2	74323.7	77614.4	80719.9	83691.5	86551.2	89337.8	92047	94670.1	97220.4	99718.6	102156	104524	106837	109106	111322	113482	115596	117666	119683	121641	123550	125414	127226	128988	130709	132391	134026	135624	137189
		7	0	225.856	1247.32	2931.88	5155.1	7832.24	10904.9	14332.8	18082.7	21940.4	24665.5	26850.6	28859.9	30781.6	32716.4	34572.5	36276.3	37888.8	39453.8	41033	42523.9	43899.5	45211.2	46488.7	47775.2	49003.4	50140.5	51240.1	52314.4	53391.3	54425.2	55379.9	56301.1	57202.7	58102.4	58976.1	59786.5	60560.7	61323.3	62080.8	62822.1	63516.1	64169.7	64812.2	65449.9	66077.4	66674.3
		8	0	109.234	660.323	1607.02	2894.21	4473.88	6325.33	8438.38	10790	13363.3	16146	19138.7	22329.8	25707	29262.8	32990.7	36890.5	40951.6	44992.1	48498.9	51800.2	54954.4	57970.7	60882.2	63681.1	66383.4	68995.2	71514.2	73956.3	76313.5	78600.6	80810.8	82952.7	85027.4	87035.3	88983.2	90865.8	92692.6	94455.8	96164.4	97812.6	99407.2	100947	102435	103873	105264	106609
		9	0	213.61	1203.88	2846.01	5019.09	7640.7	10654.5	14016.8	17379.6	19588.4	21594.9	23475.1	25236.8	26938.4	28538.2	30072	31550.6	32944.6	34294.5	35576.3	36802.7	37992.4	39122	40221.4	41273.5	42288.1	43271.4	44207.6	45123	45994.1	46842.3	47658	48443.4	49207.7	49937.2	50650.7	51331.5	51995.5	52633	53249.3	53847.2	54420	54979.8	55514.2	56036.6	56536.9	57023.2
		10	0	255.974	1348.08	3124.05	5451.64	8242.87	11437.5	14993.6	18880.1	23075	27559.5	32319.1	37345.7	42621.8	48059.1	53072.7	57569.9	61779.4	65750	69510.4	73057.6	76349.9	79415.6	82353.9	85195.8	87904.8	90526.6	93030.6	95425.3	97749	99955	102079	104109	106039	107902	109674	111367	112992	114553	116039	117461	118833	120148	121403	122605	123762	124874
		11	0	283.955	1494.48	3444.94	5978.4	8992.87	12414.6	15730.2	18274.9	20598.8	22753.3	24770.7	26668.4	28459.9	30159.4	31768.7	33296.8	34748.9	36135.1	37459	38728.2	39944.8	41113.4	42236.2	43314.4	44351.7	45349.7	46310.8	47237.4	48130.1	48991.3	49822.8	50624.5	51398	52145.5	52866.9	53564	54237.6	54888	55516.9	56124.8	56711.9	57279.3	57828.3	58358.9	58871.8	59368.1
		12	0	45.3925	298.729	749.749	1382.77	2180.34	3129.35	4219.29	5440.62	6785.79	8247.8	9821.11	11502	13286.6	15166.8	17101.9	18974.5	20704.9	22349.9	23935.7	25472.6	26969.2	28421.4	29826.5	31188.9	32513.3	33806.5	35067.1	36290.7	37480	38638	39768.9	40875	41951	42997.4	44017.3	45012.8	45986.8	46937.7	47862.4	48763.3	49643.8	50504.4	51345.9	52166.9	52966.5	53746.7
		13	0	267.76	1421.3	3291.27	5732.1	8648.83	11977.2	15672.8	19703.9	24046.9	28683.9	33600.1	38781.6	44215	49894.6	55804.9	61937.5	68286.5	74826.9	81415.9	87486.6	92682.9	97554.7	102174	106591	110819	114867	118747	122473	126052	129487	132789	135965	139016	141952	144778	147494	150108	152625	155044	157375	159618	161775	163853	165851	167774	169624
		14	0	35.5736	251.13	641.926	1192.19	1888.77	2722	3682.31	4763.36	5955.29	7254.2	8656.01	10155.8	11751.5	13440.3	15215.5	17057.1	18879.7	20606.3	22266.2	23868	25419.4	26921.4	28378.8	29792.1	31164.5	32497.1	33791.6	35049.8	36272.4	37461.8	38617.5	39742.3	40836.2	41900.4	42936.2	43943.7	44924.8	45879.3	46808.4	47713.1	48593.4	49451	50285.8	51098.5	51890.2	52660.9
		15	0	184.983	1071.9	2561.87	4552.4	6970.52	9764.51	12897.2	16336.7	19898.5	22847.4	25527.7	28027.5	30371.8	32572.3	34641.5	36597.2	38448.4	40199.9	41854.4	43422.4	44911.5	46323.2	47660.6	48930.4	50139.8	51289.2	52380.2	53418.1	54408.1	55349.1	56242.2	57093.7	57905.7	58677	59409.8	60108.6	60775.7	61409.7	62011.2	62586	63134.7	63655.2	64150.1	64623.7	65075.2	65502.8
		16	0	292.419	1519.09	3488.78	6037	7924.52	9175.27	10428.9	11555.8	12670.8	13658.4	14594.8	15492.6	16347.4	17171.1	17935.7	18689.4	19399.2	20101.9	20760.3	21411.1	22028.5	22637.6	23219.3	23788.8	24337.2	24873.1	25393.4	25897.5	26389.5	26864.6	27332.6	27782.1	28226.4	28652.5	29074.3	29479.7	29880	30266.2	30645.5	31014.1	31373.9	31726.1	32067.4	32403.9	32728.6	33049.1
		17	0	289.183	1495.68	3433.93	5950.95	8945.89	12351.2	16120.4	20223	24636.6	29341.8	34269.8	38669.8	42452.1	45983	49316.7	52477.5	55483.7	58348.9	61084.6	63700.5	66205.3	68605.5	70907.8	73115	75230.2	77257.7	79202.3	81069.5	82862.2	84586.3	86244.5	87840.7	89378.1	90858.9	92285.3	93659.8	94984.1	96259.2	97487.6	98671.3	99811.1	100910	101968	102988	103971	104919
		18	0	16.9343	175.873	502.713	983.391	1606.22	2361.15	3239.27	4231.7	5277.73	6264.74	7206.95	8110.02	8977.09	9810.89	10613.8	11387.8	12134.8	12856.4	13553.9	14228.5	14881.4	15513.8	16126.5	16720.5	17296.6	17855.6	18398.1	18925	19436.7	19933.8	20416.8	20886.1	21342.4	21786.1	22217.5	22637	23044.9	23441.8	23827.8	24203.5	24569	24924.7	25270.7	25607.5	25935.2	26254.2
		19	0	307.188	1577.61	3606.35	6227.76	9333.55	12852.3	16736.4	20909.4	24730.9	28091.9	31198.7	34099.4	36821.1	39378.1	41794.6	44085.7	46257.2	48317.5	50275.8	52138	53913.4	55612.4	57235.8	58790.8	60283.6	61714.1	63086.9	64404.8	65668.9	66883.9	68051.7	69174.2	70255.2	71295	72296.5	73260.8	74188.9	75083.3	75944	76773.5	77572.5	78342.6	79084.9	79800.2	80490.2	81154.9
		20	0	0	0	0	0	23.3297	403.068	803.628	1160.02	1184.17	1184.17	1184.17	1184.17	1184.17	1184.17	1184.17	1184.17	1184.17	1184.17	1184.17	1184.17	1184.17	1184.17	1184.17	1184.17	1184.17	1184.17	1184.17	1184.17	1184.17	1184.17	1184.17	1184.17	1184.17	1184.17	1184.17	1184.17	1184.17	1184.17	1184.17	1184.17	1184.17	1184.17	1184.17	1184.17	1184.17	1184.17
		21	0	269.789	1460.58	3394.33	5913.94	8915.61	12329.2	16109.3	20223.7	24626.6	28866.4	31969.9	34741.9	37411.6	39888.3	42267.5	44547.6	46697.9	48802	50795.8	52718.2	54576.9	56337.4	58052.8	59685.7	61257	62788.8	64245.2	65665.5	67041.6	68353.7	69642.5	70884.1	72076	73243.2	74362.8	75444.6	76501.3	77514.1	78497.6	79456	80376	81271	82142.2	82979.6	83793.4	84585.7
		22	0	45.0287	295.939	743.201	1369.68	2160.44	3101.29	4179.41	5388.71	6719.82	8165.73	9723.45	11387.6	13153.4	15017.2	16966.1	18923.8	20753.7	22453.5	24079.6	25649.1	27168.2	28641.1	30071.2	31462	32817.4	34141.9	35438.2	36702.6	37928.8	39118	40276.2	41404.1	42503.2	43574.6	44620.2	45642.1	46643.2	47623.7	48580.3	49509.9	50413.4	51294.8	52155.5	52995.4	53815.5	54617.3
		23	0	307.803	1588.76	3633.46	6273.05	9398.04	12936	16838.2	21074.4	25621.1	30454.1	35527.9	40498.5	44548.1	48282.6	51805.2	55145.4	58323.3	61354.1	64250.3	67022.3	69679.5	72230.3	74682.5	77041.2	79309.2	81488.2	83582.9	85598.1	87539	89409.3	91211.3	92949.5	94628.1	96248.8	97814.1	99327.2	100790	102202	103569	104889	106165	107399	108590	109742	110855	111933
		24	0	284.484	1495.45	3446	5979.86	8995.33	12425.7	16224.7	20360	24806.7	29548.9	34571.5	39852.5	45353.1	50813.2	54765.3	57634.2	60369.6	62970.8	65422.1	67866.2	70169.3	72405.9	74630.2	76723.1	78795	80834.4	82765.7	84696.7	86574.2	88367.5	90157.6	91876.9	93531.4	95176.6	96752.9	98279.8	99795.1	101249	102661	104056	105402	106713	108016	109273	110489	111698
		25	0	86.8138	611.709	1575.61	2921.29	4591.94	6559.22	8807.77	11320.4	14072.4	17047.8	20236.6	23634.3	27237.6	31035.2	35015.9	39107.5	42696.5	45932	49009.8	51963.7	54811.8	57561.4	60217.9	62790.4	65279.5	67691	70024.8	72288.9	74482.3	76613.5	78674.8	80678.1	82619.5	84505.5	86335.8	88109.7	89832.1	91500.5	93118.1	94690.3	96213.5	97692.4	99127.9	100521	101873	103186
		26	0	72.9831	525.837	1369.27	2547.36	4016.35	5758.65	7759.33	9988.02	12426.9	15050.3	17269.8	19299.2	21248.2	23105.9	24902.6	26614.7	28279.7	29864.9	31410.9	32885.9	34321.5	35692	37015.8	38292.2	39521.6	40716.6	41863.7	42983.5	44057.3	45102.9	46111.9	47085.4	48030.6	48938.4	49823	50674.1	51500.3	52300.6	53072.6	53824.9	54548.7	55252.9	55933.1	56590.4	57229	57843.7
		27	0	302.125	1555.03	3559.29	6154.32	9235.38	12732.7	16598.3	20799.1	25309.1	30109.1	35184.2	40521.1	46106.8	51938.8	58005.6	64293.8	70797.9	77490.4	84263.5	90326.3	94353.5	97988.1	101413	104710	107896	110982	113978	116893	119736	122509	125212	127845	130418	132930	135383	137777	140120	142412	144649	146842	148979	151069	153102	155087	157015	158896
		28	0	196.082	1109.17	2633.62	4662.78	7122.82	9961.76	13142.6	16627.2	19977.3	22015.5	23805.4	25492	27097.5	28619.6	30067.8	31466.8	32818.7	34112.6	35354.4	36560.7	37722.6	38833.2	39902	40942.3	41943.4	42902.1	43834.5	44740.9	45613.8	46452.5	47273.7	48067	48827.9	49568.5	50290.4	50983.7	51652	52307.6	52940.2	53547.1	54141.2	54719	55272.2	55809.8	56337	56842.5
		29	0	193.468	1091.53	2591.59	4589.21	7012	9808.26	12815.6	15216.8	17385.9	19397.3	21275.8	23038.7	24697.9	26262.4	27738.9	29129.3	30441.4	31680.7	32854.7	33966.4	35018.6	35993.9	36898	37731.4	38533.6	39284.3	40025.2	40715.9	41386	42030.7	42638.9	43238.2	43799.2	44333.6	44860.3	45351.3	45824.3	46287	46720.1	47139.2	47546.5	47927.3	48296.6	48654.5	48989.9	49313.6
		30	0	45.9465	296.9	743.323	1367.96	2152.88	3084.21	4152.78	5350.2	6667.9	8101.63	9643.45	11289.1	13035.4	14879.7	16818.2	18846	20958.3	23130.9	25212.5	27042.8	28780.3	30452.5	32071.8	33644.7	35175.2	36665.9	38119.4	39536.7	40919	42269.6	43588	44876.1	46134.9	47364	48566	49741.6	50890.4	52013.4	53111.7	54185.8	55235.6	56262.4	57266.8	58249.1	59209.1	60148.1
		31	0	292.137	1546.91	3562.73	6172.26	9266.33	12772.8	16648.3	20851.2	25017.5	28414.5	31532.2	34452.1	37197.6	39791.5	42250.3	44588.1	46817.1	48938.3	50966	52898.3	54745.5	56518.5	58218.4	59852.9	61425.9	62938.4	64395.3	65795.6	67144.4	68442.7	69693.4	70898.2	72060.3	73181.6	74263.7	75307.8	76314.3	77285.8	78222.2	79125.7	79997.6	80840.9	81655.1	82440.9	83198.9	83929.3
		32	0	53.2162	329.603	818.133	1496.59	2347.36	3357.16	4514.2	5808.74	7232.8	8778.94	10441.4	12215	14095	16078.3	18161.2	20328.5	22502.5	24547.2	26512.1	28410.6	30249.4	32032.3	33762.7	35443.4	37076.9	38665.3	40210.6	41714.7	43179.3	44606	45996	47350.6	48671.2	49959.1	51214.6	52438.6	53631.9	54795.6	55930.7	57038.2	58119.2	59174.4	60205.2	61211.4	62194.1	63154.1
		33	0	309.322	1588.61	3623.39	6224.89	8571.23	10514.5	12275.8	13895.7	15366	16736.7	18009.5	19189.4	20310.3	21362.2	22350.7	23297.4	24192.8	25040.9	25857.8	26635.3	27374.1	28088.7	28771.7	29422.2	30052.6	30657.2	31234.9	31794.3	32332.9	32848.1	33346.3	33828	34289	34734.2	35165.6	35579.4	35978	36364.7	36736.7	37094.5	37441.4	37776.1	38098	38409.3	38710.9	39000.8
		34	0	0	0	0	0	24.1172	394.206	785.552	1179.51	1574.44	2119.84	2766.54	2858.14	2858.14	2858.14	2858.14	2858.14	2858.14	2858.14	2858.14	2858.14	2858.14	2858.14	2858.14	2858.14	2858.14	2858.14	2858.14	2858.14	2858.14	2858.14	2858.14	2858.14	2858.14	2858.14	2858.14	2858.14	2858.14	2858.14	2858.14	2858.14	2858.14	2858.14	2858.14	2858.14	2858.14	2858.14
		35	0	300.174	1570.55	3605.31	6236.07	9355.25	12891.8	16797.2	21036.6	25585.7	30424.6	35539.2	40915.7	46543.4	52415.6	58524	64858.7	71408.2	78167.7	85136.3	92263.5	99358.4	105233	110503	115487	120077	124068	127922	131670	135308	138826	142237	145557	148786	151930	154987	157952	160846	163653	166382	169033	171619	174142	176584	178964	181281	183532
		36	0	77.7227	566.609	1474.42	2740.62	4317.42	6176.42	8302.8	10678.3	13281.9	15958.3	18333.2	20563.2	22707.9	24745.6	26689	28567.4	30362.6	32082.5	33748.1	35345.8	36877	38357.9	39782.2	41147.5	42472.9	43752.6	44979.2	46169.1	47321.2	48428.8	49498.9	50538.2	51538.4	52502.8	53439.3	54343.7	55214.5	56059.5	56878	57666.3	58429.3	59169.9	59884.2	60573.5	61242.4	61889.4
		37	0	79.4287	567.1	1469.74	2733.48	4310.17	6170.81	8303.61	10681.9	13290	16111.7	19146.7	22387.1	25819.7	29427.5	33045.3	36041.8	38449.8	40618.1	42648.7	44579.5	46434.5	48234	50000.5	51761.8	53534.1	55286.8	56965.7	58553.3	60081.5	61564.2	63000.6	64401.5	65776.5	67142.8	68510.4	69862.4	71166.3	72402.4	73581.1	74727.4	75844.6	76931.7	77997.1	79051	80101.4	81142.5
		38	0	297.765	1540.32	3522.95	6086.04	9125.57	12572.4	16379.7	20524.1	24948.4	28312.9	30220.2	31960.6	33622.2	35222.4	36771.5	38276.4	39740.7	41171.8	42567.8	43926.9	45233.6	46492	47706.5	48890.2	50042.2	51168.6	52268.3	53346.1	54400.8	55432.5	56440.1	57422.4	58380	59315.7	60229.8	61125.4	62003.4	62862.9	63706.6	64531.7	65339.9	66131	66904.6	67661	68402.2	69128.8
		39	0	0	0	0	0	38.7376	440.571	853.452	1269.05	1686.91	2300.49	3058.62	3831.2	4608.44	5451.14	6498.5	7576.07	8652.58	9533.98	9693.71	9693.72	9693.72	9693.72	9693.72	9693.72	9693.72	9693.72	9693.72	9693.72	9693.72	9693.72	9693.72	9693.72	9693.72	9693.72	9693.72	9693.72	9693.72	9693.72	9693.72	9693.72	9693.72	9693.72	9693.72	9693.72	9693.72	9693.72
		40	0	49.935	318.338	794.745	1458.04	2289.62	3243.97	4091.28	4894.14	5660.06	6392.82	7095.75	7771.01	8416.42	9036.73	9635.12	10213.3	10772.7	11314.2	11837.9	12345.1	12837.5	13316.2	13781.6	14234	14673.9	15102.1	15519.3	15925.6	16321.9	16708.6	17085.5	17453	17811.9	18162.4	18504.5	18839	19165.4	19484.4	19795.9	20100.5	20398.3	20689.2	20973.9	21251.8	21523.8	21789.8
		41	0	93.0522	643.734	1636.03	3016.74	4725.57	6724.49	8993.17	11519.9	14287.4	17122.7	19535.2	21666.4	23651.2	25528.4	27316.5	29027.4	30669.7	32251.3	33778	35255.3	36691.9	38100.1	39490.8	40846.5	42145.6	43391.5	44590.4	45747	46864.2	47944.8	48990.8	50004.2	50987.3	51943.3	52877	53795.5	54702.8	55592.1	56451.7	57276.3	58071.3	58843.8	59591.6	60315.5	61018.7	61700.6
		42	0	309.083	1611.18	3690.44	6371.79	9543.19	13131.2	17040.4	20608.7	23718	26575.3	29196.3	31530.5	33710.6	35771.1	37723.8	39574.4	41323	42992.8	44584.3	46104.7	47562	48960.7	50302.5	51594.9	52836.9	54030	55179.1	56283.3	57347.3	58377.2	59371.7	60330.7	61255.2	62148	63013.8	63850.5	64658	65437.3	66192.9	66925.4	67634	68316.8	68980	69622.2	70242.8	70842
		43	0	37.8425	276.22	713.857	1330.84	2065.32	2734.3	3367.05	3969.3	4544.28	5093.04	5616.26	6117.62	6600.17	7064.51	7511.48	7942.63	8359.54	8762.65	9152.61	9530.85	9897.84	10253.5	10599.1	10935.2	11261.6	11579.3	11888.7	12189.5	12482.7	12768.5	13046.7	13318.2	13582.8	13840.7	14092.7	14338.2	14578	14811.9	15040.1	15263.2	15480.7	15693.4	15900.9	16103.7	16301.7	16495.2
		44	0	81.9866	588.123	1520.82	2822.7	4440.93	6345.66	8526.44	10962.3	13560	15840.6	17972.5	19989.4	21918.8	23756.5	25522.7	27213.2	28840.1	30403.5	31908.2	33357.9	34752.8	36099.9	37394.6	38648.3	39854.4	41024.3	42150.3	43243.2	44296.2	45318.1	46304.3	47259.5	48183.7	49077.1	49943.5	50779.9	51591.8	52376	53136.7	53873.2	54585.6	55276.6	55944.6	56593.2	57220.4	57827.9
		45	0	74.8126	544.251	1422.7	2647	4168.26	5967.64	8032.53	10324.9	12499.2	14482.7	16355.1	18133.1	19827.3	21445.4	22992.5	24474.4	25895.6	27260.1	28569.7	29827.6	31037.3	32200.4	33320.2	34398.3	35437.5	36439.5	37405.4	38336.7	39235.1	40102	40938.7	41746.1	42525.3	43277.2	44003.4	44704.7	45381.7	46035.4	46667.1	47277.1	47866.1	48435.1	48984.8	49515.6	50028.2	50523.7
		46	0	184.69	1103.94	2653.36	4720.7	7228.67	10123.1	13365.3	16925.2	20777.9	24906.2	29295.2	33939	38831.7	43961.3	49310.5	54820.5	60221.3	64699.6	68810.2	72365.5	75689.5	78892.5	81965.9	84924.5	87763	90483.1	93079.2	95581.1	97978.7	100269	102460	104568	106583	108513	110364	112137	113838	115467	117031	118526	119956	121328	122642	123899	125109	126261
		47	0	313.829	1617.12	3693.51	6369.27	9532.06	13108	17046.7	21313.1	25882.3	30739.4	35869.9	41257.8	46795.2	51231.5	54916.6	58377.2	61675.2	64836.9	67874.8	70799.6	73619.7	76344.3	78980.4	81533	84008.5	86412.7	88747.1	91005.8	93181.8	95278.8	97302.3	99260.1	101154	102990	104768	106491	108155	109742	111157	112499	113810	115118	116398	117651	118857	120047
		48	0	284.195	1493.03	3440.58	5971.09	8981.76	12403.5	16190.5	20303.7	24399.2	27753.7	30841	33726.7	36430.7	38994.4	41405.4	43711	45885.5	47973.4	49944.3	51832.4	53624.3	55340.4	56983.5	58554.2	60067.7	61512.9	62908.6	64242.7	65528.5	66761.6	67945.5	69087	70180.4	71237.1	72250.7	73228.3	74170	75074.8	75948.8	76788	77597.4	78377	79126.6	79850.5	80546.6	81218.5
		49	0	259.615	1397.4	3248.27	5667.77	8558.83	11565.3	14074.1	16360.6	18450.9	20386.1	22186.7	23863.6	25440.3	26915.2	28310.7	29624.6	30872	32053.8	33177.1	34246.4	35263.4	36234.9	37159.4	38044.8	38888.1	39697.1	40468.2	41208.1	41914.6	42592.7	43240.7	43862.7	44457.6	45028.8	45575.6	46100.6	46603.2	47085.9	47548.2	47992.3	48417.6	48826.3	49217.7	49593.9	49954.2	50300.5
		50	0	335.687	1689.59	3830.79	6577.68	9814.27	13464.2	17475.5	21811.3	26446.2	31359	36532.5	41954.9	47512	52367.2	56444.6	60252.5	63865.1	67218.6	70089.8	72830.5	75502.9	78086.6	80593.9	83031	85402.6	87721	89976.5	92169	94285.5	96304.5	98247.2	100140	101976	103761	105493	107184	108835	110455	112033	113576	115087	116562	117997	119387	120738	122052
	0.5×	1	0	0	0	0	0	1.11707	310.498	778.103	1234.66	1684.06	2168.48	2980.69	3800.26	4617.68	5435.54	6375.88	6690.06	6690.07	6690.07	6690.07	6690.07	6690.07	6690.07	6690.07	6690.07	6690.07	6690.07	6690.07	6690.07	6690.07	6690.07	6690.07	6690.07	6690.07	6690.07	6690.07	6690.07	6690.07	6690.07	6690.07	6690.07	6690.07	6690.07	6690.07	6690.07	6690.07	6690.07
		2	0	219.669	1236.96	2921.61	5147.78	7829.9	10909	14227.6	17079	19609.2	21860.7	23970.4	25953.1	27829.9	29603.9	31284.4	32877	34391.3	35832.1	37202.3	38508	39751.4	40928.4	42054.1	43128.2	44153.2	45128.8	46063	46949.8	47800.7	48613	49388.5	50125.3	50828.2	51504.6	52149.9	52764.1	53350.6	53914.4	54451.6	54962.3	55453.2	55922	56367.7	56796.2	57206.8	57596
		3	0	256.232	1381.57	3214.87	5613.94	8483.58	11760	15323.3	18473.2	21335.1	23974.8	26424.8	28709.6	30849.1	32858.3	34748.1	36527.4	38208.3	39800.7	41311.2	42746.1	44110.7	45409.4	46645.8	47823.9	48947.1	50017.8	51039	52014.2	52946.1	53836	54686.2	55497.5	56271.6	57008.8	57705.8	58373	59016.9	59629.5	60220.3	60785.8	61327.1	61848.5	62345.9	62822.1	63281.8	63720.7
		4	0	283.366	1491.98	3437.41	5964.3	8972.36	12394.8	16186.5	20314.6	24753.5	29482.9	34487.4	39757.2	45287.7	51070.8	57065.5	63112.7	68820.2	74171.6	79228.5	84023.4	88577.8	92909.1	97032.5	100961	104707	108282	111694	114953	118065	121041	123888	126611	129214	131704	134087	136368	138552	140642	142643	144559	146382	148115	149774	151363	152891	154353
		5	0	263.555	1429.04	3324.52	5797.56	8746.26	12106.2	15835.3	19901.1	24277.2	28905.3	33156.1	36847.8	40287.7	43524	46580.7	49476.9	52224.5	54838.7	57329.5	59706.6	61977.1	64146	66217.7	68197.3	70091.8	71904.8	73643	75310	76908.6	78443.7	79918.3	81332.7	82689.1	83993	85241.1	86429.1	87542.3	88594.8	89604.7	90581.7	91529.4	92443.5	93329.6	94184.3	95009	95806.2
		6	0	286.459	1544.61	3570.82	6193.65	9306.52	12838.2	16741.1	20981.3	25532.3	30374.5	35490.7	40866.9	46491.1	52358.1	58451.6	64699.2	70631.1	75561.8	80159.9	84527.1	88703.5	92706.7	96548.6	100242	103793	107217	110513	113687	116749	119696	122543	125297	127957	130527	133012	135411	137727	139962	142121	144206	146222	148169	150051	151870	153629	155330
		7	0	225.519	1246.48	2930.61	5153.45	7830.27	10902.6	14329.4	18077.5	21937.9	25133.2	28053.8	30777.3	33334.1	35742.2	38013.2	40167.6	42201.3	44141	45969.9	47716.9	49365.6	50945.3	52440.8	53872.6	55234.9	56536.3	57780.7	58964.6	60100.7	61179.7	62215.8	63201.2	64145.3	65047.6	65907.9	66734.3	67520.7	68276.5	68996.5	69686.3	70346.5	70975.6	71580.2	72155.8	72708.9	73236.6
		8	0	109.249	659.899	1604.99	2891.35	4472.18	6324.33	8437.91	10792.5	13367	16150.7	19139.2	22328.8	25707.3	29261.9	32989.1	36885.2	40941.5	45000.8	48776.6	52366.8	55795.4	59079.3	62230.2	65257.2	68168.4	70970.6	73670.1	76272.1	78781.5	81202.6	83539.2	85794.5	87971.9	90073.6	92102.4	94059.9	95949.2	97771.5	99527.8	101221	102852	104423	105936	107395	108800	110155
		9	0	213.559	1203.84	2845.96	5019.03	7640.6	10654	14016.3	17434.5	20281.2	22890.3	25314.5	27583.4	29710.7	31711.7	33601.4	35385.2	37072.1	38670.6	40184.2	41620.4	42987.2	44284.4	45521.3	46698.6	47818.9	48889.3	49906.5	50877.7	51804.4	52684.8	53528.9	54330.6	55095.7	55827.9	56521.4	57187.5	57817.2	58409.4	58965.8	59491.1	59993.1	60475.1	60937.2	61379.2	61803.8	62210.4
		10	0	256.066	1347.92	3123.71	5451.09	8242.01	11436.4	14992.1	18878.7	23073.3	27558.1	32320	37349.9	42629.6	48068.9	53251.1	58056.8	62511.3	66701.9	70680.7	74457.4	78047.9	81469.2	84728.8	87827.5	90778.7	93593.9	96273.4	98825.5	101256	103573	105776	107872	109868	111768	113578	115300	116940	118501	119989	121407	122760	124048	125278	126451	127568	128632
		11	0	283.81	1494.26	3444.41	5976.94	8991.18	12413.5	15845.1	18806.2	21506.4	23993.7	26290.3	28388.8	30325.6	32170.8	33918	35574.8	37157.7	38664.8	40100.5	41470.2	42779.4	44036.3	45238	46387	47486.8	48540	49549.3	50520	51451.1	52341.9	53196.7	54015.8	54801.7	55556.8	56281	56976.6	57644.6	58286.4	58903.3	59495.3	60064	60609.6	61133.8	61637.2	62121.2	62585.8
		12	0	41.8034	287.012	731.12	1356.73	2146.61	3088.09	4171.31	5387.64	6729.16	8187.21	9757.5	11434.8	13215.1	15090.5	17020.8	18892.9	20668.1	22380.6	24033.8	25634.7	27184.3	28686.5	30143.7	31557.4	32931.3	34265.6	35565	36832.3	38082.7	39352.8	40663.6	41941.8	43187.1	44400.1	45581.7	46733.6	47855.9	48950.6	50017.3	51057.9	52072.8	53062.7	54028.7	54970.6	55889.8	56786.9
		13	0	268.241	1421.94	3291.88	5733.21	8650.47	11979.3	15675.5	19706.5	24048.9	28684.3	33596.1	38768.5	44191.5	49862.8	55769.6	61897.3	68241.5	74773.6	81356.7	87561.2	93286.9	98699.9	103841	108736	113402	117853	122102	126161	130040	133747	137292	140682	143926	147029	149999	152842	155564	158170	160666	163055	165342	167532	169630	171640	173562	175404
		14	0	35.5909	251.45	642.928	1195.36	1895.07	2730.61	3694.51	4776.9	5972.26	7275.43	8681.79	10187.3	11788.4	13481.9	15261.9	17106.1	18932.1	20683.6	22371.1	24001.4	25578.7	27106.3	28586.6	30022	31414.6	32766.1	34078.3	35352.7	36590.6	37793.4	38962.4	40098.7	41203.5	42277.8	43322.4	44338.5	45326.9	46288.3	47223.7	48133.7	49019.2	49880.8	50719.3	51535.2	52329.4	53102.3
		15	0	181.908	1062.9	2549.77	4537.3	6951.99	9741.88	12870.7	16306.8	19871.9	23084.2	26034.2	28771.2	31320.2	33698.3	35920.1	37996.5	39929.6	41730	43422.5	45032.6	46542.2	47967.8	49325.4	50601.7	51808.8	52960.3	54045.7	55072.7	56047.9	56976.3	57851.6	58680.9	59472.5	60220	60926.9	61597.7	62239.4	62843.8	63416.1	63959.3	64479.1	64968.8	65432.6	65872.5	66293	66690.1
		16	0	292.958	1520.49	3490.87	6040.33	8322.57	10243.7	11984.8	13580	15052.5	16406.6	17668.2	18852.2	19967.8	21018.6	22010.1	22951.7	23847.5	24701.4	25515.6	26293.5	27037.4	27750.4	28434	29089.8	29719.6	30325.3	30907.7	31467.7	32006.8	32526.1	33026.3	33508.4	33973	34420.8	34852.8	35269.4	35671.5	36059.4	36433.4	36794.5	37143.1	37479.8	37804.3	38117.9	38420.4	38713.1
		17	0	288.979	1494.93	3432.79	5949.43	8943.91	12348.5	16116.8	20217.2	24628.6	29331.4	34255.6	38882.7	43074.6	46881.3	50484.7	53914.3	57183.2	60303.7	63284	66126.5	68845.8	71445.3	73935.6	76316.6	78593.8	80773.6	82857.9	84847.9	86751.9	88576.4	90321.1	91991.9	93593.8	95127.5	96597.4	98005.1	99354.5	100648	101888	103073	104209	105298	106340	107339	108296	109211
		18	0	28.1362	216.371	569.858	1075.39	1721.2	2497.47	3395.89	4407.5	5474.65	6496.21	7471.95	8404.77	9298.23	10155.3	10981.7	11778.1	12546.1	13287.8	14005.4	14699.1	15369.8	16020.5	16650.8	17260.9	17853.7	18428.8	18986.2	19528.3	20054.5	20565.3	21062.3	21544.6	22013.6	22469.6	22912.4	23343.6	23762.5	24170	24566.5	24951.5	25326.8	25691.2	26046.2	26391.4	26726.9	27053.7
		19	0	305.722	1574.17	3601.45	6221.83	9327.08	12845.3	16728.7	20901.6	24856.9	28448.5	31764.6	34847	37724.4	40421.3	42959.5	45352	47615.2	49757.6	51786.3	53715.2	55548.9	57295	58962.3	60550.8	62069.6	63515.7	64896.1	66211.4	67471.1	68684.9	69847	70962.9	72035.5	73070.3	74062.4	75016.5	75933.3	76817.6	77667.6	78484.3	79269.6	80025.4	80755.4	81455.3	82128.6	82776.3
		20	0	0	0	0	0	23.3297	403.068	803.631	1162.2	1192	1192	1192	1192	1192	1192	1192	1192	1192	1192	1192	1192	1192	1192	1192	1192	1192	1192	1192	1192	1192	1192	1192	1192	1192	1192	1192	1192	1192	1192	1192	1192	1192	1192	1192	1192	1192	1192
		21	0	278.319	1481.02	3424.5	5952.18	8961.99	12386.2	16178.2	20303.9	24718.2	29013	32704.2	36123.3	39322.5	42330.3	45170.2	47858.4	50406.8	52827.6	55132.8	57331.5	59428	61427.2	63336.1	65161.8	66909.4	68582.1	70185	71722.9	73199	74614.8	75974.6	77280.6	78534.5	79738.5	80895.8	82007.9	83076.8	84104.7	85092.7	86042.5	86956.6	87835.4	88680.9	89494.5	90276.7	91029.7
		22	0	44.9814	295.744	742.863	1369.16	2160.92	3102.09	4181.82	5391.76	6724.38	8172.89	9732.08	11397.2	13163.3	15025.5	16969.2	18914	20748.5	22496.3	24182.8	25817.2	27404	28939.9	30428.1	31873	33278.9	34646.7	35973.8	37263.7	38519.5	39744	40936.3	42095	43223	44323.2	45396.4	46441.6	47458.3	48449.4	49417.1	50361.3	51281.5	52177.3	53051	53904.6	54737.7	55550
		23	0	308.324	1589.74	3634.6	6274.31	9399.37	12938.5	16844.7	21084	25631.7	30462.3	35535.1	40538	45024.1	49205.6	53138.8	56851.2	60364.9	63699	66868.3	69886.3	72764.2	75512.1	78138.7	80652.5	83057.2	85361	87565.9	89681.1	91707.9	93654.7	95521	97315.7	99036.5	100694	102284	103808	105263	106668	108027	109340	110609	111834	113016	114158	115260	116321
		24	0	284.4	1495.21	3445.47	5979.19	8993.55	12421.6	16217.6	20349.3	24793	29528.2	34538.3	39813.8	45311.8	50769.5	55271.3	59364.4	63228.2	66902	70404.8	73750.8	76951.8	80017.9	82958	85780.9	88494	91103.4	93615	96030.5	98355.7	100596	102753	104827	106826	108752	110606	112393	114116	115776	117378	118923	120412	121850	123238	124576	125869	127116
		25	0	87.1902	617.622	1587.91	2939.26	4613.32	6578.06	8819.13	11322.4	14064	17032.1	20214.3	23606.9	27199.9	30987.3	34957.5	39037.1	42860.8	46466.8	49912.2	53218.1	56395.2	59452.3	62396	65232.9	67967.7	70605.5	73150.8	75607.4	77979.4	80270	82482.5	84619.9	86685.2	88680.6	90608.9	92472.9	94273.8	96015	97698.2	99325.8	100900	102421	103893	105315	106690	108018
		26	0	72.7174	524.627	1369.28	2551.94	4023.25	5766.35	7770.53	10009.1	12461.9	15093.8	17537.2	19841.5	22032.9	24123	26119.5	28029.9	29859.4	31613.4	33296.4	34912.3	36463.7	37952.1	39381	40754.8	42076.4	43348.7	44573.4	45753.1	46889.2	47983.7	49038.1	50053.5	51031.4	51973.2	52880.5	53755.1	54598.2	55410.9	56194.5	56950.2	57678.8	58381.2	59058.1	59710.7	60339.8	60946.2
		27	0	289.17	1524.79	3513.46	6095.13	9164.46	12651.1	16507.4	20698.6	25200.3	29992.5	35057.5	40381.1	45954.6	51773.5	57826.7	64106.1	70605.1	77295.4	84067.6	90332.6	95689.6	100727	105521	110112	114520	118754	122827	126745	130519	134158	137668	141052	144321	147473	150520	153461	156302	159048	161700	164264	166741	169132	171443	173675	175830	177910
		28	0	196.088	1109.18	2633.64	4662.8	7122.85	9961.79	13142.7	16627.2	20051.2	22843.6	25398.1	27780.6	30011.6	32112.2	34092.4	35966.1	37740.3	39422.9	41021.8	42537.4	43978	45347.9	46647.8	47881.3	49056.5	50175.2	51231.6	52227.1	53163.2	54015.9	54816.1	55595.7	56342.2	57050.3	57727.5	58385.3	59019.1	59616.9	60189.1	60738.1	61278.3	61786.1	62270.5	62733.1	63180.1	63617.9
		29	0	193.461	1091.48	2590.93	4588.04	7010.49	9806.35	12833	15520	17893	20072	22110.9	24028.1	25823.1	27509.2	29094	30585.2	31989.3	33315	34564.5	35745.2	36859.8	37915.7	38915.1	39860.4	40753	41598.1	42399.2	43157.3	43876.5	44558.4	45205	45817.1	46397.3	46946.7	47467.9	47962.2	48430.8	48875.2	49296.8	49696	50075	50433.7	50773.8	51096	51402.2	51692.1
		30	0	45.9127	297.046	742.925	1366.06	2151.25	3084.13	4153.6	5350.8	6668.37	8101.74	9645.84	11294.6	13043.3	14889.2	16828.9	18860.1	20974.6	23146.9	25253.6	27206.7	29074.9	30876.7	32621.5	34314.6	35959.9	37560.1	39117.7	40634.5	42112.1	43552.1	44955.8	46324.4	47659	48960.8	50230.7	51469.8	52678.9	53859	55011	56135.8	57235.2	58309.2	59356.1	60376.8	61371.3	62341.6
		31	0	298.586	1561.71	3584.86	6200.96	9301.62	12814.8	16694	20900.3	25149.4	28993.9	32539.3	35834.4	38911.5	41796.6	44510.4	47070.5	49491.4	51785.1	53961.2	56028.1	57994.4	59868.2	61655.6	63362.4	64993.8	66554.2	68047.7	69477.9	70848.2	72161.2	73419.7	74626.5	75784.8	76897	77965	78990.2	79974.7	80920.8	81829.7	82703.1	83542	84347.5	85121.2	85864.4	86578.6	87266
		32	0	53.1383	329.562	818.146	1496.65	2347.69	3358.42	4516.37	5812.41	7237.6	8784.84	10448.2	12222.7	14104.3	16090.1	18175.4	20344.3	22518.9	24602	26610.3	28551.3	30430.1	32250.9	34016.8	35731	37395.7	39013.4	40586.1	42115.7	43604	45052.6	46462.9	47836.4	49174.4	50478.1	51748.5	52986.4	54192.6	55368.4	56514.2	57632.3	58726.5	59795.2	60841.3	61864.3	62863.9	63842.2
		33	0	309.322	1588.61	3623.39	6225.03	8702.34	10872.3	12822	14588.4	16202.4	17688.1	19064.6	20345.7	21543.1	22667.4	23726.9	24726.6	25672.2	26569.5	27422.2	28233	29005.2	29742.5	30446.1	31118	31761	32376.5	32965.4	33529.9	34071.1	34589.8	35087.4	35565.1	36023.3	36463.3	36886	37291.6	37681.5	38056	38415.7	38761.6	39093.9	39413.2	39720.3	40015.4	40299.2	40571.9
		34	0	0	0	0	0	24.1172	394.206	785.552	1179.51	1574.44	2119.82	2768.81	2871.7	2871.7	2871.7	2871.7	2871.7	2871.7	2871.7	2871.7	2871.7	2871.7	2871.7	2871.7	2871.7	2871.7	2871.7	2871.7	2871.7	2871.7	2871.7	2871.7	2871.7	2871.7	2871.7	2871.7	2871.7	2871.7	2871.7	2871.7	2871.7	2871.7	2871.7	2871.7	2871.7	2871.7	2871.7
		35	0	302.294	1575.72	3613.21	6246.14	9366.54	12904.7	16812.2	21055.2	25605.2	30449.5	35573.3	40958.4	46592.8	52467	58574.1	64910.5	71468.8	78246.8	85236.4	92374.2	99474.1	105872	111751	117343	122699	127838	132774	137522	142090	146482	150710	154781	158702	162479	166121	169631	173015	176277	179423	182458	185382	188203	190927	193553	196085	198532
		36	0	78.7781	571.2	1478.55	2746.68	4326.09	6188.91	8324.04	10709.6	13323.5	16036.3	18588.8	21002.4	23295.7	25482.2	27567.7	29560.1	31468.1	33295.8	35047.4	36728.9	38343	39891.8	41380.8	42812.6	44189.2	45514.9	46791.1	48019.6	49204.2	50344.9	51443.7	52503.2	53523.5	54507.5	55455.8	56370.1	57252.1	58102.1	58922.5	59713.4	60476.3	61212.4	61922	62607	63267.3	63904.5
		37	0	78.0882	561.669	1460.52	2719.5	4285.8	6135.92	8259.46	10633.4	13237.5	16054.9	19077.1	22308.7	25736.6	29340.3	32952.6	36110.1	39013.9	41781.2	44462.4	47055.8	49524.7	51900.2	54202.2	56445.3	58599.9	60665.2	62668.2	64619.7	66510.8	68323.6	70075.5	71780.8	73439	75036.5	76570.8	78060.5	79511.2	80916.1	82268	83571.6	84841.2	86075.6	87268.5	88417.8	89529.6	90612.4
		38	0	297.759	1540.3	3522.93	6086.01	9125.54	12572.4	16379.6	20524.1	24948.3	28813.8	31964.8	34889.3	37644.1	40252.4	42730.3	45091.5	47345.6	49503.2	51570.9	53551.8	55446.4	57258.7	58998.8	60671.2	62278.3	63825.1	65318.5	66753.8	68142.3	69477.3	70764.9	72004.4	73189.9	74335.7	75414.6	76412.3	77343	78224.5	79093.7	79939.2	80760.4	81555.4	82315.7	83065.7	83795.9	84502.4
		39	0	0	0	0	0	38.7376	440.571	853.452	1269.05	1686.91	2300.49	3058.62	3831.2	4608.44	5451.14	6498.5	7576.09	8653.08	9546.07	9741.26	9741.47	9741.48	9741.48	9741.48	9741.48	9741.48	9741.48	9741.48	9741.48	9741.48	9741.48	9741.48	9741.48	9741.48	9741.48	9741.48	9741.48	9741.48	9741.48	9741.48	9741.48	9741.48	9741.48	9741.48	9741.48	9741.48	9741.48
		40	0	50.0074	318.5	794.989	1459.22	2293.7	3255.56	4165.19	5026.93	5846.47	6627.85	7374.85	8090.31	8775.19	9432.96	10066	10676.5	11265.8	11835.2	12385.5	12918	13434	13934.5	14420.2	14891.9	15350	15795.2	16228.2	16649.5	17059.7	17459.1	17848	18226.9	18596	18956	19306.9	19649.2	19983.1	20308.7	20626.5	20936.6	21239.3	21534.9	21823.4	22104.9	22379.9	22648.4
		41	0	93.0528	643.738	1636.06	3016.79	4726.27	6730.14	9002.08	11528.8	14300.2	17143.1	19682.1	22049.2	24295.5	26440.2	28500.2	30493	32396	34213.5	35957.1	37634.6	39255.7	40828.3	42336.6	43782	45174.7	46518.6	47820.9	49086.9	50309.4	51482.4	52614.5	53709.2	54769.7	55800.6	56799.3	57759.8	58684.9	59580.8	60448.9	61292.2	62111.3	62902	63662.8	64397.7	65110.8	65802.7
		42	0	311.526	1616.31	3697.42	6380.12	9551.92	13140.6	17050.2	20768	24074.3	27097.9	29895	32496.9	34928.4	37212.7	39364.8	41394.3	43311.1	45126.6	46850.3	48491.9	50057	51551	52979	54344.5	55651.3	56902.4	58101.5	59251.4	60355.9	61417.1	62437	63417.6	64360.2	65266.7	66138.9	66977.9	67785.9	68564.5	69314	70036.4	70732	71402.6	72048.6	72671.1	73271.2	73849.8
		43	0	36.4177	274.108	709.26	1324.17	2062.79	2766.01	3430.79	4061.16	4660.69	5232.22	5777.96	6300.23	6801.35	7282.95	7746.35	8192.96	8623.8	9039.99	9442.47	9831.93	10209.3	10574.9	10929.7	11274	11608.3	11933.2	12248.9	12555.9	12854.6	13145.3	13428.2	13703.6	13971.9	14233.2	14487.8	14736	14977.8	15213.5	15443.4	15667.5	15886	16099.1	16307.1	16509.8	16707.5	16900.5
		44	0	81.8802	586.196	1518.26	2816.5	4430.22	6332.67	8513.43	10946.9	13545.6	15999.9	18313.8	20507	22591.8	24578.7	26475.4	28289.2	30025.4	31689.6	33286	34818.5	36290.6	37705.8	39066.6	40376.1	41636.7	42851	44020.9	45148.7	46235.9	47284	48294.9	49269.9	50210.7	51118.2	51993.8	52839.1	53654.9	54442.2	55202.3	55936.4	56644.8	57328.8	57989.4	58627.1	59242.9	59837.5
		45	0	74.5993	542.085	1415.39	2637.01	4160.37	5956.59	8021.02	10312.9	12568.7	14672.3	16639	18494.8	20260	21952.2	23570.8	25118.2	26605.8	28029.1	29397.3	30710.7	31967.2	33180.1	34341.1	35461.4	36535.7	37571.4	38567.1	39523.8	40446	41332.1	42187.3	43008.4	43801	44562.5	45297.1	46003.4	46683.1	47339.5	47969.3	48579.5	49164.3	49730.5	50272.8	50797.7	51301.7	51787.9
		46	0	194.883	1127.34	2688.53	4765.82	7281.15	10179.9	13423.8	16987.8	20850	24993.9	29404.2	34068.1	38966.8	44089.5	49425.3	54922.3	60326.5	65211.7	69708.5	73953.2	77976.2	81795.9	85409.7	88845.6	92097	95180.9	98113.2	100892	103528	106031	108408	110661	112799	114828	116755	118584	120320	121968	123532	125017	126427	127765	129036	130242	131387	132473
		47	0	314.297	1617.52	3693.22	6368.34	9530.66	13106.6	17048.7	21322.6	25903.5	30772	35907.3	41290.9	46819.3	51770.6	56060.6	60030.4	63833.2	67504.9	71015.8	74392	77656.3	80788.4	83819.4	86725.3	89541.1	92249.4	94870.8	97393.9	99831.6	102176	104439	106623	108723	110751	112711	114600	116428	118188	119884	121529	123105	124638	126113	127537	128915	130238
		48	0	284.374	1493.21	3440.65	5970.79	8980.8	12401.9	16189	20302	24431.6	28119.8	31566.1	34863.3	37946.1	40839.2	43562.6	46133.2	48564.7	50868.8	53053.8	55128.1	57100.4	58978.1	60768	62476.4	64108.1	65667.6	67159	68585.7	69950.4	71256.9	72507.3	73705.2	74852.8	75952.6	77007.2	78018.2	78988	79918	80810	81665.7	82486.3	83273.8	84029.2	84754.2	85450	86117.7
		49	0	259.202	1394.87	3243.1	5659.62	8547.46	11585	14283.9	16725.9	18957.5	21012.2	22913.2	24680.2	26330.3	27875.6	29326.3	30691.8	31981.3	33200.4	34353.7	35447.3	36486	37472.1	38409.1	39301.3	40151.6	40960.5	41731	42466.4	43168.2	43836.4	44473.3	45080.1	45657.1	46206.3	46729.7	47230.7	47709.8	48168.3	48607.2	49027.4	49429.4	49814.1	50182.6	50535.3	50872.9	51196.2
		50	0	336.024	1691.29	3834.2	6583.54	9822.92	13476.2	17491.9	21833.3	26474.4	31395.1	36584	42017.4	47582.9	52729	57238.8	61463.5	65472	69288.8	72924.1	76397.7	79720.9	82909.5	85970.4	88907.9	91740.2	94468.3	97101	99640.9	102077	104412	106661	108825	110914	112935	114884	116772	118595	120363	122074	123734	125345	126906	128417	129875	131280	132638
	2×	1	0	0	0	0	0	1.11707	310.498	778.103	1234.66	1684.06	2168.48	2980.69	3800.26	4617.68	5435.65	6381.9	6776.24	6779.75	6779.75	6779.75	6779.75	6779.75	6779.75	6779.75	6779.75	6779.75	6779.75	6779.75	6779.75	6779.75	6779.75	6779.75	6779.75	6779.75	6779.75	6779.75	6779.75	6779.75	6779.75	6779.75	6779.75	6779.75	6779.75	6779.75	6779.75	6779.75	6779.75
		2	0	223.679	1246.2	2935.25	5165.26	7850.69	10932.8	14284.5	17403.3	20246.7	22860.5	25276.4	27519.1	29608.8	31561.5	33391	35107.8	36722.1	38242.8	39676.9	41031.4	42311.9	43523.3	44670	45755.7	46784.3	47759.5	48684.5	49561.8	50394.6	51185.3	51935.8	52648.1	53324.2	53966.4	54576.5	55156.1	55706.9	56230.1	56727.3	57199.7	57648.5	58075	58480	58865	59230.7	59578.5
		3	0	256.235	1381.64	3215.05	5614.44	8485.36	11763.3	15360.7	18801.2	21936.5	24817.3	27477.7	29945.2	32252.7	34414.7	36443.3	38351.7	40150.4	41848.6	43455.7	44978.6	46422.7	47792.2	49092.2	50328	51502.7	52620	53683.3	54695.7	55660.1	56578.8	57454.2	58288.4	59083.4	59841.2	60563.9	61253.1	61910.3	62537.2	63135	63705.2	64248.8	64767.4	65262.3	65734.8	66185.7	66615.8
		4	0	286.167	1499.25	3448.24	5976.87	8985.52	12407.3	16195.9	20317.5	24746.5	29467	34465	39726.5	45238.6	50989.9	56974.8	63189.2	69625.1	76272.3	83119.8	90169.3	97414.4	104850	112470	120271	128247	136393	144703	153174	161803	170580	179503	188564	197757	207080	216529	226099	235785	245582	255487	265495	275602	285805	296100	306482	316950	327498
		5	0	273.67	1453.85	3363.2	5850.16	8814.55	12189.1	15927.9	20000.8	24384	29021.4	33509.3	37637.8	41483.8	45082.9	48434.5	51593.9	54590.7	57431	60133	62699.7	65144.7	67470.6	69685	71795.5	73806.4	75724.2	77555.2	79301.2	80970.7	82564.3	84086.4	85543	86933.1	88263.5	89534.3	90748.3	91910.5	93021.3	94083	95099.3	96071.2	97000	97888.6	98739.1	99552.1	100329
		6	0	310.714	1598.4	3649.12	6293.76	9425.11	12972.4	16887.9	21137.1	25694.4	30539.2	35653.9	41027.9	46649.9	52513.6	58610.6	64858.6	70915.1	76527.8	81825.1	86807.7	91495.6	95996.7	100323	104476	108473	112320	116017	119571	122986	126268	129421	132453	135366	138169	140861	143446	145928	148314	150606	152805	154915	156944	158894	160767	162565	164289
		7	0	225.591	1246.33	2929.57	5151.75	7828.71	10902.3	14330.8	18080.2	21963	25526.9	28810.5	31852.7	34688.3	37326.2	39794.6	42102.5	44280	46338.6	48294	50140.7	51886.8	53541.1	55109.4	56598.1	58016	59358.4	60631.7	61840.8	62989.2	64079.9	65118.4	66104.7	67039.4	67927.2	68770.3	69571.5	70333	71058	71748.6	72403.5	73025.1	73615.5	74176.4	74709.4	75216	75697.7
		8	0	109.44	659.815	1602.57	2886.74	4462.32	6303.98	8406.6	10750.3	13315.7	16088.9	19067.9	22248.7	25617.7	29167.4	32886.4	36770.8	40823.8	44964.5	48989.8	52838	56515	60033.5	63401.9	66629.2	69729.2	72707.4	75573.7	78333.3	80989.8	83550.8	86018.6	88396.4	90689.7	92899.8	95029.7	97083.7	99061.8	100967	102802	104567	106265	107900	109472	110985	112441	113843
		9	0	213.511	1203.85	2846	5019.08	7640.59	10653.9	14016.6	17508.9	20680.4	23566.2	26247.4	28746.7	31080	33267.9	35319.3	37251.2	39065.8	40779.6	42394.3	43920.9	45360.6	46723.4	48013.8	49232.5	50389.5	51481.6	52518.5	53500.6	54429.9	55313.2	56148	56940.6	57692.9	58404.3	59079.9	59721.1	60328.2	60904.7	61452	61970.1	62461.8	62929.1	63371.8	63791.7	64190.5	64569.2
		10	0	256.141	1348.03	3123.95	5452.15	8244.02	11439.1	14995	18881	23074.1	27556.6	32313.4	37330.2	42597.3	48108.8	53852.4	59814.8	65981.1	72342.6	78891.3	85621.9	92532.7	99617.3	106870	114284	121853	129569	137428	145424	153551	161804	170175	178653	187236	195915	204688	213547	222489	231509	240608	249783	259029	268342	277717	287152	296642	306185
		11	0	283.99	1494.66	3445.45	5979.89	8994.8	12416.7	15951.1	19162.7	22087.7	24773.2	27254.2	29558.2	31707.1	33718.5	35606.6	37383.4	39059.5	40644	42144.5	43567.9	44919.6	46205	47428.3	48593.4	49704	50763.4	51774.6	52740.2	53662.7	54544.5	55387.5	56193.7	56965	57703	58409.3	59085.4	59732.6	60352.4	60945.9	61514.3	62058.8	62580.3	63080	63558.7	64017.3	64456.8
		12	0	44.9768	297.379	748.735	1381.53	2178.32	3126.68	4217	5439.2	6784.33	8246.49	9821.12	11503.3	13288.6	15169.8	17110.1	19008.7	20835.4	22597.9	24300.7	25947.4	27541.1	29085	30581.5	32032.4	33440.7	34807	36133.3	37421.9	38673.7	39890.5	41074.3	42226.2	43347.5	44439.2	45503.1	46539.1	47548	48531.1	49489	50422.5	51332.4	52219.4	53084.3	53928	54750.5	55552.4
		13	0	268.319	1422.33	3292.37	5729.98	8643.89	11970.4	15664.9	19695.4	24036.4	28673	33583.9	38751.8	44166.9	49828.7	55729.2	61859.3	68211.9	74765.8	81455.9	88121.5	94574.6	100736	106601	112185	117505	122577	127413	132027	136431	140635	144650	148487	152154	155660	159005	162210	165276	168204	171012	173698	176271	178733	181092	183351	185511	187579
		14	0	35.65	251.328	642.505	1195.14	1895.5	2733.38	3700.19	4786.95	5986.41	7293.19	8702.72	10210.4	11812	13504.2	15284.5	17150.2	19099.5	21129.9	23238.2	25421.3	27677.9	30006.3	32404.2	34869.7	37403.8	40002.9	42666.1	45393.7	48182.3	51030.6	53936.2	56897.9	59915.8	62989.1	66116.6	69296.8	72527.9	75808.7	79138.7	82515.1	85937.6	89404.9	92915.5	96468.7	100063	103699
		15	0	188.374	1082.05	2579.84	4576.95	7000.83	9800.09	12936.9	16383.2	20114.1	24052	27995.2	31839.9	35580.1	39220.5	42767.7	46229.2	49611.5	52920.7	56161.1	59332.3	62430.8	65452.1	68394.5	71259.4	74047.9	76762.8	79406.4	81981.2	84489.5	86933.4	89314	91630.2	93882.9	96075.1	98208.4	100284	102304	104269	106177	108040	109853	111618	113336	115008	116635	118213
		16	0	290.875	1515	3482.1	6029.26	8569.7	10781.9	12737.7	14515.9	16145.6	17645.8	19039	20341.3	21562.5	22709.8	23791.1	24811.8	25778.8	26697.3	27567.1	28396.8	29187	29940.2	30658.7	31342.9	31997.4	32624.2	33223.6	33796.5	34343.4	34868	35370.6	35851.6	36311.5	36752.7	37176.1	37581.3	37968.8	38340.9	38698	39039.9	39366.7	39681.2	39982.8	40271.3	40548.1	40814.2
		17	0	289.225	1495.65	3434.08	5951.43	8946.67	12352.2	16121.7	20223.8	24638.5	29348	34317.1	39353.7	44158.8	48670.1	52918.8	56932.7	60732.9	64338.7	67766.4	71030.5	74143.5	77117	79959.9	82681	85287	87782.8	90173.5	92464.4	94660.6	96767.4	98789	100730	102594	104385	106105	107761	109354	110886	112359	113777	115141	116454	117717	118933	120104	121231
		18	0	30.5285	226.639	587.528	1100.11	1752.69	2535.41	3440.05	4459.18	5583.86	6780.95	7992.38	9193.88	10380.6	11551.4	12706.3	13846	14971.2	16082.4	17179.9	18264.1	19334.3	20390.3	21431.8	22458.4	23469.9	24466.2	25447.6	26414.3	27366.4	28304.3	29228.1	30138	31034.2	31916.7	32785.7	33641.4	34483.8	35313.1	36129.4	36932.8	37723.5	38501.7	39267.6	40021.3	40763	41492.8
		19	0	307.342	1577.94	3606.83	6228.39	9334.36	12853.1	16737.8	20954.2	25475.7	30277.5	35340.5	40652.9	46207.4	51993.2	58003.2	64232.8	70676	77325.6	84174.7	91212.1	98428.8	105822	113391	121129	129038	137109	145338	153716	162243	170912	179716	188649	197710	206894	216195	225610	235133	244761	254490	264317	274236	284243	294335	304509	314761	325088
		20	0	0	0	0	0	23.2383	402.189	801.977	1190.24	1472.46	1669.28	1847.12	2025.97	2223.84	2457.4	2722.54	2999.77	3280.91	3561.98	3836.18	4099.28	4358.59	4615.08	4869.68	5122.24	5373.26	5621.5	5866.11	6105.53	6337.75	6563.08	6782.74	6998.5	7209.59	7416.22	7619.75	7820.36	8017.56	8210.98	8400.47	8585.91	8767.51	8945.5	9120.41	9292.4	9461.56	9628.06
		21	0	283.466	1492.83	3442.38	5976.12	8991.5	12419.8	16214.2	20343.6	24762.4	29148.5	33179.6	36914.4	40380.4	43600.5	46625.5	49479.3	52178.1	54736.7	57167.4	59476.1	61671.1	63760.7	65751.6	67650.5	69463.2	71195	72850	74432.5	75947	77396.2	78783.7	80111.5	81382.5	82599	83763.8	84879.2	85947.6	86971.4	87951.9	88891.4	89791.5	90653.8	91480.2	92272.1	93030.7	93757.5
		22	0	44.9435	295.896	743.204	1368.87	2156.69	3094.51	4172.19	5378.48	6707.77	8153.65	9711.09	11376.8	13144.8	15011.6	16964.6	18930.5	20818.6	22636.7	24393.1	26092.1	27736.5	29330.1	30874.8	32373.2	33827.9	35240	36612.1	37945.6	39241.9	40502.8	41729.3	42922.8	44084.4	45214.9	46315.8	47387.7	48431.5	49448.5	50439	51404.3	52344.8	53261.3	54154.6	55025.3	55874	56701.4
		23	0	308.33	1589.58	3634.23	6273.81	9398.7	12937.5	16843.7	21083.6	25632.8	30472.3	35577.5	40785.2	45776.8	50469.6	54890.4	59060.1	63003.3	66740.7	70290.5	73668.1	76887.6	79961.5	82901.2	85715.4	88412.8	90999.6	93481.5	95863.8	98151.6	100349	102462	104493	106447	108328	110139	111883	113564	115185	116748	118256	119711	121115	122470	123778	125041	126261
		24	0	283.941	1494.12	3444.02	5977.31	8991.12	12418.8	16215.3	20347.8	24792.8	29528.6	34540.7	39822.5	45323.6	50784.4	55827.6	60553.8	65010.5	69224.8	73213.9	76982.9	80532.2	83920	87165.8	90274.8	93252.7	96107.2	98846.2	101469	103982	106390	108697	110907	113025	115055	116999	118862	120647	122359	124000	125572	127080	128524	129909	131236	132508	133727
		25	0	86.5409	606.554	1558.21	2882.1	4523.86	6452.89	8657.54	11119.3	13816.8	16732.8	19860.3	23194.9	26731.6	30460.9	34370.1	38396.8	42336.2	46097.3	49696.1	53145.6	56455.4	59633.2	62687.3	65624.5	68449.6	71168.2	73786.1	76306.6	78734.7	81074.3	83328.6	85501.7	87596.2	89615.7	91562.2	93439.4	95249.6	96996.6	98681.5	100307	101876	103389	104849	106259	107619	108931
		26	0	73.0472	524.609	1362.47	2534.05	3993.25	5717.28	7701.86	9917.86	12346.8	14965.6	17548.2	19982.4	22288.5	24478.9	26570.1	28564	30471	32295	34040.6	35714.7	37317	38855	40326.9	41741.9	43098.3	44403.3	45655.1	46860.5	48016.8	49130.8	50199.9	51229.9	52218.1	53169.6	54083.8	54963.1	55809.6	56623	57406.9	58159.8	58885	59582.5	60253	60899	61519.3	62116.7
		27	0	292.749	1534.41	3529.32	6116.01	9189.49	12679.9	16539.6	20734.9	25240.5	30037.5	35111.4	40448.7	46037.5	51870.3	57939	64232.2	70750.9	77469.4	84273.7	90802.2	96914.1	102712	108231	113496	118525	123331	127929	132330	136546	140585	144457	148170	151732	155150	158429	161578	164601	167504	170292	172969	175540	178010	180383	182660	184850	186952
		28	0	195.473	1107.91	2631.82	4660.93	7120.95	9959.87	13140.3	16623.1	20132.9	23292.1	26177.3	28867.1	31377.9	33724.6	35933.1	38003.1	39950.2	41788	43517.4	45147.2	46688.7	48140.4	49509.5	50802.3	52025.9	53182.4	54274.3	55306	56281.2	57204.9	58078.9	58906	59687.9	60427.5	61127.1	61789	62415.6	63008.2	63569	64100.1	64602.7	65078.6	65528.9	65955.3	66358.9	66740.8
		29	0	193.563	1091.67	2591.22	4588.2	7010.19	9805.57	12911.3	15998.7	18832.5	21442.5	23861.3	26112.4	28213.8	30180.3	32023.6	33752.1	35373.5	36897.7	38333.1	39686.9	40965.1	42172.5	43313.2	44390.3	45407.5	46368.6	47277.6	48137.7	48951.9	49722.8	50452.8	51143.7	51797.7	52417.1	53002.9	53558.3	54084.7	54583.6	55056.5	55504.6	55929.2	56331.6	56713.1	57074.8	57417.8	57743
		30	0	45.6364	296.425	742.094	1365.39	2149.61	3083.62	4157.05	5358.57	6681.76	8118.43	9664.44	11313.4	13062.1	14906.7	16843.5	18871.4	20985.4	23160.8	25296.7	27331.1	29286.7	31175.4	33004.3	34778.1	36500.4	38173.9	39800.8	41383.3	42923.1	44421.9	45881.1	47302.3	48686.8	50036	51349.9	52629.4	53875.4	55088.9	56270.2	57419.1	58538.4	59631.1	60698	61739.2	62754.9	63745.6
		31	0	303.711	1572.49	3600	6219.46	9322.16	12834.9	16712.7	20922.1	25440.1	30243.1	35299.8	40596.7	46126.5	51880.1	57852.6	64034.3	70420.1	77009.4	83792.3	90760.1	97904.8	105220	112693	120323	128105	136039	144121	152345	160705	169195	177809	186542	195389	204346	213406	222564	231969	241448	250993	260620	270322	280099	289941	299846	309811	319835
		32	0	53.2115	329.683	817.851	1496.91	2348.51	3358.39	4515.35	5810.69	7235.37	8782.49	10446.1	12220.7	14103.6	16089.9	18176.2	20354.4	22582.2	24776.3	26903.3	28962.2	30955.7	32887.8	34762	36581.3	38348.5	40066	41736.2	43361.2	44942.8	46482.9	47983.1	49445.1	50870.2	52260	53615.7	54938.2	56228.6	57487	58714.9	59913.1	61082.4	62223.9	63338.3	64426.4	65489.1	66526.9
		33	0	309.322	1588.61	3623.39	6241.65	9119.27	11807.1	14297.9	16652.2	18880	20994.1	23004.7	24922.3	26757.9	28522.2	30223.8	31868.8	33462.1	35007.3	36507.1	37964.3	39381.1	40759.5	42101.3	43407.9	44680.7	45921.2	47130.6	48309.5	49458.8	50579.8	51673.2	52739.7	53780.6	54796.5	55787.4	56753.9	57697.2	58618.1	59517.3	60394.5	61250.4	62085.9	62901.8	63698.5	64475.6	65234.3
		34	0	0	0	0	0	24.1172	394.206	785.555	1179.59	1574.59	2118.16	2797.54	3280.93	3593.51	3837.58	4057.28	4261.36	4455.41	4642.66	4825.11	5004.38	5180.85	5355.76	5529.23	5700.99	5870.29	6035.95	6196.7	6351.81	6502.02	6648.07	6790.59	6931.03	7070.1	7208.36	7345.56	7481.42	7616.31	7750.69	7883.78	8014.67	8143.27	8268.86	8391.28	8510.25	8625.28	8736.41
		35	0	305.013	1576.41	3612.19	6244.18	9364.25	12900.9	16805	21042.3	25587.2	30421	35528	40897.9	46519.9	52383.4	58484.7	64813.7	71359.3	78121.3	85093.2	92224	99342.6	106174	112670	118860	124771	130420	135823	140993	145944	150688	155235	159596	163778	167791	171642	175338	178887	182296	185571	188717	191739	194642	197431	200111	202689	205166
		36	0	78.3775	567.997	1478.76	2747.8	4326.44	6192.59	8332.04	10718.9	13333.9	16147.7	19002.5	21749.4	24378.4	26903	29332.3	31668.6	33920.7	36099.3	38204	40240.8	42216	44127.7	45975.9	47766.9	49500.4	51176.5	52802.5	54377.3	55901.6	57382	58816.8	60206.4	61556.4	62864	64131.5	65362.4	66553.8	67710.2	68832.5	69919.2	70975.6	71999.5	72992.4	73957.5	74892.3	75800.4
		37	0	79.447	566.797	1469.72	2727.72	4290.03	6133.64	8251.46	10616.8	13209.3	16020.9	19043.2	22272.4	25695.3	29292.5	32917.1	36348.2	39620	42748.6	45744.9	48619	51376.7	54024.5	56570	59016.6	61369.6	63634.4	65813.6	67912	69933	71879.3	73755	75561.4	77302.1	78979.3	80595.5	82153.3	83654.6	85101.9	86496.9	87842	89138.5	90388.9	91594.4	92757	93877.9	94959.1
		38	0	259.625	1453.37	3396.46	5925.47	8934.4	12350.2	16126.7	20241	24637.7	28831.3	32526.8	35948.3	39152.2	42166.3	45008.2	47695.4	50245.8	52668.1	54973.5	57168.4	59260.1	61255.6	63161.1	64984.1	66728.9	68398.5	69994.3	71525	72994	74400.9	75749.9	77041.8	78280.2	79470.2	80610.7	81703.6	82754.3	83763	84729	85656	86547.5	87401.7	88221.1	89009	89763.3	90488.1
		39	0	0	0	0	0	38.7376	440.571	853.452	1269.05	1686.91	2300.49	3058.62	3831.2	4608.44	5451.14	6498.5	7576.34	8661.29	9705.46	10644.5	11466.6	12196.7	12881.9	13551.9	14210.1	14858.9	15502	16141.3	16774.8	17401.7	18022.8	18636.8	19243.5	19842.1	20432.7	21016.9	21594.6	22165.5	22729.3	23285.7	23834.6	24375	24906.2	25427.3	25936.6	26434.4	26922.5
		40	0	49.9252	318.646	795.306	1459.98	2294.31	3261.49	4201.39	5091.01	5936.89	6743.25	7513.72	8251.37	8958.29	9637.17	10290.5	10919.8	11527	12113.4	12680.3	13228.6	13759.4	14274.1	14773.1	15257.4	15727.5	16183.9	16627.7	17059.1	17478.8	17887	18284.2	18670.8	19047.3	19413.8	19770.8	20118.8	20457.9	20788.3	21110.5	21424.6	21730.8	22029.5	22320.8	22604.8	22881.9	23152.2
		41	0	93.0416	643.609	1635.45	3016.61	4726.32	6728.47	9000.84	11529.6	14298.9	17169.6	19880.5	22442.3	24878.3	27193	29403.6	31512.5	33531.4	35464.4	37317	39096	40801.9	42443	44018	45535.1	46993	48397.8	49750	51052.9	52308.5	53518	54685.2	55809.2	56894.6	57939.7	58949.4	59922	60861.6	61767.1	62641.7	63485.2	64299.5	65085.5	65843.7	66576.1	67282.4	67964.7
		42	0	317.744	1630.48	3718.82	6408.12	9586.25	13181.3	17142	21435.6	26021.2	30863.2	35955.2	41285.5	46844.1	52620.4	58604.9	64791.7	71175.8	77749.1	84506.2	91443.8	98549.6	105817	113245	120831	128565	136442	144458	152607	160883	169281	177802	186439	195187	204042	212999	222056	231206	240447	249774	259183	268665	278218	287843	297535	307292	317113
		43	0	44.074	292.944	739.584	1365.31	2121.43	2854.07	3545.18	4200.08	4822.52	5415.32	5981.27	6522.7	7041.75	7540.4	8019.88	8481.86	8927.22	9357.33	9772.94	10175.1	10564.3	10941.5	11307.1	11661.8	12006	12340.4	12665.1	12980.9	13287.8	13586.4	13876.8	14159.3	14434.5	14702.2	14963.1	15217.1	15464.5	15705.6	15940.5	16169.3	16392.4	16609.9	16821.9	17028.5	17230.1	17426.5
		44	0	82.0483	586.993	1522.82	2825.64	4445.95	6356.33	8539	10976.4	13618.7	16234.9	18707.7	21047.6	23272.6	25391.9	27412.7	29344.3	31192.6	32961.5	34657.4	36285.1	37846.7	39345.9	40787.9	42173.6	43506	44789.1	46023	47211.5	48356.3	49457.9	50520.2	51543.1	52528.6	53478.7	54393.6	55276.1	56126.7	56946.4	57737.1	58498.7	59233.6	59941.5	60624.6	61283	61917.7	62530.2
		45	0	74.5475	540.682	1414.56	2631.71	4152.16	5951.78	8016.05	10320.3	12827.4	15436.6	18050.3	20641.5	23204.7	25737.3	28238.3	30709.8	33154.4	35573.9	37968.1	40335.1	42672.6	44978.6	47251.5	49490.4	51695.4	53866.8	56003.2	58108.6	60177.6	62218.1	64225.7	66198.6	68137.2	70047.2	71925.7	73772.7	75588	77371.9	79123.6	80846	82538.1	84200.1	85832.4	87435.2	88999.7	90540.6
		46	0	195.951	1130.09	2692.39	4770.96	7288.69	10191.6	13439.3	17003	20861	24999.4	29405.3	34066.1	38968.2	44102.3	49455.4	55003.4	60690.9	66362.5	71837.3	77042.1	81970.4	86636.3	91054.5	95238.6	99203.2	102961	106514	109891	113094	116133	119016	121753	124352	126818	129162	131389	133505	135516	137427	139244	140972	142617	144179	145665	147077	148422
		47	0	315.146	1619.65	3696.87	6373.46	9537.1	13113.9	17053.6	21321.1	25892	30751.8	35885.6	41276.6	46814.5	52086.6	57009.8	61642.5	66018.2	70161.5	74093.1	77829.8	81387.3	84778.4	88014.8	91106.5	94062.5	96891.5	99601.1	102197	104685	107070	109358	111553	113661	115687	117634	119506	121306	123036	124701	126303	127844	129328	130756	132131	133454	134727
		48	0	284.371	1493.58	3441.52	5972.37	8983.33	12405.5	16193.5	20314.6	24717.1	29138	33361.9	37385.6	41233.3	44928.6	48493.5	51946.1	55303.9	58579.1	61779.4	64900.5	67938	70892.1	73765.9	76563.9	79291.2	81953.5	84555.2	87099.9	89590.1	92025.4	94406	96732	99005	101226	103398	105522	107601	109636	111628	113578	115486	117353	119180	120968	122718	124432
		49	0	260.06	1398.57	3250.07	5670.11	8563.96	11866.9	15522.8	19483	23718.8	28211.1	32946.6	37912.9	43098.8	48493.8	54086	59865.5	65822.3	71949.1	78238.4	84684.4	91275.2	98005.6	104869	111856	118961	126176	133495	140912	148421	156016	163692	171442	179258	187136	195073	203064	211103	219186	227310	235472	243670	251893	260142	268410	276696	284997
		50	0	336.127	1687.14	3822.34	6563.48	9796.04	13445	17459.5	21803.6	26450.5	31384.1	36582.5	42017.6	47583.2	52958.5	57992.8	62725.7	67193.6	71424.3	75438.5	79255	82889.6	86355.8	89666.1	92831.4	95861.2	98764.1	101549	104223	106789	109251	111615	113886	116070	118171	120194	122142	124019	125829	127575	129261	130918	132662	134444	136189	137875	139502
	5×	1	0	0	0	0	0	1.11707	310.498	778.101	1234.65	1684.05	2168.48	2980.45	3799.82	4617.14	5435.6	6405.79	7265.03	7886.14	8377.44	8815.22	9235.32	9638.52	10032.6	10421.6	10804.7	11183.8	11561.9	11938.3	12314.5	12692.4	13071.8	13452.7	13836	14218.7	14598.6	14972.8	15338.3	15693.5	16036.9	16369.3	16693.3	17010.2	17320.6	17624.9	17923.2	18215.7	18504
		2	0	224.701	1249.04	2939.7	5171.03	7857.66	10941.2	14379.8	18148.3	22214.6	26555.8	31159.3	36015	41112.6	46436.5	51981.5	57743.4	63704.6	69847.5	76167.6	82667.3	89340.9	96180.9	103180	110331	117624	125058	132622	140314	148128	156062	164104	172248	180487	188816	197230	205729	214309	222959	231674	240453	249292	258188	267140	276142	285189	294275
		3	0	256.194	1381.43	3214.58	5613.66	8483.8	11760.8	15402.1	19374.2	23650.4	28218.4	33065.1	38178.3	43547.9	49169	55023.3	61093.9	67382.3	73885.1	80592.6	87503.1	94608.7	101901	109375	117022	124838	132819	140961	149258	157704	166294	175018	183876	192865	201974	211198	220531	229972	239518	249162	258897	268720	278627	288614	298682	308827	319043
		4	0	286.167	1499.25	3448.24	5976.87	8985.52	12407.3	16195.9	20317.5	24746.5	29467	34465	39726.5	45238.6	50989.9	56974.8	63188.1	69621.7	76268.8	83123.9	90180.9	97433	104872	112498	120307	128293	136449	144767	153245	161878	170659	179584	188647	197844	207172	216623	226194	235886	245687	255596	265610	275723	285932	296234	306624	317099	327653
		5	0	274.261	1455.44	3365.8	5853.8	8819.34	12195.3	15935.9	20010.9	24396	29065.9	33991.7	39061.6	44133	49167.8	54165.1	59129.7	64067.2	68984.1	73890.2	78789	83684.2	88582	93478.2	98363	103221	108044	112828	117572	122276	126940	131566	136156	140709	145228	149711	154155	158559	162919	167234	171504	175724	179898	184026	188106	192146	196143
		6	0	310.911	1598.83	3649.06	6292.21	9422.15	12968.9	16885.8	21138.9	25698.3	30542.9	35656.8	41027.4	46647.4	52501.7	58585.1	64851.5	71118.1	77142.1	82860.4	88291.4	93461.9	98388.3	103087	107575	111865	115968	119894	123654	127256	130709	134021	137200	140251	143181	145996	148701	151300	153799	156201	158510	160731	162866	164920	166896	168796	170625
		7	0	225.864	1247.34	2931.91	5155.14	7832.29	10904.9	14332.9	18086	22138.9	26388.7	30609.1	34733.2	38765.7	42715.8	46593.2	50406.4	54165.3	57876.9	61542.6	65156.8	68707.2	72188.5	75599.3	78940.9	82215.7	85426.5	88575.7	91665.5	94697.7	97669.1	100581	103428	106217	108946	111616	114230	116789	119295	121747	124137	126487	128788	131039	133242	135396	137505
		8	0	109.44	659.815	1602.57	2886.74	4462.32	6307.44	8420.08	10780	13359	16145.1	19134.7	22326.1	25705.2	29261.6	32987.9	36882.7	40948.2	45172	49546.1	54065	58723.4	63525.2	68471.4	73556.7	78772.8	84116.3	89582.7	95169.5	100877	106699	112629	118661	124793	131020	137342	143756	150253	156828	163475	170194	176984	183843	190770	197757	204805	211910
		9	0	213.507	1203.87	2846.07	5019.19	7641.17	10655.1	14021.6	17710.7	21630	25603.8	29581.8	33556.2	37526.7	41495.2	45464.1	49434.6	53404.3	57363.3	61298.1	65201.2	69067.1	72894.2	76681.8	80429.9	84138.7	87807	91432.5	95013.5	98547.9	102034	105471	108858	112199	115493	118738	121933	125078	128173	131212	134208	137155	140049	142898	145700	148454	151162
		10	0	256.141	1348.03	3123.95	5452.15	8244.02	11439.1	14995	18881	23074.1	27556.6	32313.6	37336.7	42613.8	48132.1	53881.9	59855.6	66036.8	72419.1	79004.3	85786.8	92759.8	99917.3	107256	114767	122445	130287	138283	146425	154708	163125	171671	180338	189121	198009	207003	216099	225296	234585	243967	253439	262997	272638	282357	292151	302016	311948
		11	0	283.967	1494.65	3445.57	5980.54	8996.65	12424.7	16218.4	20342	24769.7	29480.8	34456.2	39691.7	45179.4	50912.1	56882.2	63081.5	69503.4	76139.2	82982	90028.6	97273.5	104710	112330	120131	128109	136258	144573	153049	161682	170467	179399	188471	197678	207021	216487	226072	235774	245594	255524	265553	275684	285915	296243	306662	317168	327757
		12	0	45.5338	299.138	750.449	1383.4	2181.81	3131.13	4220.37	5440.9	6784.77	8247.1	9821.59	11503.9	13289.4	15174.7	17155.3	19219.7	21341.7	23485.6	25627.2	27759.2	29878.2	31982.3	34071.1	36144.1	38201.6	40243.9	42271.4	44284.7	46284.2	48270.5	50244.5	52206.7	54157.4	56096.5	58023.6	59938	61839	63726	65598.5	67455.9	69298	71124.4	72935.1	74729.8	76508.5	78271.3
		13	0	268.601	1422.6	3292.84	5734.69	8652.46	11981.7	15677.9	19709.2	24051.4	28684	33589	38754.6	44175	49841.6	55738.9	61860.6	68206	74769.9	81546.9	88526.9	95704.5	103071	110617	118337	126227	134283	142502	150875	159394	168063	176869	185809	194880	204077	213393	222825	232375	242032	251790	261646	271595	281634	291759	301967	312258	322624
		14	0	35.65	251.328	642.505	1195.14	1895.5	2733.38	3700.19	4786.95	5986.41	7293.19	8702.72	10210.4	11812	13504.2	15284.7	17152.3	19103.3	21135.5	23247.4	25436.3	27700.7	30039.1	32450.6	34933.1	37484.7	40103.8	42788.9	45538.7	48350.6	51223.2	54155.8	57146.2	60195.2	63301.4	66462.2	69676.2	72942.6	76260.6	79628.9	83045.9	86511.1	90024.1	93583.1	97187.1	100835	104526
		15	0	188.374	1082.05	2579.84	4576.95	7000.83	9800.09	12936.8	16382	20115.8	24117.6	28366.8	32855.8	37577.5	42523.2	47683.6	53047.7	58603	64346	70267.3	76357.7	82610.3	89016.2	95569.2	102266	109100	116064	123152	130358	137679	145109	152640	160271	168000	175818	183718	191697	199739	207854	216034	224280	232586	240942	249348	257800	266295	274830
		16	0	293.011	1520.67	3491.21	6043.97	8746.31	11150.9	13308	15265.8	17060.1	18713.9	20246.5	21673.8	23009.2	24263.5	25445.5	26561.8	27618.5	28621	29573.5	30479.6	31342.9	32166.6	32953.3	33705.1	34424.1	35112.3	35771.5	36403.3	37009	37589.8	38147.2	38682.2	39195.9	39689.4	40163.4	40618.9	41056.7	41477.6	41882.2	42271.3	42645.5	43005.5	43351.7	43684.9	44005.6	44314.1
		17	0	289.141	1495.52	3433.6	5950.51	8945.4	12351.4	16124.4	20230.4	24643.2	29347.3	34335.5	39586.8	45088.5	50827.4	56796.6	62993.5	69412.9	76049.3	82896.7	89949.7	97202.6	104650	112285	120101	128093	136267	144607	153104	161758	170562	179507	188589	197806	207155	216632	226233	235953	245786	255733	265782	275929	286170	296503	306926	317437	328030
		18	0	30.5331	226.602	587.521	1100.12	1752.73	2535.56	3440.23	4459.45	5587.32	6818.2	8147.27	9570.97	11086	12689.7	14379.3	16151.9	18005.7	19938.9	21948.5	24032.2	26187.8	28412.2	30700.4	33050	35463.1	37940.8	40482.1	43086.1	45750.7	48475.1	51258.3	54098.9	56995.4	59946.7	62951.2	66007.4	69114.4	72272.1	75477.2	78728.6	82025.4	85366.7	88751.3	92177.7	95645	99152.6
		19	0	307.342	1577.94	3606.83	6228.39	9334.36	12853.1	16737.8	20954.2	25476	30283.3	35360.9	40697.7	46286.9	52117.2	58181.6	64474.3	70986.4	77711.6	84645.3	91780.8	99106.2	106624	114335	122231	130307	138559	146982	155571	164322	173228	182286	191494	200844	210334	219960	229718	239602	249610	259737	269979	280331	290788	301350	312014	322778	333639
		20	0	0	0	0	0	23.3297	403.068	803.698	1206.37	1609.97	2166.86	2892.37	3636.81	4385.52	5166.29	6098.42	7096.82	8123.26	9167.82	10265.7	11446.8	12678.8	13946.3	15241.7	16580.8	17972.8	19408.2	20877.2	22376.6	23908.6	25476.7	27080	28713.9	30374.9	32062.9	33779.1	35521.9	37289.2	39082.3	40901.5	42741.9	44603.1	46486.6	48389.7	50308.9	52244.2	54195.6
		21	0	283.575	1492.88	3441.67	5974.83	8990.39	12420.4	16217.6	20350.4	24794.1	29531.9	34541.1	39792.2	45263.9	50947.1	56836.1	62924.6	69206	75676.7	82326.2	89150.6	96142.9	103297	110604	118055	125641	133359	141205	149172	157257	165456	173768	182178	190682	199276	207954	216713	225551	234463	243439	252476	261570	270719	279919	289166	298456	307784
		22	0	45.0457	295.997	743.774	1371.14	2162.39	3102.73	4182.42	5392.76	6727.04	8179.09	9743.96	11415.9	13190.7	15064	17032.7	19084.6	21178.7	23255.8	25290.3	27278.8	29222.3	31122.2	32980.4	34798.7	36579	38322.9	40032.2	41708.5	43353.3	44968	46554	48112.4	49644.1	51149.6	52629	54082.2	55509.6	56911.2	58287.5	59638.7	60965.4	62267.9	63546.8	64802.5	66035.7	67246.9
		23	0	308.33	1589.58	3634.23	6273.81	9398.7	12937.5	16843.7	21083.6	25633.3	30472.5	35585.4	40958.8	46578.6	52436.2	58512.8	64811.3	71335.8	78076.8	85025.4	92177.4	99529	107073	114806	122726	130827	139105	147546	156153	164924	173854	182936	192164	201537	211050	220699	230480	240390	250423	260578	270848	281229	291717	302312	313007	323800	334688
		24	0	284.467	1495.53	3446.03	5980.33	8996.9	12428.2	16227.8	20362.5	24808.6	29546.8	34565	39846.1	45355.2	50935.5	56305.6	61370.9	66152	70674.3	74958.8	79024.9	82888.4	86564.4	90064.8	93400.1	96581.8	99619.3	102521	105294	107946	110483	112910	115234	117459	119590	121631	123587	125460	127256	128977	130627	132209	133726	135181	136576	137914	139197
		25	0	86.6191	610.203	1573.99	2918.9	4590.53	6555.81	8800.47	11308.3	14057	17029.2	20214.4	23606.8	27202.7	30995.8	34975.6	39132.7	43458.9	47952.2	52599.6	57392.3	62326.4	67393.3	72586.8	77902.3	83335.8	88883.2	94540.3	100304	106170	112136	118198	124352	130596	136926	143339	149832	156401	163042	169751	176526	183364	190264	197218	204225	211286	218395
		26	0	72.9884	525.837	1368.99	2546.78	4020.75	5767.5	7776.58	10016.6	12468.6	15124.6	17981.9	21024.7	24244.5	27632.5	31185	34900.9	38773.6	42794.6	46960.4	51264.2	55701.8	60270.1	64963.6	69775.1	74699.9	79733.5	84877.6	90130.4	95484.8	100934	106476	112107	117822	123622	129502	135459	141490	147589	153757	159992	166290	172648	179062	185529	192047	198613
		27	0	304.529	1561.04	3568.77	6165.33	9245.14	12740.9	16606.2	20808	25321.9	30129.2	35216	40568.1	46177.2	52033.6	58121.6	64439.4	70974.3	77706.7	84568.2	91379.8	97951.5	104222	110207	115922	121381	126598	131587	136360	140931	145308	149503	153525	157381	161082	164634	168043	171317	174463	177485	180391	183183	185868	188449	190928	193316	195613
		28	0	196.014	1109.15	2633.65	4662.86	7123	9962.07	13143.2	16637.5	20357.7	23999.5	27396.7	30558.8	33509.8	36271.1	38861.1	41295.3	43587	45747.5	47786.7	49712.8	51533.4	53254.5	54882.2	56422.4	57880.1	59261.4	60570.6	61811.3	62987.6	64103	65160.8	66164.1	67115.7	68017.3	68858.9	69672.3	70444.3	71177.3	71872.6	72531.3	73158	73746.3	74312.7	74850.6	75361.7	75847.8
		29	0	193.481	1091.54	2591.16	4588.06	7010.34	9805.85	12937.1	16375.2	20099.3	24088.9	28327.9	32807	37518.9	42440.8	47566.6	52901.1	58426.1	64135.5	70033.5	76108.4	82348.8	88747.9	95295.3	101982	108805	115759	122837	130034	137344	144762	152279	159891	167593	175379	183254	191208	199237	207334	215496	223719	232000	240335	248720	257154	265634	274159
		30	0	45.8446	297.314	744.195	1368.26	2151.21	3080.85	4146.49	5340.09	6654.82	8085.46	9627.72	11276.9	13025.3	14869.7	16807.5	18835.7	20947.2	23116.2	25257.3	27319.4	29308.1	31230	33090.6	34894.8	36646	38346.5	39998.3	41603.2	43163.4	44681	46157.4	47593.9	48991.7	50352.6	51677.6	52967.5	54223.7	55447.3	56638.8	57799.6	58930.4	60032.3	61106	62152	63171.4	64164.9
		31	0	303.712	1572.42	3599.83	6219.21	9321.84	12834.6	16715	20927.7	25446	30246	35314.8	40641.8	46221	52043.3	58101.2	64386.7	70892.7	77617.2	84551.3	91687.7	99018.8	106548	114269	122176	130263	138526	146958	155556	164316	173233	182300	191515	200870	210361	219983	229733	239608	249604	259716	269941	280276	290717	301261	311904	322643	333475
		32	0	53.1602	329.852	817.818	1496.59	2347.47	3356.45	4512.08	5804.42	7225.53	8768.77	10428	12198.3	14075.6	16055.8	18135.9	20312.9	22584.5	24948.3	27401.4	29942.2	32567.6	35275	38064.4	40934.8	43886.7	46916.9	50023.6	53206.3	56463	59793	63194.5	66666.7	70207.5	73815.6	77489.1	81226.5	85027	88889.2	92811.9	96793.8	100832	104927	109080	113288	117551	121869
		33	0	309.322	1588.61	3623.39	6244.23	9340.9	12845.2	16710.5	20907.6	25411.6	30202.7	35265.9	40589.3	46163.7	51981.1	58033.5	64313.7	70816.9	77536.3	84466.5	91601.2	98935.5	106463	114178	122075	130151	138400	146820	155400	164138	173030	182071	191256	200580	210038	219625	229337	239171	249120	259181	269349	279625	290005	300489	311072	321745	332504
		34	0	0	0	0	0	24.1172	394.206	785.552	1179.51	1574.44	2120.16	2831.7	3554.76	4276.73	5019.51	5938.55	6927.41	7939.64	8957.66	10002.8	11111.1	12262.3	13446	14650.9	15878.6	17138.6	18426.9	19741.2	21077.1	22433.8	23809.5	25207.7	26623.8	28056	29503.8	30965.6	32441	33928.7	35428.1	36938	38457	39985.2	41521.9	43065.5	44615.8	46172.6	47734.8
		35	0	306.205	1583.67	3624.21	6259.81	9383.17	12923.4	16832.2	21074.7	25626.8	30468.2	35584.6	40963.9	46594.5	52468.6	58579	64918	71478.1	78254	85243.6	92440	99837.5	107429	115208	123169	131303	139602	148066	156693	165479	174422	183514	192749	202127	211644	221297	231083	240995	251031	261189	271459	281843	292335	302966	313745	324596	335522
		36	0	78.3775	567.997	1478.76	2747.8	4326.44	6192.59	8332.04	10718.9	13334	16164.5	19207.3	22455.6	25896.2	29517.6	33313.6	37283.9	41425.6	45728.2	50187.5	54797	59554.5	64456.5	69502.3	74685.7	80000	85437.8	90996.1	96674.8	102472	108384	114405	120527	126748	133069	139488	146001	152601	159285	166048	172893	179821	186824	193898	201037	208240	215504
		37	0	79.4807	568.955	1478.96	2746.01	4323.76	6183.29	8314.97	10696.6	13307.7	16132.3	19162.9	22401	25836.7	29449.6	33138	36690	40076.2	43307.7	46399.8	49368.9	52223.9	54961.3	57591.3	60123.6	62560.7	64900.3	67150.6	69319.1	71408.6	73416.6	75348.5	77211	79005.9	80731.1	82391.5	83991.8	85535.6	87019.8	88448.2	89824	91151.7	92430	93659.7	94843.8	95984.9	97086
		38	0	297.755	1541.53	3527.41	6092.73	9130.54	12579.3	16394.5	20540.9	24960	29288.7	33271.8	36965.6	40409.9	43634.3	46663	49516.1	52209	54756.3	57169.8	59459.3	61633.1	63699.5	65666	67539	69324.5	71027.6	72652.9	74204.9	75687.5	77104	78457.9	79752.3	80990.1	82173.8	83305.9	84389.4	85426.5	86419.3	87369.7	88279.3	89150.3	89984.3	90782.9	91547.4	92279.6	92980.7
		39	0	0	0	0	0	38.7376	440.571	853.452	1269.05	1686.91	2300.49	3058.62	3831.2	4608.44	5451.14	6498.5	7576.46	8666.61	9780.38	11039.2	12382.2	13747.3	15128.9	16571.8	18129.8	19732.3	21354.2	23006.7	24719.7	26507.7	28336.1	30183.7	32063	33995.9	35978	38001	40054	42129.1	44242.9	46402.6	48599.5	50821.2	53068.3	55344.8	57652.2	59991	62359.9
		40	0	49.9929	318.169	794.924	1458.03	2291.98	3265.46	4229.94	5142.68	6009.12	6833.87	7620.91	8373.59	9094.7	9786.74	10452.1	11092.7	11710.4	12306.5	12882.6	13439.6	13978.8	14501.2	15007.7	15499	15975.8	16438.9	16888.9	17326.2	17751.6	18165.4	18568.1	18960	19341.6	19713.3	20075.4	20428.2	20772	21107.1	21433.8	21752.3	22062.9	22365.9	22661.4	22949.6	23230.8	23505.1
		41	0	93.0576	643.767	1636.06	3016.82	4726.02	6727.46	8995.28	11520	14286.6	17279.1	20448.4	23707.3	27007.7	30334.8	33682.2	37048.5	40435.7	43843.8	47271.7	50720.5	54186.2	57660.1	61135.3	64605	68063.7	71509.7	74942.4	78360.9	81764.9	85154.3	88527.6	91882.5	95216.7	98528.7	101817	105080	108317	111526	114708	117862	120989	124087	127156	130197	133207	136187
		42	0	317.806	1630.85	3719.3	6408.43	9586.04	13180.9	17141.7	21431.6	26021.9	30890.8	36031.8	41430.5	47077.9	52960.7	59072.4	65400.4	71944	78700.1	85664	92831.4	100197	107756	115507	123440	131541	139801	148224	156814	165568	174482	183551	192772	202141	211653	221303	231088	241005	251050	261219	271507	281914	292436	303069	313814	324659	335603
		43	0	45.2607	297.018	746.558	1374.5	2157.62	2978.12	3769.6	4534.17	5275.54	5996.94	6698.83	7380.25	8042.41	8687.05	9315.4	9928.27	10526.4	11109.9	11679.6	12236.4	12780.7	13313.1	13833.8	14343.4	14842.4	15331.2	15810.2	16279.5	16739.5	17190.4	17632.4	18065.8	18490.7	18907.4	19315.9	19716.3	20109	20494.2	20872.2	21243.1	21607	21964.2	22314.6	22658.6	22996	23327.3
		44	0	81.9373	589.493	1525.08	2829.35	4448.11	6357.9	8543.78	10983.5	13657.5	16553.3	19657	22965.4	26473.1	30170.9	34050.1	38103.9	42327.7	46719.8	51274.9	55987.7	60850	65856.5	71002.7	76284.9	81704.9	87256.5	92933	98729.6	104642	110665	116799	123045	129399	135854	142404	149045	155777	162598	169506	176502	183580	190739	197972	205276	212647	220088
		45	0	74.5699	542.18	1417.1	2636.36	4152.81	5948.9	8010.77	10312.5	12837	15570.9	18513.8	21660.2	24991.3	28498.5	32178.3	36028.6	40043.9	44215.4	48539.1	53008.1	57620.5	62374.8	67265.3	72283.6	77424.7	82687.2	88070	93570.7	99182.6	104902	110724	116643	122657	128769	134975	141269	147644	154101	160635	167249	173938	180696	187518	194404	201350	208363
		46	0	195.982	1130.12	2692.51	4771.18	7288.97	10190.7	13436.1	16996.3	20849	24978.1	29373.9	34020.6	38911.5	44040.2	49396.3	54963.4	60735.8	66703.7	72855.7	79177.3	85663.9	92310.7	99110.5	106062	113159	120392	127754	135239	142839	150548	158363	166286	174303	182410	190609	198887	207244	215675	224175	232737	241358	250040	258779	267572	276415	285306
		47	0	315.319	1620.27	3697.85	6374.79	9538.74	13115.8	17055.8	21323.5	25895	30755.2	35890	41285	46927.3	52804.3	58897.4	65176.1	71629.6	78253.3	85040	91983.6	99083.6	106334	113732	121274	128957	136778	144735	152822	161035	169362	177794	186327	194953	203668	212469	221352	230313	239349	248475	257652	266897	276208	285579	295006	304487	314020
		48	0	284.372	1493.59	3441.52	5972.38	8983.34	12405.5	16193.5	20316.9	24753.5	29478.1	34469.4	39715.7	45206.3	50940.8	56913.4	63113.8	69534.4	76175.1	83025.9	90082.6	97335	104781	112415	120232	128225	136391	144725	153222	161878	170685	179638	188731	197961	207324	216816	226432	236167	246018	255980	266048	276218	286488	296854	307308	317851	328479
		49	0	260.132	1398.63	3250.43	5671.52	8566.29	11869.9	15536.3	19532	23833.9	28425.5	33292.7	38425	43811	49444.7	55312.1	61406.4	67720.2	74246.7	80979.8	87912.9	95040.1	102354	109849	117523	125370	133389	141573	149914	158405	167046	175812	184712	193738	202886	212151	221529	231012	240594	250273	260049	269924	279888	289941	300076	310287	320570
		50	0	336.324	1692.03	3834.92	6583.52	9822.06	13474.6	17489.7	21830.4	26472	31395.3	36580	42012.7	47685	53590.5	59719.5	66065	72623.1	79389.5	86360	93531.1	100898	108457	116203	124135	132248	140530	148973	157578	166347	175276	184358	193589	202972	212502	222173	231980	241921	251996	262195	272519	282964	293526	304202	314988	325881	336880
	10×	1	0	0	0	0	0	1.11862	309.402	775.356	1230.34	1678.22	2160.54	2971.26	3789.21	4605.16	5422.73	6436.68	7552.44	8651.42	9726.99	10819.1	12035.4	13311.7	14605.4	15894.3	17175.2	18459.8	19750.8	21046.3	22345	23645.9	24946.3	26246.9	27549.6	28849.8	30147.4	31441.9	32731.6	34016	35294.2	36567.6	37837.3	39101.6	40360.1	41613.7	42862.1	44103.3	45336.9
		2	0	224.701	1249.04	2939.7	5171.03	7857.66	10941.2	14381.5	18153.2	22222.9	26574.3	31195.2	36075.4	41203.7	46566.9	52160.3	57972.7	63988.4	70205.1	76617.8	83225.3	90021	97000.1	104153	111468	118940	126560	134328	142238	150279	158447	166738	175143	183657	192274	200986	209793	218692	227678	236743	245884	255103	264393	273757	283183	292671	302217
		3	0	256.194	1381.43	3214.58	5613.66	8483.74	11761	15404.1	19378.4	23658.2	28228.7	33077.1	38191	43560.9	49176.8	55030.8	61110.2	67407.1	73916.7	80632.7	87547.2	94656.4	101956	109437	117092	124915	132904	141052	149356	157808	166403	175132	183992	192976	202078	211296	220624	230064	239608	249252	258990	268821	278741	288799	298889	309055	319292
		4	0	286.167	1499.25	3448.24	5976.87	8985.52	12407.3	16195.9	20317.5	24746.5	29467	34465	39726.5	45238.6	50989.9	56974.8	63188.1	69621.9	76269.3	83124.5	90179.9	97427.1	104865	112488	120293	128275	136426	144742	153217	161845	170623	179546	188608	197804	207129	216580	226150	235837	245634	255541	265552	275663	285868	296166	306551	317023	327579
		5	0	274.207	1455.39	3365.82	5854.31	8820.58	12197.2	15938.2	20013.8	24400.4	29082.1	34039.4	39256.2	44713.3	50408.1	56337.5	62497.7	68881.6	75485.4	82303.1	89329.4	96556	103975	111586	119377	127340	135470	143762	152209	160807	169553	178442	187469	196630	205918	215332	224865	234514	244277	254150	264132	274208	284375	294633	304979	315411	325921
		6	0	310.911	1598.83	3649.06	6292.21	9422.15	12968.9	16885.8	21139.2	25703.8	30559.4	35689.8	41080.5	46718.8	52592.1	58697.7	65029.6	71579.7	78342.8	85311.4	92475.3	99832.5	107381	115118	123038	131134	139404	147842	156444	165206	174122	183189	192401	201812	211381	221082	230911	240862	250932	261114	271406	281808	292314	302919	313619	324411	335241
		7	0	225.864	1247.34	2931.91	5155.14	7832.29	10904.9	14332.9	18086.9	22147.8	26494.2	31104.3	35966.9	41074.6	46418.6	51992.3	57786.7	63793.3	70003.1	76407.8	83001.2	89778.5	96730.3	103857	111151	118600	126199	133944	141829	149845	157986	166245	174616	183095	191684	200374	209164	218042	227008	236056	245183	254382	263651	272988	282391	291856	301377
		8	0	109.44	659.815	1602.57	2886.74	4462.32	6307.44	8420.08	10780	13359	16145.1	19134.7	22326.1	25705.2	29261.6	32987.9	36882.7	40948.2	45172.1	49545.8	54064.7	58727.2	63531.9	68481.7	73571.8	78795.2	84146.3	89618.8	95210	100923	106758	112702	118748	124892	131130	137462	143884	150392	156979	163638	170373	177183	184062	191007	198014	205081	212208
		9	0	213.484	1203.85	2846.06	5019.22	7641.27	10654.6	14020.1	17708.9	21694.6	25953.1	30477.5	35257.2	40281.1	45539.2	51022.7	56722.5	62630.7	68738.7	75039.2	81522.6	88178.2	95006	102000	109152	116457	123910	131502	139224	147072	155040	163123	171315	179611	188010	196507	205092	213761	222516	231348	240253	249228	258270	267376	276543	285771	295116
		10	0	256.225	1348.2	3124.14	5452.32	8244.26	11439.5	14995.8	18882.4	23076.6	27559.8	32319	37339.2	42609.4	48124.6	53873	59842.2	66020.3	72402.4	78983.6	85759.8	92727.4	99881.5	107224	114740	122421	130259	138251	146389	154668	163080	171621	180283	189058	197939	206924	216010	225225	234558	243965	253455	263029	272684	282411	292213	302086	312026
		11	0	283.967	1494.65	3445.57	5980.54	8996.8	12425.3	16219.5	20344.2	24778	29501.1	34500	39763.4	45281.4	51048	57049.4	63278.4	69730	76398.3	83273.1	90345.4	97613.1	105074	112722	120551	128569	136741	145079	153577	162235	171043	179999	189096	198332	207699	217195	226814	236555	246414	256385	266459	276635	286910	297280	307744	318297	328935
		12	0	45.5338	299.138	750.449	1383.4	2181.81	3131.13	4220.37	5440.9	6784.77	8247.1	9821.59	11504.1	13290.1	15176.1	17159.1	19236.3	21404.3	23662.2	26005.7	28430.2	30937.5	33526.7	36197.5	38946.3	41771.1	44670.7	47644	50690.1	53807.2	56993	60246.2	63566.5	66951.1	70398.7	73908.9	77480.5	81111.5	84800.9	88548.1	92351.8	96210.2	100123	104088	108106	112175	116295
		13	0	268.601	1422.6	3292.84	5734.69	8652.46	11981.7	15677.9	19709.2	24051.4	28684	33589	38754.6	44175	49841.6	55739.9	61864.3	68214.8	74784.2	81567.5	88555.2	95738.7	103107	110655	118381	126281	134344	142573	150961	159496	168174	176991	185941	195021	204224	213551	223003	232565	242222	251979	261839	271793	281839	291968	302177	312475	322840
		14	0	35.65	251.328	642.505	1195.14	1895.5	2733.38	3700.19	4786.95	5986.41	7293.19	8702.72	10210.4	11812	13504.2	15284.7	17152.5	19104.6	21137.8	23249.2	25435.8	27697	30031	32436.4	34911.9	37455.8	40067.6	42745	45487.3	48294.5	51164.3	54094.2	57082.1	60126.4	63226.4	66381.6	69591.1	72856.8	76172.3	79538.5	82954.7	86421	89932.7	93490.6	97092.3	100737	104425
		15	0	188.374	1082.05	2579.84	4576.95	7000.83	9800.09	12936.8	16382	20115.8	24117.7	28367.5	32857.3	37579.8	42526.4	47687.7	53052.7	58608.9	64352.7	70274.9	76366.3	82620	89027.1	95581.3	102279	109115	116079	123169	130377	137699	145130	152662	160295	168025	175845	183746	191727	199770	207884	216064	224310	232615	240968	249381	257831	266327	274867
		16	0	292.962	1520.14	3490.03	6044.67	9080.07	12524.9	16332.9	20468.5	24907.9	29635.3	34636.3	39904.1	45432.7	51207.3	57210.7	63439.7	69890.1	76556.6	83434	90513.1	97792.6	105264	112920	120755	128763	136943	145311	153815	162479	171293	180252	189354	198592	207966	217466	227089	236831	246687	256652	266731	276904	287175	297541	308002	318545	329175
		17	0	289.181	1495.4	3433.29	5949.92	8944.5	12351.1	16125.3	20234.8	24651	29355	34333	39574.2	45064.2	50790.9	56750.1	62936.3	69343.4	75968	82806.7	89855	97108.4	104554	112191	120016	128015	136181	144508	152993	161642	170431	179362	188435	197644	206987	216458	226051	235760	245580	255508	265538	275670	285901	296219	306628	317124	327706
		18	0	30.5215	226.664	587.492	1099.55	1751.15	2532.25	3434.94	4452.25	5577.52	6803.96	8130.06	9550.71	11062.9	12663.5	14349.9	16119.7	17970.6	19900.3	21905.9	23984.8	26135.8	28358.2	30650.3	33008.9	35431.1	37916.3	40465.7	43078.1	45751.8	48485	51276.9	54125.9	57030.4	59989.2	63001.5	66065.7	69179.6	72342.7	75553.6	78811.6	82115.3	85463.7	88855.3	92288.7	95763.5	99275.8
		19	0	307.342	1577.94	3606.83	6228.39	9334.36	12853.1	16737.8	20954.2	25475.8	30282.9	35360.5	40697.3	46286.4	52116.9	58184.1	64482.2	71003.4	77741.5	84689.7	91842.8	99194.7	106742	114482	122410	130518	138799	147250	155866	164642	173575	182658	191888	201261	210772	220418	230196	240098	250124	260276	270531	280897	291368	301942	312627	323420	334325
		20	0	0	0	0	0	23.2162	402.862	803.624	1206.46	1610.45	2176.22	2903.98	3642.52	4385.79	5170.71	6170.75	7208.13	8256.47	9319.84	10502	11800.2	13113.9	14440.5	15815.1	17312.2	18873.9	20444.5	22043.3	23703.2	25458.5	27257	29061.6	30901.7	32806.6	34782.6	36802.4	38830	40888.7	43009.4	45184.4	47396.1	49629.3	51884.2	54182.4	56531.1	58926.8	61347.4
		21	0	283.575	1492.88	3441.67	5974.83	8990.39	12420.4	16217.6	20350.4	24794.2	29534.2	34553.4	39829.8	45354.8	51120.5	57122.2	63354.3	69808.7	76479.7	83363.8	90458.2	97752	105237	112909	120757	128780	136972	145334	153857	162535	171368	180348	189469	198727	208117	217634	227276	237042	246926	256922	267024	277230	287536	297936	308426	319004	329666
		22	0	45.0457	295.997	743.774	1371.14	2162.39	3102.73	4182.42	5392.76	6727.04	8179.09	9743.96	11415.9	13190.7	15064	17033.3	19094.8	21245.5	23485.1	25811.2	28220.8	30712.2	33283.7	35933.5	38659.2	41459.4	44332.6	47277.1	50292.2	53375.3	56524.8	59740.7	63022.3	66366.4	69772.7	73239.9	76769.5	80352.9	83991.2	87684.6	91432	95232.3	99086	102991	106947	110953	115006
		23	0	308.33	1589.58	3634.23	6273.81	9398.7	12937.5	16843.7	21083.6	25633.3	30472.5	35585.4	40958.9	46579.1	52437	58513.9	64812.7	71337.6	78078.8	85028.5	92179.2	99529.1	107074	114808	122730	130840	139130	147592	156220	165011	173958	183055	192300	201688	211218	220886	230684	240609	250657	260826	271109	281504	292004	302608	313316	324124	335027
		24	0	284.467	1495.53	3446.03	5980.33	8996.9	12428.2	16227.8	20362.5	24808.6	29544.6	34553.2	39823.9	45349.1	51116.2	57116.3	63339.2	69783.3	76445.2	83319.4	90398.5	97674.2	105143	112799	120637	128651	136835	145185	153695	162359	171174	180135	189235	198470	207835	217329	226944	236677	246531	256486	266546	276710	286969	297317	307748	318267	328876
		25	0	86.6185	610.125	1571.3	2914.87	4584.8	6548.62	8793.07	11299.4	14047.2	17018.9	20203.8	23596	27194	30987.9	34968.1	39125.5	43453.7	47948.9	52607.9	57428.8	62407.8	67539	72815.8	78235.6	83793.4	89482.5	95306	101258	107335	113531	119843	126261	132789	139422	146159	152994	159928	166954	174070	181273	188556	195922	203369	210897	218502	226177
		26	0	72.9884	525.837	1368.99	2546.78	4020.75	5767.5	7776.58	10016.5	12468.4	15129	17991.7	21045.4	24281.4	27690.5	31269.7	35016.5	38921.9	42976.9	47175.1	51513.4	55991.8	60607.6	65351.2	70219.3	75205.5	80311	85533.7	90867.9	96306.7	101846	107485	113221	119053	124972	130972	137056	143221	149469	155794	162188	168650	175177	181774	188434	195154	201928
		27	0	304.529	1561.04	3568.77	6165.33	9245.14	12740.9	16606.2	20808	25321.9	30129.2	35216	40568.1	46177.2	52033.6	58121.8	64437.2	70972.5	77724.7	84689.3	91859.3	99226.7	106785	114529	122454	130554	138823	147266	155873	164641	173567	182638	191853	201212	210705	220328	230079	239961	249966	260085	270315	280653	291100	301640	312276	323004	333819
		28	0	196.014	1109.15	2633.65	4662.86	7123	9962.07	13143.2	16639.4	20430.4	24496.3	28811.6	33369.9	38162.2	43175.3	48404.1	53839.2	59470.5	65290.6	71292.1	77465.2	83800.8	90291.5	96932.6	103735	110672	117744	124945	132266	139700	147241	154883	162624	170453	178366	186360	194433	202579	210792	219070	227411	235820	244278	252787	261348	269957	278610
		29	0	193.491	1091.65	2591.72	4589.36	7012.13	9808.48	12942.1	16384.5	20116.4	24109.7	28347.9	32826.2	37535.7	42457.2	47589	52923.9	58458.8	64181.2	70086.1	76163.6	82407.2	88809.3	95361.2	102055	108885	115846	122927	130126	137441	144862	152383	160000	167701	175493	183368	191319	199345	207440	215598	223816	232093	240432	248819	257256	265738	274265
		30	0	45.914	297.049	742.929	1366.07	2151.25	3084.14	4153.62	5350.83	6668.39	8101.74	9645.76	11294.6	13043.5	14888.5	16827.4	18857.9	20977.8	23183	25469.3	27831.2	30254.2	32723.1	35227.8	37761.4	40318.9	42896.8	45492.8	48104	50728.3	53364.1	56010	58664.8	61327.5	63996.2	66670.5	69350.8	72036.4	74726.6	77421.2	80119.5	82820.9	85524.6	88226.7	90919	93612.5	96304.1
		31	0	304.057	1573.41	3601.61	6221.49	9324.19	12835.8	16709.7	20916	25421.9	30210	35270.4	40590.5	46163.6	51980.7	58031.3	64308.7	70809.4	77528.9	84461.7	91605.7	98951.3	106494	114225	122134	130220	138482	146914	155511	164269	173184	182250	191459	200811	210300	219922	229675	239553	249555	259676	269926	280274	290731	301289	311946	322699	333542
		32	0	53.1016	329.854	818.609	1498.13	2349.93	3360.79	4518.67	5813.96	7237.93	8783.92	10445.8	12218.9	14098.9	16081.8	18164.3	20343.8	22617.7	24983.3	27438.2	29980.6	32607.4	35317	38109.7	40985.1	43940.9	46975.3	50085.5	53270.7	56528.8	59859.5	63262.2	66736	70278.7	73888.7	77564.4	81304.1	85106.3	88971.2	92896.7	96880.8	100925	105031	109193	113412	117687	122015
		33	0	309.322	1588.61	3623.39	6244.23	9341.11	12845.8	16709.6	20902.2	25402.1	30189.6	35249.6	40566.4	46134	51944.7	57989.9	64263.7	70760.1	77473.7	84398.2	91528	98858.4	106382	114094	121990	130065	138313	146730	155310	164049	172942	181982	191167	200490	209948	219535	229247	239081	249031	259093	269261	279533	289906	300376	310940	321594	332332
		34	0	0	0	0	0	24.1172	394.206	785.557	1179.59	1574.56	2120.72	2832.46	3557.08	4287.94	5054.81	6024.07	7036.33	8061.67	9102.65	10248.5	11516.7	12805.1	14106.7	15449.7	16902	18429.7	19963.6	21527.7	23142.4	24846.4	26606.7	28376.5	30170.6	32026.2	33947.1	35918	37913.9	39925	41981.8	44100	46262.5	48451.3	50663.6	52904.9	55188	57515.1	59883.5
		35	0	305.953	1583.53	3624.95	6261.35	9383.38	12921.3	16828.5	21071.1	25624.4	30469.1	35590.9	40975.8	46615.4	52500.5	58619	64972.5	71557.4	78359.5	85380.9	92614.6	100051	107687	115513	123521	131699	140034	148529	157185	165995	174965	184085	193355	202766	212306	221974	231775	241702	251751	261920	272206	282606	293111	303724	314435	325246	336154
		36	0	78.3775	567.997	1478.76	2747.8	4326.44	6192.58	8332.03	10719.1	13334.8	16165.7	19208	22454.9	25897.2	29521.9	33324.6	37301.9	41452.4	45767.5	50240.9	54865.3	59633.3	64543.7	69598	74788.5	80111	85559.7	91129.2	96815.7	102621	108542	114570	120703	126935	133263	139686	146206	152815	159509	166284	173137	180068	187077	194163	201319	208540	215824
		37	0	79.4807	568.955	1478.96	2746	4323.69	6183.31	8315.07	10695.4	13303.9	16130.5	19166.4	22408.8	25846.3	29467	33264.4	37230.1	41357.8	45641.1	50066.3	54624.1	59309.1	64115	69043.1	74086.5	79237.5	84493.4	89846.2	95295	100842	106481	112206	118012	123895	129861	135907	142024	148203	154437	160726	167073	173469	179911	186394	192919	199485	206089
		38	0	297.991	1542.18	3528.6	6094.66	9135.66	12586.1	16404.4	20556.9	25018.1	29772.8	34799.9	40064.4	45553.5	51257.4	57172.2	63286.8	69595.1	76100.2	82796.9	89676.8	96732.3	103954	111333	118858	126528	134336	142279	150350	158545	166860	175287	183820	192453	201180	209998	218901	227883	236941	246073	255273	264540	273867	283251	292693	302190	311732
		39	0	0	0	0	0	38.7376	440.571	853.452	1269.05	1686.8	2301.67	3052.83	3818.1	4589.15	5424.74	6466.74	7538.85	8622.87	9730.44	10983.8	12325.7	13689.9	15063.6	16509.9	18080.6	19692.4	21323.2	22984	24727	26556.7	28421.2	30297.4	32220.8	34212	36269.6	38367.2	40478.7	42623.3	44832.6	47099.2	49399.6	51726.5	54082	56475.8	58921.4	61408.9	63929.7
		40	0	49.9392	318.635	795.515	1460.95	2295.91	3286.85	4419.63	5681.98	7065.25	8562.9	10169.7	11881.7	13696.5	15604.8	17602.7	19687.3	21856.1	24107.1	26437	28840.5	31317	33865.2	36483.8	39172.2	41928	44748.1	47629.9	50572.2	53574.4	56634.1	59749.1	62918.1	66139.5	69412	72734.4	76105.6	79524.1	82988.1	86496.1	90046.9	93640.4	97275.3	100950	104664	108415	112201
		41	0	93.0576	643.767	1636.06	3016.82	4726.02	6727.48	8995.32	11520.2	14287.5	17279.1	20478.8	23879.1	27474.9	31267.3	35245	39404.3	43738.4	48237.9	52897.7	57713.3	62680.9	67797.8	73061.5	78469.1	84016.7	89696.8	95505.9	101439	107494	113664	119950	126345	132847	139453	146159	152958	159849	166832	173904	181061	188302	195624	203021	210494	218040	225658
		42	0	317.805	1630.85	3719.3	6408.43	9586.04	13180.9	17141.7	21431.7	26022.1	30891.3	36032.5	41431.3	47079	52962.1	59074	65402.2	71946.1	78702.5	85666.7	92834.4	100199	107756	115502	123422	131522	139798	148249	156866	165645	174586	183681	192926	202318	211854	221527	231335	241271	251333	261518	271823	282245	292781	303427	314181	325039	335998
		43	0	45.2607	297.018	746.558	1374.5	2164.54	3103.63	4181.48	5389.79	6720.63	8168.05	9727.05	11393	13162.1	15031	16996.8	19056.2	21207.7	23450.3	25778.3	28190.9	30684.4	33258.6	35913	38646.6	41455.7	44337.2	47290.8	50315.8	53411.8	56576.6	59808.8	63107.2	66468.6	69892.2	73378.3	76927	80538.1	84203.9	87927	91705.8	95539.6	99427.3	103367	107359	111399	115488
		44	0	81.9988	587.819	1522.42	2821.89	4436.46	6344.35	8528.94	10965.4	13633.8	16517.6	19616.7	22921.6	26426.2	30119.2	33994	38039.7	42254.8	46638	51184.8	55889.2	60742.5	65740.2	70877.9	76156.6	81573.8	87123.4	92798.2	98593.1	104508	110534	116671	122920	129277	135736	142292	148941	155681	162510	169429	176434	183518	190680	197913	205217	212593	220038
		45	0	74.9212	543.865	1416.26	2641.3	4167.28	5973.17	8042.56	10355.2	12888.4	15631.4	18580.7	21731.2	25070.8	28586.9	32276.8	36140.1	40167.2	44354.1	48691.6	53171.8	57796.5	62559.9	67459.6	72489.2	77641.8	82915.2	88302.2	93803.5	99421.5	105150	110979	116904	122925	129042	135253	141553	147935	154395	160933	167550	174243	181008	187839	194731	201683	208697
		46	0	196.157	1130.24	2692.49	4771	7288.74	10191.9	13440.2	17005.2	20863.9	24997.1	29391.4	34038.2	38921.7	44032.1	49360.3	54897.6	60636.8	66570.5	72691.7	78985.3	85446.7	92068.7	98833.9	105748	112793	119974	127286	134724	142280	149953	157735	165620	173602	181678	189842	198091	206420	214825	223297	231834	240433	249091	257808	266578	275399	284269
		47	0	315.215	1620.33	3698.53	6376.66	9541.8	13119.8	17060.3	21328.3	25900.3	30755.9	35880	41261.8	46891.6	52759.7	58861.6	65186.1	71728.4	78481.6	85441.8	92604.8	99965.8	107520	115263	123191	131299	139583	148039	156662	165442	174385	183486	192738	202136	211671	221343	231154	241095	251164	261355	271667	282095	292635	303285	314041	324900	335870
		48	0	284.372	1493.59	3441.52	5972.38	8983.34	12405.5	16192	20310.2	24740.6	29459.3	34446	39692.4	45194.8	50943.4	56925.4	63136.7	69576.1	76233.2	83097.2	90163.1	97423.3	104874	112507	120320	128315	136489	144830	153336	161999	170817	179781	188886	198128	207505	217010	226638	236385	246246	256220	266298	276477	286756	297131	307598	318152	328789
		49	0	260.06	1398.57	3250.07	5670.11	8563.96	11866.8	15532.2	19527.5	23830	28421.2	33288.6	38419.5	43805.9	49435.9	55301.4	61395.3	67712	74243.1	80980	87917.7	95050.1	102371	109874	117553	125400	133413	141585	149909	158381	166994	175743	184624	193633	202763	212008	221363	230825	240395	250064	259824	269675	279614	289635	299736	309918	320175
		50	0	336.29	1691.69	3834.63	6583.9	9823.21	13476.5	17492.3	21834	26475.6	31397.7	36591	42040.9	47738.2	53668.7	59818.6	66181.4	72749.2	79520.9	86496.6	93672.2	101043	108603	116350	124280	132385	140664	149109	157720	166493	175427	184517	193756	203143	212672	222337	232137	242073	252136	262326	272636	283068	293617	304279	315051	325931	336915
IB-included VLP	0.1×	1	0	0	0	0	0	0	0	0	0	0	0	0	0	0	0	54.6671	535.561	1492.7	2680.68	4037.1	5628.29	7554.77	9946.83	12805.7	15233.1	17542.7	19865.2	22304.1	24948.1	27878.8	31175.9	34919.1	39184.5	44031.8	49477.5	55467.5	61871.6	68512.6	75209.7	81815.3	88232.7	94405	100302	105909	111222	116243	120981
		2	0	127.04	214.69	261.379	287.407	302.524	313.214	1029.05	4137.14	9455.11	16431.3	24441.9	33127.8	42366	51942.5	61709.8	71685	81799.3	91972.6	102252	112637	123042	133467	143963	154490	164993	175515	186113	196701	207254	217852	228505	239096	249665	260327	270985	281556	292179	302891	313497	324047	334738	345454	356074	366656	377446	388309
		3	0	0	1.09255	1.35522	1.50305	1.58974	2.06023	466.479	2475.31	4929.44	11304.8	18608.2	27179.3	36933	46459.6	57444.4	67460.9	78822.1	89398.5	100750	111946	123029	134819	145811	157727	168874	180482	192169	203437	215439	226718	238524	250216	261589	273603	284960	296758	308530	319960	331961	343433	355133	367014	378436	390369	402010	413593
		4	0	0	0	0	0	0	0	0	0	0	0	0	0	0	13.0361	182.244	1440.94	5269.84	11203.4	18808.5	27658.9	37429.5	47877.7	58823.5	70139.9	81726.2	93528.1	105493	117577	129746	141979	154274	166617	178993	191390	203801	216231	228678	241132	253587	266040	278502	290976	303452	315926	328397	340875
		5	0	173.161	311.336	393.554	444.744	477.921	500.172	515.514	526.391	539.459	788.4	2782.36	5753.51	10918.1	17461.2	25180.6	34033.3	43323.9	53395.1	63854.3	74547.8	85740.7	96957.5	108415	120055	131628	143501	155269	167214	179221	191180	203356	215384	227593	239757	251912	264190	276317	288620	300803	313057	325339	337542	349893	362097	374453	386698
		6	0	73.6541	128.636	157.742	174.085	183.726	189.647	193.406	195.86	197.498	198.612	199.382	199.921	200.391	203.811	258.059	790.747	3454.86	7325.7	11586.6	18028.5	26472.1	35244	45765	56690.1	67690.8	80034.4	91953.1	104138	117232	129551	142492	155760	168302	181765	194910	207709	221391	234270	247366	260985	273736	287104	300565	313326	326903	340191
		7	0	0	0	0	0	0	0	0	30.1206	1452.78	4125.71	5817.56	7055.78	8166.33	9356.64	10863.9	13181	17703.2	28860.7	52832.6	75827.9	89124.5	97672.8	103333	107423	110876	114898	122799	140440	164103	180616	191182	199117	204957	209716	214103	219847	230796	250463	271615	285177	294493	302130	308272	313559	318864	325943
		8	0	0	0	0	0	0	0	0	0	0	0	0	0	0	0	0	2.2292	140.206	2074.84	5052.83	8193.59	14224.6	21873.7	29028.7	37800	46779.4	54770.6	63927.8	73136.1	81159.8	90227.6	99438.3	107462	116364	125508	133569	142259	151416	159523	168012	177159	185429	193819	203037	211637	219961	229120
		9	0	12.4094	18.9428	21.0501	21.7945	22.0993	22.4468	60.6964	2076.26	5074.96	7850.72	14955.8	25622.6	33368.2	43347.5	54760.2	63194	73828.3	85067.4	93542.1	104209	115441	124022	134635	146105	154753	165203	176854	185585	195744	207533	216559	226319	238143	247642	256972	268743	278737	287745	299165	309850	318726	329465	340846	349879	359910	371537
		10	0	0	0	0	0	0	0	0	0	0	0	0	0	13.0075	255.633	1607.4	4163.51	7809.37	12418.8	17869.7	24050.2	30856.4	38204.9	46035.7	54280.7	62882.7	71810.9	81011.9	90459.3	100122	109967	119982	130128	140408	150784	161272	171834	182487	193213	203986	214824	225725	236652	247592	258596	269647	280696
		11	0	135.056	209.482	238.47	250.759	256.301	325.473	2913.88	8500.44	16902.3	26896.3	37810.8	49250.2	61024.1	73001.7	85096.5	97255.1	109471	121737	134057	146431	158843	171294	183771	196274	208796	221320	233844	246374	258926	271504	284103	296707	309288	321873	334487	347119	359735	372333	384963	397612	410224	422864	435508	448125	460781	473424
		12	0	1.78362	4.3778	5.91872	6.84492	7.41166	7.76411	7.98643	8.12843	8.2202	8.28011	8.32052	8.45453	12.5427	79.535	637.243	2387.99	4241.04	5795.14	7133.46	8370.34	9620.91	11019.8	12762.8	15206.3	19119.3	25812.4	34722.2	43233.3	50495.9	56570.2	61674.8	66079.1	70093.7	74213.4	79537.5	87214.2	95949.9	104116	111275	117443	122764	127439	131757	136181	141500	148467
		13	0	5.10819	8.19054	9.37041	9.86021	10.0758	10.1759	10.2246	10.2491	10.2618	10.2686	10.2723	10.2744	10.2763	10.2902	10.5041	13.8519	52.7197	367.772	1960.8	6694.61	12005.8	19100.5	27870.7	37783.1	48434.8	59540.2	70986.5	82549.5	94350.8	106081	118056	129829	141920	153698	165859	177618	189833	201583	213827	225590	237806	249629	261727	273681	285615	297699
		14	0	2.5355	9.14294	14.0951	17.7402	20.4296	22.4318	23.9346	25.0709	25.9357	26.5978	27.1075	27.502	27.8434	29.0639	45.5102	205.827	998.485	2222.55	3601.04	5366.53	8221.31	12027.1	15729.4	19416.3	23680	28661.7	33377.4	37881.6	42666.6	48059.1	53330.3	58184.2	63183.2	68667.7	74223.1	79319.2	84366.3	89816.6	95464.3	100778	105832	111146	116788	122305	127479	132647
		15	0	14.3054	28.7507	35.9672	39.7831	41.7148	42.7206	43.3273	64.6011	1143.42	3656.26	6944.81	13581.4	20254.2	28577.1	36829.3	45354.2	54607.7	63085.4	72769.2	81347.7	90754.7	99896	108745	118398	127056	136670	145744	154781	164443	173165	182815	191871	200958	210603	219348	228945	238130	247101	256835	265628	275082	284479	293308	303048	311984	321215
		16	0	0	0	0	76.6261	2315.2	4161.54	6197.29	13868.2	29827	40394.8	48886.6	62789.3	76042.4	86735.5	98812.5	112365	124421	135514	149379	162171	173674	185817	199862	212155	223724	236738	250426	262399	274353	287752	301088	312940	325297	338758	351902	363735	376316	389808	402773	414763	427326	440881	453747	465871	478423	491902
		17	0	0	0	0	0	0	0	0	0	0	11.0548	311.444	2275.96	5994.99	11309.7	17910.9	25544.6	34010	43152.6	52846.7	62990.8	73504.9	84321.5	95391.7	106671	118125	129724	141450	153280	165204	177209	189284	201417	213604	225834	238101	250400	262725	275072	287438	299823	312223	324636	337058	349490	361930	374380
		18	0	146.656	349.914	496.487	604.918	684.154	741.384	782.857	835.83	1429.78	2564.16	4562.51	7118.87	10354.9	13884.8	17782	21890.3	26191.8	30625.9	35169.8	39790.8	44477.8	49211.3	53987	58788	63631.5	68479.4	73367.7	78238.1	83172.9	88052.7	93020.7	97905.4	102894	107790	112777	117707	122673	127639	132586	137581	142516	147531	152460	157465	162423	167402
		19	0	0	1.26839	1.56524	1.70879	1.78282	1.82386	2.89928	315.226	3028.34	6237.82	11470.7	22004.1	31719.1	42898.2	55734.4	67072	80639	93066.9	105492	118938	130979	144241	157344	169809	183501	196354	209315	222948	235612	248810	262263	274936	288366	301680	314508	328093	341243	354225	367798	380795	393934	407455	420426	433692	447172	460165
		20	0	0	0	0	0	0	0	0	30.0413	365.261	861.669	1444.86	2180.85	3144.93	4422.24	6268.11	8392.22	11280.5	15670.7	22660.4	31942.9	41164.8	49312.5	56222.8	61876.8	66356	69913.4	72747.8	74975.5	76980.9	79391.4	82885.7	87723.2	93363.6	98874	103851	108354	112421	116033	119223	122107	124882	127710	130776	134278	138341	142923
		21	0	140.168	272.246	370.618	416.431	432.861	439.185	441.768	445.652	686.721	3855.93	7655.6	10499.6	13403.4	18011.7	28628.2	45935.4	59089.8	68655.9	77448.9	90592.6	107925	120903	130828	140348	153542	169767	182625	192728	202952	216045	231966	245375	255717	266235	279082	294346	308206	318904	329309	341827	356551	370842	382366	392764	404785	418991
		22	0	0	0	0	0	0	0	0	0	0	0	0	0	0	3.22354	60.2914	523.777	1414.33	2304.54	3128.29	3892.76	4612.05	5300.39	5971.59	6639.73	7319.84	8029.09	8788.63	9626.11	10579	11700.7	13073.8	14834.7	17213.9	20607.6	25624.1	32892.8	42464.9	53214.7	63512.3	72584	80692.8	88144	94840.3	100754	106080	110890
		23	0	2.94843	5.98199	7.98161	9.35471	10.3307	11.0446	11.5794	11.9906	12.4146	16.159	126.798	1288.86	3529.94	7069.37	12102.9	18474.6	25713	34020.3	42844	52473.8	62472.8	73014.4	83908	95097.2	106645	118306	130283	142299	154578	166884	179399	191942	204644	217379	230227	243118	256082	269099	282146	295248	308360	321510	334683	347867	361104	374321
		24	0	0	0	0	0	0	0	0	0	0	0	0	6.81115	107.422	881.26	2471.93	4160.31	5959.07	8064.65	10984	15740.4	22071.1	28558.6	34994.3	41693.6	49528.8	58754.7	68014.3	76978.9	85897.4	95522.3	106335	117253	127661	137871	148451	159988	171889	183254	194236	205354	217189	229641	241793	253365	264820	276762
		25	0	24.7791	40.2358	46.7337	49.591	50.8966	51.513	51.8121	51.9608	52.0361	52.0749	52.0952	52.106	52.1178	53.3947	121.658	1246.96	4774.57	10005.6	16854.9	24712.2	33255	42233.6	51403.1	60637.4	69961	79406.7	88890.2	98336.9	107771	117269	126810	136320	145780	155305	164851	174301	183825	193329	202785	212323	221767	231311	240757	250304	259758	269310
		26	0	0	0	0	0	0	0	0	0	0	437.558	2095.57	3569.53	5266.8	9273.36	18474.6	26504.7	32513.4	38990.1	49250.5	57879.8	64585.7	71572.1	81631.5	90022.2	96784.5	103732	113591	122547	129643	136592	145893	155396	162639	169497	178023	187787	195531	202431	210411	220059	228683	235628	243126	252237	261447	268885
		27	0	1.80314	3.55838	4.71621	5.49404	6.03305	6.41781	6.69924	6.90932	7.06875	7.19146	7.287	7.36214	7.42187	7.4724	7.57249	8.71976	23.0874	146.712	826.477	3136.76	6414.03	11104.6	17043.5	24085.1	32176.8	40992.1	50431	60551	71033.8	81911.6	93233.4	104666	116469	128449	140493	152862	165199	177668	190350	202906	215672	228491	241191	254133	266980	279797
		28	0	0	0	0	0	0	0	0	27.8736	629.328	1727.98	3275.73	6176.68	9562.39	13858	18746.5	23997	30071.3	36163.4	42925.9	49873.5	56994.1	64678	72174.2	80187.3	88273.2	96337.9	104922	113232	121869	130667	139230	148293	157109	166000	175237	184083	193310	202522	211494	220950	230068	239252	248763	257828	267244	276671
		29	0	0	0	0	1.01739	1.05937	6.28599	1040.57	4916.1	11193.6	18877.6	27217.5	35870.2	44684	53602.7	62605.2	71640.2	80761.5	89944.1	99153.9	108361	117557	126739	135924	145131	154370	163641	172915	182186	191432	200660	209891	219126	228398	237675	246973	256295	265594	274898	284173	293265	302229	311933	321548	330695	339126	349140
		30	0	0	0	0	0	0	0	0	0	0	0	0	0	0	0	0	7.32547	72.1478	501.505	2180.07	4870.83	8514.91	12824.2	17602	22715	28070.6	33616.6	39308.6	45085.1	50958.6	56877.1	62850.3	68855	74892.7	80957.4	87023.8	93122.1	99212.4	105333	111438	117572	123687	129834	135955	142104	148230	154377
		31	0	90.6545	155.483	197.045	224.866	244.176	257.988	268.138	305.517	1493.11	5031.69	10305.4	16925.9	24702.4	33596	43399.4	53942.6	65106.7	76773.9	88864.1	101299	114018	126972	140143	153473	166944	180520	194217	208000	221851	235767	249742	263744	277781	291841	305906	319991	334082	348167	362287	376395	390474	404567	418637	432727	446792	460841
		32	0	0	0	0	0	0	0	0	0	0	0	0	0	0	0	14.1983	216.229	1532.87	3741.29	6673.75	10793.2	15525.7	20938.3	26621.4	32653.2	38814.3	45139.9	51556.3	58024.3	64580.9	71132.4	77743.6	84376.3	91008	97704	104311	111024	117583	124284	130840	137544	144153	150829	157522	164147	170893	177519
		33	0	0	0	0	70.0598	1386.61	3017.81	4937.69	7593.13	13429.3	26250.6	39671.5	51028.2	60420	69627.7	82478.6	97080.5	110279	121708	132097	143697	158087	172212	184795	196226	207400	220228	234813	248581	260746	272329	284149	297439	311907	325526	337593	349244	361521	374924	389214	402819	414955	426672	439086	452528	466557	480192
		34	0	0	0	0	0	0	0	0	0	0	0	25.4297	267.199	735.479	1325	2038.28	2921.47	4044.22	5512.75	7039.65	8574.72	10332.1	12398.7	14894.1	17974.9	21829	26619.6	32359.7	38813	45604.9	52469.3	59251	65831.9	72126.7	78016.7	83278.5	87739.4	91482.7	94683.8	97489.1	100042	102541	105168	108132	111511	115374	119682
		35	0	199.506	260.705	278.06	283.592	285.531	286.264	286.56	286.685	286.74	286.765	286.777	286.782	286.827	286.979	287.055	287.123	287.716	297.611	399.672	1116.84	4415.24	12224.2	22402.7	33902.2	46158.3	58856	71809.6	84912	98105.6	111351	124633	137940	151261	164596	177939	191289	204644	218005	231371	244740	258113	271487	284866	298246	311622	324992
		36	0	0	2.10263	2.7289	3.04266	3.20477	3.29076	3.3374	3.3661	13.5959	641.923	1711.29	2855.48	4248.53	6234.53	10246.2	20552.5	32287	41325.2	48144.7	53910.5	61476.2	73566.8	84444.9	92971.6	99680.7	105828	114259	126278	136853	145295	152331	159081	167909	179602	189917	198093	205221	212221	221064	232382	242948	251205	258525	265762	274384	285137
		37	0	0	0	0	0	0	0	0	0	0	0	0	0	1.05312	57.1653	917.675	2428.81	3807.58	4990.34	6021.68	6951.65	7825.56	8685.02	9571.03	10529.6	11615.6	12900.7	14484.7	16515.5	19225.7	22975.9	28276.6	35779.7	46128.9	59590.6	75574.1	92532.2	108575	122384	133647	142820	150614	157473	163495	168706	173294	177558
		38	0	0	0	0	0	0	0	0	1.08215	91.6857	1064.93	2569.7	5556.53	9494.41	14659.2	20525.3	27312.6	34654.9	42664.6	51148	60086.8	69427.9	79076.2	89110.2	99429	110092	121008	132210	143630	155279	167105	179116	191264	203568	215996	228564	241254	254058	266981	279993	293102	306292	319543	332857	346256	359722	373230
		39	0	0	0	0	0	0	0	0	0	0	0	0	0	0	0	0	0	5.22116	97.2043	493.749	1246.19	2255.44	3498.52	5040.39	6979.71	9433.47	12527.4	15714.1	18403.9	21103.1	23897.5	26868	30095.8	33664.5	37660.5	42169	47270.9	53025.9	59449	66488.4	74018.2	81859.4	89834.4	97801.8	105664	113352	120820
		40	0	16.1845	32.0595	40.726	45.5695	48.7286	585.938	1935.23	4756.71	9096.37	14303.4	19654.7	25860.2	31573.2	37908.7	43908.7	50323.9	56598.1	62999.2	69417.8	75720.6	82207.3	88527.6	95087.7	101441	108019	114350	120938	127300	133900	140307	146895	153319	159880	166340	172895	179396	185934	192458	198956	205532	211999	218615	225077	231690	238163	244751
		41	0	0	0	0	0	0	0	0	0	3.64146	243.858	778.476	1347.79	1942.15	2578.21	3268.47	4018.35	4828.38	5698.65	6633	7641.4	8741.03	9958.03	11332.4	12931.8	14872.9	17344.6	20641.1	25206.8	31573.2	40350.4	52063.9	66862.8	84181.3	102630	120397	136019	148945	159644	168948	177330	184830	191441	197361	202974	208624	214447
		42	0	152.207	231.678	266.92	283.825	292.474	300.298	742.419	4802.06	12126.1	21480.1	32105.2	43546.9	55531.8	67887.4	80507.1	93310.3	106231	119254	132373	145572	158839	172168	185545	198958	212400	225868	239366	252893	266438	280007	293605	307216	320837	334473	348115	361768	375441	389107	402803	416491	430197	443901	457611	471327	485042	498767
		43	0	28.3883	61.488	83.2854	98.2625	544.258	1448.92	2952.85	6722.56	10299.5	15208.4	19951.5	25070.6	30599.9	35837.7	41857.6	47306.6	53281.5	59091.2	64876.2	71061.1	76771.1	82953.8	88912	94855.2	101093	106971	113158	119269	125224	131504	137500	143628	149853	155833	162090	168204	174278	180559	186596	192792	199013	205058	211320	217483	223568	229843
		44	0	8.16154	16.6777	20.7235	22.7014	23.7006	24.2196	24.4962	28.7866	718.42	2468.52	4244.67	6929.09	13625.8	22680.8	30019.9	37050.3	46930.1	56671.9	64579.6	72818.3	83326.2	92479	100349	109202	119622	128446	136469	145719	155997	164752	172923	182347	192431	201237	209467	218905	228855	237789	246119	255396	265339	274406	282811	291938	301823	311073
		45	0	2.79094	5.73752	7.49066	8.55934	9.22534	9.64841	10.6404	215.726	2032.2	5496.4	10438.8	16421.4	23083.7	30245.5	37816.3	45629.1	53558.7	61647.7	69867.1	78121	86390.7	94753.1	103137	111507	119945	128395	136820	145291	153776	162225	170714	179219	187688	196201	204703	213189	221721	230208	238730	247248	255741	264281	272778	281304	289823	298337
		46	0	24.3121	46.6615	63.2943	75.966	85.8184	93.612	99.8669	104.947	109.116	112.563	115.436	117.844	119.921	122.588	138.764	291.467	1174.57	3290.97	6426.77	10442.9	15223	20667.1	26682.5	33193.4	40133.6	47442.4	55026.8	62960.7	71193.3	79690.8	88411.7	97339.7	106480	115756	125141	134622	144183	153830	163562	173330	183134	192974	202834	212715	222618	232567
		47	0	49.661	65.1872	69.6275	71.0575	71.5646	71.7592	71.8386	71.8729	71.8914	72.0253	75.2608	157.118	1560.6	7712.95	16970.9	28061.1	40191	52900.2	65945.1	79171.3	92504.6	105931	119403	132916	146460	160031	173608	187206	200767	214345	227909	241496	255100	268702	282339	295965	309626	323272	336949	350614	364294	377977	391647	405326	418977	432656
		48	0	2.6434	6.90191	10.2153	12.8288	14.9297	16.6488	18.0817	29.7602	448.661	1324.42	2347.34	3680.37	6160.37	10872.1	15973	21062.7	26773.4	34147.4	41711.6	49095.2	56809.3	65705.6	74781.9	83632.3	92675.8	102611	112934	122892	132917	143552	154663	165431	176083	187165	198761	210235	221392	232801	244695	256651	268279	279882	291892	304143	316185	328017
		49	0	8.59062	21.2875	30.9515	38.4967	48.0247	411.468	1232.94	2329.37	4447.75	8595.1	12995.8	17748.5	24026.1	30523	37036.5	44544.7	52543.4	60373.7	68720.9	77833.5	86687.2	95703.2	105465	115227	124809	134901	145381	155537	165859	176696	187461	198016	208977	220181	231114	242084	253481	264815	275917	287269	298889	310258	321566	333197	344887	356307
		50	0	98.2134	158.999	193.592	214.427	227.58	236.211	242.056	246.118	249.002	251.103	254.676	320.71	1059.42	4217.55	9623.29	16760.6	25251	34798.6	45177.6	56213.6	67777.4	79765.7	92099.1	104716	117569	130621	143843	157201	170643	184153	197729	211376	225085	238851	252668	266530	280433	294376	308360	322443	336093	348946	361780	374868	388038	401368
	0.2×	1	0	0	0	0	0	0	0	0	0	0	0	0	0	0	0	54.0071	526.233	1449.84	2581.96	3878.89	5415.85	7299.44	9668.8	12575.3	14947.3	17305.8	19768.3	22432.9	25401.7	28787.9	32721	37350.7	42840.2	49338.7	56913.1	65453.3	74636.6	84050.6	93337.1	102241	110606	118361	125488	131990	137833	142853	146795
		2	0	160.956	287.38	354.497	391.924	413.67	428.485	1152.83	4712.28	10462	17663.3	25833.3	34666.8	43949.4	53560.9	63396.4	73381.7	83503.6	93705.1	104014	114376	124877	135472	146101	156766	167459	178371	189301	200203	211062	221954	232972	243913	254767	265663	276680	287609	298416	309423	320393	331240	342149	353144	364008	374854	385862	396737
		3	0	0	0	0	0	0	1.5325	486.081	2854.65	7840.81	14786.3	22970.2	32029.9	41807.2	52109	62682.2	73365	84235.3	95343.9	106559	117786	129097	140562	152044	163473	174972	186567	198129	209677	221325	232976	244570	256238	267923	279543	291226	302946	314600	326294	338032	349696	361393	373138	384805	396538	408268	419947
		4	0	33.4075	63.9187	79.9025	88.7089	93.7854	96.8315	98.7198	99.9224	100.705	101.224	101.574	101.825	102.288	112.071	263.135	1469.22	5478.4	11761.1	19659.9	28737.2	38677	49248.1	60291.3	71678.9	83322.3	95162.4	107151	119279	131496	143768	156086	168441	180818	193218	205643	218068	230514	242959	255411	267868	280332	292805	305272	317724	330206	342687
		5	0	185.705	346.775	445.425	508.722	551.342	581.69	602.897	617.831	632.959	868.609	2846.67	6731.38	12448.5	19571.7	27765.7	36783.5	46448.2	56619.5	67191.2	78081.3	89226.7	100572	112070	123688	135406	147213	159093	171039	183047	195106	207204	219334	231490	243667	255860	268069	280294	292534	304785	317042	329303	341571	353846	366132	378426	390728
		6	0	113.707	200.684	246.72	272.62	287.885	297.259	303.212	307.098	309.692	311.457	312.676	313.53	314.183	317.515	371.85	898.531	3565.61	7746.96	13908.3	21673	30642.7	40627.4	51428	62737.8	74424.3	86508.4	98890.7	111413	124065	136905	149854	162829	175857	188987	202158	215308	228468	241684	254908	268096	281302	294559	307795	321015	334286	347563
		7	0	0	0	0	0	0	0	0	30.0784	1451.56	4216.68	6338.75	8470.81	11866.6	21574.4	37786.5	48927.9	56215	62684.3	74671.1	90272.6	100656	107987	114927	126974	142256	152612	160439	167918	179714	194858	205383	213257	220897	232032	246926	258337	266316	274116	284544	298927	311392	319719	327409	337150	350530	364067
		8	0	0	0	0	0	0	0	0	0	0	0	0	0	0	0	0	2.24013	140.517	2054.47	5607.46	11364.5	18319.9	26072.9	34563.5	42996.1	51852.7	60579.1	69378.2	78256.5	86916.7	95813.5	104396	113216	121797	130509	139129	147722	156393	164901	173623	182138	190916	199503	208337	216996	225870	234573
		9	0	0	0	0	0	0	0	43.1175	2101.74	5831.71	13054	21255.3	30561	40626.9	50167	60487.2	70606.1	80523.7	91018.7	100849	111167	121402	131380	141921	151873	162300	172515	182657	193140	203097	213652	223668	234089	244330	254514	264980	274995	285560	295576	306053	316226	326499	336894	346973	357519	367519	378076
		10	0	0	0	0	0	0	0	0	0	0	0	0	0	17.4412	276.678	1706.33	4416.62	8212.48	12955.2	18519.6	24792.4	31674.8	39134.5	47115.8	55633.2	64513.8	73780.8	83360.7	93170.7	103283	113543	123983	134592	145278	156115	167043	178032	189103	200273	211468	222695	233991	245341	256694	268053	279459	290909
		11	0	2.55452	3.91053	4.4415	4.66987	4.79559	71.6031	2708.64	9277.86	18275.2	28595.2	39707.9	51248.9	63059.6	75073	87167.7	99364.9	111596	123900	136241	148624	161053	173494	185979	198466	210970	223505	236035	248596	261164	273734	286321	298919	311517	324124	336740	349347	361979	374602	387225	399869	412501	425126	437768	450419	463058	475695
		12	0	1.88616	4.55745	6.13831	7.08851	7.66994	8.03155	8.25965	8.40534	8.4995	8.56097	8.60241	8.73739	12.8321	79.8485	637.727	2391.8	4291.28	6058.32	7914.57	10334.6	14483.9	20467	26273.5	31372.6	36056.3	41411.8	48217.6	54932.7	60911.8	66264.4	71722.6	78321.8	85334.8	91645.7	97341.9	102823	108932	115862	122491	128364	133958	139726	146209	153095	159448	165139
		13	0	6.25705	10.1931	11.6936	12.314	12.5873	12.7144	12.7762	12.8071	12.8232	12.8318	12.8364	12.8423	12.8531	12.8679	13.0051	15.5726	49.8512	348.511	1995.89	6772.87	13424.9	21898.8	31585.1	42158.8	53239.1	64586.8	76166.6	87929.4	99739.2	111568	123503	135443	147353	159346	171323	183268	195290	207257	219246	231268	243228	255257	267237	279217	291226	303180
		14	0	0	1.84634	2.90578	3.68632	4.26469	4.69534	5.01869	5.26332	5.44951	5.59211	5.70186	5.787	5.87082	6.51514	18.8051	163.092	923.319	2274.59	4497.02	7322.33	10673.4	14439.8	18478.5	22849.6	27314.4	32077.5	36813.9	41833	46763.7	51925.7	57022.3	62211.7	67491.7	72674.4	78040.5	83292.7	88626.6	93996.2	99269.4	104693	109999	115373	120784	126089	131527	136893
		15	0	27.234	65.5225	96.811	112.419	120.28	124.391	126.639	147.492	1189.94	4365.27	9690.87	16568.1	24312.7	32503.1	41040.5	49915.1	58926.6	67926.1	76941.4	86092.2	95320.4	104467	113553	122746	132052	141253	150381	159661	168991	178159	187325	196666	205975	215121	224291	233638	242984	252131	261282	270694	279995	289073	298309	307755	317011	326042
		16	0	5.79212	9.94133	12.0167	93.5776	2488.29	5577.13	15713	24749	37348.4	47920.7	60500.4	71930.7	84661.2	96620.9	109113	121315	133865	146303	158865	171302	183998	196427	209252	221649	234557	246952	259937	272329	285343	297756	310775	323255	336213	348795	361657	374375	387130	399968	412620	425553	438150	451134	463725	476668	489360	502180
		17	0	0	0	0	0	0	0	0	0	0	9.72194	290.701	2354.84	6352.26	11909.5	18715	26514	35111.9	44356	54127.3	64331.9	74893.7	85752.7	96858.4	108167	119645	131267	143010	154857	166797	178815	190899	203042	215237	227471	239743	252048	264376	276725	289096	301482	313882	326297	338722	351160	363605	376061
		18	0	178.435	469.135	671.359	813.495	914.448	986.828	1039.2	1097.36	1682.91	3169.49	5443.08	8343.02	11715.1	15443.9	19444.3	23655.2	28024.8	32513.5	37093.5	41740.8	46451.5	51214.4	56012.5	60833.9	65674.1	70537	75424.2	80329.9	85246.7	90164.6	95089.4	100022	104972	109928	114887	119840	124792	129753	134730	139709	144685	149654	154625	159595	164569	169547
		19	0	0	1.63452	2.0166	2.20136	2.29581	2.34727	3.42437	314.939	3159.7	8753.19	17017.1	27239.1	38352	49965.3	62243.3	74744.3	87275.6	100046	112876	125596	138469	151473	164372	177437	190562	203592	216763	229893	242968	256171	269272	282443	295668	308809	322078	335264	348497	361737	374925	388204	401385	414664	427892	441148	454409	467655
		20	0	0	0	0	0	0	0	0	28.7422	338.264	852.534	1624.34	2945.84	5612.31	10982.2	18700.7	25987.3	31928.3	37443.2	42664.8	48053.1	54165.7	59968.8	64416.1	68009.9	71351	74894.9	79065.1	83855.3	88571.3	92659.7	96207.1	99513.5	102871	106541	110669	115106	119477	123471	127091	130548	134051	137751	141706	145866	150063	154123
		21	0	157.343	255.073	285.108	295.342	299.236	300.838	301.518	302.979	516.059	3656.8	7738.75	12513.5	22916.1	33620.9	44112.3	57443.9	68590.1	81414.8	94207.3	105749	119334	131146	143707	156617	168232	181486	193778	205837	219251	231175	243738	257013	268873	281776	294694	306619	319656	332360	344409	357518	370112	382269	395400	407967	420161	433276
		22	0	0	0	0	0	1.0868	1.20575	1.29752	1.36887	1.42473	1.46875	1.50364	1.53204	1.61456	4.08054	56.4021	506.469	1383.65	2287.84	3177.36	4069.91	4994	5990.72	7126.35	8521.67	10425.6	13371.5	18223.4	25161.2	32451.1	38904.4	44790.1	50072.9	54861.8	59253.6	63451.5	67815.5	73012.7	79690.2	87541	95270.9	102111	108284	113972	119161	123986	128667
		23	0	2.10802	4.18218	5.55312	6.49505	7.16511	7.65588	8.02368	8.30512	8.60299	12.7313	125.405	1308.98	4012.69	8298.94	13962.3	20767.5	28523.4	37075.9	46299.2	56087.7	66352.6	77023.1	88041.9	99360.3	110930	122718	134696	146839	159123	171524	184038	196661	209370	222149	235007	247932	260901	273926	286993	300087	313225	326380	339569	352770	365998	379239
		24	0	0	0	0	0	0	0	0	0	0	0	0	7.18646	109.334	863.369	2449.13	4326.25	7123.57	11296.1	15986.9	21662.6	28136	34945.9	42638.6	50718.5	59099	68200.2	77430.7	86989.2	97074.1	107153	117576	128333	139041	150057	161300	172471	183922	195528	207048	218820	230701	242496	254497	266602	278605	290773
		25	0	1.26498	2.1533	2.52686	2.69116	2.76625	2.80172	2.81893	2.82749	2.83182	2.83406	2.83522	2.83585	2.8426	4.13843	72.7384	1202.85	5117.52	11124.6	18547.3	26807.3	35574.6	44615.1	53836.8	63177	72557.7	82001.9	91431.7	100927	110390	119892	129386	138880	148403	157888	167425	176907	186421	195925	205412	214917	224427	233908	243425	252949	262423	271944
		26	0	0	0	0	0	0	0	0	0	0	437.713	2258.31	5092.67	11045.9	17008	24735.5	31839.6	40077.8	47686.8	55931.7	63914.1	72021.4	80263.3	88053.5	96490.7	104222	112749	120631	128985	137146	145206	153664	161509	169988	177916	186166	194433	202404	210887	218800	227210	235343	243463	251865	259774	268205	276233
		27	0	12.0458	23.3766	30.794	35.7729	39.2234	41.6866	43.4885	44.8335	45.8544	46.6402	47.2521	47.7332	48.1151	48.4241	48.7277	49.9964	64.6445	189.483	868.524	3176.45	6906.42	12089.6	18522.8	26014.6	34387.6	43496	53220.7	63463.8	74150.9	85204.6	96563.4	108174	120015	132044	144222	156535	168970	181494	194102	206786	219518	232310	245125	257987	270861	283774
		28	0	0	0	0	0	0	0	0	27.9577	629.18	1971.27	4280.14	7495.02	11452.3	16035.5	21203.5	26905.5	33023.7	39492.6	46319.3	53470.8	60851.9	68439.4	76263.6	84286.5	92435	100721	109179	117740	126368	135108	143958	152835	161765	170796	179863	188935	198076	207279	216463	225678	234966	244243	253508	262843	272189	281494
		29	0	0	0	0	0	0	3.40204	1042.89	5603.79	12392.6	20334.6	28803.2	37526.6	46395.7	55358.1	64383.2	73461.4	82618.8	91814.9	101033	110253	119487	128584	137993	146989	156599	165805	175493	184956	194292	203999	213258	222875	232424	241642	251474	260925	270190	279966	289336	298657	308419	317783	327136	336896	346284	355534
		30	0	0	0	0	0	0	0	0	0	0	0	0	0	0	0	0	2.73348	39.5724	371.819	1925.56	4780.6	8579.5	13007	17875.7	23057.3	28469.4	34051.5	39762.1	45565.9	51444.8	57382	63359.5	69372.3	75410.9	81465.5	87544.2	93633	99731	105839	111953	118073	124194	130320	136453	142583	148713	154851
		31	0	65.9381	112.537	142.424	162.437	176.332	186.275	193.597	231.16	1419.65	5060.17	10617.2	17649.7	25838.3	34944.8	44803.6	55270.5	66260.2	77669.3	89433.6	101485	113795	126331	139050	151916	164927	178066	191309	204630	218022	231466	244960	258499	272086	285722	299398	313101	326824	340578	354346	368125	381910	395703	409507	423320	437133	450940
		32	0	0	0	0	0	0	0	0	0	0	0	0	0	0	0	14.1838	215.719	1530.36	4128.25	7827.66	12368.8	17534.1	23132.6	29033.2	35145.4	41407.1	47775.4	54221.4	60726.3	67282.4	73868.4	80457.6	87067.1	93718.5	100363	107001	113661	120294	126940	133593	140250	146923	153594	160265	166960	173626	180328
		33	0	0	0	0	69.7354	1441.47	3664.62	8437.8	19202.8	28602.8	38652.1	51398.9	62130	73688.9	86897.2	98223.4	110433	123773	135388	147877	161337	173172	185780	199284	211352	223966	237477	249847	262341	275871	288529	300907	314346	327304	339641	352893	366131	378504	391514	404914	417527	430216	443650	456563	469098	482341	495578
		34	0	0	0	0	0	0	0	0	0	0	0	24.6424	251.488	683.925	1286.14	2137.76	3420.04	5508.01	9107.24	14330.7	19139.6	24251.5	29502.7	34794.5	40123	45542.6	51252.8	57418.8	63099.3	67846.2	72008.6	75805.8	79433	83073.8	86915.5	91125.9	95680.8	100233	104441	108310	111978	115499	118961	122491	126196	130126	134246
		35	0	287.062	379.442	405.657	414.018	416.908	417.969	418.397	418.578	418.658	418.695	418.718	418.781	418.816	418.834	418.843	418.857	419.389	429.515	539.349	1288.38	4581.67	12509.6	22803.8	34378.5	46670.1	59749.4	73482.4	87571.1	101811	116147	130549	145006	159480	173955	188449	202942	217441	231941	246467	261013	275579	290129	304662	319213	333767	348326
		36	0	9.73512	25.4825	33.1124	36.9361	38.9123	39.9609	40.5297	40.8471	51.2617	673.458	2030.16	4301.31	9992.47	17583.4	24292.5	32408.7	41565	49399.4	58019.7	67569.2	75690.5	84263.6	93816.9	101988	110461	120053	128616	136935	146389	155385	163596	172813	182070	190377	199171	208614	217168	225686	235065	244011	252388	261508	270769	279259	287949	297287
		37	0	0	0	0	0	0	0	0	0	0	0	0	0	0	56.1136	913.925	2417.32	3838.92	5158.6	6445.11	7791.2	9338.02	11330.7	14241.7	19026.3	27126.1	38889.6	51591.1	62421.1	71458.4	79156.8	85701.6	91595.1	97403.4	104139	113064	124741	137550	148973	158312	166360	173479	179841	185974	192611	200712	211065
		38	0	0	1.29062	1.75775	2.1161	2.3981	2.62476	2.81039	3.70752	94.948	1090.37	3182.1	6441.59	10704.4	15841.8	21740.5	28306.3	35462.6	43145.3	51294.9	59863.6	68798.7	78063.4	87625.5	97464.9	107553	117870	128392	139104	149989	161030	172215	183527	194955	206492	218126	229850	241655	253532	265476	277480	289538	301649	313805	326004	338245	350521
		39	0	0	0	0	0	0	0	0	0	0	0	0	0	0	0	0	0	4.98661	92.8787	465.839	1157.23	2086.09	3272.18	4828.18	6927.26	9806.25	13791.5	19119.8	23657.9	28404.3	33634.3	39482	46053.4	53391.6	61443.8	70062.2	79017.4	88031.5	96851.8	105314	113340	120868	127618	133041	137018	139994	142367
		40	0	1.3633	2.48208	3.09286	3.43422	4.04742	542.015	2590.19	6279.74	10984.5	16313.9	22034.6	28004	34064.5	40211.4	46443.2	52731.9	59067.4	65440.1	71823.1	78214.9	84634.4	91078.6	97523.5	103967	110429	116907	123379	129849	136348	142862	149357	155855	162378	168874	175403	181931	188443	194988	201504	208052	214575	221130	227658	234206	240731	247296
		41	0	0	0	0	0	0	0	0	0	4.16437	248.097	805.423	1443.6	2179.51	3046.25	4059.51	5223.63	6557.35	8113.75	9999.93	12455.9	16128	22635.3	35029.3	53222.7	71395.9	86794	99301.3	109359	117471	124083	129576	134284	138543	142823	147976	155477	167163	183352	200869	215978	228382	239135	248205	255831	262517	268384
		42	0	91.6347	142.641	165.278	176.145	181.709	188.355	621.76	4810.77	12334.7	21811.6	32527.3	44225.3	56866.4	70174.6	83955.8	98052.9	112354	126854	141471	156175	170962	185833	200768	215775	230822	245891	260979	276067	291190	306355	321535	336724	351914	367130	382379	397629	412864	428102	443376	458661	473939	489199	504503	519806	535092	550368
		43	0	96.2959	201.341	270.553	317.269	798.657	2206.3	4975.05	8723.69	13102.5	17858.2	22872.4	28185.3	33705.1	39290.9	44954.7	50746.1	56617.1	62475.4	68370.4	74363	80346.4	86316.6	92369.5	98414.6	104440	110533	116622	122685	128813	134916	141018	147168	153271	159416	165566	171689	177865	183998	190158	196328	202471	208660	214806	220998	227152	233345
		44	0	2.06707	3.87196	4.72297	5.13915	5.34944	5.4587	5.51731	9.60779	691.767	2640.98	6580.17	12894.5	19975.9	28139.7	36345.4	45240.4	53832.8	63023.4	71746.1	81055.9	89824.9	99165	107948	117267	126133	135420	144391	153602	162689	171817	181037	190043	199354	208312	217636	226635	235866	245014	254091	263387	272393	281680	290762	299940	309159	318217
		45	0	0	1.61727	2.08541	2.37085	2.54878	2.66189	3.4602	209.668	2316.32	6266.88	11570.2	17793.2	24659.5	31977.8	39607.9	47466.4	55468.1	63598.1	71811.4	80071.1	88394.7	96753.6	105139	113539	121968	130420	138881	147346	155818	164289	172774	181274	189778	198270	206772	215291	223802	232305	240817	249337	257861	266374	274888	283421	291934	300452
		46	0	45.6668	88.3815	120.168	144.387	163.221	178.121	190.082	199.798	207.77	214.366	219.861	224.467	228.41	232.942	253.285	420.86	1327.15	3520.9	6726.38	10805.3	15702	21316	27547.8	34319.2	41547.3	49171.7	57129.3	65386.8	73899.1	82619.8	91523.8	100595	109805	119132	128563	138083	147678	157337	167051	176800	186583	196396	206234	216091	225979	235875
		47	0	20.3099	27.3857	29.4101	30.0624	30.2939	30.3826	30.4189	30.4345	30.4483	30.6756	34.8268	122.123	1556.49	7962.7	17538.5	28830.4	41064.6	53832.1	66899.1	80144.3	93493.5	106915	120386	133893	147428	160983	174560	188139	201712	215288	228872	242461	256062	269677	283304	296936	310597	324337	338213	352276	366480	380836	395205	409553	423849	438213
		48	0	0	1.54065	2.28156	2.86535	3.33402	3.71749	4.04379	15.6009	441.34	1426.41	3187.26	6384.79	10162	15112.2	20483.8	26751.6	33405.4	40704	48394.6	56474.2	64995.8	73706.3	82920.8	92217.7	101974	111831	121991	132349	142832	153596	164358	175418	186492	197739	209127	220530	232156	243746	255500	267309	279130	291113	303045	315101	327196	339285
		49	0	0	2.57008	3.83262	4.8349	8.76279	366.946	1394.97	3781.49	7045.27	11421.3	16414.6	22162.6	28486.3	35248.9	42576.1	50169.7	58280.5	66580.9	75316	84215.2	93448.9	102855	112495	122330	132311	142502	152779	163258	173788	184509	195250	206171	217094	228183	239258	250487	261690	273034	284344	295784	307186	318702	330183	341761	353309	364936
		50	0	5.86282	9.61929	11.7577	13.046	13.8594	14.3932	14.7548	15.0062	15.1846	15.3365	17.9626	88.2374	810.819	3989.78	9489.82	16708.2	25261.1	34852.2	45384.9	56879.7	69167.3	82070.4	95482.4	109317	123503	137990	152719	167646	182739	197939	213233	228621	244077	259589	275151	290768	306434	322148	337901	353692	369524	385392	401288	417195	433115	449043
	0.5×	1	0	0	0	0	0	0	0	0	0	0	0	0	0	0	0	52.0409	499.257	1340.61	2406.48	3777.87	5663.56	8392.34	12545.3	19146.9	26969.8	34304.8	42221.8	50595.6	59249.4	67983.5	76566	84811.1	92717.9	100452	107591	112869	116652	119669	122469	125493	128995	133035	137537	142396	147445	152378	156856
		2	0	38.8853	69.3801	85.7899	95.0092	100.424	105.352	825.129	4658.01	10593.4	18098.1	26726	36069.8	45916.2	56086.8	66480.9	77030.3	87688.7	98422.4	109210	120040	130892	141745	152644	163559	174488	185412	196361	207292	218259	229248	240234	251180	262129	273118	284096	295054	306026	317029	328006	338956	349958	360947	371911	382911	393918	404892
		3	0	0	0	0	0	0	0	473.211	3760.8	9527.15	16984.2	25592.6	34996.6	44948.1	55287.7	65898.8	76702.7	87678.7	98795	110008	121308	132674	144103	155583	167103	178637	190168	201727	213334	224975	236620	248266	259922	271747	283496	295277	306910	319020	330857	342738	354862	366757	378731	390846	402744	414713	426865
		4	0	18.7986	40.1127	51.5579	58.004	61.7359	63.9794	65.3725	66.261	66.8402	67.2247	67.4839	67.6707	68.3115	81.6543	253.14	1513.72	5661.54	12117.1	20168.8	29363.2	39384.9	50016.3	61098.6	72515.6	84189.4	96070.2	108117	120278	132477	144707	157022	169436	181890	194315	206708	219130	231575	244024	256475	268927	281333	293895	306654	319533	332578	345646
		5	0	59.7458	119.3	162.17	200.909	243.514	277.376	300.707	317.11	333.5	576.259	2782.99	7239.07	13403	20868.6	29332.7	38560.2	48384.5	58674.6	69334.7	80291.4	91487.1	102870	114400	126044	137793	149624	161524	173495	185504	197573	209674	221795	233956	246142	258340	270615	282887	295250	307693	320232	332849	345517	358223	370943	383674	396417
		6	0	187.119	323.949	396.359	437.013	461.001	475.738	485.099	491.211	495.292	498.07	499.989	501.333	502.373	506.244	562.166	1086.75	3743.48	8773.28	15764.5	24220.6	33794.3	44212.4	55267.2	66813.1	78742.5	90952	103383	116004	128753	141613	154568	167585	180647	193745	206884	220053	233239	246429	259634	272853	286086	299328	312578	325829	339090	352359
		7	0	3.25939	6.07218	6.94522	7.2418	7.36582	7.43931	7.73618	37.1607	1451.45	4728.69	10298	19321.9	28138.5	38849.3	48400.8	59570.9	69293.9	80499.3	90328.8	101332	111376	122084	132575	142889	153824	163890	175062	185031	196103	206332	216992	227675	237907	248986	259014	270073	280387	291036	301795	312006	323088	333158	344121	354555	365072	375970
		8	0	0	0	0	0	0	0	0	0	0	0	0	0	0	0	0	2.20967	139.362	2103.42	6914.17	13441.2	21003.5	29191.5	37719	46421.5	55210	64021.6	72831.8	81622.7	90389.4	99125.4	107827	116504	125163	133809	142422	151020	159634	168243	176855	185517	194214	202926	211680	220460	229237	238056
		9	0	0	1.04962	1.17421	1.21841	1.23763	1.47251	39.9363	2065.27	7796.35	15793.4	24817.6	34398.7	44289.9	54245.1	64344.7	74504.2	84610.7	94790.3	104994	115121	125380	135583	145788	156101	166283	176585	186851	197036	207411	217566	227871	238184	248294	258799	269007	279324	289918	300209	310339	320480	330742	341119	351553	361974	372455	382917
		10	0	0	1.39688	1.94891	2.36806	2.69229	2.94763	3.15209	3.31806	3.45434	3.56733	3.66837	4.2917	21.8886	287.505	1749.23	4524.78	8381.2	13232.9	18957.2	25428.4	32544.4	40233	48414	57011.2	65978.1	75282.9	84862.2	94683.1	104717	114940	125317	135837	146481	157235	168088	179024	190031	201099	212228	223407	234633	245892	257189	268507	279843	291200
		11	0	1.29538	2.18448	2.66183	2.92553	3.09741	80.3389	2966.01	10111.8	19453.7	29972.4	41172.4	52824	64795.1	77208.4	89788.9	102433	115208	128074	140947	153831	166724	179702	192710	205698	218679	231663	244642	257680	270742	283783	296818	309840	322855	335868	348878	361897	374925	387966	401018	414062	427111	440151	453194	466228	479272	492304
		12	0	48.0147	131.09	180.123	209.598	227.636	238.853	245.93	250.45	253.372	255.279	256.537	257.478	261.872	326.1	876.789	2618.77	4845.6	8215.14	12313.8	16960.7	22173.1	27435.3	33222.5	38834	44862.8	50728.3	56802.3	62862.9	68881.1	75021.6	80899.5	86807.4	92735.4	98856.2	104816	111019	117065	123273	129418	135521	141786	147872	154106	160303	166434	172706
		13	0	0	0	0	0	0	0	0	0	0	0	0	0	0	0	0	3.52164	41.9323	355.3	1977.94	6930.81	14517.1	23726.8	33946.6	44815.8	56082	67603.6	79293.7	91084.6	102927	114826	126747	138690	150659	162613	174595	186554	198533	210509	222511	234488	246499	258480	270467	282480	294449	306450
		14	0	0	0	1.05596	1.34119	1.55161	1.70827	1.82589	1.91484	1.98256	2.03442	2.07435	2.10603	2.16895	3.17427	19.4493	181.757	1009.39	2826.59	5389.78	8519.63	12090.4	16002.7	20191.8	24602.7	29196.6	33937.8	38795	43739.5	48754.6	53827.8	58954.8	64121.4	69323.5	74552.8	79803.1	85075.4	90360.9	95660.1	100971	106289	111616	116959	122319	127698	133103	138534
		15	0	50.1771	112.714	141.823	156.082	163.673	168.234	171.002	195.854	1262.84	5380.26	11442.7	18706.4	26683.4	35053.6	43691.3	52669.1	61662.1	70973.2	80144.9	89867.7	99536	108993	118913	128723	138303	148157	158068	167758	177391	187438	197251	206845	216753	226690	236406	245972	255977	265853	275527	285083	295063	304913	314594	324156	334066	343948
		16	0	0	0	0	77.7792	3022.25	10453.8	20279.5	31188.3	42636	54308.4	66237.4	78355	90593.2	102881	115213	127606	140055	152545	165055	177595	190173	202777	215407	228059	240732	253417	266106	278806	291531	304278	317006	329749	342518	355274	368030	380819	393585	406369	419160	431932	444742	457521	470328	483111	495920	508710
		17	0	1.45047	2.80032	3.66929	4.24887	4.65131	4.94122	5.15772	5.32965	5.79925	15.8085	306.394	2479.43	6648.05	12355.4	19427.3	27580.9	36614.6	46357.2	56667.9	67432	78577	90034.1	101754	113683	125782	138027	150389	162832	175353	187946	200587	213268	225987	238736	251512	264306	277119	289949	302789	315627	328476	341337	354214	367082	379955	392813
		18	0	27.5235	91.1642	137.244	170.72	195.54	214.214	228.121	259.611	856.564	2536.73	5005.45	8072.63	11620.1	15539	19877.7	24438.4	29152.3	34030.3	39058.6	44125.6	49217	54437.9	59650.7	64833.7	70130.2	75398.7	80636	85964.2	91242.7	96525.6	101872	107146	112468	117774	123032	128373	133641	138957	144255	149509	154834	160072	165398	170654	175914	181179
		19	0	13.5655	27.6026	33.9807	37.1045	38.6889	39.5124	40.8544	346.51	3887.97	11009.8	20277.3	30936.4	42301.7	54244.3	66506.8	78932.8	91622.4	104323	117057	129978	142777	155779	168863	181830	195218	208253	221849	235177	248369	262088	275897	289518	302997	316822	330743	344498	358030	371719	385750	399588	413237	426787	440918	454835	468564	482123
		20	0	0	0	0	0	0	0	0	25.0156	306.21	1096.03	3169.34	6831.65	11378.6	16684.5	22575.3	28647.1	35019.1	41259.4	46913.4	52406.9	57972.5	63057.2	67516.1	72074.6	76623	80844.1	84907.3	89066.1	93214.1	97140.6	100999	104957	108959	112884	116742	120631	124576	128528	132421	136264	140133	144047	147965	151877	155773	159660
		21	0	52.2395	86.6366	97.6637	101.745	103.327	103.936	104.204	107.319	345.05	3457.49	9730.35	18785.2	29364.6	40820.8	52805.6	64992.1	77210.5	89533.3	102011	114556	127035	139454	151925	164481	177007	189472	202022	214648	227211	239754	252395	265023	277568	290198	302839	315394	328020	340672	353239	365875	378536	391110	403793	416406	429019	441698
		22	0	0	1.67311	2.71982	3.50426	4.09844	4.55285	4.90348	5.17614	5.38966	5.55791	5.69126	5.80238	6.15155	12.5124	92.9023	620.032	1606.98	2757.29	4149.47	6149.85	9594.13	13756.9	17781.6	21716	26112.4	31512.2	36976.7	42083.8	47068.2	52557.5	58703.4	64603.7	70091.1	75585.4	81572.3	87938.7	93910.6	99510.1	105225	111400	117816	123849	129536	135366	141608	148038
		23	0	0	0	0	0	0	0	0	0	0	3.58016	112.098	1278.36	4363.41	9047.89	15053.6	22145.5	30138.4	38884.1	48261.1	58173.1	68539.5	79296.8	90379.4	101760	113373	125207	137211	149383	161685	174117	186648	199284	211998	224837	237773	250787	263911	277187	290586	304082	317659	331294	344958	358674	372415	386173
		24	0	0	0	0	0	1.00253	1.10194	1.18278	1.24948	1.30531	1.3573	1.58645	7.21928	103.588	849.696	2552.02	5304.39	9091.21	13804.8	19334.8	25586.1	32478.1	39942.4	47921.7	56366.2	65229.3	74464.9	84027.4	93878.8	104012	114398	124982	135763	146735	157853	169108	180511	192025	203634	215357	227166	239042	251012	263034	275114	287266	299447
		25	0	0	1.11404	1.29805	1.37904	1.41609	1.43357	1.44205	1.44627	1.44841	1.44951	1.45009	1.4504	1.45709	2.76285	71.6292	1198.95	5478.43	11952.2	19679.2	28131.5	37006.9	46128.4	55394.6	64748.9	74152.9	83590.7	93049.6	102523	112006	121498	130991	140499	149999	159502	169017	178524	188019	197517	207023	216528	226024	235522	245038	254565	264084	273597
		26	0	4.64625	9.69124	12.1179	13.3243	13.9414	14.2649	14.4379	14.5322	15.3429	452.536	3132.3	7908.19	14061.4	21022.5	28454.1	36170.4	44048.8	52028.5	60076.5	68164.4	76274.6	84378.5	92489.6	100640	108804	116990	125169	133352	141530	149714	157882	166050	174211	182380	190558	198753	206954	215159	223376	231591	239805	248007	256202	264408	272609	280811
		27	0	75.9439	147.537	199.061	234.323	258.788	276.269	289.069	298.633	305.9	311.499	315.866	319.311	322.053	324.251	326.082	328.601	343.387	462.454	1129.53	3454.5	7518.85	13030.9	19753.2	27488.1	36068	45352.8	55227.3	65596.1	76378.1	87510.5	98939	110614	122501	134565	146780	159122	171574	184118	196735	209424	222172	234958	247783	260649	273544	286453
		28	0	0	0	0	0	0	0	0	27.8188	635.437	2322.01	4964.85	8456.99	12662.3	17501	22871.1	28723	34977.7	41604.6	48546	55765.6	63242.8	70937.4	78816.5	86872.4	95098.3	103455	111913	120520	129226	138030	146857	155828	164975	174165	183380	192679	202115	211542	220970	230404	239984	249576	259140	268681	278227	287897
		29	0	0	0	0	0	0	4.35335	1053.85	6039.49	13106.7	21321	30126	39234.7	48461	57757.4	67097.5	76495.4	85998.5	95582.3	105149	114682	124153	133628	143125	152645	162198	171772	181346	190891	200425	209944	219479	229011	238574	248136	257715	267280	276831	286359	295903	305447	315007	324544	334079	343614	353166	362675
		30	0	0	0	0	0	0	0	0	0	0	0	0	0	0	0	0	3.01821	44.9152	391.653	2006.43	5034.76	8957.85	13470.9	18395.5	23616.1	29052.6	34649.1	40365.7	46173.3	52050.1	57979.3	63949.5	69952.1	75978.4	82025.5	88087.2	94160.8	100245	106335	112429	118525	124611	130688	136775	142888	149034	155189
		31	0	25.756	45.3007	57.8515	66.2652	72.1128	76.3	79.4201	115.051	1293.72	4849.45	10142.2	16782.7	24486.9	33042.2	42288.9	52102.3	62386.2	73062.6	84067.8	95349.4	106867	118592	130495	142554	154748	167060	179476	191983	204569	217225	229941	242707	255522	268385	281295	294246	307230	320245	333289	346359	359451	372554	385660	398761	411862	424965
		32	0	0	1.88719	2.41485	2.72708	2.91551	3.03127	3.10352	3.14925	3.17856	3.19755	3.20999	3.21822	3.2338	3.92496	21.3027	241.4	1608.23	4616.65	8695.59	13526.5	18901.5	24643	30638	36818.8	43124.6	49517.3	55976.8	62489.4	69036.4	75612.4	82204.9	88810.5	95423.6	102048	108695	115364	122046	128767	135484	142221	149110	155877	162832	169718	176618	183581
		33	0	0	0	0	68.8201	1922.33	7963.69	16382.3	26109.1	36739.2	48024.7	59701.1	71466.2	83391.1	95609.9	107960	120252	132627	145197	157791	170311	182957	195722	208386	221086	233932	246714	259464	272355	285226	298023	310943	323857	336692	349654	362577	375451	388438	401363	414273	427275	440189	453151	466136	479058	492066	505011
		34	0	0	0	0	0	0	0	0	0	0	0	22.3442	217.113	671.392	1668.48	3719.29	6835.93	10628.2	14967.5	19884.7	25263.8	30901.5	35936.5	41203.8	47070.1	53025.2	58275.3	62884.4	67590.2	72474	77143	81395.9	85478.4	89696	94020.6	98198.6	102153	106035	109992	114034	118047	121939	125746	129546	133411	137325	141203
		35	0	59.701	78.8693	84.3198	86.0615	86.6735	86.9056	86.9993	87.0365	87.0457	87.0499	86.9312	86.9138	86.9138	86.9138	86.9168	86.9832	88.0925	101.941	226.534	1002.06	4277.8	12230.1	22825.9	34900.6	47799	61143.4	74756.1	88525.8	102395	116309	130248	144213	158196	172184	186197	200203	214223	228223	242224	256244	270270	284310	298345	312382	326412	340434
		36	0	0	3.11613	4.21519	4.7665	5.05167	5.20311	5.28534	5.33408	15.9398	695.777	3715.14	8829.38	15471.4	23061.2	30984.8	39277.8	47887	56475.6	65142.6	73990.3	82751.1	91460.7	100332	109112	117889	126817	135619	144472	153421	162224	171145	180034	188853	197809	206617	215539	224437	233278	242248	251073	260017	268912	277770	286734	295557	304510
		37	0	12.698	39.3172	55.3941	65.3499	71.6543	75.7241	78.3945	80.1711	81.367	82.1803	82.7381	83.1246	83.9729	138.504	988.545	2566.1	4367.35	6709.24	10856.1	17820	25014.1	31642.7	38421.5	46831.2	56037.4	64184.2	71854	80238	89871.7	98901.1	106996	115222	124484	134074	142619	150693	159397	168900	178118	186387	194644	203710	213195	222139	230399	238847
		38	0	0	1.34987	1.83496	2.20713	2.50003	2.73548	2.92831	3.83019	94.9727	1196.68	3620.32	7170.64	11688.8	17044.9	23132	29862.3	37160	44964.2	53222.2	61883.8	70905.6	80244.4	89876.8	99779.8	109926	120288	130861	141612	152533	163611	174813	186156	197588	209156	220856	232655	244550	256559	268773	281103	293530	306036	318625	331358	344146	356968
		39	0	0	0	0	0	0	0	0	0	0	0	0	0	0	0	0	0	4.30741	80.4459	393.943	998.834	1990.36	3656.93	6554.58	11332.2	18065.3	26008.5	34317.8	42658.4	51175.4	60055.6	67828.7	74886.7	82154.5	89712.8	97478.5	105274	112651	118526	122973	126888	130875	135411	140435	145497	150081	154019
		40	0	0	1.01777	1.2798	1.42626	1.89981	548.783	3169.61	7233.05	12164.3	17621.3	23405.5	29396.4	35495.3	41678.5	47931.9	54242.2	60590.7	66963.8	73347.7	79741.9	86160.5	92591.5	99039	105496	111955	118426	124899	131387	137878	144376	150879	157383	163890	170405	176925	183452	189975	196506	203032	209570	216103	222643	229186	235723	242264	248810
		41	0	0	0	0	0	0	0	0	0	4.11074	253.689	915.848	1994.07	3665.19	6123.32	10315.7	19566.7	31102.5	40691.4	48534.5	55360.9	62709.6	73497	85715.2	95752.4	104134	111448	119054	129257	141556	152157	161033	168909	176685	186174	197968	209208	218386	226560	234428	243251	254164	265868	275971	284460	292504	300935
		42	0	51.2291	82.7315	96.8934	103.75	107.273	112.278	537.849	4753.42	12388.1	22188.2	33358.6	45397.7	57975.8	70958.1	84212.2	97644.7	111220	124918	138731	152632	166607	180631	194695	208790	222919	237100	251292	265502	279733	293986	308268	322581	336910	351250	365615	379983	394350	408745	423144	437550	451944	466354	480777	495201	509637	524080
		43	0	117.85	235.143	312.322	364.311	874.285	2891.53	6058.45	10010	14513.9	19416.2	24579.3	29941.3	35469.8	41104.4	46829.6	52629	58467.2	64366.3	70290.4	76249.7	82236.2	88236.3	94267.7	100302	106355	112432	118508	124590	130697	136803	142910	149040	155170	161291	167435	173585	179720	185875	192038	198183	204338	210515	216681	222827	229002	235192
		44	0	1.88004	3.73564	4.61008	5.03804	5.25446	5.36699	5.42746	9.55531	705.549	3853.99	9327.07	16245.2	24015.4	32296.1	40882.2	49651.7	58532.9	67487	76485.7	85522.8	94592.3	103679	112764	121848	130941	140055	149189	158336	167477	176599	185748	194914	204068	213201	222361	231537	240684	249835	259021	268183	277334	286524	295693	304841	314029	323204
		45	0	0	1.62048	2.11942	2.42389	2.61383	2.73465	3.46899	206.763	2511.5	6731.79	12212.8	18634.8	25695.2	33324.4	41239.3	49381.4	57738	66140.8	74694.7	83279.3	91869.6	100574	109228	117999	126704	135481	144218	152975	161729	170494	179276	188060	196849	205640	214423	223212	231955	240768	249501	258356	267105	275966	284718	293551	302340	311142
		46	0	3.87928	8.22689	11.464	13.932	15.8521	17.3721	18.5927	19.5848	20.3991	21.0731	21.6348	22.1075	22.5606	24.0503	40.6718	197.656	1111.72	3321.38	6586.32	10769	15742	21400.9	27638.1	34386.4	41560.7	49108.9	56984.6	65138.7	73529.3	82134.8	90922.5	99863.5	108943	118140	127439	136816	146266	155777	165346	174959	184614	194298	204019	213760	223521	233300
		47	0	12.5917	16.8445	18.0641	18.458	18.5982	18.6522	18.6743	18.6837	18.6879	18.7281	21.2231	112.352	1542.14	8147.24	17963.2	29697.1	42460.6	55833.1	69507.5	83351.7	97323.3	111344	125442	139543	153665	167794	181931	196062	210193	224302	238410	252541	266658	280776	294918	309049	323192	337354	351481	365636	379751	393907	408058	422201	436369	450502
		48	0	0	0	0	0	0	0	0	10.9827	439.787	1939.79	4556.47	8103.83	12526.1	17715.2	23579.2	30044.4	37045.6	44527.8	52438.7	60733.7	69379.2	78346.3	87612.1	97155.9	106951	116976	127215	137650	148257	159030	169947	181004	192187	203488	214900	226409	238015	249700	261465	273298	285195	297151	309160	321223	333330	345482
		49	0	2.40451	8.2507	13.7601	18.2266	25.5098	422.426	2103.47	4972.99	8811.05	13503.1	18922.3	24940	31493.8	38547.7	46027.1	53864.3	62059	70595.2	79399.1	88440.8	97749.1	107287	116996	126871	136962	147201	157541	168019	178700	189477	200341	211289	222321	233451	244676	256018	267455	278983	290595	302279	314024	325825	337681	349585	361521	373503
		50	0	1.64125	2.84571	3.53193	3.94561	4.207	4.37864	4.49496	4.57584	4.63288	4.69969	7.20918	76.2702	800.42	3998.76	9644.71	17186.9	26183.7	36319.9	47339.4	59066.4	71368.1	84118.5	97259.9	110708	124424	138347	152458	166739	181123	195606	210162	224775	239442	254155	268924	283759	298617	313507	328429	343391	358391	373412	388446	403492	418540	433604
	2×	1	0	0	0	0	0	0	0	0	0	0	0	0	0	0	0	42.9625	402.31	1241.77	3014.91	6141.25	10630.1	16117.1	22310.1	29092.6	36284.8	43731.5	51379.1	59158.6	66995.3	74867.3	82747.4	90516.6	97789.8	104721	111691	117831	122924	127838	132856	137510	141813	146115	150582	155017	159239	163392	167654
		2	0	8.27753	16.6803	21.4931	24.2431	25.9372	28.7375	704.099	4491.01	10401.4	17711.7	25953.1	34824.9	44129.2	53715.3	63541.5	73550.5	83699.4	93971.4	104310	114708	125152	135652	146202	156762	167276	177786	188356	198950	209564	220239	230951	241640	252242	262752	273234	283759	294358	305020	315714	326418	337115	347782	358402	368970	379496	390046
		3	0	0	0	0	0	0	0	309.171	3461.45	9220.5	16666.3	25227.3	34616.9	44637.4	55066	65788	76746.5	87866.7	99121.9	110507	121989	133526	145103	156727	168415	180124	191848	203594	215369	227174	238985	250810	262647	274482	286325	298186	310058	321931	333804	345679	357557	369424	381298	393192	405110	417026	428935
		4	0	0	0	0	0	0	0	0	0	0	0	0	0	0	0	0	0	0	0	1.11003	2.47837	4.5075	7.18494	10.4804	14.3551	18.7656	23.6679	29.0215	34.7948	40.9562	47.4636	54.294	61.417	68.8131	76.4685	84.3821	92.5605	101.014	109.766	118.838	128.25	138.021	148.161	158.683	169.591	180.892	192.579
		5	0	3.28191	6.28998	8.08789	9.21071	9.94129	10.4338	10.7772	11.1345	16.5198	245.482	2511.23	7142.3	13459.1	21043.3	29613.7	39016.6	49082.9	59646.2	70627.8	81905.3	93437.6	105166	117036	129034	141115	153289	165533	177825	190190	202587	215019	227495	239979	252494	265009	277536	290087	302638	315195	327767	340341	352907	365489	378079	390665	403249
		6	0	0	1.31136	1.62581	1.80316	1.90794	1.9724	2.01342	2.04023	2.05816	2.07037	2.07876	2.08461	2.13529	5.01807	59.4068	591.193	3319.41	8788.95	16155.9	24892.8	34792.9	45677.2	57290.1	69437.1	82012.8	94918.5	108050	121347	134770	148306	161909	175584	189298	203059	216839	230629	244432	258235	272064	285878	299687	313516	327343	341162	354960	368754
		7	0	1.13133	4.52348	9.88223	14.1302	15.6287	16.1878	16.4596	40.9892	1495.85	7450.22	15732.9	24989	35101.6	44958.2	55657.7	66183.6	76699.2	87158.3	98166.4	109251	120130	130852	141453	152051	163244	174322	185245	196037	206699	217260	228246	239418	250466	261385	272158	282852	293492	304284	315451	326508	337464	348327	359122	369852	380545	391231
		8	0	0	0	0	0	0	0	0	0	0	0	0	0	0	0	0	1.23101	85.5856	1342.87	5480.11	11741.7	19221.1	27354.5	35818.3	44568.9	53438.3	62365.4	71387.7	80349.1	89234.9	98116.7	106905	115659	124425	133128	141846	150597	159281	168033	176816	185581	194414	203320	212209	221121	230105	239091
		9	0	0	0	0	0	0	0	37.3078	2229.79	8762.82	17199.2	26681.7	36654.7	46833.2	57173.6	67527.3	77978.7	88383.5	98875.2	109320	119844	130324	140834	151393	161886	172495	182973	193552	204103	214615	225225	235730	246275	256849	267330	277878	288441	298957	309512	320088	330589	341097	351681	362206	372696	383259	393813
		10	0	0	0	0	0	0	0	0	0	0	0	0	0	0	0	0	6.56386	27.445	72.2245	143.002	239.662	361.323	506.451	673.462	860.736	1066.7	1289.85	1528.79	1782.39	2049.47	2329.38	2621.92	2928.22	3250.77	3591.8	3953.02	4335.07	4738.98	5163.66	5609.55	6076.08	6562.24	7066.94	7589	8127.81	8682.6	9252.73
		11	0	0	0	0	0	0	62.4466	2668.85	9696.15	18953.7	29439.3	40611.3	52193.7	64031.5	75997.7	88030.3	100181	112432	124737	137093	149480	161925	174409	186888	199333	211747	224175	236634	249143	261700	274307	286945	299594	312245	324896	337542	350188	362838	375492	388150	400812	413465	426116	438763	451397	464032	476648
		12	0	6.16028	19.1949	27.2797	32.1408	35.1168	36.9686	38.1371	38.884	39.3669	39.6821	39.8898	40.0597	42.2958	92.039	581.184	2505.9	5728.53	9823.93	14530.4	19655.3	25059.1	30671.8	36471.9	42301.5	48293.3	54304.6	60310.2	66529.3	72853.2	79213.7	85620.8	92052.9	98499.3	104979	111606	118241	124854	131451	138026	144581	151124	157660	164236	170903	177556	184192
		13	0	0	0	0	0	0	0	0	0	0	0	0	0	0	0	0	1.92026	21.225	161.663	892.515	3363.33	8496.6	15983.4	25022	35062.7	45786.2	56919.3	68334.7	79930.3	91516	103122	114836	126624	138470	150331	162192	174046	185895	197742	209591	221444	233309	245179	257056	268932	280800	292675
		14	0	0	0	0	0	0	0	0	0	0	0	0	0	0	0	0	0	0	0	3.90198	11.2059	24.2842	43.3563	68.2125	98.5012	134.011	174.18	218.63	267.125	319.169	374.434	432.57	493.305	556.594	622.29	690.289	760.566	833.224	908.512	986.79	1068.19	1152.96	1241.26	1333.14	1428.68	1527.88	1630.53
		15	0	0	0	0	0	0	0	0	0	29.8692	509.464	2518.02	6118.18	10813.4	16233.3	22133.9	28366.6	34830.3	41452.9	48197.7	55041.1	62011.1	69116.6	76339.4	83699.8	91162.9	98727.2	106382	114106	121889	129728	137617	145497	153374	161336	169367	177449	185574	193740	201945	210185	218442	226701	234966	243236	251511	259821
		16	0	20.4037	39.2079	49.3427	127.616	4376.75	12813.2	23244.7	34865.5	47099.6	59627.2	72358.8	85233.2	98190.1	111210	124281	137357	150439	163580	176687	189900	203120	216336	229557	242734	255994	269309	282595	295835	309035	322333	335633	348883	362076	375356	388678	401937	415119	428407	441709	454938	468113	481432	494712	507939	521227	534548
		17	0	0	0	0	0	0	0	0	0	0	3.60054	105.941	1072.59	3897.27	8455.7	14388.9	21425.8	29373.1	38049.1	47303.2	57030	67156.4	77629.5	88389.1	99358.9	110513	121827	133281	144849	156517	168271	180100	191991	203933	215927	227965	240047	252169	264331	276506	288701	300918	313156	325405	337669	349945	362226
		18	0	0	0	0	0	0	0	0	0	35.1177	356.922	1337.06	2961.36	5111.05	7677.06	10569.8	13718.4	17067.7	20576.1	24210	27952	31789.4	35714.8	39728.1	43812.5	47947	52130.1	56360.6	60632.1	64934.2	69264.2	73622.2	78011.8	82433.1	86882	91357.3	95857.3	100379	104920	109477	114049	118633	123232	127845	132471	137108	141752
		19	0	0	0	0	0	0	0	0	0	5.50303	46.3206	143.652	288.64	470.109	679.315	909.88	1157.29	1419.25	1696.62	1997.45	2330.41	2696	3093.53	3520.64	3973.79	4450.95	4948.77	5467.25	6007.33	6573.38	7167.38	7788.36	8435.9	9109.14	9806.55	10526.1	11267.1	12029.9	12815.7	13626	14462.2	15322.8	16207.5	17115.3	18045.3	18998	19972.6
		20	0	0	0	0	0	0	0	0	7.05171	167.282	718.172	1751.12	3208.36	5024.45	7153.63	9570.67	12244.7	15131.9	18177.3	21341.6	24601.7	27972.4	31440	34997.5	38623.2	42309.5	46038.8	49800.2	53585.3	57384.3	61197.1	65026	68875.7	72740.1	76613	80495.5	84384.9	88276.4	92169.2	96063.2	99958.3	103856	107758	111665	115575	119487	123401
		21	0	1.1794	2.70884	3.19137	3.3555	3.41696	3.44257	3.45461	5.35719	245.783	3718.08	11689.8	21762.3	32985.8	44822	57224.2	69933.8	82814.5	95851.2	109015	122185	135356	148504	161623	174722	187807	200895	214004	227117	240287	253486	266715	279943	293158	306340	319514	332653	345789	358942	372080	385224	398363	411482	424611	437748	450869	463988
		22	0	0	0	1.54277	1.99851	2.34379	2.60793	2.81177	2.9703	3.09443	3.19227	3.26982	3.33182	3.42107	5.50111	53.0864	495.049	1852.02	4032.32	6928.48	10352.9	14208.2	18482.5	23012.4	27824.6	32853.3	38013.8	43373.4	48808.6	54355.9	60019	65698.8	71480.9	77302.8	83130.8	89050.2	94939.8	100883	106859	112802	118828	124823	130821	136891	142909	148939	155041
		23	0	0	0	0	0	0	0	0	0	0	1.92232	59.015	712.743	3016.32	7014.56	12411.7	18979.5	26513.5	34867.4	43910.6	53529	63640.5	74159.5	85014.6	96160.7	107574	119198	130984	142927	155019	167258	179618	192083	204662	217333	230076	242882	255740	268646	281614	294629	307676	320765	333881	347011	360169	373358
		24	0	1.24987	2.86249	4.0716	4.99922	5.73071	6.31729	6.7945	7.18848	7.5178	7.80072	8.25972	14.8588	117.502	880.901	2931.1	6121.12	10311.1	15383.3	21230.9	27780.8	34949.3	42711.3	51025	59830.4	69071.6	78709.4	88720.4	99046	109656	120513	131591	142861	154306	165908	177650	189520	201504	213590	225767	238026	250364	262765	275222	287734	300296	312897
		25	0	0	0	0	0	0	0	0	0	0	1.02096	1.16265	1.26248	1.34278	2.52263	65.6903	1140.44	5374.45	11956	19799	28303.3	37151.5	46149.2	55236.3	64434.2	73725.6	83054.4	92401.8	101764	111146	120544	129953	139358	148743	158082	167371	176605	185809	195037	204315	213701	223162	232682	242250	251836	261420	270997
		26	0	0	0	3.88245	6.86791	9.61873	18.2008	24.838	29.8747	33.8894	416.786	3406.25	8527.87	15085.5	22372.7	30227.4	38301.8	46574.7	54955.2	63352.5	71870.5	80303.3	88848.1	97319.9	105906	114413	123004	131493	140091	148569	157161	165646	174278	182775	191359	199878	208427	217000	225513	234109	242603	251172	259704	268188	276755	285226	293775
		27	0	54.0356	99.7499	129.281	149.09	162.837	172.664	179.861	185.24	189.327	192.476	194.931	196.863	198.396	199.624	200.645	202.216	214.592	326.97	972.649	3314.34	7503.85	13146.7	19990.1	27830.1	36497.3	45853.4	55783.5	66195.2	77009.7	88173.9	99633.1	111335	123245	135334	147568	159929	172399	184963	197605	210311	223073	235875	248707	261567	274449	287352
		28	0	0	2.29172	3.53906	4.52864	5.32057	5.96409	6.64746	35.4211	687.688	2533.69	5369.08	9071.65	13511.9	18583.4	24227.3	30341.6	36876.7	43793.2	51022.2	58528.4	66305	74299.1	82483.2	90844.5	99374.8	108038	116816	125686	134642	143688	152812	162009	171265	180565	189900	199275	208686	218122	227582	237066	246568	256088	265620	275169	284729	294296
		29	0	0	0	0	0	0	0	257.427	3335.4	9404.99	16903.8	25091.6	33642.2	42385.9	51247.9	60181.9	69177.4	78261.2	87346.4	96453.5	105555	114658	123782	132937	142125	151379	160642	169905	179110	188291	197471	206656	215865	225133	234503	243925	253267	262560	271850	281109	290330	299560	308865	318281	327674	337010	346299
		30	0	2.79643	5.36018	7.07782	8.24632	9.05208	9.61456	10.0111	10.294	10.4973	10.6446	10.7519	10.8307	10.8888	10.9333	11.0413	13.1953	46.9944	366.562	1950.76	4903.3	8714.24	13108.1	17916.4	23025.3	28356.7	33854.1	39477.5	45196.5	50989.1	56838.9	62733	68661.5	74618.4	80597.6	86599.5	92619.6	98654.2	104700	110755	116820	122885	128930	134960	140984	147010	153039
		31	0	0	0	0	0	0	0	0	0	1.49341	21.207	93.2883	223.655	407.785	639.769	914.198	1225.8	1570.61	1946.74	2354.86	2801.7	3292.77	3829.93	4411.88	5037.61	5705.76	6414.26	7161.17	7945.69	8767.5	9628.48	10530.4	11473.7	12458.8	13484.9	14550.1	15653	16854.6	18084.3	19336.4	20620.3	21936.2	23287.4	24670.5	26087.4	27538.1	29023
		32	0	0	0	0	0	0	0	0	0	0	0	0	0	0	0	5.40571	95.9942	791.85	2906.96	6350.96	10725.6	15716.2	21131.5	26852.3	32805.6	38927.2	45174	51512.2	57917	64369.9	70855.7	77356	83848.7	90309.6	96768.1	103273	109839	116463	123114	129771	136430	143062	149694	156347	163007	169660	176301
		33	0	0	0	0	8.78794	1280.52	6102.36	13248.7	21621.7	30806.7	40590.7	50843.7	61429.8	72269.7	83317.5	94577.8	106029	117634	129386	141283	153301	165405	177611	189901	202247	214630	227104	239692	252327	264972	277620	290278	302921	315652	328476	341318	354119	366889	379683	392622	405569	418464	431300	444213	457210	470156	483021
		34	0	0	0	0	0	0	0	0	0	0	0	10.6659	146.66	553.326	1281.63	2334.17	3677.73	5284.47	7124.46	9171.58	11403.1	13796	16332.7	18996.8	21771.5	24641.8	27592.8	30609.9	33683.8	36809.9	39987.3	43215.9	46495.8	49823.5	53195.6	56607.8	60055.3	63538.8	67059.2	70610.9	74187.2	77787.8	81408.8	85049.6	88707.7	92378.8	96062.9
		35	0	16.2417	60.2694	73.9882	79.2209	81.6194	82.7933	83.2767	83.4858	83.5811	83.6271	83.6507	83.6626	83.6685	83.6715	83.6736	83.7069	84.5393	96.4971	207.629	916.806	3929.49	11094.7	21060.2	32496.9	44727.3	57337.1	70239.3	83342.5	96472	109637	122906	136281	149720	163159	176549	189901	203236	216611	230038	243518	256946	270274	283538	296833	310144	323458
		36	0	0	0	0	0	0	0	0	0	1.19174	208.621	2169.44	6670.08	12672.2	19609.3	27245.5	35153.9	43149.5	51463.3	59816.5	68105.2	76503.3	85018	93476.9	102058	110743	119316	128033	136804	145417	154197	162977	171604	180447	189260	197968	206889	215687	224487	233423	242171	251077	259960	268750	277773	286623	295501
		37	0	0	0	0	0	0	0	0	0	0	0	0	0	0	53.8809	920.712	3564.74	7836.17	13323.7	19747.4	26855.9	34384.7	42277.2	50467	58778.7	67260.5	75856.5	84477.5	93210.2	101949	110722	119545	128337	137193	145999	154862	163686	172551	181393	190256	199111	207968	216842	225698	234586	243442	252338
		38	0	109.213	227.076	315.412	383.231	436.639	479.596	514.756	544.674	658.335	1847.44	4441.73	8261.37	13129.1	18901.4	25452.4	32692.6	40544.7	48938.4	57823.1	67148.3	76860.8	86920.2	97289.6	107938	118841	129969	141293	152808	164501	176352	188345	200459	212682	225013	237426	249913	262480	275116	287801	300535	313323	326147	339005	351906	364824	377778
		39	0	0	0	0	0	0	0	0	0	0	0	0	0	0	0	0	0	0	21.7617	174.845	655.321	1595.39	3023.94	4908.85	7177.21	9765.76	12628.4	15722.3	19001.2	22438.3	26009.2	29688	33462.4	37302.6	41200.1	45145.1	49130.3	53137.4	57164.1	61203.1	65252.4	69307.6	73365.6	77423.9	81478.2	85529	89579.7
		40	0	0	0	0	0	0	592.582	3466.54	7746.56	12867.5	18500.7	24459.3	30619.6	36902.6	43268.7	49696.9	56172	62684.2	69219.7	75772.1	82337.4	88922.1	95530.4	102147	108774	115408	122038	128683	135350	142028	148700	155369	162051	168735	175414	182098	188801	195498	202184	208892	215606	222315	229036	235762	242474	249205	255925
		41	0	0	1.17569	2.02806	2.51392	2.7985	2.96918	3.07362	3.13905	6.09597	289.456	2681.91	7518.35	14040.8	21096.7	29469.1	37586.2	46695.1	55455.5	64749.5	73971.3	83181.8	92709.9	101802	111503	120586	130341	139513	149223	158547	168129	177645	187066	196741	206024	215819	225015	234870	244052	253907	263136	272937	282255	291964	301379	311002	320476
		42	0	0	0	0	0	0	0	0	14.3516	102.831	306.651	606.138	978.521	1406.66	1878.39	2386.93	2931.95	3528.57	4195.52	4933.01	5736.57	6595.62	7503.26	8456.97	9456.9	10504.5	11605	12761.9	13973.8	15236	16547.9	17907.8	19313.2	20763.9	22261.7	23808.5	25404.2	27047.9	28737.7	30472.1	32248.9	34064.6	35918.7	37817	39761	41750.5	43786
		43	0	14.8139	42.3453	61.2342	74.2796	618.318	2811.14	6185.23	10375.4	15140.5	20307.7	25766.6	31428.9	37231.4	43167.9	49180.5	55270.6	61395.4	67579.9	73795.2	80046.8	86327.1	92627.3	98946.6	105290	111638	117999	124361	130739	137125	143521	149898	156285	162676	169063	175475	181894	188306	194750	201183	207605	214035	220464	226885	233316	239744	246159
		44	0	0	0	0	0	0	0	0	2.11026	456.542	3695.74	9354.91	16393	24269.3	32699	41393.3	50255.7	59289.6	68359.3	77446.2	86633	95819.5	104972	114237	123484	132703	142025	151304	160580	169914	179171	188510	197839	207113	216475	225782	235123	244497	253800	263184	272478	281844	291152	300479	309821	319131	328527
		45	0	0	0	0	0	0	0	0	5.11731	194.991	1295.64	3636.83	7015.43	11182.6	15933.3	21110.3	26602.2	32329.9	38231.6	44277.2	50463.3	56800.7	63282	69886.1	76598.6	83408.4	90301.7	97268.2	104293	111384	118509	125674	132881	140143	147464	154858	162297	169754	177227	184723	192242	199776	207316	214864	222421	229990	237571
		46	0	0	0	0	0	0	0	0	0	0	0	0	0	0	0	3.03369	33.8991	236.206	993.806	2670.91	5329.03	8868.84	13195.6	18219.8	23843.4	29977	36554.8	43540.9	50854	58459.1	66325.2	74417.7	82710	91177.9	99795.7	108541	117405	126377	135428	144550	153733	162969	172256	181594	190972	200378	209809
		47	0	1.7892	2.55089	2.77074	2.84213	2.86765	2.87749	2.88154	2.88344	2.89028	3.08823	7.10525	97.3117	1548.47	8005.86	17782.3	29224.9	41459.5	54216.7	67270.6	80469.3	93767.5	107147	120574	134023	147447	160809	174114	187350	200475	213588	226886	240338	253759	267150	280615	294242	307997	321756	335404	348915	362408	375987	389716	403501	417287	430985
		48	0	0	0	0	0	0	0	0	0	60.9891	656.362	2212.06	4671.8	7926.48	11878.8	16441.9	21533.4	27084.8	33038.4	39363.6	46054.1	53102.4	60493.4	68199.8	76198.7	84464.6	92983.2	101729	110680	119830	129167	138680	148359	158197	168180	178298	188544	198905	209375	219943	230606	241357	252185	263091	274070	285122	296244
		49	0	0	0	0	0	0	0	20.4324	90.239	220.46	412.046	662.619	970.411	1335.32	1761.05	2251.98	2811.2	3440.15	4139.27	4908.43	5747.99	6657.65	7638.78	8692.49	9818.84	11017.5	12288.2	13630.8	15044.7	16529.9	18086.7	19714.1	21411.5	23177.7	25011.7	26913.7	28883.1	30918.8	33020.5	35187.8	37420.3	39720.1	42079.4	44500.6	46981.9	49523.1	52123.6
		50	0	2.756	15.6167	26.7385	33.5362	37.8455	40.6835	42.6123	43.9574	44.9154	45.683	49.8809	125.034	817.942	3696.16	8980.26	16055.6	24441.1	33882.5	44177.9	55136.7	66646	78601.5	90909	103506	116337	129329	142427	155637	168970	182414	196003	209670	223365	237072	250829	264641	278505	292413	306380	320351	334106	347121	359861	372741	385847	399145
	5×	1	0	0	0	0	0	0	0	0	0	0	0	0	0	0	0	19.9644	303.432	1112.92	2490.61	4417.81	6835.03	9618.74	12698.2	16010.3	19489.9	23095.8	26802.2	30573.9	34396.2	38265	42167.6	46095.7	50053.4	54035.8	58039	62057.3	66095.8	70156	74233.3	78336.4	82468.9	86627.6	90803.2	94991.7	99189.4	103389	107588
		2	0	0	0	0	0	0	0	0	7.23395	43.591	110.14	200.627	309.725	433.345	568.732	716.285	881.445	1068.98	1277.99	1507.14	1755.31	2020.19	2300.27	2596.14	2910.63	3244.84	3599.59	3973.43	4365.08	4773.9	5199.68	5641.58	6100.87	6577.99	7073.16	7585.75	8116.36	8663.86	9226.29	9804.4	10399.6	11012.4	11642.6	12290.8	12955.4	13635.7	14330
		3	0	0	0	0	0	0	0	0	0	0	1.71323	3.1683	4.93217	6.93811	9.14373	11.5337	14.1916	17.2403	20.6866	24.4881	28.6121	33.0146	37.6648	42.5784	47.8123	53.3995	59.3498	65.6474	72.2664	79.1787	86.3739	93.8577	101.677	109.849	118.352	127.172	136.291	145.715	155.448	165.481	175.826	186.488	197.467	208.761	220.384	232.323	244.56
		4	0	0	0	0	0	0	0	0	0	0	0	0	0	0	0	0	0	0	0	0	0	0	0	0	0	0	0	0	0	0	0	0	0	0	0	0	0	0	0	0	0	0	0	0	0	0	0
		5	0	0	0	0	0	0	0	0	0	0	5.08069	102.075	763.871	2471.58	5166.73	8685.02	12864.7	17568.7	22685.1	28133.3	33827.5	39710	45766	51994.2	58426.8	65096.6	72006.8	79146	86494.3	94026.8	101719	109540	117469	125489	133591	141773	150045	158421	166888	175461	184115	192829	201611	210472	219402	228390	237431
		6	0	0	0	0	0	0	0	0	0	0	0	0	0	0	1.87391	33.1385	351.657	1987.96	6011.42	12226	20103.1	29210.4	39258.7	50028.2	61301.3	72921.2	84857.9	97060.3	109480	122060	134778	147586	160467	173409	186402	199436	212490	225561	238634	251729	264841	277976	291122	304280	317400	330526	343668
		7	0	0	0	0	0	0	0	0	0	48.8523	930.677	4233.66	9378.69	15505.6	22146.9	29065.6	36130.4	43280	50487.4	57766.5	65232.8	72935	80887.9	89011.4	97276.2	105642	114070	122539	131043	139624	148249	156949	165709	174549	183463	192432	201442	210505	219601	228697	237844	247052	256303	265629	275024	284387	293755
		8	0	0	0	0	0	0	0	0	0	0	0	0	0	0	0	0	0	0	0	0	0	2.46055	5.06631	8.46798	12.4837	16.996	21.9108	27.1284	32.5616	38.16	43.8977	49.7914	55.8457	62.0244	68.3003	74.6436	81.0582	87.6154	94.4122	101.52	108.99	116.871	125.196	134.003	143.318	153.085	163.223
		9	0	0	0	0	0	0	0	0	40.031	778.027	3215.16	6942.74	11444.3	16413.7	21664.8	27096	32641.4	38304	44165.6	50258.1	56587.6	63111.1	69803.9	76638.4	83584.3	90627.5	97758.8	104980	112308	119743	127274	134887	142583	150447	158415	166381	174345	182333	190375	198489	206654	214861	223112	231418	239748	248097	256481
		10	0	0	0	0	0	0	0	0	0	0	0	0	0	0	0	0	0	0	0	0	0	0	0	0	0	0	0	0	0	0	0	0	0	0	0	0	0	0	0	0	0	0	0	0	0	0	0
		11	0	0	0	0	0	0	0	0	2.33914	8.61924	18.6674	31.6859	47.0947	64.3743	83.2159	103.689	126.276	151.345	179.039	209.295	242.026	276.999	314.021	353.06	394.298	437.879	483.906	532.339	583.156	636.322	691.79	749.491	809.372	871.514	936.035	1002.8	1071.77	1143.05	1216.74	1292.72	1370.83	1451.26	1534.17	1619.52	1707.09	1796.92	1889.06
		12	0	0	0	0	0	0	0	0	0	0	0	0	0	0	1.72248	22.6056	162.031	665.84	1815.39	3678.25	6129.2	9044.33	12319.7	15875.9	19648.7	23586.3	27659.3	31831.7	36078.3	40380.6	44727.4	49115.4	53536.7	57989.5	62470.8	66982.9	71533.1	76125.9	80762.3	85441.5	90164.5	94930.9	99738.5	104585	109466	114378	119319
		13	0	0	0	0	0	0	0	0	0	0	0	0	0	0	0	0	0	0	0	0	0	0	0	0	0	0	0	0	0	0	1.03283	1.23244	1.44283	1.66321	1.89234	2.12942	2.37395	2.6263	2.88479	3.14884	3.41841	3.69364	3.97497	4.26345	4.56003	4.86686	5.18368
		14	0	0	0	0	0	0	0	0	0	0	0	0	0	0	0	0	0	0	0	0	0	0	0	0	0	0	0	0	0	0	0	0	0	0	0	0	0	0	0	0	0	0	0	0	0	0	0
		15	0	0	0	0	0	0	0	0	0	0	0	0	0	0	0	0	0	0	0	0	0	0	0	0	0	0	0	0	0	0	0	0	0	0	0	0	0	0	0	0	0	0	0	0	0	0	0
		16	0	0	0	0	38.4243	3392.51	11255.6	21131.5	31955	43260.9	54919.1	66747.9	78707.5	90657.1	102578	114673	126895	139205	151552	163983	176507	189114	201729	214362	227003	239690	252387	265092	277808	290515	303222	315928	328678	341421	354144	366921	379736	392562	405347	418129	430931	443705	456434	469151	481889	494640	507433
		17	0	0	0	0	0	0	0	0	0	0	0	0	0	0	0	0	0	0	0	0	0	0	0	0	0	0	1.02788	1.165	1.3118	1.46888	1.63606	1.81293	1.99918	2.19473	2.39918	2.61226	2.83379	3.06365	3.30194	3.5493	3.80541	4.07042	4.3447	4.62842	4.92173	5.22442	5.53631
		18	0	0	0	0	0	0	0	0	0	0	0	0	0	0	0	0	0	0	0	0	0	0	0	0	0	0	0	0	0	0	0	0	0	0	0	0	0	0	0	0	1.0365	1.10365	1.17286	1.24413	1.31745	1.39282	1.47025
		19	0	0	0	0	0	0	0	0	0	0	0	0	0	0	0	0	0	0	0	0	0	0	0	0	0	0	0	0	0	0	0	0	0	0	0	0	0	0	0	0	0	0	0	0	0	0	0
		20	0	0	0	0	0	0	0	0	0	0	2.72286	55.8701	168.601	307.424	464.119	658.843	899.518	1171.54	1459.59	1767.53	2110.93	2496.26	2920.46	3375.21	3859.91	4377.77	4926.74	5505.04	6108.74	6738.91	7397.95	8088.17	8807.62	9553.43	10325.1	11121.4	11939.8	12777.9	13641.4	14532.8	15451.6	16399.1	17378.9	18385.8	19413	20458.5	21521.1
		21	0	0	0	0	0	0	0	0	0	0	8.89155	81.5537	317.647	723.323	1259.81	1891.31	2592.29	3351.64	4159.63	5002.64	5878.72	6792.03	7759.33	8796.9	9907.82	11094.3	12356.8	13689.4	15085.1	16536.9	18039.8	19593.4	21185.2	22821.2	24506.1	26244.3	28040	29898.9	31816.2	33782.1	35794.2	37852.2	39959.4	42111.4	44304.4	46542.7	48824.1
		22	0	0	0	0	0	0	0	0	0	0	0	0	0	0	0	3.63941	53.0837	368.208	1300.72	2945.4	5213.39	8005.77	11234.7	14826.8	18720.7	22865.8	27219	31745.5	36416.7	41206.7	46095.1	51065.9	56105.6	61201.9	66351	71551.1	76796.7	82086.2	87419.2	92794.5	98205.7	103652	109127	114628	120156	125711	131281
		23	0	0	0	0	0	0	0	0	0	0	0	0	0	0	0	0	0	0	0	0	0	1.00193	1.2368	1.49072	1.76293	2.05289	2.36151	2.68973	3.04027	3.41521	3.81526	4.24064	4.69134	5.1673	5.66799	6.19278	6.74093	7.31187	7.90496	8.52047	9.15788	9.81782	10.5007	11.2077	11.9384	12.6934	13.4731
		24	0	0	0	0	0	0	0	0	0	0	0	0	3.08892	63.1784	533.463	2062.87	4782.61	8561.55	13275.9	18805.7	25050.9	31942.8	39401.9	47365.3	55782.1	64605.1	73798.9	83332	93167.3	103267	113601	124168	134935	145860	156930	168149	179505	190984	202564	214239	226006	237853	249773	261762	273815	285915	298060
		25	0	0	0	0	0	0	0	0	0	0	0	0	0	0	0	0	0	9.65701	50.9099	159.827	352.966	624.296	962.241	1355.52	1794.64	2271.71	2780.82	3318.04	3880.03	4463.72	5067.09	5687.47	6324.86	6977.45	7645.28	8329.73	9036.25	9768.52	10530.7	11325	12152.9	13015.1	13909.2	14836.1	15795.5	16782.5	17796.1
		26	0	0	0	0	0	0	0	0	0	0	0	3.10704	25.5852	74.2416	141.362	220.603	307.967	401.351	499.774	601.882	706.663	814.418	930.43	1062.36	1211.65	1375.29	1549.89	1732.2	1920.93	2115.29	2315.02	2519.58	2730.3	2951.26	3184.74	3430.9	3688.98	3957.93	4235.54	4519.56	4809.28	5104.33	5405.18	5714.59	6035.18	6367.04	6709.61
		27	0	0	0	0	0	0	0	0	0	0	0	0	0	0	0	0	0	9.13795	81.4474	484.403	1883.86	4871.11	9446.12	15373.7	22423.7	30409.4	39174.9	48603.6	58611.7	69085.9	79952	91128.4	102571	114251	126119	138143	150299	162581	174957	187415	199954	212562	225202	237859	250547	263277	276045
		28	0	0	0	0	0	0	0	0	5.8865	182.228	1147.12	3134.25	6027.69	9700.37	14045.5	18973.8	24410.8	30294	36570.2	43192.7	50120.2	57332.2	64806.4	72499.9	80379.8	88415.8	96597.9	104914	113349	121885	130517	139235	148023	156874	165787	174756	183752	192787	201861	210973	220120	229294	238510	247742	256995	266265	275550
		29	0	0	0	0	0	0	0	0	0	0	0	0	0	0	0	0	0	0	1.12067	1.31812	1.52986	1.75323	1.9875	2.23298	2.4926	2.76969	3.06432	3.37465	3.69883	4.03573	4.38483	4.74699	5.12401	5.51719	5.92607	6.35256	6.7926	7.245	7.70968	8.18766	8.68051	9.18909	9.71228	10.25	10.8018	11.3665	11.9451
		30	0	0	0	0	0	0	1.07063	1.37881	1.69039	1.96902	2.17096	2.31832	2.42643	2.50634	2.57338	2.83589	7.16816	58.5701	432.823	1912.56	4592.9	8123.64	12230.2	16745.2	21600.2	26745.5	32102.6	37603.4	43197.6	48864	54596.7	60398	66248.3	72121.8	78013.9	83927.2	89859.8	95800.7	101740	107675	113607	119545	125489	131435	137380	143329	149286
		31	0	0	0	0	0	0	0	0	0	0	0	0	0	0	0	0	0	0	0	0	0	0	0	0	0	0	0	0	0	0	0	0	0	0	0	0	0	0	0	0	0	0	0	0	0	0	0
		32	0	0	0	0	0	0	0	0	0	0	0	0	0	0	0	0	0	0	0	0	0	1.00064	1.65321	2.43028	3.30804	4.2701	5.29732	6.37807	7.50522	8.66951	9.86738	11.0929	12.3438	13.6164	14.9113	16.2336	17.5992	19.0372	20.5739	22.2186	23.9687	25.8117	27.7468	29.7695	31.8678	34.0349	36.2662
		33	0	0	0	0	0	0	0	0	0	0	0	0	0	0	0	0	0	0	0	0	0	0	1.00263	1.11922	1.24243	1.37231	1.5089	1.65232	1.80228	1.95895	2.12241	2.29269	2.46971	2.65348	2.84394	3.04111	3.24496	3.45562	3.673	3.89703	4.12771	4.36545	4.61035	4.86261	5.12253	5.38888	5.66146
		34	0	0	0	0	0	0	0	0	0	0	0	0	0	5.05462	25.7566	87.5936	241.806	491.65	817.139	1207.72	1667.32	2199.71	2802.9	3468.63	4188.75	4962.12	5785.81	6660.5	7584.24	8558.05	9579.9	10654.1	11776.9	12948.2	14168.1	15433.3	16743	18094.4	19486.2	20916.3	22382.4	23884.4	25421.7	26992.3	28595.9	30232.9	31904.5
		35	0	0	0	0	0	0	0	0	0	0	0	0	0	0	0	0	0	0	0	0	0	0	0	1.64258	4.47398	9.54264	16.6501	25.4926	35.764	47.2145	59.6647	72.8835	86.7913	101.32	116.381	131.937	147.934	164.305	181.027	198.086	215.444	233.115	251.074	269.589	288.858	308.432	328.361
		36	0	0	0	0	0	0	0	0	0	0	0	0	0	0	0	0	0	0	1.18937	1.44032	1.70114	1.97525	2.27232	2.60094	2.96208	3.35316	3.76923	4.20698	4.66474	5.1417	5.63706	6.1497	6.68037	7.23129	7.80654	8.40968	9.04039	9.69567	10.3724	11.0677	11.7823	12.5176	13.2739	14.0519	14.8509	15.6714	16.512
		37	0	0	0	0	0	0	0	0	0	0	0	0	0	0	42.5171	855.201	3646.65	8197.97	13985.6	20557.5	27857.5	35814.2	43986.1	52290	60898.3	69714.4	78486.3	87232.9	96168.2	105247	114237	123130	132177	141337	150385	159337	168356	177552	186637	195620	204560	213718	222852	231894	240848	249828	259011
		38	0	0	0	1.48932	1.89992	2.22383	2.48462	2.69928	3.77347	92.6943	1148.42	3585.61	7159.99	11694.9	17060.6	23154	29904.2	37245.7	45085.5	53378.9	62050.8	71026.8	80283.2	89826	99632.5	109687	119968	130457	141129	151979	162986	174132	185406	196800	208292	219851	231476	243186	254974	266837	278771	290762	302804	314898	327028	339190	351387
		39	0	0	0	0	0	0	0	0	0	0	0	0	0	0	0	0	0	0	0	0	0	4.1108	16.2189	42.3089	88.0842	154.929	248.831	369.851	513.706	679.358	862.996	1065.49	1289.01	1531.87	1788.46	2059.04	2343.61	2640.33	2950.92	3274.37	3607.62	3948.93	4300.82	4664.34	5039.34	5424.82	5822.14
		40	0	0	0	0	0	0	418.369	2977.83	6983.96	11851	17243.8	22963.1	28869.4	34931.1	41046.2	47235.5	53485.6	59769	66042.2	72346.1	78695.9	85070.1	91460.9	97866.5	104287	110720	117163	123614	130071	136540	143037	149532	156052	162579	169094	175598	182136	188702	195277	201851	208429	214997	221565	228178	234812	241433	248026
		41	0	0	0	0	0	0	0	0	0	0	6.36159	210.182	1263.29	3297.33	6137.27	9594.02	13481.3	17699.4	22150.8	26763.8	31498.1	36347	41331.5	46510.9	51895.8	57458.5	63180.7	69049.5	75051.6	81154.2	87352.7	93628.9	99962.8	106351	112804	119340	125956	132647	139408	146234	153117	160058	167046	174077	181155	188269	195426
		42	0	0	0	0	0	0	0	0	0	0	0	0	0	0	0	0	0	0	0	0	0	0	0	0	0	0	0	0	0	0	0	0	0	0	0	0	0	0	0	0	0	0	0	0	0	0	0
		43	0	0	0	0	0	131.933	1430.45	3935.01	7270.56	11170.1	15457.9	20068.2	24935.8	29999.3	35208.9	40529.3	45939.9	51429	56984.9	62596	68254.4	73954.9	79692	85460.6	91261.2	97091.6	102949	108831	114730	120644	126579	132540	138517	144491	150447	156373	162270	168177	174111	180092	186104	192135	198181	204240	210297	216351	222394
		44	0	0	0	0	0	0	0	0	0	0	0	1.12598	2.96605	5.64912	9.06899	13.1161	17.662	22.6027	27.875	33.4522	39.3792	45.7567	52.6485	60.0695	68.0284	76.5073	85.4982	95.0051	105.024	115.511	126.439	137.77	149.508	161.697	174.39	187.637	201.407	215.652	230.356	245.515	261.113	277.197	293.77	310.868	328.445	346.507	364.989
		45	0	0	0	0	0	0	0	0	0	0	0	0	0	0	0	0	0	0	0	0	0	0	0	0	0	0	0	0	0	0	0	0	0	0	0	0	1.00477	1.07662	1.1511	1.22795	1.30704	1.3884	1.47213	1.55858	1.64785	1.73959	1.83355
		46	0	0	0	0	0	0	0	0	0	0	0	0	0	0	0	0	0	0	0	0	0	0	0	0	0	0	0	0	0	0	0	0	0	0	0	0	0	0	0	0	0	1.00418	1.08895	1.17704	1.2684	1.36327	1.46156
		47	0	0	0	0	0	0	0	0	0	0	0	0	0	3.91579	42.5064	239.832	725.188	1466.51	2397.66	3467.54	4635	5877.04	7171.25	8505.83	9872.03	11263.3	12677	14114.5	15586.4	17120.6	18749.2	20489.8	22345.2	24305.1	26360.6	28497.9	30704.1	32967.6	35279.6	37637	40025.8	42450.3	44913.6	47415.9	49968.8	52584.5	55269.6
		48	0	0	0	0	0	0	0	0	0	0	0	0	0	0	0	0	0	0	0	0	0	0	0	0	0	0	0	0	0	0	0	0	0	0	0	0	0	0	0	0	0	0	0	0	0	0	0
		49	0	0	0	0	0	0	0	0	0	0	0	0	0	0	0	0	0	0	0	0	0	0	0	0	0	0	0	0	0	0	0	0	0	0	0	0	0	0	0	0	0	0	0	0	0	0	0
		50	0	0	0	0	0	0	0	0	0	0	0	0	0	0	0	0	2.26889	5.11291	9.14399	14.2178	20.1977	26.9564	34.3902	42.4081	50.9448	59.93	69.2906	78.9868	89.0576	99.6054	110.793	122.778	135.643	149.431	164.1	179.578	195.804	212.732	230.323	248.493	267.225	286.484	306.251	326.548	347.426	368.963	391.233
	10×	1	0	0	0	0	0	0	0	0	0	0	0	0	0	0	0	0	8.60146	65.5101	247.883	626.639	1266.09	2266.36	3664.91	5386.01	7338.07	9467.47	11731.3	14108.6	16575.6	19120.4	21721.9	24369.4	27060.5	29778.3	32524	35299.5	38104	40940.9	43816.8	46738.8	49711.6	52728.7	55788	58888.6	62028.8	65194.5	68382.2
		2	0	0	0	0	0	0	0	0	0	0	0	0	0	0	0	0	0	0	0	0	0	0	0	0	0	0	0	0	0	0	0	0	0	0	0	0	0	0	0	0	0	0	0	0	0	0	0
		3	0	0	0	0	0	0	0	0	0	0	0	0	0	0	0	0	0	0	0	0	0	0	0	0	0	0	0	0	0	0	0	0	0	0	0	0	0	0	0	0	0	0	0	0	0	0	0
		4	0	0	0	0	0	0	0	0	0	0	0	0	0	0	0	0	0	0	0	0	0	0	0	0	0	0	0	0	0	0	0	0	0	0	0	0	0	0	0	0	0	0	0	0	0	0	0
		5	0	0	0	0	0	0	0	0	0	0	0	0	0	0	0	0	0	0	0	0	0	0	0	1.02482	1.17632	1.34008	1.51734	1.70851	1.91299	2.13037	2.36	2.60093	2.85235	3.11363	3.38456	3.66553	3.95715	4.26058	4.57668	4.90569	5.24789	5.6016	5.96692	6.34376	6.73183	7.13083	7.54011
		6	0	0	0	0	0	0	0	0	0	0	0	0	0	0	0	0	0	0	0	2.5655	6.48155	12.7169	21.2242	31.8487	44.3893	58.6474	74.442	91.6083	110.001	129.489	149.967	171.336	193.516	216.906	241.276	266.236	291.836	318.21	345.505	373.827	403.319	434.101	466.186	499.581	534.293	570.285	606.771
		7	0	0	0	0	0	0	0	0	0	0	0	0	0	0	0	0	1.03042	1.27355	1.52751	1.79458	2.08394	2.40862	2.76915	3.16362	3.58666	4.0312	4.49442	4.97462	5.47216	5.98727	6.52436	7.08851	7.67984	8.29959	8.94821	9.62082	10.3144	11.0276	11.7598	12.5123	13.2874	14.0862	14.9115	15.7631	16.6398	17.5398	18.4607
		8	0	0	0	0	0	0	0	0	0	0	0	0	0	0	0	0	0	0	0	0	0	0	0	0	0	0	0	0	0	0	0	0	0	0	0	0	0	0	0	0	0	0	0	0	0	0	0
		9	0	0	0	0	0	0	0	0	0	0	0	0	0	0	0	0	0	0	0	0	1.1392	1.31127	1.49666	1.69384	1.90112	2.118	2.34502	2.58229	2.83096	3.09185	3.36507	3.65035	3.94708	4.25487	4.57423	4.90459	5.24468	5.59574	5.95943	6.33449	6.72082	7.11855	7.52767	7.94806	8.37993	8.82357	9.29352
		10	0	0	0	0	0	0	0	0	0	0	0	0	0	0	0	0	0	0	0	0	0	0	0	0	0	0	0	0	0	0	0	0	0	0	0	0	0	0	0	0	0	0	0	0	0	0	0
		11	0	0	0	0	0	0	0	0	0	0	0	0	0	0	0	0	0	0	0	0	0	0	0	0	0	0	0	0	0	0	0	0	0	0	0	0	0	0	0	0	0	0	0	0	0	0	0
		12	0	0	0	0	0	0	0	0	0	0	0	0	0	0	0	0	0	0	0	0	0	0	1.03672	1.41603	1.84231	2.31107	2.81818	3.3597	3.93275	4.53385	5.15959	5.80851	6.48033	7.17384	7.89	8.63205	9.40383	10.2078	11.0462	11.9205	12.8321	13.7805	14.7663	15.7898	16.8504	17.9471	19.0791
		13	0	0	0	0	0	0	0	0	0	0	0	0	0	0	0	0	0	0	0	0	0	0	0	0	0	0	0	0	0	0	0	0	0	0	0	0	0	0	0	0	0	0	0	0	0	0	0
		14	0	0	0	0	0	0	0	0	0	0	0	0	0	0	0	0	0	0	0	0	0	0	0	0	0	0	0	0	0	0	0	0	0	0	0	0	0	0	0	0	0	0	0	0	0	0	0
		15	0	0	0	0	0	0	0	0	0	0	0	0	0	0	0	0	0	0	0	0	0	0	0	0	0	0	0	0	0	0	0	0	0	0	0	0	0	0	0	0	0	0	0	0	0	0	0
		16	0	0	0	0	0	1.18486	7.91502	18.8597	32.3271	47.7086	66.4399	89.3583	115.59	144.354	175.854	211.122	250.132	292.346	337.521	386.029	438.178	493.906	552.659	614.384	679.532	748.212	820.261	895.828	974.294	1056.54	1142.07	1230.76	1322.78	1418.11	1517.1	1619.3	1724.68	1833.33	1945.33	2060.59	2179.36	2301.21	2426.35	2554.94	2686.98	2822.03	2960.3
		17	0	0	0	0	0	0	0	0	0	0	0	0	0	0	0	0	0	0	0	0	0	0	0	0	0	0	0	0	0	0	0	0	0	0	0	0	0	0	0	0	0	0	0	0	0	0	0
		18	0	0	0	0	0	0	0	0	0	0	0	0	0	0	0	0	0	0	0	0	0	0	0	0	0	0	0	0	0	0	0	0	0	0	0	0	0	0	0	0	0	0	0	0	0	0	0
		19	0	0	0	0	0	0	0	0	0	0	0	0	0	0	0	0	0	0	0	0	0	0	0	0	0	0	0	0	0	0	0	0	0	0	0	0	0	0	0	0	0	0	0	0	0	0	0
		20	0	0	0	0	0	0	0	0	0	0	0	0	0	0	0	0	0	0	0	0	0	0	0	0	0	0	0	0	0	0	0	0	0	0	0	0	0	0	0	0	0	0	0	0	0	0	0
		21	0	0	0	0	0	0	0	0	0	0	0	0	0	0	0	0	0	0	0	0	0	0	0	0	0	0	0	0	0	0	0	0	0	0	0	0	0	0	0	0	0	0	0	0	0	0	0
		22	0	0	0	0	0	0	0	0	0	0	0	0	0	0	0	0	0	0	0	0	0	1.50449	2.35729	3.38939	4.58596	5.93287	7.41702	9.02608	10.7497	12.5764	14.4962	16.5043	18.5971	20.7694	23.0262	25.3795	27.8478	30.4259	33.1273	35.96	38.9284	42.0323	45.2764	48.6567	52.1687	55.8082	59.5689
		23	0	0	0	0	0	0	0	0	0	0	0	0	0	0	0	0	0	0	0	0	0	0	0	0	0	0	0	0	0	0	0	0	0	0	0	0	0	0	0	0	0	0	0	0	0	0	0
		24	0	0	0	0	0	0	0	0	0	0	0	0	0	0	0	0	1.27104	3.60903	7.60344	13.3831	21.01	30.4842	41.7895	54.8852	69.7126	86.216	104.323	123.975	145.106	167.661	191.64	217.041	243.921	272.351	302.375	334.09	367.519	402.703	439.804	478.563	519.132	561.529	605.676	651.533	699.041	748.287	799.317
		25	0	0	0	0	0	0	0	0	0	0	0	0	0	0	0	0	0	0	0	0	0	0	0	0	0	0	0	0	0	0	0	0	0	0	0	0	0	0	0	0	0	0	0	0	0	0	0
		26	0	0	0	0	0	0	0	0	0	0	0	0	0	0	0	0	0	0	0	0	0	0	0	0	0	0	0	0	0	0	0	0	0	0	0	0	0	0	0	0	0	0	0	0	0	0	0
		27	0	0	0	0	0	0	0	0	0	0	0	0	0	0	0	0	0	0	0	0	0	0	1.35608	3.28132	6.45845	10.9359	16.7182	23.7956	32.09	41.5318	52.0567	63.542	75.934	89.1939	103.214	117.941	133.328	149.364	165.979	183.111	200.735	218.849	237.484	256.624	276.359	296.75	317.863
		28	0	0	0	0	0	0	0	0	0	0	0	0	0	1.66091	2.85625	4.40008	6.28507	8.49886	11.0292	13.8656	17.0033	20.4513	24.2263	28.3497	32.8768	37.7613	43.0308	48.686	54.7229	61.1406	67.9247	75.082	82.6161	90.5157	98.7889	107.444	116.491	125.925	135.739	145.94	156.534	167.574	178.954	190.71	202.856	215.4	228.325
		29	0	0	0	0	0	0	0	0	0	0	0	0	0	0	0	0	0	0	0	0	0	0	0	0	0	0	0	0	0	0	0	0	0	0	0	0	0	0	0	0	0	0	0	0	0	0	0
		30	0	0	0	0	0	0	0	0	0	0	0	0	0	0	0	0	0	0	3.26508	22.682	105.289	341.465	816.926	1562.91	2569.46	3816	5279.92	6938.85	8766.34	10741.9	12847.7	15066.9	17384.2	19788.7	22259.9	24797.3	27397.8	30052.7	32755.9	35502.9	38290.1	41115.2	43978.3	46873	49766.9	52687.8	55661.6
		31	0	0	0	0	0	0	0	0	0	0	0	0	0	0	0	0	0	0	0	0	0	0	0	0	0	0	0	0	0	0	0	0	0	0	0	0	0	0	0	0	0	0	0	0	0	0	0
		32	0	0	0	0	0	0	0	0	0	0	0	0	0	0	0	0	0	0	0	0	0	0	0	0	0	0	0	0	0	0	0	0	0	0	0	0	0	0	0	0	0	0	0	0	0	0	0
		33	0	0	0	0	0	0	0	0	0	0	0	0	0	0	0	0	0	0	0	0	0	0	0	0	0	0	0	0	0	0	0	0	0	0	0	0	0	0	0	0	0	0	0	0	0	0	0
		34	0	0	0	0	0	0	0	0	0	0	0	0	0	0	0	0	0	0	0	0	0	0	0	0	0	0	0	0	0	0	0	0	0	0	0	0	0	0	0	0	0	0	0	0	0	0	0
		35	0	0	0	0	0	0	0	0	0	0	0	0	0	0	0	0	0	0	0	0	0	0	0	0	0	0	0	0	0	0	0	0	0	0	0	0	0	0	0	0	0	0	0	0	0	0	0
		36	0	0	0	0	0	0	0	0	0	0	0	0	0	0	0	0	0	0	0	0	0	0	0	0	0	0	0	0	0	0	0	0	0	0	0	0	0	0	0	0	0	0	0	0	0	0	0
		37	0	0	0	0	0	0	0	0	0	0	0	0	0	0	0	1.42574	14.6601	71.025	202.666	418.055	714.601	1086.49	1525.76	2028.07	2586.08	3191.75	3839.57	4522.91	5239.03	5987.34	6763.4	7563.05	8384.78	9230.4	10110.9	11029.9	11986.4	12977.7	14002.3	15064.1	16168	17312.2	18493.8	19708.8	20957.6	22241.9	23562.4
		38	0	0	0	0	0	0	0	0	0	0	2.14193	21.6486	83.434	193.285	350.624	552.645	795.593	1076.23	1392.43	1741.52	2121.94	2536.22	2990.8	3490.8	4037.99	4633.73	5277.18	5966.8	6700.46	7476.08	8292.08	9147.61	10043.8	10982.6	11966.2	12995.7	14071.1	15191.7	16356.8	17565.2	18815.5	20106.5	21437.9	22809.9	24225.3	25684.3	27184.6
		39	0	0	0	0	0	0	0	0	0	0	0	0	0	0	0	0	0	0	0	0	0	0	0	0	0	0	0	0	0	0	0	0	0	0	0	0	0	0	0	0	0	0	0	0	0	0	0
		40	0	0	0	0	0	0	0	31.8982	127.074	268.199	440.132	632.866	841.965	1080.25	1365.4	1690.69	2046.96	2426.8	2826.23	3251.49	3714.56	4213.07	4741.5	5294.79	5870.84	6472.63	7107.15	7772.67	8466.91	9185.79	9925.61	10687.8	11478.8	12299.2	13146.4	14017.3	14910	15825.5	16766.9	17734.5	18727.7	19745.3	20785.9	21848	22935.2	24046.9	25180.3
		41	0	0	0	0	0	0	0	0	0	0	0	0	0	0	0	0	0	1.30431	1.68014	2.08154	2.50472	2.95038	3.42639	3.94035	4.50193	5.1115	5.76633	6.46439	7.20048	7.97054	8.76925	9.6002	10.4622	11.359	12.2954	13.2731	14.292	15.3499	16.4465	17.5788	18.7453	19.9474	21.1851	22.4606	23.7757	25.1286	26.5174
		42	0	0	0	0	0	0	0	0	0	0	0	0	0	0	0	0	0	0	0	0	0	0	0	0	0	0	0	0	0	0	0	0	0	0	0	0	0	0	0	0	0	0	0	0	0	0	0
		43	0	0	0	0	0	0	0	1.23714	2.63329	4.42349	6.5536	9.10687	12.1887	15.7769	19.8175	24.2692	29.1534	34.5175	40.3666	46.7046	53.5	60.7612	68.4875	76.7191	85.4353	94.6278	104.303	114.469	125.154	136.368	148.078	160.285	172.982	186.131	199.773	213.939	228.636	243.836	259.495	275.653	292.306	309.464	327.119	345.268	363.912	383.02	402.576
		44	0	0	0	0	0	0	0	0	0	0	0	0	0	0	0	0	0	0	0	0	0	0	0	0	0	0	0	0	0	0	0	0	0	0	0	0	0	0	0	0	0	0	0	0	0	0	0
		45	0	0	0	0	0	0	0	0	0	0	0	0	0	0	0	0	0	0	0	0	0	0	0	0	0	0	0	0	0	0	0	0	0	0	0	0	0	0	0	0	0	0	0	0	0	0	0
		46	0	0	0	0	0	0	0	0	0	0	0	0	0	0	0	0	0	0	0	0	0	0	0	0	0	0	0	0	0	0	0	0	0	0	0	0	0	0	0	0	0	0	0	0	0	0	0
		47	0	0	0	0	0	0	0	0	0	0	0	0	0	0	0	0	0	0	0	0	0	0	0	0	0	0	0	0	0	0	0	0	0	0	0	0	0	0	0	0	0	0	0	0	0	0	0
		48	0	0	0	0	0	0	0	0	0	0	0	0	0	0	0	0	0	0	0	0	0	0	0	0	0	0	0	0	0	0	0	0	0	0	0	0	0	0	0	0	0	0	0	0	0	0	0
		49	0	0	0	0	0	0	0	0	0	0	0	0	0	0	0	0	0	0	0	0	0	0	0	0	0	0	0	0	0	0	0	0	0	0	0	0	0	0	0	0	0	0	0	0	0	0	0
		50	0	0	0	0	0	0	0	0	0	0	0	0	0	0	0	0	0	0	0	0	0	0	0	0	0	0	0	0	0	0	0	0	0	0	0	0	0	0	0	0	0	0	0	0	0	0	0
[truncated: 4 more columns]

## Sheet: Suppl Data 10
VLP production	Parameter change	Rank	Time (h)
			0	1	2	3	4	5	6	7	8	9	10	11	12	13	14	15	16	17	18	19	20	21	22	23	24	25	26	27	28	29	30	31	32	33	34	35	36	37	38	39	40	41	42	43	44	45	46
Empty VLP	0.1×	1	0	0	0	0	0	1.11707	310.498	778.103	1234.66	1684.06	2168.48	2980.69	3800.26	4617.68	5435.58	6377.45	6707.69	6707.72	6707.72	6707.72	6707.72	6707.72	6707.72	6707.72	6707.72	6707.72	6707.72	6707.72	6707.72	6707.72	6707.72	6707.72	6707.72	6707.72	6707.72	6707.72	6707.72	6707.72	6707.72	6707.72	6707.72	6707.72	6707.72	6707.72	6707.72	6707.72	6707.72
		2	0	220.658	1239.74	2925.95	5153.37	7836.4	10916.4	14252.2	17232.9	19938	22434.8	24759.1	26923.6	28954.5	30857.5	32650.1	34337	35930.1	37433.3	38856.3	40204.7	41480.3	42691.8	43840.7	44929.6	45963.4	46945.8	47878.9	48765.7	49607.9	50408.4	51169.6	51893.9	52582.9	53238	53861.3	54454.1	55017.6	55553.9	56064	56549.4	57011.4	57450.9	57869.2	58267.1	58646.1	59006.8
		3	0	256.099	1381.47	3214.8	5614.27	8485.25	11763.4	15330.4	18616.2	21588.5	24299.4	26819.2	29183.9	31393.7	33480	35439.1	37289.7	39034.1	40685.1	42253.6	43736.6	45147.1	46486.8	47756.6	48968.3	50117.2	51209.8	52254.7	53247.1	54192.2	55095.5	55954.1	56771.1	57552.4	58297.5	59006.3	59682.3	60329.1	60945.3	61532.3	62093.1	62628.8	63138.6	63624.6	64090.3	64533.4	64955.7
		4	0	286.167	1499.25	3448.24	5976.87	8985.52	12407.3	16195.9	20317.5	24746.5	29467	34465	39726.5	45238.6	50989.3	56963.8	63095.9	69201.3	75086.3	80691.1	86023	91099	95935.6	100548	104950	109154	113172	117014	120691	124210	127581	130812	133908	136878	139727	142461	145086	147607	150027	152352	154585	156730	158791	160772	162675	164503	166261
		5	0	273.248	1453.21	3362.29	5849.14	8813.68	12188.7	15928.3	20001.5	24384.4	29020.9	33419.1	37392.4	41041	44390.8	47583	50607.1	53501.3	56256	58882.6	61392.1	63782.5	66075	68255.1	70347	72341.8	74252.6	76076.2	77817.6	79494.6	81089.5	82622.8	84086	85485.9	86831.7	88113.6	89346.6	90523.7	91648.6	92733	93766.5	94756.4	95709.1	96616.4	97486.5	98323.3	99121.2
		6	0	309.498	1595.62	3644.35	6286.15	9413.42	12958.1	16873.8	21127	25692.2	30549.3	35682.1	41070.3	46696.7	52555.9	58636.8	64867.5	70845.5	76200.3	81238.7	86023.7	90586.3	94944.9	99114	103103	106922	110580	114096	117483	120746	123870	126870	129755	132530	135200	137769	140241	142619	144906	147105	149218	151241	153148	154970	156742	158449	160101
		7	0	225.074	1245.26	2928.36	5150.3	7827.15	10900.6	14329	18079.2	21951.5	25390.4	28553.1	31495.4	34243.8	36820.9	39243.3	41525.2	43677.9	45711.4	47633.8	49452	51174.3	52807.3	54356.3	55826.5	57223	58551.1	59814.5	61016.3	62158.7	63245.1	64278.9	65263.4	66200.4	67092	67940.6	68749	69519.4	70253.1	70951.6	71616.5	72250.1	72854	73429.2	73976.6	74497.7	74994.4
		8	0	109.44	659.813	1602.6	2886.84	4462.46	6307.62	8420.28	10780.2	13361.1	16152.4	19153.8	22355.4	25741.1	29307.5	33046.8	36954.7	41022.5	45112.6	48998.8	52700.7	56221.6	59568.7	62771.2	65847.4	68807	71656.4	74401.7	77047.8	79599.7	82061.2	84439.3	86735.7	88954	91095.5	93163.1	95158.5	97082.8	98938.2	100726	102445	104100	105694	107229	108707	110130	111501
		9	0	213.692	1204.07	2846.28	5019.43	7641.07	10654.5	14016.9	17476.6	20541.7	23353.2	25954.1	28369.3	30598.5	32661.1	34605.2	36443.3	38183.5	39830.6	41388.8	42866.3	44268.3	45599.2	46862.6	48063	49203.3	50287.3	51316.6	52292.7	53222.9	54109.6	54951.9	55753.7	56515.5	57238	57926	58584.1	59209.8	59804.7	60369.9	60904.7	61416.3	61904.3	62368.3	62809.2	63227	63627.5
		10	0	256.09	1348.12	3124.08	5452.24	8244.08	11439.1	14995.2	18881.4	23075.2	27558	32317.6	37342.8	42614.2	48048.4	53337.4	58298	62954	67336.3	71470.7	75379	79079.9	82588.4	85917.7	89078.8	92081.7	94935.1	97646.6	100225	102676	105007	107224	109332	111335	113240	115050	116772	118410	119970	121455	122870	124218	125502	126725	127891	129002	130060
		11	0	283.876	1493.34	3442.19	5973.21	8985.82	12405.9	15885.1	18945.5	21736.4	24316.7	26718.8	28960.4	31061.5	33039.3	34902.7	36660.2	38323.1	39898.8	41394.3	42813.9	44165.3	45454.2	46682.2	47851.8	48967.3	50030.6	51047.5	52019.7	52947.6	53834.8	54684.2	55495.9	56271.2	57014.5	57726	58405.5	59057.5	59681.5	60278.1	60850.7	61398.7	61923.3	62426.2	62907.1	63368.8	63810.8
		12	0	44.7365	296.494	746.359	1377.22	2172.75	3120.54	4210.7	5434.14	6786.11	8257.52	9839.54	11528.8	13321.2	15209.6	17156.8	19054	20871.8	22625.3	24319.6	25958.3	27545	29082.2	30572.6	32018.7	33422.2	34785.3	36109.7	37397	38648.9	39866.5	41051.2	42204.3	43326.7	44419.7	45483.9	46520.6	47530.5	48514.5	49473.4	50408	51319	52207	53072.9	53917.1	54740.4	55543.2
		13	0	268.235	1421.81	3291.97	5733.87	8651.45	11979.9	15674.6	19701.6	24034.4	28654.9	33548.8	38705.3	44119.2	49776.6	55670.3	61794.5	68130.8	74642.2	81192	87454.9	93343.3	98919	104211	109244	114020	118526	122833	126958	130922	134714	138348	141829	145155	148345	151389	154308	157097	159762	162316	164748	167081	169303	171426	173457	175391	177243
		14	0	35.65	251.328	642.505	1195.14	1895.5	2733.38	3700.19	4786.95	5986.41	7293.19	8702.72	10211	11814.7	13508.3	15289.8	17145.8	19024.7	20859.8	22633.9	24349.5	26010.2	27618.5	29177.2	30688.4	32154.3	33576.8	34957.4	36298	37599.9	38864.1	40091.7	41284.3	42444.7	43573	44671.6	45740.6	46780.9	47794.1	48779.9	49739.7	50674.1	51583.2	52468.7	53330.6	54169.4	54986.4
		15	0	188.042	1081.31	2578.73	4575.43	6998.62	9797.22	12934	16377.3	19975.1	23308.8	26367.6	29179.4	31786.6	34227.7	36505.7	38639.9	40648.5	42529.9	44303.4	45972	47540.8	49023.1	50420.1	51736	52980.8	54156	55263.7	56311.9	57304.2	58239.3	59122.9	59960.6	60751	61497.4	62203.4	62872.7	63504.4	64101	64665.5	65200.6	65706	66183.3	66634.6	67062.2	67466.8	67849.1
		16	0	292.611	1519.69	3489.7	6038.86	8489.95	10616.1	12529.5	14270.9	15866.4	17332.2	18690.8	19958	21145	22259	23307.8	24298.9	25238	26128.9	26975	27780.1	28547.6	29280.1	29980	30648.8	31288.5	31900.7	32487	33048.9	33587.8	34104.8	34600.7	35076.5	35533	35971.3	36392.7	36797.7	37186.5	37560.1	37918.9	38263.8	38595.6	38914.4	39219.7	39510.6	39788.1	40054.2
		17	0	289.248	1495.56	3433.62	5950.43	8945.08	12349.9	16118.5	20220.4	24633.4	29338	34263.9	38990.8	43358.3	47438	51265.3	54870.3	58274.7	61496.9	64551.5	67451.6	70208.1	72830.1	75325.6	77704	79971.5	82134.9	84197.5	86165.2	88043.5	89839.4	91556.8	93199	94771.2	96275.4	97715.3	99094.7	100415	101679	102888	104046	105155	106217	107234	108208	109141	110035
		18	0	30.3654	226.176	586.871	1098.93	1750.7	2532.22	3435.35	4451.54	5526.67	6561.68	7551.12	8498.97	9408.41	10281.8	11121.4	11930.2	12710	13462.8	14190	14893	15573.1	16231.4	16869	17486.8	18085.6	18666.4	19229.8	19776.6	20307.3	20822.5	21322.8	21808.8	22281	22739.7	23185.6	23618.9	24040	24449.5	24847.5	25234.5	25610.8	25976.8	26332.7	26678.7	27015.4	27342.8
		19	0	307.346	1577.94	3606.84	6228.4	9334.38	12853.1	16737.4	20916.9	24977.6	28695.2	32125.5	35308.9	38273.1	41035.1	43628.4	46074.8	48387.4	50576.4	52652.2	54624.3	56501.1	58290.1	59997.5	61629	63188.8	64681.1	66109.2	67476.5	68785.9	70040.5	71243.2	72397	73504.1	74566.7	75586.7	76566	77506.3	78409.4	79276.6	80109.8	80910.2	81679.2	82418.3	83128.5	83811	84466.7
		20	0	0	0	0	0	23.3298	403.068	803.634	1167.74	1240.24	1240.77	1240.77	1240.77	1240.77	1240.77	1240.77	1240.77	1240.77	1240.78	1240.78	1240.78	1240.78	1240.78	1240.78	1240.78	1240.78	1240.78	1240.78	1240.78	1240.78	1240.78	1240.78	1240.78	1240.78	1240.78	1240.78	1240.78	1240.78	1240.78	1240.78	1240.78	1240.78	1240.78	1240.78	1240.78	1240.78	1240.78
		21	0	281.304	1487.83	3434.9	5965.96	8977.52	12399.8	16186.3	20306.9	24714.2	29036.7	32931	36542.5	39916.3	43214.1	46421.7	49447.3	52308.8	55020.5	57592.5	60038.3	62363.8	64577.5	66687.8	68699.4	70620.7	72455.5	74209.2	75887.6	77492.1	79029.8	80500.6	81910.6	83260.8	84554.2	85794.9	86982.3	88122.3	89213.6	90261.3	91265.7	92228.2	93152.8	94036.9	94886.1	95695.5	96469.8
		22	0	44.9693	295.532	742.854	1369.45	2159.13	3098.53	4175.38	5383.38	6715.64	8165.51	9727.99	11397.8	13171.5	15045.7	17006.4	18974.6	20848	22648.3	24388	26069.8	27700	29279	30810.2	32297	33739.4	35141.3	36503.6	37827.4	39115.8	40368.7	41587.7	42774.9	43930	45055.2	46151	47217.9	48257.8	49270.8	50257.7	51220.1	52157.7	53071.8	53963.3	54832	55679.4	56505.8
		23	0	308.167	1589.14	3633.36	6272.4	9397.6	12938.8	16847.8	21090.6	25642.4	30489.8	35585.7	40641.7	45309	49657.7	53695.7	57527.8	61171.4	64643.6	67955.2	71118	74142.1	77033.5	79795.1	82435.9	84964.7	87387.1	89708.7	91930.3	94057.3	96095.5	98048.3	99921.8	101720	103444	105097	106683	108204	109663	111062	112406	113698	114937	116124	117265	118360	119411
		24	0	284.057	1493.7	3442.81	5976.49	8992.65	12423.4	16222.1	20355.3	24799	29535.6	34553.1	39833.4	45333.7	50793.4	55630.3	60140.4	64396.5	68430.6	72262.9	75909.5	79384.6	82700.1	85865.8	88891.8	91788.5	94560.8	97216.9	99762.6	102202	104541	106784	108935	110999	112979	114880	116705	118457	120141	121757	123311	124803	126238	127617	128942	130215	131440
		25	0	87.1607	616.601	1580.34	2925.01	4594.73	6555.81	8795.09	11296.7	14038.9	17005.2	20185.4	23570.7	27160	30943.3	34910.2	38987	42913.9	46650.7	50224.8	53649.3	56901.5	60021.3	63032.8	65941.6	68746.6	71453.8	74067.9	76594	79029.5	81379.8	83649.3	85843.1	87961.7	90004.3	91975.9	93880.6	95721.1	97495	99207.2	100861	102456	103998	105487	106923	108310	109647
		26	0	72.2872	523.502	1368.5	2548.89	4019.56	5762.87	7762.55	9993.11	12441.7	15070.7	17595.8	19981.6	22246.8	24401.9	26455.5	28410.6	30267	32042.5	33737.6	35369.4	36930.4	38433.1	39870.1	41254.3	42582.3	43858.1	45091.3	46272.9	47414.7	48510.6	49566.9	50584.9	51561.6	52506.1	53411.9	54284.7	55127.6	55936.7	56718.7	57470.7	58193.9	58894.1	59565.9	60212.3	60838	61437.8
		27	0	298.744	1547.79	3548.99	6139.93	9214.59	12704.8	16565	20761.8	25271.8	30075	35158.2	40508.4	46113.9	51961.2	58041.5	64346.5	70869.4	77580.9	84371.1	90788.3	96633.3	102166	107433	112465	117278	121885	126258	130288	134164	137884	141454	144903	148231	151439	154519	157487	160356	163122	165788	168352	170831	173224	175528	177752	179886	181951
		28	0	194.469	1105.7	2628.59	4656.57	7115.67	9953.77	13132.9	16615.5	20101.2	23161.4	25974	28579	30976.8	33170.5	35219.1	37171	39016	40759.5	42424.9	43998	45485.8	46903	48246.3	49515.9	50719.7	51870.5	52957.9	53990.4	54969.3	55905.6	56794.6	57635.1	58432.4	59191	59916.1	60603.2	61254.2	61871.9	62458.9	63017.9	63551.9	64056.6	64536.9	64993.1	65425.5	65837.2
		29	0	193.578	1091.7	2591.27	4588.28	7010.12	9805.51	12847	15643.5	18172.9	20504.4	22665.9	24677.7	26554.5	28309.1	29950.9	31486.9	32926.3	34277.7	35548.8	36745.3	37874.4	38940.2	39944.2	40890.6	41783.7	42625.4	43419.8	44170.9	44879.9	45551	46184.6	46782.8	47348.1	47881.3	48385.8	48862	49313	49738.9	50142.1	50522.7	50882.7	51222.6	51544.1	51848.1	52135.3	52407.3
		30	0	45.7235	296.832	743.534	1366.2	2147.5	3075.31	4140	5333.25	6647.55	8076.66	9614	11255	12995.6	14831.8	16760.9	18782.2	20889.7	23058.4	25177.7	27176.4	29093.4	30943.5	32734.9	34472.6	36160.3	37800.7	39396.4	40949.2	42461.2	43933.9	45369	46767.1	48129.1	49456.2	50749.7	52010.6	53240.3	54440	55611.2	56753.8	57867.9	58953.8	60012.1	61043.7	62049.3	63030.1
		31	0	302.367	1565.88	3588.81	6204.76	9305.72	12820.5	16702.1	20909.4	25206.7	29173.3	32831	36226.2	39392.3	42356.7	45141.1	47764.1	50240.5	52584.4	54806.4	56915.3	58919.5	60827.5	62645.6	64380.1	66036.2	67618.4	69131.1	70578.2	71963.4	73289.5	74559.6	75777.1	76944.4	78063.6	79136.9	80166.4	81154.2	82102.4	83012.3	83886.2	84725.4	85531.1	86304.7	87047.6	87761.1	88446.5
		32	0	53.1051	329.965	818.04	1496.54	2346.82	3356.13	4512.7	5807.4	7231.11	8776.96	10438.9	12212	14091.6	16074.3	18155.9	20321.4	22496.4	24594	26617.8	28573.5	30464.2	32294.4	34072.3	35801	37482.4	39118.5	40710.8	42261.4	43771.5	45242.4	46675	48070.9	49431.2	50756.9	52049.1	53308.3	54535.4	55731.3	56897.4	58034.9	59144.2	60226.4	61281.7	62311.8	63317.3	64298.4
		33	0	309.322	1588.61	3623.39	6225.32	8773.05	11014.9	13020.3	14832.1	16486.7	18003.7	19407.8	20708.5	21918.6	23048.7	24111	25112.9	26059.1	26955.5	27806.1	28615	29385	30118.7	30819	31487.7	32127	32738.3	33323.2	33883	34419.5	34933.5	35426.3	35898.9	36352.3	36787.4	37204.8	37605	37989.1	38357.8	38711.7	39051.4	39377.6	39691	39991.8	40280.8	40558.2	40824.8
		34	0	0	0	0	0	24.1172	394.206	785.552	1179.51	1574.44	2119.84	2773.74	2937.27	2938.48	2938.48	2938.48	2938.48	2938.48	2938.48	2938.48	2938.48	2938.48	2938.48	2938.48	2938.48	2938.48	2938.48	2938.48	2938.48	2938.48	2938.48	2938.48	2938.48	2938.48	2938.48	2938.48	2938.48	2938.48	2938.48	2938.48	2938.48	2938.48	2938.48	2938.48	2938.48	2938.48	2938.48
		35	0	305.731	1583.05	3623.6	6259.09	9381.21	12920.7	16829.6	21074	25628.2	30473.9	35595.1	40979.5	46618	52500.4	58618.2	64964.5	71529.4	78309	85295.1	92440.6	99556.1	106241	112568	118596	124350	129856	135126	140175	145015	149657	154112	158387	162492	166436	170224	173865	177365	180729	183964	187074	190066	192942	195708	198368	200926	203387
		36	0	78.3842	566.687	1478.32	2748.05	4327.69	6194.45	8333.39	10717.6	13325.1	16061.7	18677.7	21151.9	23501.8	25737.5	27866.7	29899.4	31842.3	33697.4	35470.8	37169.7	38800.4	40367.4	41874.3	43323.7	44718	46060.2	47352.2	48595.7	49793.4	50946.7	52057.7	53127.6	54158	55150.4	56106.2	57026.9	57914.1	58768.9	59592.7	60386.6	61151.7	61888.9	62599.3	63283.5	63942.6	64577.7
		37	0	79.3788	568.992	1475.85	2742.67	4318.59	6173.45	8300.66	10674.4	13276	16093	19121.7	22355.3	25782.5	29387.1	33005.8	36323.4	39476.9	42489.5	45378.8	48154.2	50817.5	53384.5	55848.3	58225.6	60513.9	62717.8	64846.2	66894.3	68873	70780.8	72620.4	74398.2	76110.3	77764.8	79360.6	80899.6	82387.8	83821.9	85207.3	86545.6	87836	89083.2	90287.3	91449.6	92573.5	93657.7
		38	0	297.025	1540.27	3526.04	6091.79	9133.43	12581.8	16386.4	20522.1	24939.6	29022.5	32598.1	35916.4	39016.7	41861.5	44457.6	46910.7	49252.9	51492.1	53624.2	55667.8	57627.2	59494.7	61283.9	63001.4	64661.6	66253.9	67785.8	69259.2	70676.4	72040.3	73359.3	74631.7	75852	77029.3	78162.5	79255.1	80306.7	81321	82298.4	83241.1	84150.3	85026.8	85871	86685.6	87471.1	88227.6
		39	0	0	0	0	0	38.7377	440.571	853.453	1269.05	1686.91	2300.49	3058.62	3831.2	4608.44	5451.14	6498.5	7576.17	8654.16	9577.11	9972.15	10037.5	10041.9	10042	10042	10042	10042	10042	10042	10042	10042	10042	10042	10042	10042	10042	10042	10042	10042	10042	10042	10042	10042	10042	10042	10042	10042	10042
		40	0	49.9712	318.402	795.033	1458.92	2292.17	3255.71	4185.49	5065.53	5901.07	6694.74	7448.98	8174.02	8869.64	9539.16	10185.3	10808.8	11411.1	11993.9	12558.7	13105	13635.1	14149.1	14647.7	15132.6	15603.6	16061.2	16505.9	16938.6	17359.8	17769.5	18168.5	18557	18935.2	19303.4	19662.2	20011.9	20352.5	20684.6	21008.2	21323.7	21631.5	21931.8	22224.4	22509.9	22788.4	23060.1
		41	0	93.338	646.415	1644.94	3027.2	4739.41	6742.92	9017.45	11550.3	14323.8	17178.2	19816.5	22308.9	24685.2	26942.7	29096	31160.9	33136.7	35026.2	36844	38591.4	40265.3	41876.9	43429.8	44921.4	46357.3	47744.1	49079.9	50365.6	51608	52807.8	53963.3	55078.2	56156.4	57196.6	58199.3	59168.6	60105.7	61009.5	61881.9	62726.2	63541.6	64328.2	65088.5	65824.2	66534.5	67219.8
		42	0	317.295	1628.79	3715.73	6403.76	9582.01	13175.4	17090.1	20890.8	24340.4	27502.8	30421.5	33130.6	35656.9	38022.2	40244.7	42338.6	44315.2	46185.3	47959.2	49644.6	51248.6	52777.6	54236.7	55630.7	56963.1	58237.4	59457.4	60626.1	61746.6	62821.7	63853.4	64844.1	65795.7	66710	67588.7	68433.4	69245.8	70027.4	70779.3	71503.1	72199.8	72870.3	73516.2	74138	74736.8	75313.6
		43	0	27.9717	245.754	663.161	1261.79	1989.49	2692.76	3356.87	3985.68	4582.14	5148.68	5688.86	6205.8	6701.29	7178.03	7636.32	8078.38	8504.31	8916.39	9314.42	9700.02	10073.5	10435.4	10786.8	11127.6	11458.7	11780.5	12092.9	12397.2	12693.1	12980.9	13261.3	13534.2	13799.8	14058.9	14311.2	14556.8	14796.5	15030.1	15257.8	15479.7	15696.4	15907.4	16113.2	16314.1	16510.1	16701.1
		44	0	81.8916	586.115	1516	2816.54	4430.24	6332.37	8512.06	10945.9	13555.7	16084.4	18468.5	20725.5	22867.1	24902.7	26838.4	28680.5	30450.7	32143.9	33775.2	35337.5	36841.9	38287	39675.3	41012.9	42297.4	43536.3	44726.1	45875	46978.8	48045.1	49068.9	50058.9	51009.8	51929.2	52812.4	53666.2	54486.9	55280.3	56043.2	56780.4	57489.6	58174.6	58834.3	59470.7	60084.8	60675.8
		45	0	74.509	538.404	1402.53	2609.63	4115.09	5897.4	7948.64	10227.3	12506.6	14647.5	16668.8	18583.2	20400.9	22130.3	23778.6	25351.8	26855	28292.8	29669.1	30987.3	32250.7	33462.3	34625	35741.2	36813.3	37843.4	38833.3	39784.8	40699.8	41579.7	42426.1	43240.2	44023.4	44777	45502.2	46200.2	46872.1	47518.9	48141.4	48740.7	49317.6	49872.8	50407.4	50922.1	51417.6	51894.6
		46	0	195.97	1130.07	2692.42	4771.04	7288.81	10190.7	13436.6	16997.5	20850.9	24979.3	29374.1	34028.5	38928.1	44060.6	49411.7	54929.1	60368	65448	70209.7	74685.8	78902.6	82882.8	86639.7	90188.5	93542.4	96713.4	99712.1	102550	105234	107776	110181	112457	114614	116655	118588	120418	122149	123788	125339	126810	128202	129520	130768	131950	133070	134130
		47	0	314.692	1619.13	3696.82	6374.56	9539.58	13117.6	17058.4	21326.7	25898.1	30759.3	35895.6	41289.5	46831.9	51995.4	56772.7	61270.1	65523.8	69556.4	73389	77037.1	80481.2	83757.3	86903.5	89928.2	92838.3	95636.6	98330.1	100918	103407	105798	108099	110313	112443	114491	116464	118362	120189	121949	123644	125278	126850	128365	129824	131230	132582	133884
		48	0	284.469	1493.77	3441.61	5972.03	8981.99	12402	16187.7	20299.9	24463.5	28271.5	31783.6	35042.9	38081	40916.7	43573.3	46079.9	48466	50721.6	52871.7	54908.7	56845.1	58694.4	60449.8	62128.9	63728.5	65253.2	66715.5	68107.2	69437.6	70713.6	71928.6	73093.8	74206.8	75270.2	76291.3	77265.8	78197.3	79092.4	79945.6	80761.9	81546.8	82295.9	83012.8	83702.1	84359.2	84988.1
		49	0	260.216	1398.25	3248.77	5667.33	8557.73	11642.8	14437.3	16963.5	19260.1	21357.3	23296	25101.5	26783.3	28356	29836.7	31228.1	32539.4	33782.4	34956.2	36069.1	37127.2	38129.2	39083.6	39992.3	40854.3	41678.2	42462.7	43208.4	43922.3	44601.1	45249.1	45868.3	46457.2	47021.6	47559.3	48072.4	48563.2	49030.2	49478	49904.4	50312.1	50701.8	51072.9	51428.7	51767.1	52091.4
		50	0	335.554	1689.59	3830.48	6577.32	9814.41	13465.6	17479.4	21819.1	26459.4	31379.3	36555.6	41968	47504.8	52756.6	57623	62199.5	66520.3	70614.1	74506.3	78208.8	81740.2	85111.9	88335.3	91420.9	94377.4	97213	99937.2	102555	105068	107477	109789	112013	114152	116211	118195	120108	121953	123733	125451	127112	128795	130589	132414	134167	135841	137453
	0.2×	1	0	0	0	0	0	1.11707	310.498	778.103	1234.66	1684.06	2168.48	2980.69	3800.26	4617.68	5435.58	6377.47	6707.7	6707.73	6707.73	6707.73	6707.73	6707.73	6707.73	6707.73	6707.73	6707.73	6707.73	6707.73	6707.73	6707.73	6707.73	6707.73	6707.73	6707.73	6707.73	6707.73	6707.73	6707.73	6707.73	6707.73	6707.73	6707.73	6707.73	6707.73	6707.73	6707.73	6707.73
		2	0	220.658	1239.74	2925.95	5153.37	7836.4	10916.4	14251.3	17231.1	19934.4	22431.6	24754.9	26920.5	28951.3	30853.6	32645.6	34330.5	35922.8	37424.7	38846.5	40194	41468.3	42678.5	43825.9	44913.5	45946.5	46927.7	47860.1	48745.2	49586.6	50386.4	51147.4	51871.4	52560	53214.9	53837.3	54429.7	54993	55529.4	56039.5	56524.8	56986.6	57426	57844.1	58242.1	58620.6	58980.8
		3	0	256.099	1381.47	3214.8	5614.27	8485.25	11763.5	15330.5	18615.8	21581.7	24298.3	26818.5	29185.1	31397.4	33484.6	35442	37291.4	39036.8	40685.3	42253.7	43737.5	45145.5	46485.6	47755.8	48966.9	50117.6	51210.9	52255.6	53247.4	54191	55093.3	55952.2	56770.1	57551.6	58296.6	59005.5	59681.3	60328.4	60943.8	61530	62090.9	62626.3	63135.7	63622.1	64087.4	64531	64953.2
		4	0	286.167	1499.25	3448.24	5976.87	8985.52	12407.3	16195.9	20317.5	24746.5	29467	34465	39726.5	45238.5	50989.3	56963.8	63096	69201.6	75087.3	80694	86027.9	91105.9	95944.4	100558	104963	109172	113193	117039	120719	124242	127616	130849	133949	136921	139773	142510	145138	147661	150084	152412	154649	156801	158870	160860	162773	164611	166377
		5	0	273.248	1453.21	3362.29	5849.14	8813.68	12188.7	15928.3	20001.5	24384.4	29020.9	33419.1	37392.3	41043.3	44390.8	47576.5	50598.2	53488.3	56236.4	58863.9	61368.8	63762	66052.5	68232.7	70322.8	72314.9	74225.1	76048.4	77791.2	79465.1	81058.7	82592.6	84055.5	85456.7	86801.2	88084.7	89319.3	90496.3	91622.7	92707.3	93741.7	94733.7	95686	96594.6	97466.4	98303.2	99101.8
		6	0	309.498	1595.62	3644.35	6286.15	9413.42	12958.1	16873.8	21127	25692.2	30549.3	35682.1	41070.3	46696.7	52555.9	58636.2	64866.3	70843.6	76197.9	81235	86019.1	90585.9	94947.2	99113	103092	106909	110574	114094	117474	120722	123842	126843	129729	132506	135178	137748	140222	142602	144892	147096	149217	151258	153221	155108	156908	158611	160240
		7	0	225.074	1245.26	2928.36	5150.3	7827.15	10900.6	14329	18079.2	21951.9	25391.5	28555	31497.7	34246.7	36824.6	39247.8	41530.1	43683.2	45717.5	47640.4	49458.9	51181.4	52814.9	54364.3	55835.1	57232	58560.2	59823.9	61025.9	62168.7	63255.2	64289.4	65274.2	66211.2	67102.6	67951.3	68760.2	69530.9	70264.3	70962.7	71627.9	72262.2	72866	73440.7	73988.3	74510.5	75008
		8	0	109.44	659.813	1602.6	2886.84	4462.46	6307.62	8420.28	10780.2	13361.1	16152.4	19153.8	22355.4	25741.1	29307.5	33046.8	36954.7	41022.5	45112.6	48998.8	52700.7	56221.7	59567.7	62770.6	65847.3	68806.7	71656.7	74402.2	77049.9	79602.6	82067.2	84445.3	86741.5	88959.3	91100.4	93167.8	95162.5	97085.9	98940.9	100728	102449	104104	105698	107230	108708	110130	111500
		9	0	213.692	1204.07	2846.28	5019.43	7641.07	10654.5	14016.9	17476.6	20541.8	23353.8	25955.7	28371.3	30601.9	32669.2	34611	36448.1	38184.3	39826.7	41382.7	42861	44262.8	45594	46857.5	48058.1	49198.6	50282.3	51312.1	52290	53218.2	54104.2	54946.9	55748.7	56511.1	57235.2	57921	58577.6	59203.1	59797.9	60363.5	60899.2	61410.2	61898.4	62363	62804.7	63222.7	63623
		10	0	256.09	1348.12	3124.08	5452.24	8244.08	11439.1	14995.2	18881.4	23075.2	27558	32317.6	37342.1	42611.6	48048.6	53343.4	58309.9	62972.3	67360.7	71501	75415	79121.2	82634.9	85968.9	89134.5	92141.7	94999.1	97714.7	100296	102751	105086	107306	109416	111423	113330	115143	116867	118508	120070	121558	122974	124324	125610	126836	128003	129115	130174
		11	0	283.876	1493.34	3442.19	5973.21	8985.82	12405.7	15884.7	18947.6	21739.9	24320.1	26719.5	28962.1	31064.1	33042.7	34905.8	36664.5	38328.2	39904.4	41399	42818.1	44169.2	45457	46684.1	47852.7	48967	50032.3	51049.7	52021.1	52948.8	53836.7	54685.7	55496.9	56272.7	57016.4	57727.8	58407.4	59059.6	59683.3	60280.1	60852.9	61400.5	61925.6	62428.3	62909.1	63370.9	63812.1
		12	0	44.7365	296.494	746.359	1377.22	2172.75	3120.54	4210.7	5434.14	6786.11	8257.52	9839.54	11528.8	13321.2	15209	17156.3	19053.9	20872.2	22626	24320.5	25959.7	27546.6	29083.9	30574.8	32020.8	33424.8	34788.2	36112.7	37400.5	38652.4	39870.2	41055.3	42208.4	43331.2	44424.2	45488.8	46525.7	47535.8	48520.2	49479.2	50414	51325.1	52213.4	53079.4	53923.8	54747.2	55550.1
		13	0	268.235	1421.81	3291.97	5733.87	8651.45	11979.9	15674.6	19701.6	24034.4	28654.9	33548.8	38705.3	44119.2	49776.6	55670.3	61794.5	68130.8	74642.2	81191.9	87454.6	93342.9	98918.5	104211	109243	114020	118526	122833	126952	130917	134708	138341	141826	145148	148339	151383	154299	157088	159748	162300	164730	167058	169281	171401	173434	175367	177221
		14	0	35.65	251.328	642.505	1195.14	1895.5	2733.38	3700.19	4786.95	5986.41	7293.19	8702.72	10211	11814.7	13508.3	15289.8	17145.9	19024.7	20859.9	22634.3	24351.1	26013.6	27623.6	29183.6	30695.9	32162.8	33586	34967.4	36308.1	37609.2	38873.2	40101.3	41296.3	42458.3	43588.9	44689.5	45760.1	46802.6	47816.9	48804.1	49765.4	50700.6	51611.3	52497.9	53360.6	54200.8	55018.6
		15	0	188.042	1081.31	2578.73	4575.43	6998.62	9797.22	12934	16377.5	19975.9	23310.1	26369.6	29183.3	31790.2	34231.3	36509.4	38644.7	40652.7	42534.3	44310.1	45978.6	47547.4	49031.3	50427.3	51743.3	52988.8	54163	55271.2	56320.1	57311.3	58246.4	59130	59967.3	60757.8	61504.2	62210.2	62879.6	63511.4	64108	64672.8	65207.9	65713.5	66191	66642.3	67070.2	67474.9	67857
		16	0	292.611	1519.69	3489.7	6038.86	8489.95	10616.1	12529.5	14270.9	15866.4	17332.2	18690.9	19958.1	21145.5	22259.5	23308.2	24299.2	25238.2	26129.4	26975.8	27781.2	28548.9	29281.6	29981.1	30649.6	31289.3	31901.8	32488.5	33050.6	33589.3	34106	34601.8	35077.9	35534.9	35973.7	36395	36799.5	37188.1	37561.6	37920.8	38266.1	38597.7	38916.2	39221.4	39512.7	39789.6	40054.7
		17	0	289.248	1495.56	3433.62	5950.43	8945.08	12349.9	16118.5	20220.4	24633.4	29338	34263.9	38990.8	43358.2	47438	51265.3	54870.4	58274.7	61497	64551.5	67451.6	70208	72829.8	75325.2	77703.4	79970.7	82134.1	84196.7	86164.5	88042.9	89838.9	91556.1	93198.5	94770.7	96275.3	97715.7	99094.7	100415	101679	102889	104048	105157	106219	107236	108210	109143	110038
		18	0	30.3654	226.176	586.871	1098.93	1750.7	2532.16	3435.23	4451.36	5526.37	6561.15	7550.38	8498.07	9407.41	10281.2	11121.8	11930.6	12710.2	13462.8	14189.8	14892.6	15572.4	16230.4	16867.7	17485.2	18083.7	18664.2	19227.3	19773.8	20304.2	20819.2	21319.4	21805.2	22277.1	22735.7	23181.4	23614.5	24035.5	24444.8	24842.7	25229.6	25605.8	25971.6	26327.3	26673.3	27009.8	27337.1
		19	0	307.346	1577.94	3606.84	6228.4	9334.38	12853.1	16737.4	20916.9	24977.6	28695.2	32125.5	35308.9	38273.2	41035.5	43629.2	46075.1	48387.9	50577.4	52653.6	54626.2	56503.7	58293.3	60001.6	61633.7	63194.6	64688	66116.6	67484.3	68794.2	70049.3	71252.7	72407	73514.4	74577.4	75597.7	76577.3	77517.9	78421	79288.4	80121.6	80922	81691	82430	83140	83822.5	84478.2
		20	0	0	0	0	0	23.3298	403.068	803.634	1167.9	1240.46	1241	1241	1241	1241	1241	1241	1241	1241	1241	1241	1241	1241	1241	1241	1241	1241	1241	1241	1241	1241	1241	1241	1241	1241	1241	1241	1241	1241	1241	1241	1241	1241	1241	1241	1241	1241	1241
		21	0	281.304	1487.83	3434.9	5965.96	8977.52	12399.8	16186.3	20306.6	24713.5	29035.8	32929.7	36539.8	39911.6	43072.1	46045.5	48850.8	51502.9	54015.3	56400.2	58666.3	60821.3	62873.1	64828.6	66693.2	68473.3	70174.4	71800.1	73354.8	74842.9	76267.4	77631.2	78938	80189.3	81389.2	82538.1	83640.5	84696.4	85709.5	86680.8	87612.4	88506.4	89363	90186.2	90974.3	91731.9	92457.5
		22	0	44.9693	295.532	742.854	1369.45	2159.13	3098.53	4175.38	5383.38	6715.64	8165.51	9727.99	11397.8	13171.5	15045.7	17006.4	18974.6	20848	22648.3	24388	26069.8	27700	29279	30810.2	32297	33739.4	35141.3	36503.7	37827.5	39115.8	40368.7	41587.7	42775	43930.1	45055.2	46151.1	47217.9	48257.8	49270.8	50257.7	51220.2	52157.7	53071.8	53963.4	54832	55679.4	56505.8
		23	0	308.167	1589.14	3633.36	6272.4	9397.6	12938.8	16847.8	21090.6	25642.3	30485.1	35575.7	40626.9	45289.9	49640	53684.2	57499.4	61133.4	64602.5	67910	71069.2	74086.1	76970.3	79731.2	82377.7	84908	87326.8	89643.6	91861.6	93987.4	96025.7	97978.3	99848.6	101643	103364	105014	106600	108122	109580	110979	112322	113609	114845	116031	117172	118266	119316
		24	0	284.057	1493.7	3442.81	5976.49	8992.65	12423.4	16222.1	20355.3	24799	29535.6	34553.1	39833.4	45333.7	50793.5	55630	60140.1	64396.4	68430.7	72262.1	75908.1	79382.7	82697.8	85864.1	88890.8	91786.4	94558.4	97213.8	99759	102199	104538	106781	108932	110997	112978	114879	116704	118457	120140	121757	123310	124802	126237	127615	128939	130213	131437
		25	0	87.1607	616.601	1580.34	2925.01	4594.73	6555.81	8795.09	11296.7	14038.9	17005.2	20185.4	23570.7	27160	30943.3	34910.2	38987	42913.9	46650.7	50224.8	53649.3	56902.5	60023.5	63036.9	65945.9	68752	71458.2	74073.6	76597.3	79032.2	81382.7	83652.1	85846.5	87962.8	90004.4	91976	93880.7	95719.4	97493	99205.1	100857	102453	103995	105483	106918	108303	109640
		26	0	72.2872	523.502	1368.5	2548.89	4019.56	5762.87	7762.55	9993.11	12441.7	15070.7	17595.8	19981.6	22246.9	24402.1	26454.2	28405.7	30259.5	32033.7	33729.7	35360.2	36922.7	38423.5	39862.6	41242.6	42575.4	43851.6	45084.5	46267.4	47406.7	48505.5	49560.1	50580.1	51557.5	52500.6	53408.2	54280.2	55123.7	55933.5	56713	57467.5	58191.4	58890.2	59563.3	60209.6	60834.8	61435.5
		27	0	298.744	1547.79	3548.99	6139.93	9214.59	12704.8	16565	20761.8	25271.8	30075	35158.2	40508.4	46113.9	51961.2	58041.5	64346.5	70869.4	77580.9	84371.1	90788.3	96633.4	102166	107432	112465	117278	121887	126305	130542	134608	138512	142257	145793	149080	152246	155308	158255	161091	163819	166462	169006	171460	173824	176100	178302	180427	182473
		28	0	194.469	1105.7	2628.59	4656.57	7115.67	9953.77	13132.9	16615.5	20101.3	23161.5	25974.6	28580.2	30990	33186.5	35233.6	37183	39024.1	40765.9	42429	44002.3	45490.2	46905.3	48249	49520.5	50724	51875	52963.5	53993.9	54973.8	55911.9	56801	57641.5	58439.2	59197.9	59922.7	60608.3	61258.8	61876	62462.2	63022	63556.2	64061.3	64541.4	64996.8	65429.4	65841.2
		29	0	193.578	1091.7	2591.27	4588.28	7010.12	9805.51	12847	15643.3	18172.8	20503.4	22663.6	24674.6	26551.7	28307.1	29950.2	31487.1	32927.5	34279.5	35550.8	36748.1	37877.9	38943.7	39948.2	40894.6	41787.9	42629.5	43424	44175.1	44884.2	45555.2	46188.7	46787	47352.1	47885.3	48389.8	48866.3	49317.4	49743.5	50146.6	50527.2	50887.1	51226.8	51548	51851.8	52138.7	52410.3
		30	0	45.7235	296.832	743.884	1369.68	2157.59	3092.81	4163.61	5362.39	6681.45	8114.78	9656.59	11302	13047.8	14891.2	16827.9	18855.1	20967.5	23140.8	25265	27268.3	29189.7	31044.2	32839.7	34581.5	36273.1	37917.3	39516.6	41072.9	42588.2	44064	45502.3	46903.9	48270	49600.4	50894.8	52154.6	53383.5	54583.4	55755.4	56899	58014.5	59102.1	60162.6	61197	62205.9	63190.3
		31	0	302.367	1564.96	3586.31	6200.91	9300.99	12815.2	16696.1	20904	25203	29172.8	32833.3	36231.1	39399.7	42366.2	45152.8	47777.8	50256.7	52602.6	54826.2	56936.4	58942.1	60851.5	62671.2	64407	66064.4	67648.1	69162.5	70611.1	71997.6	73325.1	74596.9	75814.9	76982.4	78101.8	79175.3	80205.2	81193.3	82141.6	83051.8	83925.4	84764.2	85569.5	86343.1	87085.7	87798.9	88484
		32	0	53.1051	329.965	818.04	1496.54	2346.82	3356.13	4512.7	5807.4	7231.11	8776.96	10438.9	12212	14091.6	16074.3	18155.9	20321.4	22496.4	24594	26617.8	28573.6	30464.5	32294.7	34072.7	35801.3	37482.3	39118.2	40710.4	42260.3	43769.9	45240.3	46672.9	48068.6	49429.1	50755	52047.2	53306.5	54533.7	55729.9	56896.5	58034.4	59144	60226.4	61282.4	62312.6	63318.3	64299.9
		33	0	309.322	1588.61	3623.39	6225.6	8778.7	11026.7	13037.5	14854.5	16513.6	18035.1	19443.6	20748.7	21963.6	23098	24163.8	25166.7	26114.5	27012.6	27865.2	28675.9	29447.9	30183.9	30885.8	31556.1	32196.7	32809.6	33396.2	33957.7	34496	35011.5	35505.7	35979.5	36434	36869.6	37287.6	37688.6	38073.6	38443.1	38797.9	39138.6	39465.6	39779.7	40081.3	40370.9	40649.1	40916.3
		34	0	0	0	0	0	24.1172	394.206	785.552	1179.51	1574.44	2119.84	2773.74	2937.27	2938.48	2938.48	2938.48	2938.48	2938.48	2938.48	2938.48	2938.48	2938.48	2938.48	2938.48	2938.48	2938.48	2938.48	2938.48	2938.48	2938.48	2938.48	2938.48	2938.48	2938.48	2938.48	2938.48	2938.48	2938.48	2938.48	2938.48	2938.48	2938.48	2938.48	2938.48	2938.48	2938.48	2938.48
		35	0	301.647	1573.75	3610.07	6242.16	9360.53	12895.2	16799.6	21040.1	25592.2	30436	35557.2	40943.5	46583	52468.7	58592.8	64945.5	71520.6	78311.3	85309.4	92462.5	99585.2	106275	112608	118639	124403	129913	135186	140241	145084	149729	154188	158467	162576	166521	170309	173950	177450	180815	184051	187164	190154	193026	195786	198445	201005	203469
		36	0	78.3842	566.687	1478.32	2748.05	4327.69	6194.45	8333.39	10717.6	13325.1	16061.7	18677.7	21151.9	23501.8	25737.5	27866.7	29899.4	31842.3	33697.4	35471	37170	38800.4	40367.2	41874.3	43324	44718.7	46060.9	47353	48597.4	49795.6	50949.6	52061	53131.6	54162.7	55155.4	56111.5	57032.8	57920.3	58775.4	59599.2	60392.8	61157.4	61894.1	62603.8	63287.7	63946.7	64581.7
		37	0	79.3788	568.992	1475.85	2742.67	4318.59	6173.45	8300.66	10674.4	13276	16093	19121.7	22355.3	25782.5	29387.1	33005.8	36323.4	39476.9	42489.5	45378.8	48154.1	50817.5	53384.5	55848.2	58225.6	60513.8	62717.8	64846.1	66894.2	68873	70780.8	72620.4	74398.2	76110.3	77764.7	79360.5	80899.6	82387.7	83821.8	85207.3	86545.5	87835.9	89083.2	90287.2	91449.5	92573.4	93657.6
		38	0	297.025	1540.27	3526.04	6091.79	9133.43	12581.8	16386.4	20522.1	24939.6	29022.5	32597.7	35912.4	38998.4	41782.7	44369.6	46841.1	49186.4	51421.4	53569.1	55615.4	57569.9	59444.3	61245.1	62966.5	64621	66210.9	67741.8	69219.3	70644.5	72015	73331.2	74599.2	75821.6	76998.1	78131.9	79226	80284.1	81301.8	82282.1	83226.2	84137	85014.9	85862	86676.8	87463.2	88219.6
		39	0	0	0	0	0	38.7377	440.571	853.453	1269.05	1686.91	2300.49	3058.62	3831.2	4608.44	5451.14	6498.5	7576.17	8654.29	9576.93	9971.85	10037.1	10041.5	10041.6	10041.6	10041.6	10041.6	10041.6	10041.6	10041.6	10041.6	10041.6	10041.6	10041.6	10041.6	10041.6	10041.6	10041.6	10041.6	10041.6	10041.6	10041.6	10041.6	10041.6	10041.6	10041.6	10041.6	10041.6
		40	0	49.9712	318.402	795.033	1458.92	2292.17	3255.71	4185.49	5065.53	5901.2	6695.25	7450.17	8175.08	8870.76	9539.67	10184.2	10807.3	11409.9	11993.1	12556.9	13102.8	13632.1	14145.9	14644.7	15128.9	15600	16057.5	16501.8	16934.1	17354.7	17764.3	18162.8	18551.1	18929.1	19297.4	19656	20005.5	20346.2	20678.2	21001.9	21317.7	21625.5	21925.5	22218.2	22503.6	22781.9	23053.5
		41	0	93.338	646.415	1644.94	3027.2	4739.41	6742.92	9017.45	11550.3	14323.8	17178.2	19816.5	22308.9	24685.2	26942.7	29096	31160.9	33136.7	35026.2	36844	38591.4	40265.3	41876.9	43429.8	44921.4	46357.3	47744.1	49079.9	50365.6	51608	52807.8	53963.3	55078.2	56156.4	57196.6	58199.2	59168.6	60105.7	61009.5	61881.9	62726.1	63541.6	64328.2	65088.5	65824.2	66534.4	67219.8
		42	0	317.295	1628.79	3715.72	6403.74	9581.97	13175.4	17090.1	20890.8	24340.2	27501.6	30419.5	33127.6	35653	38017.4	40238.9	42332	44307.7	46177.6	47950.8	49635.5	51239	52767.3	54225.7	55618.6	56950.1	58224	59443.2	60611.3	61731.3	62805.7	63837.1	64827.4	65778.6	66692.3	67570.2	68414.3	69226.1	70006.9	70758.3	71481.3	72177.3	72847.1	73492.1	74113	74711	75286.9
		43	0	27.9717	245.754	663.161	1261.79	1989.49	2692.76	3356.86	3985.66	4581.93	5148.49	5688.54	6205.89	6701.66	7178.22	7636.52	8078.7	8504.78	8917.09	9315.12	9700.75	10074.2	10436.2	10787.5	11128.2	11459.5	11781.2	12093.8	12398.1	12693.8	12982	13262.4	13535.1	13800.9	14059.9	14312	14557.8	14797.6	15031	15258.5	15480.7	15697.1	15908.1	16113.9	16314.8	16510.6	16701.5
		44	0	81.8916	586.115	1516	2816.54	4430.24	6332.37	8512.06	10945.9	13555.7	16084.4	18468.5	20725.5	22867.1	24902.6	26837.2	28679.5	30449.3	32142	33772.8	35335	36839.3	38284.6	39672.8	41009.9	42294.2	43533.4	44723	45872.2	46976	48042.3	49066.4	50056.4	51007.3	51926.9	52810.2	53664.3	54484.9	55278.4	56041.2	56778.6	57487.7	58172.8	58832.5	59469.3	60083.1	60674.5
		45	0	74.509	538.387	1400.91	2603.1	4108.29	5893.19	7942.22	10217.9	12503.1	14648.9	16674.7	18593.3	20412.1	22138.1	23785.2	25360.1	26866.1	28307.5	29688.3	31012.2	32281.3	33498.1	34666.5	35788.8	36866.2	37902.2	38898	39854.8	40775.7	41660.9	42512.2	43331.4	44119.1	44877.8	45606.9	46309.2	46984.4	47634.5	48259.9	48862	49441.4	49999.3	50536	51052.8	51549.9	52028.8
		46	0	195.97	1130.07	2692.42	4771.04	7288.81	10190.7	13436.6	16997.5	20850.9	24979.3	29374.1	34028.5	38928.1	44060.6	49411.7	54929.1	60367.8	65447.7	70209.1	74685.3	78902.2	82881.8	86638.5	90187	93541	96711.7	99710.5	102548	105232	107773	110179	112455	114611	116651	118580	120408	122138	123777	125328	126799	128191	129509	130757	131939	133059	134120
		47	0	314.692	1619.13	3696.82	6374.56	9539.58	13117.6	17058.4	21326.7	25898.1	30759.3	35895.6	41289.5	46831.9	51995.4	56772.7	61270	65523.6	69556.3	73388.8	77036.9	80481.5	83758	86904.4	89927.8	92837.4	95633.7	98322.5	100910	103396	105786	108083	110293	112421	114468	116439	118336	120163	121924	123619	125252	126826	128342	129802	131208	132562	133864
		48	0	284.469	1493.77	3441.61	5972.03	8981.99	12402	16187.6	20299.4	24462.5	28270	31781.8	35041.4	38079.3	40916.8	43574.4	46081.4	48465.1	50718	52865.8	54899.1	56835	58679.9	60433.6	62112.8	63710.3	65234.1	66695.9	68086.8	69417.6	70691.7	71906.4	73072.4	74184.7	75247.6	76269.3	77243.3	78175.2	79071.3	79925.3	80742.7	81527.7	82276.3	82993.4	83682	84339	84968.5
		49	0	260.216	1398.25	3248.77	5667.33	8557.67	11642.6	14436.9	16962.6	19258	21354.7	23293.7	25099.5	26781.5	28354.1	29834.9	31226.6	32537.6	33780.4	34955.1	36067	37125.3	38127.8	39081.3	39990.1	40852	41675.3	42459.7	43205.2	43918.9	44597.7	45245.6	45864.9	46453.8	47018.1	47555.9	48068.8	48559.8	49026.9	49474.7	49901.5	50308.8	50698.6	51069.4	51425.1	51763.8	52087.7
		50	0	335.554	1689.59	3830.5	6577.33	9814.4	13465.6	17479.4	21819.1	26459.4	31379.3	36555.6	41968.1	47504.9	52756.8	57623.4	62202.4	66525.4	70618.1	74511.6	78214.3	81745.6	85118	88341.6	91427.3	94384.3	97219	99939.6	102557	105068	107476	109788	112011	114150	116208	118190	120102	121947	123725	125441	127102	128754	130503	132279	133982	135610	137178
	0.5×	1	0	0	0	0	0	1.11707	310.498	778.103	1234.66	1684.06	2168.48	2980.69	3800.26	4617.68	5435.58	6377.5	6707.75	6707.78	6707.78	6707.78	6707.78	6707.78	6707.78	6707.78	6707.78	6707.78	6707.78	6707.78	6707.78	6707.78	6707.78	6707.78	6707.78	6707.78	6707.78	6707.78	6707.78	6707.78	6707.78	6707.78	6707.78	6707.78	6707.78	6707.78	6707.78	6707.78	6707.78
		2	0	220.658	1239.73	2925.9	5153.31	7836.34	10916.3	14251.7	17230.8	19935.4	22433.2	24756	26923.8	28956.9	30862.1	32654.1	34340.7	35932.1	37434.3	38857.2	40203.4	41477.8	42687.8	43835.4	44923.1	45956.6	46938.3	47870.8	48756.1	49597.8	50397.9	51159.2	51883.7	52572.3	53227.4	53850.4	54442.9	55006.8	55543.2	56053.3	56538.8	57000.8	57440.7	57859	58257.4	58636.5	58997.3
		3	0	256.099	1381.47	3214.8	5614.27	8485.25	11763.5	15330.5	18615.7	21581.6	24296.4	26817.4	29184.7	31396.3	33483	35442.8	37292.4	39040.5	40690	42258.7	43743.7	45151.4	46493.6	47763.6	48973.9	50125.3	51219.2	52262.6	53256.1	54200.9	55103.6	55963.4	56780.7	57560	58305.6	59014.2	59689.8	60336.4	60951.9	61538	62097.5	62633	63142.1	63627.4	64091.3	64535	64957.2
		4	0	286.167	1499.25	3448.24	5976.87	8985.52	12407.3	16195.9	20317.5	24746.5	29467	34465	39726.5	45238.5	50989.3	56963.9	63096.4	69202.3	75089.9	80697.6	86032.3	91111	95950.2	100565	104969	109176	113195	117040	120718	124239	127611	130843	133941	136905	139751	142487	145113	147634	150055	152377	154611	156757	158819	160801	162696	164526	166284
		5	0	273.248	1453.21	3362.29	5849.14	8813.68	12188.7	15928.3	20001.5	24384.4	29020.9	33419.2	37389.8	41014.2	44365.1	47561.2	50587.7	53486.2	56235.1	58870.5	61374.1	63773	66057.6	68247.1	70335.9	72333.5	74235.7	76067.4	77808.1	79480.7	81077.2	82605.8	84075.5	85475.6	86822.2	88106.6	89339.9	90519.5	91644.8	92727.5	93760.7	94749.4	95701.4	96610	97478.5	98316	99114.5
		6	0	309.498	1595.62	3644.35	6286.15	9413.42	12958.1	16873.8	21127	25692.2	30549.3	35682.1	41070.3	46696.7	52556.1	58633	64854.7	70822.7	76168.7	81198	85974.6	90529.2	94880.1	99041.5	103026	106844	110505	114019	117393	120634	123748	126743	129623	132394	135061	137627	140097	142473	144760	146962	149081	151122	153087	154980	156803	158560	160253
		7	0	225.074	1245.26	2928.36	5150.16	7826.14	10898.7	14326.7	18076.3	21947.6	25385.6	28547.5	31488.8	34236.5	36812.8	39234.7	41515.8	43668.3	45701.3	47623.1	49440.9	51162.5	52795.2	54343.9	55813.6	57209.7	58537.2	59800.1	61001.5	62143.9	63230.3	64263.7	65247.5	66184.3	67076	67924.7	68732.7	69502.5	70236.1	70935	71600.1	72233.4	72836.7	73411.9	73959.7	74481.3	74977.9
		8	0	109.44	659.813	1602.6	2886.84	4462.46	6307.62	8420.28	10780.2	13361.1	16152.4	19153.8	22355.4	25741.1	29307.5	33046.8	36954.7	41022.5	45112.6	48998.8	52700.7	56221.6	59567.8	62772.1	65848.7	68807.4	71656.4	74403.3	77050.8	79604.3	82068.9	84448.1	86746.2	88964.9	91107.3	93175.1	95170.9	97095.6	98950.8	100738	102458	104112	105706	107242	108720	110142	111512
		9	0	213.692	1204.07	2846.28	5019.43	7641.08	10654.7	14017	17476.3	20541.6	23354.2	25956.8	28372.8	30615.6	32683.2	34625.2	36460.1	38198.1	39843.4	41402.1	42877.8	44274.9	45603.6	46867.1	48068.2	49210	50294.5	51324.9	52304.8	53235.2	54116.8	54957.5	55759.2	56522.5	57247.6	57937.3	58590.9	59213.4	59808.1	60374.1	60912.4	61423.2	61908.8	62373.6	62815.9	63235.9	63633.5
		10	0	256.09	1348.12	3124.08	5452.24	8244.08	11439.1	14995.2	18881.4	23075.2	27558	32317.6	37340.6	42606.2	48037.5	53327	58287.9	62944.7	67327.6	71463.4	75374.2	79077	82587.9	85919.1	89081.8	92086.3	94940.9	97654.2	100233	102686	105018	107236	109345	111349	113255	115066	116790	118430	119991	121477	122893	124242	125527	126751	127917	129028	130087
		11	0	283.876	1493.34	3442.19	5973.21	8985.81	12405.3	15884	18945	21735.9	24316.5	26717.2	28957.1	31058.4	33033	34895.3	36652.4	38314.9	39890.2	41384.7	42804.3	44155	45441.8	46668.6	47838.5	48953.2	50016.5	51033.9	52005.4	52932.8	53820.9	54670.6	55482.3	56258.2	57002.2	57713.5	58394.5	59047	59671.4	60269.1	60841.7	61388.7	61914.1	62417	62898.2	63359.8	63801.2
		12	0	44.7365	296.494	746.359	1377.22	2172.75	3120.54	4210.7	5434.14	6786.11	8257.52	9839.54	11528.8	13321.2	15209	17155.9	19052.9	20870.6	22624	24318.1	25956.7	27543.5	29080.6	30570.8	32016.8	33420.1	34783.3	36107.6	37394.8	38646.6	39864.1	41048.9	42201.8	43324.3	44417.1	45481.4	46518	47527.9	48512	49470.9	50405.5	51316.4	52204.5	53070.3	53914.5	54737.6	55540.4
		13	0	268.235	1421.81	3291.97	5733.87	8651.45	11979.9	15674.6	19701.6	24034.4	28654.9	33548.8	38705.3	44119.2	49776.6	55670.3	61794.5	68130.8	74642.2	81202	87474.8	93372.5	98956.9	104258	109299	114096	118666	123020	127165	131073	134817	138400	141854	145162	148329	151371	154274	157062	159727	162275	164717	167044	169276	171406	173442	175388	177243
		14	0	35.65	251.328	642.505	1195.14	1895.5	2733.38	3700.19	4786.95	5986.41	7293.19	8702.72	10211	11814.7	13508.3	15289.8	17145.9	19024.7	20859.9	22634.2	24349.5	26009.6	27617.2	29174.9	30685	32149.5	33570.6	34949	36287	37585.8	38847.9	40075.5	41269	42430.6	43560.9	44660.7	45731.4	46772.8	47786.6	48773.2	49733.1	50667.7	51577.1	52462.4	53324.4	54163.1	54979.8
		15	0	188.042	1081.31	2578.73	4575.43	6998.62	9797.22	12933.9	16377.4	19976.3	23311	26363.2	29172.6	31782	34225.2	36503.5	38641.7	40649	42531.3	44307.2	45975.5	47545.8	49030.1	50426.3	51742.7	52988.3	54163.6	55272.3	56321.4	57313.1	58248.1	59132.2	59970.3	60761	61507.9	62214.3	62883.7	63516	64113.1	64678	65213.3	65718.9	66196.6	66648.4	67076.1	67481	67863.3
		16	0	292.611	1519.69	3489.7	6038.86	8489.85	10616.2	12530.2	14271.6	15867.3	17332.9	18691.6	19958.8	21146.2	22260.3	23308.9	24299.8	25238.7	26129.8	26976.1	27781.5	28549.1	29281.6	29981.1	30649.7	31289.4	31901.9	32488.6	33050.7	33589.4	34106	34602	35078.2	35535.3	35974.2	36395.4	36799.8	37188.5	37562	37921.4	38266.8	38598.5	38917.3	39223.3	39516.2	39795.2	40061.5
		17	0	289.248	1495.56	3433.62	5950.43	8945.08	12349.9	16118.5	20220.4	24633.4	29338	34263.9	38990.8	43358.2	47437.9	51265.3	54870.4	58274.8	61497.1	64551.6	67451.5	70207.7	72829.3	75324.1	77701.8	79968.7	82132.1	84194.7	86162.6	88041.4	89837.7	91555.1	93197.6	94769.9	96274.4	97714.6	99093.5	100414	101678	102888	104046	105155	106217	107235	108209	109142	110037
		18	0	30.3654	226.176	586.871	1098.93	1750.7	2532.16	3435.23	4451.36	5526.37	6561.14	7550.38	8498.07	9407.41	10281.2	11121.7	11930.4	12710.1	13462.7	14189.8	14892.6	15572.4	16230.4	16867.7	17485.1	18083.7	18664.1	19227.2	19773.7	20304.1	20819.1	21319.2	21805	22277	22735.5	23181.2	23614.4	24035.4	24444.7	24842.6	25229.5	25605.8	25971.6	26327.4	26673.4	27009.8	27337.1
		19	0	307.346	1577.94	3606.84	6228.4	9334.38	12853.1	16737.3	20916.8	24977.7	28695.4	32125.6	35309	38265	41023	43616.7	46063.7	48378.2	50570.6	52650.3	54626.6	56507.1	58299.3	60009.7	61643.4	63204.9	64698.7	66128.2	67496.7	68807.5	70063.7	71268	72423.1	73531.2	74594.8	75615.9	76595.9	77537.1	78440.5	79308.2	80141.4	80941.9	81710.8	82449.6	83159.5	83841.5	84497.1
		20	0	0	0	0	0	23.3298	403.068	803.635	1167.89	1240.45	1240.99	1240.99	1240.99	1240.99	1240.99	1240.99	1240.99	1240.99	1240.99	1240.99	1240.99	1240.99	1240.99	1240.99	1240.99	1240.99	1240.99	1240.99	1240.99	1240.99	1240.99	1240.99	1240.99	1240.99	1240.99	1240.99	1240.99	1240.99	1240.99	1240.99	1240.99	1240.99	1240.99	1240.99	1240.99	1240.99	1240.99
		21	0	281.304	1487.83	3434.9	5965.96	8977.52	12399.8	16186.3	20306.3	24714	29039.6	32936.1	36549.8	39922.8	43087	46062.1	48869.7	51523.3	54037.5	56424	58691.5	60849.1	62901.9	64859.1	66724.9	68507	70208.4	71835.8	73391.4	74880.7	76305.8	77671.2	78978.2	80230.8	81430.9	82580.8	83683.6	84739.6	85753.8	86724.8	87657.2	88550.9	89407.6	90230.7	91017.9	91774.7	92497.8
		22	0	44.9693	295.532	742.854	1369.45	2159.13	3098.53	4175.38	5383.38	6715.64	8165.51	9727.99	11397.8	13171.5	15045.7	17006.4	18974.6	20848	22648.3	24388	26069.8	27700	29279	30810.2	32297	33739.4	35141.3	36503.7	37827.5	39115.9	40368.7	41587.8	42775	43930.1	45055.3	46151.1	47218	48257.9	49270.9	50257.8	51220.3	52157.8	53071.9	53963.4	54832.1	55679.5	56505.8
		23	0	308.167	1589.14	3633.36	6272.4	9397.6	12938.8	16847.8	21090.6	25641.5	30477.3	35561.1	40605.5	45262.2	49605.6	53637.7	57451.9	61083.2	64550.3	67854.7	71008.3	74018	76896	79654.2	82291.9	84814.4	87229.8	89544.3	91763.8	93891.4	95928.1	97879.6	99749.3	101541	103261	104911	106493	108010	109465	110862	112203	113490	114725	115911	117048	118139	119188
		24	0	284.057	1493.7	3442.81	5976.49	8992.65	12423.4	16222.1	20355.3	24799	29535.6	34553.1	39833.3	45333.3	50788.5	55622.9	60130	64383.5	68415.3	72244.6	75888.8	79361	82674.5	85839.8	88865.2	91759.2	94529.3	97182	99725.3	102163	104500	106740	108890	110953	112933	114833	116656	118408	120091	121707	123260	124752	126185	127563	128887	130160	131384
		25	0	87.1607	616.601	1580.34	2925.01	4594.73	6555.81	8795.09	11296.7	14038.9	17005.2	20185.4	23570.7	27160	30943.3	34910.2	38987.1	42913.9	46650.7	50225	53652	56939.4	60055.7	63057.6	65960.5	68758.6	71460.9	74069.5	76592.4	79024.9	81373.5	83640.1	85831.3	87948.6	89989.8	91960.7	93864.6	95704.7	97478	99190.5	100843	102438	103980	105468	106904	108290	109628
		26	0	72.2872	523.502	1368.5	2548.89	4019.56	5762.87	7762.55	9993.11	12441.7	15070.7	17595.8	19981.6	22246.9	24401.9	26454.3	28407.3	30260.7	32035.2	33731.6	35362.9	36924.8	38427.1	39865.4	41246.8	42578.3	43854.8	45088.4	46270.9	47412.4	48509.6	49564.7	50584.6	51561.8	52506.1	53412.6	54284.5	55128.5	55938.1	56719.2	57472.6	58196.2	58896	59568.2	60214.4	60840.2	61440.4
		27	0	298.744	1547.79	3548.99	6139.93	9214.59	12704.8	16565	20761.8	25271.8	30075	35158.2	40508.4	46113.9	51961.2	58041.5	64346.5	70869.4	77580.9	84371.2	90788.4	96633.3	102166	107433	112464	117273	121822	126034	130066	133930	137667	141262	144720	148040	151251	154348	157327	160195	162963	165639	168215	170700	173086	175395	177624	179770	181832
		28	0	194.469	1105.7	2628.59	4656.57	7115.67	9953.77	13132.9	16615.4	20100.6	23160.7	25971.8	28576.9	30975.6	33163	35212.1	37169.6	39013.2	40757.2	42426.5	43997.7	45483.9	46906	48245	49513.6	50720.6	51873.9	52960.4	53991	54971.8	55909.8	56795.8	57636.3	58433.5	59193.6	59918.9	60603.5	61253.9	61871.8	62459.7	63021.7	63552.8	64056.9	64536.5	64991.9	65425.2	65837.9
		29	0	193.578	1091.7	2591.27	4588.28	7010.12	9805.51	12847.1	15648.3	18176.5	20505.4	22665.5	24674.9	26550.5	28304.3	29945.8	31482.6	32923	34274.8	35545.6	36743.6	37873.6	38938.8	39943.1	40890.2	41782.9	42624.5	43420	44171.1	44880.7	45551.8	46185	46783.7	47348.8	47882.6	48387.1	48864	49314.8	49741	50143.9	50524.8	50884.4	51224.7	51546	51850.1	52137.3	52409.1
		30	0	45.7701	296.696	741.987	1365.29	2151.76	3086.35	4160.16	5361.54	6682.96	8117.78	9659.98	11305	13049.7	14890.7	16824.8	18849.8	20960.9	23132.4	25254.3	27255.4	29174.6	31026.8	32820.3	34553.1	36223.2	37846.8	39427.5	40967.6	42467.7	43929.6	45356.1	46747	48102.1	49425.7	50716.3	51974.6	53203.4	54401	55570.9	56712.1	57825.3	58912.5	59972.1	61007.3	62016.4	63001.8
		31	0	302.366	1565.89	3588.39	6204.02	9305	12820.1	16701.3	20908.3	25204.4	29170.1	32826.9	36221.3	39386.6	42350.1	45133.8	47756.1	50231.8	52575.1	54796.5	56904.8	58908.4	60815.9	62633.5	64367.5	66023.1	67604.9	69117.1	70563.8	71948.6	73274.3	74544.2	75760.8	76927.1	78045.6	79118.4	80147.6	81134.9	82082.2	82991.9	83865.5	84704.2	85509.4	86282.6	87025.2	87738.8	88424.2
		32	0	53.1051	329.965	818.04	1496.54	2346.82	3356.13	4512.7	5807.4	7231.11	8776.96	10438.9	12212	14091.6	16074	18155	20319.8	22494.2	24591.6	26615.2	28570.5	30460.6	32291.3	34070.3	35800.3	37483	39120.3	40713.2	42264.2	43774.1	45245.2	46678.3	48074.6	49435.1	50760.8	52052.9	53312.1	54539.4	55735.9	56902.3	58039.5	59149	60231.3	61287.2	62317.5	63322.8	64303.7
		33	0	309.322	1588.61	3623.39	6225.59	8779.25	11028.1	13039.7	14857.6	16517.3	18039.5	19448.4	20753.6	21968.3	23103.2	24169.3	25173.3	26122.1	27020.7	27873.9	28684.9	29457.2	30193.2	30895.6	31566.4	32207.3	32820.3	33406.7	33968.1	34506.2	35022.3	35516.9	35991.2	36445.6	36881.4	37299.5	37700.7	38085.8	38455.3	38810.2	39150.8	39478	39792.1	40093.7	40383.4	40661.6	40928.8
		34	0	0	0	0	0	24.1172	394.206	785.552	1179.51	1574.44	2119.84	2773.74	2937.27	2938.48	2938.48	2938.48	2938.48	2938.48	2938.48	2938.48	2938.48	2938.48	2938.48	2938.48	2938.48	2938.48	2938.48	2938.48	2938.48	2938.48	2938.48	2938.48	2938.48	2938.48	2938.48	2938.48	2938.48	2938.48	2938.48	2938.48	2938.48	2938.48	2938.48	2938.48	2938.48	2938.48	2938.48
		35	0	301.715	1574.35	3611.03	6243.31	9362.06	12898.3	16804.2	21045.7	25597.6	30441	35560.9	40943.7	46581	52463.2	58581.2	64934	71521.7	78328.9	85344.7	92516.5	99653.5	106356	112701	118745	124522	130045	135327	140392	145246	149900	154366	158654	162772	166727	170526	174176	177683	181055	184299	187417	190417	193303	196078	198748	201314	203784
		36	0	78.3842	566.687	1478.32	2748.05	4327.69	6194.45	8333.39	10717.6	13325.1	16061.7	18677.7	21151.9	23501.8	25737.5	27866.7	29899.6	31842.5	33697.8	35472	37171.9	38803.1	40370.6	41878.1	43328.1	44723.1	46065.9	47358.4	48602.6	49800.4	50953.6	52064	53133.2	54162.9	55154.7	56110	57030.3	57917.2	58771.9	59595.6	60389	61153.4	61890.2	62600	63283.9	63942.9	64578
		37	0	79.3788	568.992	1475.85	2742.67	4318.59	6173.45	8300.66	10674.4	13276	16093	19121.7	22355.3	25782.5	29387.1	33005.8	36323.4	39476.9	42489.5	45378.7	48154.1	50817.4	53384.5	55848.2	58225.6	60513.8	62717.7	64846.1	66894.2	68873	70780.7	72620.4	74398.1	76110.2	77764.7	79360.4	80899.5	82387.6	83821.7	85207.2	86545.4	87835.8	89083	90287.1	91449.4	92573.3	93657.5
		38	0	297.025	1540.27	3526.04	6091.79	9133.43	12581.8	16386.4	20522.1	24939.6	29022.7	32598.5	35917	39021.9	41904.8	44508.6	46976.7	49313.9	51540.5	53681.9	55722.2	57671	59539.6	61335.7	63054.4	64705.5	66291.3	67818.9	69296.6	70717.8	72082.2	73395.8	74659.5	75877.3	77051.5	78183.5	79275.2	80329.4	81344.7	82323.1	83265	84173.8	85049.5	85894	86708	87492.2	88247.8
		39	0	0	0	0	0	38.7377	440.571	853.453	1269.05	1686.91	2300.49	3058.62	3831.2	4608.44	5451.14	6498.5	7576.12	8654.13	9577.18	9972.23	10037.1	10041.5	10041.6	10041.6	10041.6	10041.6	10041.6	10041.6	10041.6	10041.6	10041.6	10041.6	10041.6	10041.6	10041.6	10041.6	10041.6	10041.6	10041.6	10041.6	10041.6	10041.6	10041.6	10041.6	10041.6	10041.6	10041.6
		40	0	49.9712	318.402	795.033	1458.92	2292.2	3256.33	4186.84	5067.56	5903.37	6696.51	7452.29	8177.31	8874.71	9545.11	10192	10816.3	11419.6	12003.6	12568.8	13115.6	13645.7	14159.8	14658.8	15143.4	15614.2	16072	16517	16949.9	17371	17780.8	18179.5	18568	18946.2	19314.6	19673.6	20023.4	20364.1	20696.4	21020.4	21336.1	21643.9	21944.2	22237.1	22522.6	22801.4	23073.2
		41	0	93.338	646.415	1644.94	3027.2	4739.41	6742.92	9017.45	11550.3	14323.8	17178.2	19816.5	22308.9	24685.2	26942.7	29096	31160.9	33136.7	35026.2	36844	38591.4	40265.3	41876.9	43429.8	44921.4	46357.3	47744.1	49079.9	50365.6	51608	52807.7	53963.3	55078.2	56156.3	57196.6	58199.2	59168.5	60105.6	61009.5	61881.8	62726.1	63541.5	64328.1	65088.4	65824.1	66534.3	67219.7
		42	0	317.293	1628.46	3715.18	6403.2	9580.15	13173.9	17090.6	20893.7	24345.2	27508.5	30428.2	33138	35665.1	38031.4	40254.7	42349.2	44326.7	46198.1	47972.5	49658.1	51262.9	52792.2	54251.1	55644.4	56976.8	58251.4	59471.8	60640	61760.9	62836.1	63868.5	64859.6	65811.7	66726.2	67605.4	68450.5	69262.2	70043.9	70795.8	71519.6	72216.3	72887.1	73533.3	74155.6	74754.5	75328.1
		43	0	27.9717	245.754	663.161	1261.79	1989.49	2692.75	3356.84	3985.66	4582.36	5148.95	5689.4	6206.21	6702.15	7178.64	7637.35	8079.07	8505.48	8917.34	9315.38	9701.13	10074.4	10436.6	10787.7	11128.5	11459.7	11781.2	12094.2	12398.3	12694	12982.2	13262.4	13535.1	13801.2	14060	14312.1	14558.2	14797.8	15031.1	15258.9	15481	15697.3	15908.2	16114.2	16315	16510.7	16701.7
		44	0	81.8916	586.115	1516	2816.54	4430.24	6332.37	8512.06	10945.9	13555.7	16084.4	18468.5	20725.5	22867.1	24902.2	26837	28680	30449.7	32142.6	33773.2	35335.2	36840.1	38285	39673.4	41011.3	42295.5	43534.5	44724.3	45873.6	46977	48043.5	49067.8	50058	51008.9	51928.4	52811.7	53665.6	54486.4	55280.1	56043	56780.5	57489.7	58174.9	58834.3	59470.6	60084.4	60675.4
		45	0	74.509	538.135	1399.74	2603.5	4100.72	5870.35	7906.48	10169.2	12440.2	14573.3	16587.7	18495.8	20307.5	22031.2	23674	25241.9	26739.9	28168.9	29536.1	30847.4	32105	33312.5	34472.2	35585.9	36656.8	37686.5	38675.8	39627.6	40543.1	41422.8	42269.8	43084	43867.7	44621.6	45347.3	46045.8	46717.6	47364.6	47986.7	48586	49162.4	49717.6	50251.4	50765.9	51260.4	51737.1
		46	0	195.97	1130.07	2692.42	4771.04	7288.81	10190.7	13436.6	16997.5	20850.9	24979.3	29374.1	34028.5	38928.1	44060.6	49411.7	54929	60367.8	65447.8	70209.3	74685.5	78902.7	82882.4	86639.1	90187.6	93541.7	96712.4	99711.3	102549	105233	107774	110180	112457	114613	116652	118582	120409	122140	123778	125330	126801	128193	129511	130759	131941	133061	134121
		47	0	314.52	1618.46	3695.32	6371.45	9534.53	13110.5	17049.1	21315.2	25885.2	30743.1	35874.7	41263.2	46803.1	51964.5	56740.2	61235.6	65487.9	69520.3	73352.2	77000	80477.9	83798.4	86972.4	90009.4	92918.1	95705.5	98378.5	100943	103404	105768	108040	110226	112326	114337	116267	118129	119926	121654	123321	124927	126474	127964	129400	130785	132117	133399
		48	0	284.469	1493.77	3441.61	5972.03	8981.99	12402	16187.7	20300	24463.5	28271.4	31783.5	35043.5	38081.5	40918.4	43573.8	46079.6	48464.3	50718.8	52867.6	54904.9	56841.7	58692	60448.3	62127.2	63726.6	65250.7	66713.3	68105	69435.6	70711	71925.7	73090.5	74203.8	75266.8	76287.4	77262.2	78193.9	79089.4	79943.8	80760.6	81546.7	82296.4	83013.7	83703.9	84361.9	84991.4
		49	0	260.216	1398.25	3248.77	5667.33	8557.67	11642.6	14437	16962.4	19257.8	21355.4	23294	25099.8	26782.3	28354.9	29835.7	31227.6	32538.7	33782	34956.7	36069.1	37127.3	38129.8	39083.7	39992.7	40855	41678.6	42463.3	43208.7	43922.4	44601.6	45249.2	45868.5	46457.4	47021.6	47559.2	48072	48562.9	49029.8	49477.6	49904.2	50311.5	50701.2	51072	51427.6	51766.1	52090
		50	0	335.554	1689.62	3830.54	6577.36	9814.42	13465.6	17479.4	21819.1	26459.5	31379.5	36556.4	41972.7	47515.6	52773.9	57646.4	62228.2	66554.7	70654	74551	78258.4	81794.2	85170.1	88397.6	91487.1	94447.5	97286.6	100012	102632	105146	107557	109872	112100	114242	116305	118292	120207	122053	123835	125556	127220	128901	130693	132515	134267	135940	137550
	2×	1	0	0	0	0	0	1.11707	310.498	778.103	1234.66	1684.06	2168.48	2980.69	3800.26	4617.68	5435.58	6378.48	6708.88	6708.91	6708.91	6708.91	6708.91	6708.91	6708.91	6708.91	6708.91	6708.91	6708.91	6708.91	6708.91	6708.91	6708.91	6708.91	6708.91	6708.91	6708.91	6708.91	6708.91	6708.91	6708.91	6708.91	6708.91	6708.91	6708.91	6708.91	6708.91	6708.91	6708.91
		2	0	220.657	1239.73	2925.93	5153.31	7836.31	10916.3	14251.7	17234.5	19937.4	22435.7	24758.7	26924.9	28956	30859	32650	34333.6	35926	37427.7	38847.7	40195.4	41470.2	42679.4	43827	44914.6	45947.1	46928.2	47861.6	48748.4	49590.2	50390.8	51151.9	51876.1	52564.9	53219.7	53842.7	54435.7	54999.8	55536.8	56047.3	56533	56995.5	57435.5	57854	58252.4	58631.7	58992.4
		3	0	256.099	1381.47	3214.8	5614.27	8485.25	11763.4	15329.4	18613.1	21582	24292	26814	29176.4	31384.4	33470.7	35426.9	37278.9	39021.7	40670.9	42238	43719	45128.8	46469.4	47739	48950.7	50099.9	51192.4	52236.4	53228	54172.1	55074.5	55933.3	56750	57530.8	58275.2	58983.6	59659	60306.1	60921.2	61507.6	62068	62602.8	63112.1	63597.5	64062.1	64505.2	64927
		4	0	286.167	1499.25	3448.24	5976.87	8985.52	12407.3	16195.9	20317.5	24746.5	29467	34465	39726.5	45238.5	50989.3	56964.1	63097.8	69205.6	75094.1	80703.4	86039.5	91119.9	95960.7	100577	104983	109192	113217	117067	120751	124274	127651	130887	133987	136962	139817	142557	145187	147713	150139	152468	154706	156855	158921	160890	162786	164619	166380
		5	0	273.248	1453.21	3362.29	5849.14	8813.68	12188.7	15928.3	20001.5	24384.4	29020.9	33419.1	37390.6	41016.6	44367.9	47564.5	50592.8	53490.4	56240.3	58876.3	61381.1	63781.2	66074.2	68258.5	70349.9	72346	74250.1	76079.6	77821	79496.5	81092	82624.6	84087.9	85488	86832.7	88115.3	89348.6	90524.7	91649.5	92732	93764.2	94751.2	95702.8	96610.3	97478.9	98316.8	99115.5
		6	0	309.498	1595.62	3644.35	6286.15	9413.42	12958.1	16873.8	21127	25692.2	30549.3	35682.1	41070.3	46696.8	52557.1	58634.4	64853.4	70820	76165.4	81194.7	85971.2	90525.8	94876.2	99035.9	103017	106829	110479	113975	117308	120447	123446	126360	129167	131878	134505	137045	139491	141849	144137	146334	148452	150495	152472	154371	156203	157968	159677
		7	0	225.074	1245.26	2928.36	5150.09	7825.76	10896.9	14323.3	18072.4	21948.1	25391	28557.5	31503	34254.7	36834.8	39259.9	41544.8	43700.2	45736.2	47660.9	49481.6	51205.9	52840.9	54391.6	55863.1	57261.6	58591.6	59856.5	61058.9	62202.2	63290.4	64326.2	65311.6	66248.9	67141.1	67991.2	68801.1	69572.5	70306.6	71005.6	71671.5	72306.3	72910.8	73486.3	74034.3	74556.5	75054.5
		8	0	109.44	659.813	1602.6	2886.84	4462.46	6307.62	8420.28	10780.2	13361.1	16152.4	19153.8	22355.4	25741.1	29307.5	33046.8	36954.7	41022.5	45112.6	48998.8	52700.7	56221.6	59567.7	62771.9	65849	68808.4	71658.9	74405.2	77054.8	79610	82076.5	84457	86755.3	88976	91119.5	93188.3	95183.9	97108.6	98963.8	100750	102471	104126	105718	107251	108729	110150	111520
		9	0	213.692	1204.07	2846.28	5019.43	7641.07	10654.5	14017.3	17479.6	20548.4	23364.1	25968.3	28378.9	30600.2	32671.6	34621.7	36464.9	38206.4	39855.5	41417.5	42898.5	44304	45637.5	46903.5	48106.3	49248.9	50333.8	51363.5	52341.4	53274.9	54162.1	55005.6	55807.6	56570.2	57292.3	57981.5	58639.6	59265.3	59860.4	60424.4	60960.6	61474.1	61962.8	62427.6	62868.6	63287.9	63689.1
		10	0	256.09	1348.12	3124.08	5452.24	8244.08	11439.1	14995.2	18881.4	23075.2	27558	32317.6	37343.1	42617.9	48063.6	53366.9	58340.4	63009.1	67403.1	71548.9	75468	79178.9	82697.3	86035.9	89205.7	92216	95076.5	97794.9	100380	102837	105174	107396	109509	111518	113428	115244	116972	118616	120181	121672	123091	124444	125730	126958	128127	129239	130300
		11	0	283.876	1493.34	3442.19	5973.21	8985.79	12405.9	15891.1	18960.8	21756.9	24344.5	26747.4	28991.4	31097.5	33079.2	34947.1	36709.7	38376.1	39954.3	41451	42873.4	44227.3	45517	46746.3	47916.1	49033.1	50100.1	51119.4	52091.5	53021.9	53912.2	54763.6	55576.3	56355.2	57100.2	57812.2	58494.2	59147.3	59772.1	60371.2	60944.4	61493.5	62020.1	62523.3	63006.4	63468.7	63911
		12	0	44.7365	296.494	746.359	1377.22	2172.75	3120.54	4210.7	5434.14	6786.11	8257.52	9839.54	11528.8	13321.5	15210.3	17159.5	19058.9	20879	22634.7	24330.8	25971.7	27560.3	29099.2	30591.5	32039.1	33444.3	34809.2	36135.1	37424.1	38677.3	39896.4	41082.6	42236.9	43360.9	44455	45520.7	46558.6	47569.8	48555.1	49515.1	50450.9	51362.9	52252.2	53119	53964.4	54788.6	55592.4
		13	0	268.235	1421.81	3291.97	5733.87	8651.45	11979.9	15674.6	19701.6	24034.4	28654.9	33548.8	38705.3	44119.2	49776.6	55670.3	61794.5	68130.8	74642.1	81191	87452.8	93340.3	98915.1	104207	109238	114027	118574	122853	126967	130912	134686	138317	141784	145106	148292	151333	154253	157040	159702	162251	164681	167012	169234	171358	173388	175323	177176
		14	0	35.65	251.328	642.505	1195.14	1895.5	2733.38	3700.19	4786.95	5986.41	7293.19	8702.72	10210.4	11812.2	13505.7	15286	17140.1	19015.6	20847.2	22617.7	24329	25984.7	27588.1	29141.7	30647.9	32108.8	33526.3	34902.2	36238.2	37535.8	38796.5	40021.7	41212.5	42370.1	43495.8	44590.5	45655.2	46690.6	47697.2	48675.7	49627.1	50553.7	51455.8	52334.2	53190.3	54023.6	54835.4
		15	0	188.042	1081.31	2578.73	4575.43	6998.62	9797.22	12934	16378.4	19976.1	23309.1	26361.4	29168.8	31775.1	34216.4	36494.4	38629.5	40636.8	42518.2	44292.1	45961.3	47530.4	49013.8	50410.4	51726	52971.9	54146.8	55254.5	56303	57294.9	58230	59114.5	59952	60742	61488.2	62195.2	62864.1	63495.5	64092.1	64657.5	65192.3	65697.2	66174.4	66626.5	67054.3	67458.3	67840.1
		16	0	292.611	1519.69	3489.7	6038.84	8489.96	10615.8	12529.5	14270.9	15866.7	17332.2	18690.5	19957.9	21145.2	22259.3	23307.9	24298.7	25237.5	26128.4	26974.8	27780.3	28547.9	29280.5	29980	30648.5	31288	31900.4	32487.3	33049.6	33588.5	34105.3	34601.3	35077.3	35534.5	35973.6	36395.3	36800.5	37189.7	37563.6	37922.8	38268.2	38600.3	38919.7	39226.6	39521.4	39804.7	40076.1
		17	0	289.248	1495.56	3433.62	5950.43	8945.08	12349.9	16118.5	20220.4	24633.4	29338	34263.9	38990.8	43357.9	47436.3	51265.1	54870.7	58275.5	61497.7	64552.1	67451.7	70207.7	72829.9	75326.5	77705.2	79972.8	82135.7	84199.4	86167.8	88047.6	89845	91563	93205.7	94777.6	96282.1	97722.5	99101.5	100422	101686	102895	104053	105161	106223	107240	108215	109148	110042
		18	0	30.3654	226.176	586.871	1098.93	1750.7	2532.16	3435.23	4451.4	5525.85	6560.05	7548.64	8495.66	9404.35	10277.5	11117.6	11926.7	12706	13457.9	14184.3	14886.5	15565.8	16223.2	16859.9	17476.8	18074.9	18654.9	19217.5	19763.5	20293.5	20808.1	21307.9	21793.3	22264.9	22723.1	23168.4	23601.2	24021.9	24430.9	24828.5	25215.1	25591	25956.5	26312	26657.7	26993.9	27321
		19	0	307.346	1577.94	3606.84	6228.4	9334.38	12853.1	16737.8	20917.9	24979.3	28699.1	32131.4	35307.4	38255.8	41018.3	43616.7	46069	48389.5	50587.7	52672	54651.6	56535.4	58330.7	60043.4	61679.4	63243.3	64739	66170.5	67540.7	68853	70110.6	71315.8	72472.1	73581.2	74645.6	75667.2	76648	77589.4	78493.3	79361.3	80194.9	80995.7	81764.8	82503.8	83213.7	83895.8	84551.3
		20	0	0	0	0	0	23.3298	403.068	803.635	1167.93	1240.44	1240.98	1240.98	1240.98	1240.98	1240.98	1240.98	1240.98	1240.99	1240.99	1240.99	1240.99	1240.99	1240.99	1240.99	1240.99	1240.99	1240.99	1240.99	1240.99	1240.99	1240.99	1240.99	1240.99	1240.99	1240.99	1240.99	1240.99	1240.99	1240.99	1240.99	1240.99	1240.99	1240.99	1240.99	1240.99	1240.99	1240.99
		21	0	281.313	1487.56	3434.37	5965.21	8976.59	12398.6	16185.4	20305.8	24715.8	29043	32941	36556	39931.3	43095.3	46073.1	48881.1	51535.8	54051.7	56438.2	58707.2	60864.1	62918.6	64875.3	66742.2	68524.3	70226	71853.7	73409.7	74899.9	76325.1	77691.1	78998.4	80251	81451.8	82601.1	83704.4	84760.5	85774.1	86746	87676.7	88571.2	89426.8	90248.8	91033.3	91785.1	92500
		22	0	44.9693	295.532	742.854	1369.45	2159.13	3098.53	4175.38	5383.38	6715.64	8165.51	9727.99	11397.8	13171.5	15045.7	17006.4	18974.6	20848	22648.3	24388	26069.8	27700	29279	30810.3	32297.1	33739.5	35141.5	36503.9	37827.7	39116.2	40369	41588.1	42775.4	43930.5	45055.7	46151.6	47218.4	48258.4	49271.4	50258.3	51220.7	52158.3	53072.4	53963.9	54832.5	55679.9	56506.2
		23	0	308.167	1589.14	3633.36	6272.4	9397.6	12938.8	16847.8	21090.6	25642.4	30489.8	35585.8	40642.2	45309.9	49650.8	53692.1	57530.5	61182.4	64658.7	67971.3	71132.7	74153.8	77044.8	79808	82451.2	84980.5	87402.6	89724	91947.7	94075.8	96112.7	98064.8	99938	101736	103459	105111	106697	108217	109675	111075	112418	113710	114947	116135	117274	118367	119417
		24	0	284.057	1493.7	3442.81	5976.49	8992.65	12423.4	16222.1	20355.3	24799	29535.6	34552.5	39829.2	45325.7	50778	55609.8	60114.6	64366.1	68395.7	72223.2	75865.2	79336.2	82647.2	85808.8	88831.9	91724.8	94493.7	97145.7	99688.1	102125	104462	106702	108852	110915	112893	114793	116616	118367	120048	121664	123216	124707	126139	127516	128840	130112	131334
		25	0	87.1607	616.601	1580.34	2925.01	4594.73	6555.81	8795.09	11296.7	14038.9	17005.2	20185.4	23570.7	27160	30943.3	34910.2	38987	42913.9	46650.7	50224.9	53651.9	56920.3	60037.1	63047.9	65950.2	68751.9	71460.2	74074.5	76594.5	79027.5	81377.6	83648.8	85840.7	87954.8	89996.9	91970.4	93873.7	95710	97482.4	99194.6	100849	102446	103986	105472	106907	108292	109630
		26	0	72.2872	523.502	1368.5	2548.89	4019.56	5762.87	7762.55	9993.11	12441.8	15070.8	17596.2	19981.9	22247.4	24402.8	26455.7	28409.1	30262.3	32037.3	33733.1	35364.8	36926.7	38429.1	39867	41249.4	42580.3	43856.5	45090.3	46272.6	47414.3	48511.1	49566.2	50586	51563.4	52508	53414.8	54286.9	55131	55940.4	56721.2	57474.9	58198.4	58898.4	59570.3	60216.6	60842.4	61442.6
		27	0	298.744	1547.79	3548.99	6139.93	9214.59	12704.8	16565	20761.8	25271.8	30075	35158.2	40508.4	46113.9	51961.2	58041.5	64342.3	70858	77571	84362	90781.8	96628.4	102162	107430	112463	117278	121889	126308	130543	134546	138252	141830	145274	148579	151762	154838	157805	160658	163403	166061	168625	171096	173477	175771	177984	180122	182180
		28	0	194.469	1105.7	2628.59	4656.57	7115.67	9953.77	13132.9	16615.4	20101.1	23161.6	25971.7	28579.3	30975.8	33157.4	35208.5	37165.3	39006.8	40756.5	42421.8	43991.7	45482.9	46901.7	48240.7	49509.1	50719.8	51867.5	52954.7	53986	54967.4	55903.7	56789.1	57629.5	58428.9	59192	59916.2	60600.7	61251.9	61870.6	62459	63022.1	63554.7	64059.3	64538.7	64993.7	65427.3	65842.2
		29	0	193.578	1091.7	2591.27	4588.28	7010.15	9805.64	12846.9	15645.2	18172.8	20503.5	22663.8	24673.1	26548.4	28301.5	29942.5	31478.5	32917.9	34269.4	35540	36737.3	37867	38932.2	39935.7	40882.4	41775.3	42616.5	43410.9	44161.6	44870.4	45541.4	46174.6	46772.9	47337.8	47871.3	48375.6	48852	49302.9	49729	50132	50512.8	50872.7	51212.8	51534.1	51838.2	52125.4	52397.3
		30	0	45.7235	296.83	743.852	1367.41	2150.35	3080.13	4146.02	5340.54	6655.59	8083.33	9619.22	11259.2	12998.9	14835.7	16766.7	18788.4	20895	23060.7	25175.7	27170.6	29084	30930.9	32719.3	34454.5	36139.9	37778.3	39372.1	40922.9	42432.7	43902.8	45334.8	46729.9	48089.3	49413.9	50705	51963.7	53190.9	54387.6	55554.4	56692.5	57802.3	58884.9	59940.7	60970.5	61975	62954.9
		31	0	302.552	1568.67	3593.8	6211.7	9314.09	12829.6	16710.6	20916.7	25212.1	29177.2	32833.3	36226.9	39391.6	42354.5	45137.6	47759.3	50234.7	52577.4	54798.3	56906.1	58909.2	60816.2	62633.4	64367.1	66022.5	67603.9	69115.7	70561.7	71945.9	73271.2	74540.8	75757.2	76923.1	78041.1	79113.3	80141.9	81128.8	82075.9	82985	83857.7	84695.7	85500.1	86272.3	87014	87726.4	88410.6
		32	0	53.1051	329.965	818.04	1496.54	2346.82	3356.13	4512.7	5807.4	7231.11	8776.96	10438.9	12212	14091.5	16073.8	18155.8	20321.9	22497.9	24596.4	26621	28577.6	30469.6	32300.8	34079.1	35808.3	37490.4	39127.1	40719.9	42270.8	43780.4	45251.1	46683.8	48080.2	49440.9	50767.3	52060	53319.8	54547.5	55744.4	56911.4	58049.6	59159.5	60242.2	61298.8	62329.7	63335.6	64317
		33	0	309.322	1588.61	3623.39	6225.59	8779.28	11028.7	13040.9	14859	16519.3	18041.8	19451	20756.9	21972.2	23107.3	24174.2	25179	26127.6	27026.7	27879.8	28691	29463.5	30199.7	30902.1	31573	32214.3	32827.5	33414.3	33975.8	34513.8	35029.5	35524.2	35998.3	36453.2	36889.5	37307.7	37709.2	38094.4	38464	38818.9	39159.6	39486.7	39800.8	40102.5	40392.1	40670.4	40937.7
		34	0	0	0	0	0	24.1172	394.206	785.552	1179.51	1574.44	2120.16	2773.49	2936.86	2938.01	2938.01	2938.01	2938.01	2938.01	2938.01	2938.01	2938.01	2938.01	2938.01	2938.01	2938.01	2938.01	2938.01	2938.01	2938.01	2938.01	2938.01	2938.01	2938.01	2938.01	2938.01	2938.01	2938.01	2938.01	2938.01	2938.01	2938.01	2938.01	2938.01	2938.01	2938.01	2938.01	2938.01
		35	0	300.28	1571.25	3607.75	6239.73	9360.14	12897.3	16802.4	21040.9	25586.9	30421.6	35529.8	40898.2	46514.7	52370	58459.6	64774.1	71309.4	78067.6	85036.1	92160.9	99252.7	105916	112224	118231	123969	129457	134710	139743	144568	149195	153635	157897	161989	165919	169695	173324	176812	180164	183388	186489	189471	192339	195097	197750	200303	202758
		36	0	78.3842	566.687	1478.32	2748.05	4327.69	6194.45	8333.39	10717.6	13325.1	16061.7	18677.7	21151.9	23501.8	25737.5	27866.8	29899.6	31842.5	33697.2	35471	37170.9	38802.2	40369.6	41877	43326.8	44721.6	46063.7	47355.4	48598.9	49796.4	50949.6	52060.2	53129.5	54159.2	55151.1	56106.5	57026.7	57913.2	58767.1	59590.2	60383.5	61148	61884.4	62594.1	63278.1	63937.4	64572.7
		37	0	79.3788	568.992	1475.85	2742.67	4318.59	6173.45	8300.66	10674.4	13276	16093	19121.7	22355.3	25782.5	29387.1	33005.8	36323.4	39476.9	42489.5	45378.7	48154.1	50817.4	53384.5	55848.2	58225.6	60513.9	62717.8	64846.2	66894.3	68873.1	70780.9	72620.5	74398.2	76110.3	77764.8	79360.5	80899.6	82387.7	83821.8	85207.2	86545.4	87835.8	89083	90287.1	91449.4	92573.3	93657.5
		38	0	297.025	1540.27	3526.04	6091.79	9133.43	12581.8	16386.4	20522.1	24939.2	29021.6	32596.3	35914	39015.1	41878.8	44479.4	46932.3	49285.2	51518.8	53648.4	55700.4	57653.1	59519.8	61310.2	63036.7	64692.2	66282.7	67810.7	69283	70701.2	72074.6	73391.9	74657.4	75876.5	77050.6	78182.2	79272.7	80323.4	81336	82313.2	83256.4	84165.6	85041.9	85887.4	86700	87484.4	88238.7
		39	0	0	0	0	0	38.7377	440.571	853.453	1269.05	1686.91	2300.49	3058.62	3831.2	4608.44	5451.14	6498.51	7576.27	8654.27	9577.26	9972.27	10037.1	10041.5	10041.7	10041.7	10041.7	10041.7	10041.7	10041.7	10041.7	10041.7	10041.7	10041.7	10041.7	10041.7	10041.7	10041.7	10041.7	10041.7	10041.7	10041.7	10041.7	10041.7	10041.7	10041.7	10041.7	10041.7	10041.7
		40	0	49.9712	318.402	795.033	1458.92	2292.19	3255.73	4185.27	5065.14	5900.78	6695.36	7450.43	8174.01	8868.96	9537.5	10183	10806.1	11408	11989.8	12553	13098.5	13627.5	14140.7	14639.4	15123.3	15593.6	16050.4	16494.8	16926.9	17347.4	17756.8	18155.2	18543.2	18920.9	19289.1	19647.6	19997.4	20337.8	20669.8	20993.4	21308.7	21616.3	21916.2	22208.8	22494.2	22772.4	23043.8
		41	0	93.338	646.415	1644.94	3027.2	4739.41	6742.92	9017.45	11550.3	14323.8	17178.2	19816.5	22308.9	24685.2	26942.7	29096	31160.9	33136.7	35026.2	36844	38591.4	40265.3	41876.9	43429.8	44921.3	46357.3	47744.1	49079.9	50365.6	51608	52807.7	53963.2	55078.1	56156.3	57196.6	58199.2	59168.5	60105.6	61009.4	61881.8	62726	63541.4	64328	65088.3	65824	66534.3	67219.6
		42	0	317.455	1629.48	3715.16	6402.16	9578.66	13169.7	17083.3	20882.4	24330.3	27489.9	30406.3	33113	35637.2	38000.4	40220.6	42312.6	44287.5	46156.2	47928.4	49612.2	51214.9	52742.4	54199.9	55592	56922.7	58195.9	59414.5	60582.1	61701.6	62775.5	63806.2	64796	65746.6	66659.9	67537.7	68381.9	69194.2	69975.7	70727.5	71451.1	72147.6	72818	73463.5	74085.1	74683.7	75260.5
		43	0	27.9717	245.754	663.161	1261.79	1989.49	2692.75	3356.84	3985.69	4582.41	5149.03	5689.39	6206.17	6701.98	7178.17	7636.72	8078.56	8504.66	8916.88	9314.9	9700.7	10074.1	10436.2	10787.7	11128.4	11459.9	11781.6	12094.3	12398.7	12694.4	12982.4	13262.9	13535.8	13801.6	14060.7	14312.9	14558.8	14798.6	15032.1	15259.7	15482	15698.3	15909.2	16115.3	16316.1	16511.7	16702.7
		44	0	81.8916	586.115	1516	2816.54	4430.24	6332.37	8512.06	10945.9	13555.7	16084.4	18468.5	20725.5	22867.1	24901.2	26834.6	28676.9	30446.5	32139.5	33770.4	35331.7	36836.6	38280.3	39669.6	41006.3	42291.2	43530	44720	45868.8	46972.7	48038.7	49063.5	50053.3	51004.5	51923.9	52807.4	53661.2	54482.2	55275.7	56038.8	56776.2	57485.9	58170.8	58831	59467	60081.8	60672.8
		45	0	74.5368	538.083	1406.2	2620.49	4133.18	5919.77	7969.99	10244.4	12523.6	14664.5	16685.7	18600.1	20417.7	22147.1	23795.2	25368.3	26871.3	28308.9	29682.7	30996.2	32256.7	33466.2	34628.7	35746	36819.4	37852.2	38844.6	39798.7	40717.1	41599.7	42449.1	43266.2	44052.1	44808.8	45536.3	46237	46910.8	47559.8	48184.1	48785.3	49363.5	49920.5	50456.3	50972.4	51468.7	51947
		46	0	195.97	1130.07	2692.42	4771.04	7288.81	10190.7	13436.6	16997.5	20850.9	24979.3	29374.1	34028.5	38928.1	44060.6	49411.7	54929	60367.7	65447.2	70208.2	74684.5	78901.7	82881.8	86638.3	90187	93540.7	96711.8	99710.4	102547	105232	107774	110179	112456	114611	116654	118587	120414	122144	123782	125334	126804	128196	129515	130764	131945	133065	134127
		47	0	314.52	1618.46	3695.32	6371.45	9534.53	13110.5	17049.1	21315.2	25884.3	30740.6	35870.6	41257.1	46794	51951.3	56722.7	61214.4	65463	69491.7	73320.3	76965	80439.8	83757.3	86928.4	89962.7	92869.1	95654.4	98324.7	100885	103344	105709	107974	110150	112242	114253	116188	118053	119848	121575	123239	124843	126388	127877	129311	130693	132025	133309
		48	0	284.469	1493.77	3441.61	5972.03	8981.99	12402	16187.7	20300	24463.5	28271.3	31783.4	35043.4	38082.2	40921.3	43575.3	46082.1	48464.8	50717.8	52865.3	54897.8	56835.4	58680.4	60435.3	62115	63711.9	65236.5	66698.1	68089.3	69422	70696.2	71911.6	73078.4	74190.9	75254.3	76276.5	77251.3	78183.8	79079.6	79933.5	80751.7	81537.6	82287.5	83005.9	83694.8	84352.4	84982.8
		49	0	260.216	1398.25	3248.77	5667.33	8557.67	11642.8	14437.6	16964.3	19262.2	21360.8	23299.6	25105.4	26787.9	28360.1	29841.1	31233.6	32544.2	33787.5	34962.4	36074.8	37133.4	38136.9	39090.1	39999.1	40861.7	41685	42469.9	43215.5	43929.1	44608.6	45255.8	45875.2	46464.2	47028.1	47566	48078.4	48569.4	49036.3	49483.7	49910.5	50317.4	50707.1	51077.8	51433.2	51771.7	52095.3
		50	0	335.554	1689.93	3831.32	6578.71	9816.2	13467.8	17481.8	21822	26461.3	31383.6	36565.7	41991.5	47547.1	52816.2	57698.8	62290.9	66627.4	70737.1	74642.5	78358.3	81901.8	85285.1	88519.6	91615.9	94583	97428.5	100161	102786	105306	107722	110041	112271	114418	116483	118473	120392	122241	124025	125747	127413	129067	130817	132596	134300	135930	137499
	5×	1	0	0	0	0	0	1.11707	310.498	778.103	1234.66	1684.06	2168.48	2980.69	3800.26	4617.68	5435.57	6377.53	6707.75	6707.78	6707.78	6707.78	6707.78	6707.78	6707.78	6707.78	6707.78	6707.78	6707.78	6707.78	6707.78	6707.78	6707.78	6707.78	6707.78	6707.78	6707.78	6707.78	6707.78	6707.78	6707.78	6707.78	6707.78	6707.78	6707.78	6707.78	6707.78	6707.78	6707.78
		2	0	220.642	1239.65	2925.75	5153.04	7835.94	10915.6	14250	17228.5	19930.3	22427.3	24749.6	26914.3	28944.2	30847.6	32639.6	34323.9	35915.9	37417	38837.8	40183.9	41457.8	42666.1	43813.9	44901.3	45933.1	46913.7	47845.5	48730.5	49571.6	50371.2	51131.4	51854.5	52542.3	53197.1	53819.3	54411.3	54974.7	55510.6	56020.5	56505.7	56967.5	57406.9	57825.1	58223.4	58602.1	58962.7
		3	0	256.099	1381.47	3214.8	5614.27	8485.25	11763.4	15329.9	18614.2	21584.9	24295.7	26816	29178.8	31387.2	33473.5	35430.7	37281	39024.4	40673.6	42240.6	43720.9	45131.6	46469.8	47738.9	48951.2	50100.9	51194.2	52238.9	53231.2	54175.4	55078.6	55936.9	56754	57535.1	58279.2	58987.6	59663.9	60310.8	60925.9	61512.2	62072.8	62608	63117	63602.5	64067.3	64510.5	64932.5
		4	0	286.167	1499.25	3448.24	5976.87	8985.52	12407.3	16195.9	20317.5	24746.5	29467	34465	39726.5	45238.5	50989.4	56966.3	63104.6	69215.5	75106.3	80716.6	86053.7	91134.7	95976.1	100593	104999	109207	113229	117075	120755	124278	127652	130885	133984	136956	139808	142544	145171	147694	150116	152443	154677	156824	158887	160868	162772	164600	166359
		5	0	273.248	1453.21	3362.29	5849.14	8813.68	12188.7	15928.3	20001.5	24384.4	29020.9	33419.1	37391.9	41043.7	44397	47581.2	50607.5	53493.5	56242.1	58865.7	61374.9	63767.2	66056.9	68237.9	70328.8	72320.9	74231.4	76053.2	77795.8	79468.3	81062.9	82595.5	84056.6	85461.3	86804.4	88086	89320.2	90498.1	91625.4	92708.1	93741.9	94733.1	95684.1	96592.6	97464.5	98300.4	99099.2
		6	0	309.498	1595.62	3644.35	6286.15	9413.42	12958.1	16873.8	21127	25692.2	30549.3	35682.1	41072.6	46716.8	52604.3	58717.4	64979.1	70988.6	76371.4	81436.8	86248.3	90836.1	95218.1	99409.3	103422	107267	110954	114493	117889	121153	124289	127303	130203	132993	135678	138261	140747	143139	145442	147658	149792	151847	153826	155732	157568	159337	161041
		7	0	225.074	1245.26	2928.36	5150.11	7825.65	10896.5	14322.2	18070.3	21948.3	25394.4	28563.8	31512.2	34266.5	36848.9	39276	41563.1	43720.4	45758.2	47684.3	49506.4	51232	52868.5	54420.7	55894.1	57293.8	58624.6	59890.4	61094.6	62239.5	63327.9	64363.9	65350.5	66289.5	67182.9	68033.2	68843.4	69615.6	70351	71051	71717.4	72352.3	72957.6	73534.1	74083	74605.6	75103.4
		8	0	109.44	659.813	1602.6	2886.84	4462.46	6307.62	8420.28	10780.2	13361.1	16152.4	19153.8	22355.4	25741.1	29307.5	33046.8	36954.7	41022.5	45112.6	48998.8	52700.7	56221.6	59568.6	62772.9	65849.6	68809.1	71660.5	74409	77057.8	79612.6	82076.9	84455.7	86755.1	88974.6	91117.7	93186.4	95183.3	97108.7	98963.7	100752	102472	104126	105719	107254	108731	110154	111522
		9	0	213.692	1204.07	2846.28	5019.43	7641.07	10654.5	14017.3	17479.6	20548.3	23363.9	25967.4	28379.2	30595.5	32662.6	34613.6	36456.7	38200.3	39851.3	41414.1	42895.4	44300.1	45634.4	46901.5	48102.7	49244.7	50328.6	51357.5	52337.5	53271.8	54159.3	55003.5	55806.1	56568	57290.3	57981.3	58639.2	59264.9	59859.9	60423.3	60960.5	61474.2	61962.7	62427.4	62867	63287.6	63689.1
		10	0	256.09	1348.12	3124.08	5452.24	8244.08	11439.1	14995.2	18881.4	23075.2	27558	32317.6	37343.1	42617.8	48063.1	53365.8	58339.3	63011.2	67408.4	71557.5	75479.8	79193.6	82714.4	86054.6	89225.9	92238	95099.7	97819.9	100407	102866	105205	107429	109544	111555	113466	115284	117014	118659	120226	121717	123138	124492	125781	127009	128179	129293	130355
		11	0	283.876	1493.34	3442.19	5973.21	8985.73	12405.8	15890.9	18965.9	21759.1	24340.4	26741.8	28987.6	31094.1	33075.4	34940.8	36702	38367.8	39945.6	41443.1	42866.2	44221.3	45511.2	46740.4	47911.2	49027.1	50094.3	51113.1	52086.3	53016.2	53906.4	54757.4	55570	56349.2	57094.2	57805.6	58488.4	59141.9	59766.2	60365.8	60939.2	61487.8	62014.2	62517.2	63000.3	63462.4	63904.9
		12	0	44.737	296.189	746.618	1378.58	2174.05	3120.16	4207	5425.41	6767.39	8226.54	9797.45	11475.8	13256.7	15132.8	17065.2	18946.8	20750.1	22489.4	24170.4	25796.3	27370.4	28895.5	30374.4	31809.1	33201.6	34554	35868.2	37145.4	38387.3	39595.4	40770.9	41914.8	43028.5	44112.9	45168.8	46197.3	47199.4	48175.7	49127.1	50054.5	50958.3	51839.4	52698.5	53536.1	54352.9	55149.4
		13	0	268.235	1421.81	3291.97	5733.87	8651.45	11979.9	15674.6	19701.6	24034.4	28654.9	33548.8	38704.5	44116.6	49773.8	55668.7	61792.9	68128.7	74642.4	81193.7	87457.5	93347.1	98923.6	104217	109251	114042	118605	122952	127072	130970	134720	138306	141759	145065	148230	151269	154170	156957	159618	162160	164596	166917	169143	171264	173297	175239	177090
		14	0	35.65	251.328	642.505	1195.14	1895.5	2733.38	3700.19	4786.95	5986.41	7293.19	8702.72	10210.4	11812.2	13505.6	15286.2	17141	19018.5	20851.8	22623.9	24337.6	25996.2	27602.3	29158.4	30666.9	32129.9	33549.2	34925.8	36262.1	37561	38823.2	40051.1	41245.3	42406.9	43537.6	44637	45707.2	46748.5	47761.5	48747.8	49707.3	50641.3	51550.5	52435.2	53296.5	54135.1	54951.2
		15	0	188.042	1081.31	2578.73	4575.43	6998.62	9797.22	12933.6	16375.6	19969.3	23298.3	26345.9	29148.1	31754.6	34192.1	36466.4	38601.1	40604.7	42484.2	44257.1	45922.5	47490.5	48972	50365.7	51680.5	52925	54097.6	55204.2	56252.4	57242.4	58176.2	59060.4	59896.5	60685.2	61430.7	62137.1	62804.9	63435.3	64031	64595.8	65129.8	65634.2	66110.9	66562.1	66989.5	67393.2	67774.7
		16	0	292.611	1519.69	3489.7	6039.31	8491.95	10619.8	12535.1	14278.2	15875.3	17342.1	18701.8	19970.3	21158.8	22274	23323.6	24315.2	25254.8	26146.5	26993.6	27799.4	28567.6	29300.6	30000.7	30669.8	31310	31923	32510.3	33072.9	33612.1	34129.1	34625.2	35101.6	35559	35998.3	36420.1	36825.1	37214.2	37588.1	37947.7	38293.4	38625.7	38945	39252	39547.1	39830.5	40101.4
		17	0	289.248	1495.56	3433.62	5950.43	8945.08	12349.9	16118.5	20220.4	24633.4	29336.5	34256.8	38978.7	43340.7	47413.5	51237.9	54840	58241.3	61460.3	64511.8	67408.4	70161.6	72780.8	75274.3	77650.2	79915	82073.8	84134.2	86100.3	87977.8	89772.5	91488.5	93129.8	94700.3	96203.4	97641.6	99018.8	100337	101599	102808	103965	105073	106133	107149	108123	109055	109943
		18	0	30.3654	226.176	586.871	1098.93	1750.7	2532.16	3435.23	4451.4	5525.86	6560.06	7548.66	8495.68	9404.37	10277.5	11117.5	11925.7	12704.8	13456.8	14183.3	14885.6	15564.9	16222.5	16859.3	17476.3	18074.5	18654.5	19217.3	19763.4	20293.5	20808.1	21307.9	21793.4	22265.1	22723.3	23168.7	23601.5	24022.3	24431.3	24829	25215.6	25591.5	25957.1	26312.6	26658.4	26994.6	27321.7
		19	0	307.346	1577.94	3606.84	6228.4	9334.38	12853.1	16737.8	20917.8	24979.1	28698.8	32131	35307.5	38255.6	41017.5	43616	46068.7	48388.9	50587.7	52671.9	54652	56536.1	58331.8	60045.1	61681.8	63246.1	64742.5	66174.4	67545.1	68857.7	70115.5	71321.3	72477.6	73586.8	74651.4	75673.3	76654	77595.3	78499.1	79367.1	80200.3	81000.4	81769.3	82507.9	83217.6	83899.4	84554.5
		20	0	0	0	0	0	23.3298	403.068	803.636	1167.72	1240.26	1240.8	1240.8	1240.8	1240.8	1240.8	1240.8	1240.8	1240.8	1240.8	1240.8	1240.8	1240.8	1240.8	1240.8	1240.8	1240.8	1240.8	1240.8	1240.8	1240.8	1240.8	1240.8	1240.8	1240.8	1240.8	1240.8	1240.8	1240.8	1240.8	1240.8	1240.8	1240.8	1240.8	1240.8	1240.8	1240.8	1240.8
		21	0	281.264	1487.62	3434.52	5965.8	8978.48	12403.5	16193.6	20315.6	24727.4	29064.2	32971	36593.3	39976.4	43147.3	46130.6	48945.4	51605.8	54127.2	56519.2	58792.6	60955.4	63013.6	64975.4	66846.4	68632.2	70338.8	71969.3	73529.8	75021.8	76451.5	77819.3	79130	80385.7	81588	82741.6	83845.7	84905.9	85921	86895.3	87829.9	88724.8	89585.1	90408.1	91199.2	91955.7	92680.8
		22	0	44.9693	295.532	742.854	1369.45	2159.13	3098.53	4175.38	5383.38	6715.64	8165.51	9727.99	11397.8	13171.5	15045.7	17006.4	18974.6	20848	22648.3	24388	26069.8	27700.1	29279.1	30810.4	32297.2	33739.7	35141.6	36504.1	37828	39116.4	40369.3	41588.4	42775.7	43930.9	45056.1	46152	47218.8	48258.8	49271.8	50258.7	51221.2	52158.7	53072.8	53964.3	54833	55680.3	56506.7
		23	0	308.167	1589.14	3633.36	6272.4	9397.6	12938.8	16847.8	21090.6	25642	30489.2	35585	40641.4	45309.2	49652.4	53689.6	57527	61180.3	64657.5	67971.7	71136.1	74156.9	77045.9	79813.3	82457.7	84987.1	87409.3	89730.4	91951.6	94079.7	96119.1	98075.2	99949.2	101745	103469	105123	106709	108229	109689	111088	112431	113719	114957	116145	117283	118375	119423
		24	0	284.057	1493.7	3442.81	5976.49	8992.65	12423.4	16222.1	20355.3	24799	29535.5	34549	39825.1	45321.2	50770	55598.3	60100.5	64348.9	68375.8	72201.6	75840.7	79308.3	82617.1	85777.4	88798.5	91688.8	94456.1	97107.2	99647.3	102082	104417	106657	108805	110866	112844	114742	116563	118313	119992	121607	123157	124647	126078	127453	128776	130047	131269
		25	0	87.1607	616.601	1580.4	2924.56	4594.12	6555.25	8793.57	11291.4	14028.8	16991	20166.9	23553.3	27142.6	30927	34895.3	38973.1	42901.6	46640.4	50216.6	53645.9	56938.6	60103.1	63145.8	66073.6	68892.3	71606.9	74222.4	76743.1	79173	81516.3	83776.1	85956.2	88059.6	90089.3	92047.8	93937.9	95761.9	97522.4	99222	100862	102446	103975	105452	106878	108255	109585
		26	0	72.2872	522.927	1366.8	2544.62	4012.23	5750.31	7744.74	9969.41	12410.4	15033.2	17556.6	19941.3	22205.8	24360.5	26412.8	28366.2	30219.7	31994.5	33689.2	35320.3	36880.9	38382.8	39819.5	41201.2	42531.2	43806.9	45040.5	46222.6	47364.3	48460.6	49515.6	50535	51511.8	52456.1	53362	54234	55077.5	55886.5	56667.1	57420.2	58143.5	58843.2	59514.9	60161.1	60786.6	61386.4
		27	0	298.743	1547.73	3548.8	6139.63	9214.36	12705.7	16567.2	20765.4	25276.5	30081	35165.4	40515.7	46122.8	51978.5	58071.8	64392.6	70927	77651.5	84458	90895.7	96757.2	102305	107587	112622	117360	121749	125953	130014	133912	137656	141267	144748	148100	151316	154424	157424	160313	163094	165774	168367	170870	173277	175592	177829	179989	182070
		28	0	194.469	1105.7	2628.59	4656.57	7115.67	9953.77	13132.6	16614.3	20100.6	23161.4	25973.7	28580.6	30988.5	33174.5	35223.1	37181	39019.9	40763.5	42431.2	44002.4	45490.5	46911.2	48249.1	49518.2	50723.5	51877	52963.7	53994.8	54973.7	55913.3	56800.2	57641.1	58438.1	59200.2	59923.4	60611.1	61261.6	61880.1	62466.7	63027.2	63560.9	64066.8	64546.3	65001.6	65434.2	65846.7
		29	0	193.578	1091.7	2591.27	4588.28	7010.15	9805.64	12846.9	15646.1	18174	20501.8	22662.1	24672.6	26548.2	28302	29943.7	31479.9	32919.6	34270.8	35541	36738	37867.4	38932.5	39936.1	40882.6	41775.1	42616	43410.4	44161.2	44870.2	45541.1	46174.4	46772.9	47338.1	47871.9	48376.4	48853	49304.1	49730.2	50133.4	50514.3	50874.1	51214.3	51535.6	51839.7	52127	52398.7
		30	0	45.7234	296.831	743.526	1366.18	2148.93	3080.84	4152.6	5350.97	6669.18	8101.61	9641.69	11285.2	13028.9	14869.5	16801.5	18823.7	20932	23100.4	25218.6	27216.2	29132.4	30982.1	32773.4	34511.5	36199.8	37841.4	39438.4	40993	42507	43981.6	45417.6	46815.4	48176	49502	50795.8	52058.7	53289.2	54488	55656.6	56796.1	57907.3	58991.2	60048.4	61079.6	62085.8	63067.6
		31	0	302.58	1569.07	3594.6	6212.87	9315.85	12832.3	16714.2	20920.5	25215.1	29179.9	32835.9	36229.5	39394.1	42357	45140.2	47761.9	50237.2	52579.8	54800.7	56908.3	58911.7	60818.4	62635.9	64369.9	66025.3	67607	69119.2	70565.9	71950.4	73276.2	74546	75762.7	76928.9	78047.2	79119.6	80148.4	81135.5	82083.1	82992.5	83865.2	84703.1	85508.6	86282.2	87024.9	87738.2	88423.5
		32	0	53.1051	329.965	818.04	1496.54	2346.82	3356.13	4512.7	5807.4	7231.11	8776.96	10438.9	12212	14091.6	16074.5	18157	20323.5	22499.5	24598.2	26623.1	28579.7	30470.9	32303.1	34083.2	35813.7	37497	39133.9	40727.2	42278.4	43788.8	45259.7	46692.5	48088.7	49449.5	50775.7	52068.2	53328	54555.9	55752.4	56919.1	58057.3	59167.5	60250.4	61306.8	62337.3	63343.2	64325.3
		33	0	309.322	1588.61	3623.39	6225.58	8778.64	11027.1	13038.4	14855.7	16515	18036.8	19445.1	20749.9	21963.8	23097.1	24162.1	25166.6	26115	27013.5	27866.5	28677.5	29449.6	30185.7	30887.9	31558.7	32199.6	32812.5	33398.9	33960.6	34498.3	35013.9	35507.9	35982	36436.5	36872.6	37290.8	37692.3	38077.5	38447.2	38802	39142.6	39469.7	39783.8	40085.4	40375	40653.2	40920.5
		34	0	0	0	0	0	24.1172	394.206	785.552	1179.51	1574.44	2120.04	2774.3	2937.82	2939.04	2939.04	2939.04	2939.04	2939.04	2939.04	2939.04	2939.04	2939.04	2939.04	2939.04	2939.04	2939.04	2939.04	2939.04	2939.04	2939.04	2939.04	2939.04	2939.04	2939.04	2939.04	2939.04	2939.04	2939.04	2939.04	2939.04	2939.04	2939.04	2939.04	2939.04	2939.04	2939.04	2939.04
		35	0	301.285	1573.48	3610.7	6244.88	9367.05	12905	16809.6	21044.9	25583.6	30406.7	35499.8	40851.2	46451.2	52293.3	58369	64669.9	71190.8	77929.8	84873.2	91974.4	99052.8	105704	112000	117996	123723	129201	134446	139471	144287	148906	153339	157594	161680	165604	169374	172997	176478	179826	183045	186140	189117	191979	194732	197378	199925	202372
		36	0	78.3842	566.687	1478.32	2748.05	4327.69	6194.45	8333.39	10717.6	13325.1	16061.7	18677.7	21151.9	23501.7	25737.6	27866.5	29899.7	31842.7	33698	35472.1	37172.1	38803.9	40371.9	41879.8	43330	44725.7	46069.4	47362.6	48607.5	49806.3	50960.4	52071.7	53142.2	54172.9	55165.5	56121.5	57042.4	57929.6	58784.4	59607.9	60401.4	61165.9	61902.5	62612.4	63296.5	63955.4	64590.3
		37	0	79.3788	568.992	1475.85	2742.67	4318.59	6173.45	8300.66	10674.4	13276	16093	19121.7	22355.3	25782.5	29387.1	33005.8	36323.4	39476.9	42489.5	45378.7	48154.1	50817.4	53384.5	55848.3	58225.6	60513.9	62717.9	64846.3	66894.4	68873.2	70780.9	72620.6	74398.3	76110.4	77764.8	79360.6	80899.6	82387.7	83821.8	85207.2	86545.4	87835.8	89083.1	90287.1	91449.5	92573.3	93657.6
		38	0	297.025	1540.27	3526.04	6091.79	9133.43	12581.8	16386.4	20517.4	24929.5	29007.7	32579	35894.5	38996.7	41891.4	44522	46972.6	49302.4	51535.6	53669.4	55704.6	57653.3	59527.4	61314.1	63028.8	64676.4	66264.3	67796.1	69267.9	70683.4	72045.8	73358.3	74621.5	75840.4	77016.4	78147.8	79236.8	80285.2	81296.5	82270.5	83209.1	84115.5	84988.2	85829.6	86641.7	87424	88178.5
		39	0	0	0	0	0	38.7377	440.571	853.453	1269.05	1686.91	2300.49	3058.62	3831.2	4608.44	5451.14	6498.52	7576.42	8654.41	9577.3	9972.32	10037.6	10042	10042.1	10042.1	10042.1	10042.1	10042.1	10042.1	10042.1	10042.1	10042.1	10042.1	10042.1	10042.1	10042.1	10042.1	10042.1	10042.1	10042.1	10042.1	10042.1	10042.1	10042.1	10042.1	10042.1	10042.1	10042.1
		40	0	49.9712	318.402	795.033	1458.92	2292.22	3255.82	4185.72	5065.8	5900.4	6690.72	7447.75	8173.66	8870.66	9541.27	10187.4	10811.2	11413.8	11996.6	12560.7	13107.2	13637.1	14150.8	14649.8	15134.3	15604.9	16062.1	16506.6	16938.8	17359.5	17769	18167.4	18555.6	18933.6	19301.6	19660.2	20009.5	20350.1	20682	21005.7	21321.1	21628.7	21928.7	22221.2	22506.4	22784.6	23056
		41	0	93.338	646.415	1644.94	3027.2	4739.41	6742.92	9017.45	11550.3	14323.8	17178.2	19816.5	22308.9	24685.2	26942.7	29096	31160.9	33136.7	35026.2	36844	38591.4	40265.3	41876.9	43429.8	44921.4	46357.3	47744.1	49079.9	50365.6	51608	52807.7	53963.3	55078.2	56156.3	57196.6	58199.2	59168.5	60105.6	61009.4	61881.8	62726	63541.5	64328	65088.3	65824	66534.3	67219.6
		42	0	317.455	1627.72	3711.71	6396.78	9571.78	13160.1	17074	20878.9	24331.8	27496.4	30417.3	33128.2	35656.3	38023.5	40247.6	42342.8	44320.9	46193	47967.9	49654.1	51259.5	52789.4	54249.4	55643.6	56976.3	58251.5	59472	60641.3	61762.4	62837.9	63870.2	64861.6	65813.9	66728.7	67607.8	68453.2	69267.3	70052.6	70809.2	71537.3	72237.9	72911.7	73560.8	74186.1	74787.8	75366.9
		43	0	27.9717	245.754	663.161	1261.78	1989.61	2692.25	3355.6	3983.57	4578.6	5144.28	5683.58	6200.25	6695.61	7171.93	7630.2	8071.97	8498.09	8909.66	9308.16	9693.33	10067.1	10428.9	10779.9	11121.1	11451.9	11773.8	12086.4	12390.3	12686.4	12974.2	13254.3	13527.3	13792.9	14051.8	14304	14549.6	14788.9	15022.4	15249.9	15471.6	15688	15898.9	16104.6	16305.2	16500.9	16691.6
		44	0	81.8916	586.115	1516	2816.54	4430.24	6332.37	8512.06	10945.9	13555.7	16084.4	18468.5	20725.6	22867.5	24903.7	26840.9	28682.4	30451.6	32144.3	33773.3	35336.8	36837.5	38282.9	39669.2	41007	42290.2	43529.8	44718.8	45868.3	46971.4	48038.4	49062.5	50053	51004.1	51924	52807.2	53662	54482.7	55277.2	56039.8	56777.9	57487	58172.9	58832.2	59469.9	60083.2	60676.1
		45	0	74.5196	538.184	1400.68	2603.58	4103.19	5876.71	7913.58	10175.3	12446.2	14579.2	16593.1	18500.6	20311.8	22035.1	23677.3	25244.8	26742.4	28174.9	29546.2	30859.4	32118.2	33325.4	34483.9	35595	36658.2	37681.9	38666.6	39613.8	40526.3	41403.7	42248.1	43061.2	43843.1	44596.6	45321.1	46019.2	46690.5	47337.3	47959.6	48558.9	49135.7	49690.9	50225.2	50739.9	51235.1	51712.3
		46	0	195.679	1129.34	2691.21	4769.37	7286.78	10189.6	13438.4	17002.1	20858.6	24989.6	29382.1	34032.5	38928.7	44058.2	49404.9	54917.2	60368.4	65457.1	70226.7	74710.6	78934.6	82921.6	86684.8	90240.3	93599.9	96776.4	99780.2	102622	105311	107856	110265	112545	114703	116748	118682	120514	122248	123889	125443	126917	128311	129632	130883	132067	133190	134253
		47	0	314.52	1618.46	3695.32	6371.45	9534.53	13110.5	17049.1	21315.2	25884.3	30740.6	35870.6	41257.1	46794	51951.3	56722.6	61214.2	65462.8	69491.6	73320.2	76964.9	80439.7	83757.2	86928.3	89962.6	92868.9	95654.7	98325.9	100888	103347	105712	107987	110162	112253	114266	116203	118066	119858	121583	123246	124848	126391	127878	129311	130692	132023	133306
		48	0	284.469	1493.77	3441.61	5972.03	8981.99	12402	16187.4	20299.3	24462.2	28269.4	31781	35040.5	38079.1	40917.4	43573	46078	48460.4	50712.1	52859.6	54891.8	56826.6	58672.3	60427.2	62106.6	63704.8	65230.5	66693.9	68086.2	69418.3	70692.8	71907.5	73072.9	74185.1	75248.4	76270.3	77245.3	78177.9	79073.8	79928.2	80745.6	81530.9	82280	82997.3	83686	84343	84972.8
		49	0	260.216	1398.25	3248.77	5667.33	8557.48	11643.3	14439.4	16968	19270.1	21369.8	23311.4	25117.7	26799.4	28373.6	29855.3	31247.5	32560	33803.8	34978.4	36092.3	37151.5	38154.7	39109.6	40019	40881.7	41705.6	42490.7	43236.5	43950.4	44630	45277.7	45897.2	46486.2	47050.5	47588.4	48101	48591.9	49058.9	49506.2	49932.9	50339.9	50729.5	51100.1	51455.5	51794	52117.6
		50	0	336.043	1691.21	3832.9	6580.15	9817.12	13471.3	17492.3	21845.3	26502.2	31441.6	36641.3	42074.7	47629.5	52901.8	57786.2	62376.5	66713.9	70825	74730.5	78447.8	81991.9	85376	88611.5	91708.9	94677.3	97524.8	100259	102885	105407	107825	110146	112378	114529	116599	118591	120509	122359	124145	125871	127541	129252	131078	132931	134712	136412	138049
	10×	1	0	0	0	0	0	1.11707	310.498	778.103	1234.66	1684.06	2168.48	2980.69	3800.26	4617.68	5435.57	6377.51	6707.73	6707.76	6707.76	6707.76	6707.76	6707.76	6707.76	6707.76	6707.76	6707.76	6707.76	6707.76	6707.76	6707.76	6707.76	6707.76	6707.76	6707.76	6707.76	6707.76	6707.76	6707.76	6707.76	6707.76	6707.76	6707.76	6707.76	6707.76	6707.76	6707.76	6707.76
		2	0	214.478	1224.02	2902.07	5122.7	7800.18	10875.2	14206.2	17183	19882.7	22378.5	24697.6	26863	28891.6	30792	32582	34264.8	35854.8	37354.8	38773.4	40118.5	41391.3	42598.1	43743.9	44830.5	45861.2	46840.5	47771.8	48656.9	49497.8	50296.7	51056.4	51779	52466.6	53120.4	53742.5	54334.2	54897	55432.7	55942.2	56427.1	56888.3	57327.3	57745.1	58142.9	58521.6	58882.1
		3	0	256.099	1381.47	3214.8	5614.27	8485.25	11763.4	15329.3	18612.2	21571.3	24284.7	26802.4	29168	31377.5	33462.2	35420	37265.2	39011.8	40660.8	42227.4	43710.1	45118.4	46459	47728.4	48938.9	50088.2	51180.8	52224	53215.9	54159.4	55061.2	55920.6	56737.3	57517.3	58262	58970.2	59645.6	60292.4	60907.4	61493.2	62052.3	62587.5	63096.4	63581.9	64045.1	64489.1	64911.4
		4	0	286.167	1499.25	3448.24	5976.87	8985.52	12407.3	16195.9	20317.5	24746.5	29467	34465	39726.5	45238.2	50991.8	56974.6	63117.9	69235	75131.9	80748.1	86090.8	91177.3	96024.1	100646	105058	109271	113297	117150	120837	124368	127752	130994	134103	137083	139943	142688	145322	147852	150281	152615	154856	157009	159077	161064	162973	164807	166570
		5	0	273.248	1453.21	3362.29	5849.14	8813.68	12188.7	15928.3	20001.5	24384.4	29020.8	33418.7	37392	41036.8	44396.2	47585.2	50616.5	53503.6	56256.6	58886	61396.9	63786.8	66077.9	68257.1	70349.6	72340.9	74251.7	76072.8	77818.9	79488.6	81081.9	82616.4	84076.8	85479.2	86821.1	88101.3	89334.6	90509.1	91635	92716.9	93748.6	94739.5	95689.3	96596.8	97468.6	98303.2	99100.2
		6	0	309.498	1595.62	3644.35	6286.15	9413.42	12958.1	16873.8	21127	25692.2	30549.3	35682.1	41070.3	46696.7	52556.1	58636.6	64863.9	70838.8	76191.3	81228.4	86012.5	90574.3	94930.9	99097.3	103085	106905	110567	114076	117437	120638	123671	126565	129359	132075	134693	137221	139669	142029	144304	146496	148623	150666	152635	154533	156373	158141	159845
		7	0	225.074	1245.26	2928.36	5150.3	7827.1	10899.4	14327	18076.9	21949.1	25387.8	28550.6	31492.3	34240.5	36817.5	39240	41521.9	43674.8	45708	47630.2	49448.9	51171.8	52804.6	54353.3	55823	57219.7	58548	59811.5	61012.3	62154.3	63241.4	64275.8	65259.8	66196	67087.3	67936.4	68745.3	69515.4	70248.5	70946.8	71612.3	72246.3	72849.9	73424.3	73971.8	74493.7	74991.1
		8	0	109.44	659.813	1602.6	2886.84	4462.46	6307.62	8420.28	10780.2	13361.1	16152.4	19153.8	22355.4	25741.1	29307.5	33046.8	36954.7	41022.5	45112.6	48998.8	52700.7	56221.6	59569.6	62773.5	65852.1	68812.9	71663.9	74409.9	77060	79615.1	82081.7	84459.2	86758.3	88978.4	91121.9	93191.1	95187	97112.7	98968	100756	102476	104132	105724	107258	108735	110157	111525
		9	0	213.692	1204.07	2846.28	5019.43	7641.07	10654.5	14017.3	17479.6	20548.3	23363.6	25966.9	28381.2	30604.6	32671.2	34618.9	36459.7	38203.3	39852.4	41414.6	42895.6	44301.5	45634.8	46901	48103.5	49245.5	50330	51357.1	52336.6	53269.8	54157.9	55002.3	55804.3	56566.2	57289.5	57981.7	58639.3	59265.3	59860.7	60424.7	60962.2	61475.6	61964.3	62428.5	62868.4	63288.5	63689.8
		10	0	256.09	1348.12	3124.08	5452.24	8244.08	11439.1	14995.2	18881.4	23075.2	27558	32315	37332.4	42598.7	48038.9	53340.4	58312.3	62978.4	67370.4	71514.4	75431.8	79141.1	82657.4	85993.8	89161	92169.1	95027.2	97743.9	100326	102781	105116	107336	109448	111456	113365	115180	116907	118551	120116	121606	123025	124376	125663	126887	128052	129165	130226
		11	0	283.876	1493.34	3442.19	5973.22	8985.16	12403.6	15884.3	18953.8	21745.7	24327.9	26728.3	28972.9	31077.1	33055.4	34919.1	36678.6	38342.7	39920.1	41416.2	42837.7	44189.2	45478.1	46706.9	47877.6	48993.7	50058.6	51076.7	52049.2	52977.7	53866.4	54716.2	55528.2	56305	57049.2	57760.4	58441.3	59094	59717.6	60315.6	60888.7	61436.2	61961.8	62464.8	62946.2	63407.7	63849.1
		12	0	44.7937	296.014	746.015	1377.3	2174.29	3123.48	4213.23	5434.51	6778.71	8238.59	9810.3	11489	13269.8	15146	17076	18953	20752	22486.9	24163.1	25784.8	27354.6	28875.5	30350.3	31780.8	33169.7	34518.4	35828.7	37102.6	38341.1	39545.9	40718.1	41859	42969.6	44050.9	45104.1	46129.7	47129.1	48102.7	49051.5	49976.2	50877.6	51756.2	52612.9	53448.1	54262.7	55056.9
		13	0	268.235	1421.81	3291.97	5733.87	8651.45	11979.9	15674.6	19701.6	24034.4	28654.9	33548.8	38704.5	44116.6	49773.8	55668.7	61792.9	68128.7	74642.4	81193.4	87456.8	93346.1	98922.6	104216	109249	114039	118590	122877	126989	130938	134713	138346	141818	145145	148332	151372	154288	157073	159735	162283	164711	167041	169264	171386	173417	175351	177204
		14	0	35.65	251.328	642.505	1195.14	1895.5	2733.38	3700.19	4786.95	5986.41	7293.19	8702.72	10210.4	11812.2	13505.6	15286.2	17141	19018.6	20851.9	22624.1	24337.4	25995	27600.1	29155.4	30663.6	32126.8	33546.7	34924.9	36263.1	37562.9	38825.5	40052.6	41245	42403.8	43529.6	44624	45689.4	46725.8	47735.2	48717.5	49673.6	50605.1	51511.6	52394.4	53254.2	54090.9	54905.8
		15	0	188.042	1081.31	2578.73	4575.43	6998.62	9797.22	12933.6	16375.6	19972.2	23304.5	26351.3	29157.8	31765.3	34205.4	36482.6	38616.1	40625	42506.6	44279.8	45949.7	47518.1	49000	50397.6	51713	52957	54133.2	55241.4	56288.6	57280.7	58216.4	59099.9	59937.6	60727.9	61474.1	62180.4	62849.1	63480.9	64077.6	64642	65176.8	65682.2	66159.7	66611	67038.5	67443.1	67825.3
		16	0	292.611	1519.69	3489.7	6039.09	8491.21	10618.6	12533.7	14276.4	15872.8	17339	18698.3	19966.6	21154.5	22269.3	23318.4	24309.8	25249.3	26140.9	26987.8	27793.7	28561.8	29294.8	29994.8	30663.7	31303.7	31916.5	32503.6	33066.2	33605.6	34122.7	34618.9	35095.2	35552.6	35991.9	36413.9	36819.2	37208.4	37582.3	37941.6	38287.2	38619.6	38938.9	39245.8	39540.8	39824.2	40095.7
		17	0	289.248	1495.56	3433.62	5950.43	8945.08	12349.9	16118.5	20220.4	24633.4	29338	34263.9	38990.8	43357.5	47436	51264.9	54870.9	58276	61498.3	64553	67452.8	70208.9	72830.8	75327	77704.9	79972	82134.2	84196.2	86166.1	88047.3	89843.5	91560.6	93203.6	94775.7	96280.5	97720.7	99099.3	100419	101683	102893	104051	105160	106222	107239	108214	109147	110041
		18	0	30.3654	226.176	586.871	1098.93	1750.7	2532.16	3435.25	4451.15	5523.44	6555.12	7541.37	8486.19	9392.77	10263.9	11102.1	11909.4	12687.9	13439.1	14164	14864.5	15542	16197.7	16832.8	17448.1	18044.5	18623	19184.1	19728.6	20257.2	20770.4	21268.8	21752.9	22223.2	22680.2	23124.3	23556	23975.6	24383.5	24780.2	25165.8	25540.7	25905.4	26259.9	26604.8	26940.2	27266.4
		19	0	307.346	1577.94	3606.84	6228.4	9334.38	12852.8	16735.5	20913.5	24972.4	28687.7	32116.1	35297.9	38263.2	41032.6	43624.2	46067.7	48379	50567.8	52643.4	54615.8	56493.4	58283.5	59992.1	61624.3	63185.5	64679.1	66108.5	67476.6	68786.5	70041.6	71244.9	72398.7	73505.7	74568.2	75588	76566.9	77506.7	78409.1	79275.5	80107.7	80907	81674.9	82412.7	83121.4	83802.6	84457.1
		20	0	0	0	0	0	23.3298	403.068	803.634	1167.73	1240.22	1240.75	1240.75	1240.75	1240.75	1240.75	1240.75	1240.75	1240.76	1240.76	1240.76	1240.76	1240.76	1240.76	1240.76	1240.76	1240.76	1240.76	1240.76	1240.76	1240.76	1240.76	1240.76	1240.76	1240.76	1240.76	1240.76	1240.76	1240.76	1240.76	1240.76	1240.76	1240.76	1240.76	1240.76	1240.76	1240.76	1240.76
		21	0	281.266	1487.61	3434.49	5965.61	8978.03	12402.4	16191.7	20313.9	24726.3	29060.8	32965.5	36585.7	39967	43136.2	46118.1	48931.1	51590.2	54109.7	56501.3	58773.2	60934.9	62991.9	64952.8	66822.6	68607.3	70312.8	71942.6	73501.9	74994.1	76421.8	77790	79099.1	80354.6	81556.5	82709.2	83813.6	84871.8	85887.7	86859.7	87794.1	88688.3	89547	90370.2	91158.2	91912.9	92632.1
		22	0	44.9693	295.532	742.854	1369.45	2159.13	3098.53	4175.38	5383.38	6715.64	8165.51	9727.99	11397.8	13171.5	15045.7	17006.4	18974.6	20848	22648.3	24388	26069.9	27700.1	29279.1	30810.4	32297.3	33739.8	35141.8	36504.2	37828.1	39116.6	40369.6	41588.7	42776	43931.1	45056.3	46152.3	47219.1	48259.1	49272.1	50259	51221.5	52159.1	53073.1	53964.7	54833.3	55680.7	56507
		23	0	308.167	1589.14	3633.36	6272.4	9397.6	12938.8	16847.8	21090.6	25642	30489.2	35585	40641.4	45309.2	49648.8	53683.9	57517.4	61167.7	64642.3	67956.2	71118	74137.5	77026.1	79792.5	82435.5	84965	87385.6	89706.5	91927.2	94053.7	96091.2	98043.2	99914.7	101711	103436	105090	106676	108197	109657	111058	112402	113693	114932	116121	117261	118356	119406
		24	0	284.057	1493.7	3442.81	5976.49	8992.65	12423.4	16222.1	20355.3	24799	29535.6	34551.7	39834.3	45338.7	50789.7	55620.3	60123.6	64373	68400.6	72226.3	75866.2	79334.8	82644	85805.4	88827.8	91718.1	94486.5	97137.6	99677.8	102115	104450	106689	108839	110900	112877	114776	116599	118350	120030	121645	123195	124686	126117	127493	128816	130087	131310
		25	0	87.1607	616.601	1580.34	2925.01	4594.73	6555.81	8795.09	11296.7	14038.9	17005.2	20185.4	23570.7	27160	30943.3	34910.2	38987	42913.8	46650.7	50225	53651.5	56909.2	60029.1	63038.2	65941.9	68748.2	71457.7	74069.3	76590.1	79027.9	81380.3	83649.2	85839.8	87955.8	90001.9	91974.2	93876.4	95713.5	97487.9	99200.8	100854	102448	103987	105472	106908	108294	109632
		26	0	72.2872	522.927	1366.8	2544.62	4012.23	5750.31	7744.75	9969.41	12410.4	15033.2	17556.6	19941.2	22205.5	24359.6	26411.2	28363.4	30216.1	31990.4	33685.2	35316.1	36877.3	38378.6	39816.2	41197.6	42528.4	43804.1	45037.2	46219	47359.6	48456.4	49510.7	50530.2	51507.2	52450.8	53356.9	54228.5	55072.1	55881.3	56661.1	57414.8	58138	58837.2	59509.5	60155.6	60780.7	61380.7
		27	0	298.989	1548.48	3549.86	6140.87	9216.7	12709.5	16572.2	20771.9	25283.1	30088.5	35171.4	40520.7	46126.7	51979.2	58066.4	64379	70909.9	77633.1	84429.7	90857	96709.6	102248	107517	112454	117036	121436	125656	129699	133608	137366	140974	144439	147793	151019	154119	157114	160004	162788	165472	168061	170567	172981	175304	177536	179695	181779
		28	0	194.469	1105.7	2628.59	4656.57	7115.67	9953.77	13132.3	16614.1	20100.2	23160.9	25973.8	28574.9	30961.7	33141.8	35207.2	37152	39006.1	40754.5	42410.6	43992.7	45485.1	46896	48237.8	49516.5	50722.6	51865.2	52959.5	53995.5	54975.8	55906.3	56794.6	57639.4	58440	59200.5	59921.7	60609.5	61263.5	61882.2	62469.6	63027	63558.2	64064.3	64546.3	65002.8	65435.4	65846.9
		29	0	193.578	1091.7	2591.27	4588.28	7010.15	9805.64	12846.9	15645.8	18173.8	20503	22662.5	24673.1	26548.6	28302.1	29943.3	31479.4	32918.9	34270	35540.5	36737.4	37866.7	38932.3	39936	40882	41775.2	42616.8	43411.8	44163.2	44872.5	45543.9	46177.6	46776	47341.4	47874.9	48379.7	48856.3	49307.5	49733.3	50136.3	50516.7	50876.5	51216.4	51537.8	51841.5	52128.6	52400.4
		30	0	45.8638	297.008	743.295	1366.99	2151.41	3083.84	4152.97	5350.98	6669.33	8100.26	9639.62	11282.3	13024.4	14862.1	16793.1	18815.6	20923.6	23090.6	25207.1	27203.2	29117.9	30966.1	32756.1	34492.8	36179.5	37819.2	39414.2	40966.2	42477.1	43948.3	45381.2	46777.2	48137.5	49463.3	50755.6	52015.4	53243.6	54441	55608.5	56747.1	57857.5	58940.4	59996.6	61026.9	62032.1	63012.5
		31	0	302.634	1568.45	3593.5	6211.5	9314.88	12832.2	16714.5	20921.6	25217.9	29183.7	32840.7	36235.1	39400.5	42364.1	45147.8	47770.1	50245.8	52589.1	54810.4	56918.5	58922.3	60829.8	62647.4	64381.4	66037	67618.8	69131.1	70577.8	71962.3	73287.9	74557.6	75774.4	76940.5	78058.5	79130.8	80159.5	81146.5	82093.7	83002.9	83875.7	84713.7	85518.4	86291.4	87033.3	87745.8	88430.2
		32	0	53.1051	329.965	818.04	1496.54	2346.82	3356.13	4512.7	5807.4	7231.11	8776.96	10438.9	12212	14092	16076	18159.5	20327	22504.2	24604.5	26631	28589.5	30484.6	32318.6	34096.3	35825.4	37507.5	39144.3	40737.6	42289	43799.8	45271.3	46704.9	48101.8	49463.2	50790.1	52083.2	53343.4	54571.8	55769.4	56936.9	58075.5	59185.9	60269.6	61327.1	62359.1	63366.1	64348.8
		33	0	309.322	1588.61	3623.39	6225.57	8778.71	11027.5	13039	14856.6	16516.3	18038.2	19446.8	20751.5	21965.9	23099.4	24165.4	25169.9	26118.6	27017.3	27870.8	28682.2	29454.4	30190.5	30892.8	31563.7	32205.1	32818.4	33404.9	33966.4	34504.5	35020	35514.4	35988.4	36443.4	36879.5	37297.7	37698.9	38083.9	38453.5	38808.1	39148.9	39476	39790.1	40091.7	40381.5	40659.7	40926.9
		34	0	0	0	0	0	24.1172	394.206	785.552	1179.51	1574.44	2120.05	2774.3	2937.83	2939.04	2939.04	2939.05	2939.05	2939.05	2939.05	2939.05	2939.05	2939.05	2939.05	2939.05	2939.05	2939.05	2939.05	2939.05	2939.05	2939.04	2939.04	2939.05	2939.05	2939.05	2939.05	2939.05	2939.05	2939.05	2939.05	2939.05	2939.05	2939.05	2939.05	2939.05	2939.05	2939.05	2939.05
		35	0	303.646	1578.3	3617.1	6251.26	9372.3	12910.9	16818.8	21062.1	25615	30459.5	35579.2	40957.2	46583.6	52451.7	58552.6	64884.7	71437.2	78208.4	85183.5	92309.7	99413.7	106088	112406	118426	124177	129675	134939	139981	144814	149449	153897	158166	162264	166202	169985	173620	177114	180472	183702	186808	189793	192665	195427	198083	200636	203092
		36	0	78.3842	566.687	1478.32	2748.05	4327.69	6194.45	8333.39	10717.6	13325.1	16061.7	18677.7	21151.9	23501.7	25737.6	27866.5	29899.7	31842.7	33698	35472.8	37172.8	38804.3	40372.6	41879.7	43329.5	44724.6	46067	47359	48603.1	49801.2	50955	52066.2	53136.2	54167	55159.7	56115.8	57036.6	57923.6	58778.1	59601.4	60394.6	61158.9	61895.5	62605.3	63289.4	63948.6	64583.8
		37	0	79.3788	568.992	1475.85	2742.67	4318.59	6173.45	8300.66	10674.4	13276	16093	19121.7	22355.3	25782.5	29387.2	33006	36324.2	39478	42492.6	45392.1	48177.7	50851.5	53428.4	55902	58289.5	60585.5	62800.3	64936.6	66992.7	68980.9	70895.3	72744.5	74530.1	76249.8	77912.7	79514.9	81062.2	82556.6	83997.4	85390.5	86734	88031.3	89285.2	90494.4	91663.5	92792.3	93881.7
		38	0	290.79	1525.73	3503.94	6063.17	9099.12	12542.4	16343.6	20471.8	24876.1	28947.9	32512.9	35822.3	38922.6	41823.7	44479.9	46922.9	49260.4	51482.6	53602.5	55643.2	57588	59448.4	61231	62951.2	64597.8	66179.9	67700.7	69165.9	70578.6	71940.9	73253.8	74515.4	75729	76899.6	78024.9	79109.8	80156	81164.1	82136.5	83074.7	83981.5	84853.6	85695.1	86505.8	87286.2	88039.2
		39	0	0	0	0	0	38.7377	440.571	853.453	1269.05	1686.91	2300.49	3058.62	3831.2	4608.44	5451.14	6498.52	7576.42	8654.41	9577.3	9972.32	10037.6	10042	10042.1	10042.1	10042.1	10042.1	10042.1	10042.1	10042.1	10042.1	10042.1	10042.1	10042.1	10042.1	10042.1	10042.1	10042.1	10042.1	10042.1	10042.1	10042.1	10042.1	10042.1	10042.1	10042.1	10042.1	10042.1
		40	0	49.9712	318.402	795.033	1458.92	2292.22	3256.28	4186.63	5067.13	5902.79	6695.88	7451.49	8176.55	8873.07	9543.74	10190.3	10814.2	11417.3	12000.7	12565.4	13112.2	13642	14156.3	14655.3	15140	15610.7	16068.4	16512.9	16945.5	17366.4	17776.5	18175.6	18563.9	18942	19310.3	19668.9	20018.7	20359.3	20691.2	21014.9	21330.5	21638.1	21938.1	22230.7	22516.3	22794.9	23066.5
		41	0	93.338	646.415	1644.94	3027.2	4739.41	6742.92	9017.45	11550.3	14323.8	17178.2	19816.5	22308.9	24685.2	26942.7	29096	31160.9	33136.7	35026.2	36844	38591.4	40265.3	41876.9	43429.8	44921.4	46357.3	47744.1	49079.9	50365.6	51608	52807.7	53963.2	55078.1	56156.3	57196.5	58199.1	59168.5	60105.6	61009.3	61881.7	62726	63541.4	64328	65088.3	65824.1	66534.2	67219.6
		42	0	316.997	1627.65	3713.78	6401.34	9577.7	13167.1	17078.8	20877	24323.9	27482.8	30398.4	33104.5	35628	37990.5	40210.5	42302.1	44276.4	46144.6	47916.3	49599.8	51202	52729.2	54186.6	55578.9	56909.8	58182.9	59401.4	60568.6	61687.9	62761.7	63792.3	64781.8	65732.7	66646	67523.8	68367.6	69179.1	69959.8	70710.9	71433.8	72129.8	72799.6	73444.5	74065.9	74663.9	75240
		43	0	27.9717	245.754	663.161	1261.79	1989.67	2692.32	3355.87	3984.11	4579.72	5145.77	5685.42	6202.18	6697.37	7173.91	7631.79	8073.65	8499.51	8911.37	9309.38	9694.85	10068.1	10429.8	10781.2	11121.8	11453	11774.5	12087	12391.2	12686.9	12974.4	13255	13527.7	13793.2	14052.2	14304.3	14549.9	14789.6	15022.9	15250.2	15472.1	15688.4	15899.2	16104.7	16305.6	16501.2	16691.9
		44	0	81.8916	586.115	1516	2816.54	4430.24	6332.37	8512.06	10945.9	13555.7	16084.4	18468.5	20725.6	22867.2	24901.3	26834.7	28677.1	30446.8	32139.3	33769.6	35331.1	36834.8	38278.8	39666.9	41003.8	42287.4	43526	44715.8	45864.7	46968.4	48034.7	49059	50049.2	51000.4	51920	52803.6	53657.9	54478.9	55272.8	56036	56773.8	57483.5	58169.2	58829.3	59466.3	60080.5	60672.1
		45	0	74.5188	538.894	1405.62	2613.63	4114.42	5891.28	7932.96	10200	12474.8	14611.6	16628.8	18536.2	20343.3	22065.1	23708.5	25278.2	26778.8	28215.9	29591.9	30910.2	32173.5	33386.3	34550.5	35667.6	36741.2	37773.3	38764.4	39718	40635	41516.3	42364.6	43179.7	43964.5	44718.9	45445.2	46144	46816.3	47463.5	48086	48685.4	49261.8	49817.1	50351.1	50865.7	51360.5	51837.1
		46	0	195.679	1129.34	2691.21	4769.37	7286.78	10189.6	13438.4	17002.9	20865	25007.8	29418.2	34082.2	38984.3	44109.3	49451.8	54958.5	60392.7	65467.2	70223.3	74694	78906.2	82882.7	86635.5	90180.4	93530.8	96698.2	99693.5	102528	105210	107749	110150	112422	114574	116611	118539	120364	122094	123731	125282	126752	128143	129462	130709	131890	133008	134067
		47	0	314.77	1618.08	3693.87	6369.15	9531.71	13107.4	17046.2	21316.8	25894.5	30760.1	35897.8	41290.4	46833.9	52000.8	56780.3	61279.2	65535.2	69571	73406.2	77057.1	80538.1	83861.4	87038	90077.8	92988.8	95778.6	98453.9	101020	103482	105848	108125	110317	112424	114441	116371	118228	120024	121752	123415	125016	126558	128049	129487	130872	132206	133490
		48	0	284.469	1493.77	3441.61	5972.03	8981.99	12402	16187.7	20300	24463.4	28271.1	31783.2	35043.3	38082.5	40921.9	43579.9	46088	48471	50724.6	52871.8	54904.2	56840.3	58685.5	60440.3	62119.7	63716.9	65242.4	66704.5	68096.4	69429.6	70702	71916.3	73081.8	74192.6	75254.9	76275.4	77248.2	78179.7	79074.5	79928.1	80746	81531.5	82281	82999.5	83688.1	84345.1	84975.7
		49	0	260.216	1398.25	3248.77	5667.33	8557.55	11642.9	14438.1	16965.9	19267.6	21367.1	23306.6	25112.4	26794	28367.4	29848.8	31241.1	32553.3	33797.2	34972.6	36085.6	37144.5	38147.8	39101.7	40011	40873.5	41697.2	42482.1	43227.8	43941.6	44620.6	45268.8	45888.3	46477.4	47041.8	47579.6	48092.4	48583.4	49050.3	49497.9	49924.5	50331.5	50721.1	51091.8	51447.1	51785.5	52109.2
		50	0	335.024	1688.9	3830.49	6578.26	9815.68	13466.3	17478.3	21814.6	26448.7	31362.6	36536.3	41953.6	47501	52761.5	57636.7	62220.7	66550.1	70653.3	74552.2	78262	81799.7	85177.3	88406.6	91497.8	94460	97301.3	100028	102648	105164	107575	109891	112119	114263	116324	118308	120224	122072	123855	125576	127240	128926	130721	132539	134277	135940	137541
IB-included VLP	0.1×	1	0	0	0	0	0	0	0	0	0	0	0	0	0	0	0	5.41894	55.2636	162.815	343.019	658.446	1238.45	2239.05	3668.63	5407.22	7389.32	9605.81	11564	13691.7	16174.2	19036.3	22166	25407.8	28485.3	31417.9	34370.8	37476.5	40734.3	44012.8	47206.3	50307	53384.9	56526.5	59776.3	63115.2	66476.6	69801.9	73084.7
		2	0	3.60134	7.6471	11.1965	14.35	17.1885	20.059	100.445	582.62	1464.25	2712.27	4303.48	6215.42	8434.81	10944.3	13734.6	16790.9	20107.2	23671.5	27477.7	31517.8	35779.7	40260.9	44952.4	49845.2	54935.2	60215.4	65678.8	71321.5	77134.7	83114.9	89259.9	95564	102022	108626	115370	122249	129258	136396	143657	151038	158535	166145	173864	181688	189615	197640
		3	0	0	0	0	0	0	0	50.9961	477.996	1305.45	2504.78	4058.22	5970.98	8195.82	10746.4	13585.7	16714.5	20115.7	23777.1	27710.7	31881.7	36298.2	40953.1	45821.5	50923	56228.5	61732.4	67454	73364.2	79456.9	85748.2	92210.7	98835.1	105638	112608	119725	126991	134422	141994	149697	157541	165525	173624	181840	190196	198660	207228
		4	0	0	0	0	0	0	0	0	0	0	0	0	0	0	0	7.31934	62.4419	292.957	828.324	1708.32	2928.01	4476.43	6342.42	8515.3	10984.7	13740.9	16774.7	20077.5	23641	27457.4	31519	35818.7	40349.4	45104.3	50077	55261.1	60650.4	66239.3	72022	77993.3	84148	90481.1	96987.7	103663	110503	117502	124658
		5	0	0	1.54227	2.28574	2.94681	3.54347	4.08877	4.59258	5.07532	6.05921	31.1006	286.376	856.37	1716.84	2860.97	4298.62	6007.96	7993.33	10236.5	12736.7	15483.7	18472.2	21698.6	25150.2	28828.5	32723.1	36830.2	41144.1	45654.5	50371.5	55270.4	60361	65632	71079.3	76709.7	82501.1	88466	94589.2	100864	107305	113890	120620	127503	134516	141666	148959	156375
		6	0	0	2.09975	3.07472	3.92643	4.68243	5.36277	5.98218	6.55163	7.07941	7.57192	8.03414	8.47019	8.89848	9.75395	17.2079	80.5464	399.633	1087.88	2121.84	3487.16	5171.38	7163.23	9452.41	12029.4	14885.3	18008.7	21391	25026.9	28915.7	33049.8	37416.3	42010.4	46827.2	51860.4	57104.1	62553.5	68202.2	74045.1	80076.4	86295.1	92697.8	99280.8	106053	113049	120242	127629
		7	0	0	2.96336	5.17135	7.48695	9.54643	11.3329	12.9057	16.9866	187.609	925.478	2341.64	4412.44	7080.68	10297.5	14011.9	18178.3	22764	27738.7	33079.3	38757.8	44755.2	51046	57603.3	64416.3	71478.7	78780.8	86298.5	94008.3	101897	109962	118201	126598	135129	143782	152569	161489	170524	179650	188862	198170	207580	217071	226621	236224	245895	255650
		8	0	0	0	0	0	0	0	0	0	0	0	0	0	0	0	0	0	15.9151	263.484	1015.66	2236.87	3905.03	6003.99	8527.15	11450.9	14750.6	18400.1	22378.1	26660.7	31229	36062.5	41150.9	46480.5	52038.2	57804.9	63768	69912.4	76225.7	82697.8	89317.3	96071.2	102953	109961	117099	124350	131707	139162
		9	0	0	0	0	0	0	0	4.50046	267.472	1250.14	2882.91	5105.74	7869.53	11106.4	14810.2	18966.6	23548.5	28525.6	33867.6	39547.6	45545.2	51838.6	58409.6	65237.4	72308.2	79604.1	87112.5	94816.9	102702	110775	119023	127415	135946	144602	153370	162262	171288	180412	189621	198906	208256	217711	227246	236836	246477	256167	265951
		10	0	0	0	0	0	0	0	0	0	0	0	0	0	1.47433	24.738	157.687	448.48	891.034	1480.4	2213.98	3087.79	4098.49	5243.76	6521.07	7928.51	9465.12	11128.9	12916.9	14829.7	16868.8	19032.5	21316.5	23718.7	26236.6	28869.1	31616.3	34471	37435.1	40508.7	43691.3	46981.7	50377.3	53878.6	57486	61197.1	65010.3	68923.5
		11	0	0	0	0	0	1.19428	9.39574	362.991	1425.77	3128.17	5411.49	8225.17	11525.2	15277.1	19453.9	24027.8	28972.7	34274.1	39912.9	45874.6	52140.6	58704	65557.6	72677.3	80048.9	87662.6	95508.7	103587	111884	120381	129076	137965	147031	156265	165672	175238	184948	194814	204819	214952	225224	235614	246118	256734	267451	278278	289199
		12	0	1.1455	4.2116	7.19795	9.95556	12.5099	14.8856	17.1033	19.1807	21.1327	22.9718	24.7089	26.3553	28.0955	34.6911	90.7544	308.196	722.314	1332.6	2130.24	3113.08	4274.42	5598.98	7090.57	8736.16	10528.4	12470.6	14545.5	16758.3	19100.1	21563.3	24152.4	26853.2	29668.5	32593.5	35619.5	38752.5	41977.3	45302.5	48716.4	52220.1	55812.2	59483.7	63241.5	67072.6	70984.2	74966.1
		13	0	0	0	0	0	0	0	0	0	0	0	0	0	0	0	0	0	6.14401	47.8956	267.031	967.439	2224.86	3996.16	6253.1	8971.34	12120.4	15686.8	19682	24088.7	28907.2	34088.5	39640	45531.4	51739.7	58268.9	65078.3	72189.4	79556.3	87181	95056.6	103137	111459	119960	128660	137547	146586	155807
		14	0	0	0	0	0	0	0	0	0	0	0	0	0	0	0	0	10.9821	68.5167	228.081	502.938	889.314	1383.16	1980.95	2679.94	3478.68	4373.78	5363.38	6444.1	7615.11	8871.51	10216.6	11644.1	13158.3	14761.7	16439.6	18206.4	20046.9	21962.9	23962.1	26026.7	28169.3	30381	32655.7	35006.9	37420	39894.7	42442.2
		15	0	0	0	1.19754	1.58939	1.94461	2.26555	2.56518	4.91065	120.938	677.807	1659.03	3045.57	4820.91	6988.48	9502.25	12352.5	15538.3	19012.2	22783.8	26829	31125.5	35685.5	40481.4	45498.5	50747.3	56206.6	61852.8	67698.5	73739.5	79941.1	86306.9	92855.7	99544.7	106371	113336	120451	127682	135024	142483	150065	157739	165503	173356	181313	189354	197472
		16	0	0	1.17364	1.71445	10.4402	492.256	1762.58	3710.38	6241.51	9286.27	12789.3	16716	21035.4	25719.2	30742	36085.8	41738.3	47685.8	53913.7	60406.9	67154.9	74149.3	81382.6	88844.6	96527.1	104421	112517	120806	129284	137943	146780	155786	164952	174269	183733	193344	203099	212992	223018	233170	243450	253859	264393	275050	285821	296721	307731
		17	0	0	0	0	0	0	0	0	0	0	1.42902	32.1875	271.082	774.56	1529.4	2514.13	3723.31	5148.84	6783.82	8622.66	10659.4	12889.5	15307	17903.3	20673.6	23617.7	26734.3	30025	33483.1	37098.7	40872.6	44808.4	48898.9	53144.5	57542.3	62085.7	66778.4	71619.3	76598.7	81707.9	86944.6	92313.4	97814	103444	109202	115086	121093
		18	0	0	0	0	1.20099	1.52306	1.83252	2.13216	4.52645	66.695	269.605	602.936	1060.04	1635.17	2324.74	3126.96	4040.47	5061.06	6184.51	7408.83	8730.89	10146.6	11653.7	13249.7	14932.1	16699	18548.3	20478.7	22486.2	24569	26725.5	28954.4	31254.1	33623.6	36061	38565.1	41134.3	43765.8	46458.4	49210.8	52021.1	54888.6	57811	60788.6	63818.6	66901.1	70034.8
		19	0	0	0	0	0	0	0	0	29.9464	450.957	1484.56	3067.17	5151.61	7689.2	10652.6	14034.3	17816.6	21973.8	26483.8	31332.2	36505.7	41992.6	47780.9	53864	60233.9	66875.9	73777.8	80929.4	88323	95948	103797	111860	120134	128610	137284	146148	155195	164417	173812	183371	193090	202963	212983	223147	233447	243880	254437
		20	0	0	0	0	0	0	0	0	2.07569	34.8755	152.255	395.995	780.626	1303.45	1960.55	2750.26	3667.53	4708.88	5862.66	7113.36	8458.96	9904.99	11450.5	13092.8	14826.7	16648.5	18552.5	20531.9	22578.2	24684.3	26839.8	29031.8	31266.6	33546.6	35857.7	38207.4	40588.8	43000.1	45441.1	47911	50407.6	52930	55479.4	58057.1	60662.6	63294.6	65952.7
		21	0	3.5937	9.31135	14.05	18.0223	21.4055	24.3274	26.8872	29.3026	58.0801	488.817	1676.63	3584.52	6145.44	9296.2	12984.6	17178.6	21850.5	26961.3	32481.9	38395.1	44662.8	51273.5	58203.9	65431.9	72954.6	80737.5	88787	97077.2	105596	114344	123286	132444	141769	151285	160963	170795	180791	190905	201187	211570	222104	232757	243525	254437	265435	276523
		22	0	0	0	0	0	1.17107	1.41267	1.6429	1.86294	2.0738	2.27633	2.4713	2.65944	2.84812	3.29161	8.97648	58.4141	176.902	385.59	736.168	1166.21	1713.34	2372.18	3106.56	3964.9	4904.85	5932.73	7072.72	8279.24	9584.58	10982.8	12445	14010.5	15648.3	17357.1	19162.2	21024.7	22968.1	24994.3	27073.4	29239.4	31473.2	33762.7	36138.1	38568.9	41060.8	43632.4
		23	0	0	0	0	0	0	0	0	0	0	0	13.2512	143.942	511.022	1099.3	1897.56	2917.08	4148.67	5587.67	7229.54	9070.71	11109.6	13340.5	15756.1	18353.6	21132.7	24091.6	27225.2	30528.6	33998.9	37634.5	41432	45392.7	49514.1	53792.4	58224.3	62806.3	67535.4	72409.1	77426.5	82588.3	87894	93338.8	98915.2	104626	110471	116447
		24	0	0	0	0	0	0	1.13552	1.30219	1.4594	1.60871	1.75136	1.89609	2.51308	12.5221	91.0335	301.581	650.893	1137.82	1759.54	2513.01	3395.57	4404.8	5538.52	6794.99	8172.46	9669.22	11283.9	13015.1	14861.6	16822	18895	21079.4	23373.9	25777.1	28287.8	30905.5	33628.9	36457.3	39389.4	42424	45560.5	48797.6	52135.2	55571.8	59106.2	62737.5	66464.8
		25	0	0	0	0	0	0	0	0	0	0	0	0	0	0	0	7.87075	142.114	738.753	1828.94	3378.66	5358.86	7740.97	10519.6	13685.4	17215.5	21084.4	25276.7	29777.2	34571.9	39637	44961.2	50530.8	56336.3	62364.2	68594.3	75017.5	81626.1	88414	95361.2	102464	109714	117103	124625	132273	140036	147908	155881
		26	0	1.84877	5.79516	9.32422	12.5036	15.3891	18.025	20.4463	22.681	24.8357	75.0814	473.879	1271.26	2446.12	3975.63	5845.45	8028.82	10511.8	13304.4	16360.4	19710.5	23299.2	27149	31214.9	35501.3	40010.9	44686.5	49603.1	54661.6	59915.6	65327.4	70880.1	76614.9	82449	88453.5	94567.7	100785	107159	113609	120176	126854	133594	140465	147407	154401	161524	168688
		27	0	3.2601	7.12259	10.529	13.5688	16.3199	18.837	21.1628	23.3309	25.3672	27.2916	29.12	30.8649	32.5365	34.1432	35.698	37.3262	40.3835	55.3901	131.872	401.023	905.736	1633.12	2577.69	3734.61	5098.79	6665.49	8427.65	10381.2	12547.6	14919.6	17492.9	20269	23244.1	26412.8	29769.4	33313.5	37043.9	40954.6	45042.8	49304.7	53741.8	58349.4	63121	68056.7	73148.7	78402.8
		28	0	0	0	1.52604	2.01506	2.47239	2.90366	3.32269	6.10422	70.1864	266.421	587.28	1027.76	1584.56	2258.58	3046.8	3954.18	4978.38	6113.62	7363.99	8725.32	10192.7	11769	13452.6	15237.9	17124.3	19117.1	21209.2	23400.5	25687.7	28076.3	30561.4	33137.9	35804.9	38563.2	41416.6	44358	47385.9	50499.5	53697.6	56982	60353.8	63805.2	67339	70952.7	74642.9	78412.1
		29	0	0	0	0	0	0	0	118.388	817.435	2081.66	3856.79	6088.95	8741.03	11779.3	15180.1	18920.9	22980.8	27342.4	31990	36907.3	42074.9	47483.4	53121	58968.5	65016.7	71262.2	77686.5	84280	91040.5	97950.5	105012	112206	119524	126965	134511	142172	149929	157792	165742	173784	181899	190093	198353	206685	215081	223533	232052
		30	0	0	0	0	1.09702	1.34082	1.57046	1.78752	1.99331	2.18896	2.37545	2.55361	2.72416	2.88771	3.04493	3.20382	3.57921	7.48097	43.5443	227.646	609.011	1156.79	1855.22	2695.06	3669.63	4773.75	6002.92	7353.18	8821.04	10402.9	12095.9	13896.6	15803.5	17813.6	19924	22132.2	24435.6	26831.7	29318.1	31892.3	34554.1	37300.5	40128.6	43036.5	46022.2	49084	52220.1
		31	0	0	3.35754	5.67671	7.77321	9.66498	11.3975	13.0075	17.9104	129.701	516.176	1160.87	2043.72	3152.24	4475.41	6004.96	7732.72	9648.01	11746.6	14032.8	16502.7	19145.4	21959	24938.3	28081	31387.6	34852.2	38468.4	42234.3	46152.5	50222.5	54439	58800.8	63305.7	67949	72727.9	77642	82692.1	87881	93205.4	98659.3	104241	109951	115787	121745	127823	134018
		32	0	0	0	0	0	0	0	0	0	0	0	0	0	0	0	1.85648	25.8873	186.026	587.455	1209.05	2040.1	3068.45	4293.59	5711.63	7313.36	9091.2	11039.2	13150.3	15420.6	17845.4	20417.1	23129.7	25980	28962.6	32073.1	35307	38658.9	42123.5	45698	49381.8	53171.7	57062.3	61050.9	65132.6	69307.7	73575.3	77928.6
		33	0	0	0	0	7.25069	345.337	1275.67	2745.53	4647.02	6989.95	9686.11	12746.1	16144	19825	23787.4	28049.8	32611.8	37443.6	42540.5	47885.6	53478.9	59310	65372	71664.4	78175.5	84904.7	91843.4	98981.5	106315	113844	121561	129462	137547	145812	154249	162845	171595	180497	189550	198746	208078	217545	227146	236874	246728	256699	266786
		34	0	0	0	0	0	0	0	0	0	0	0	1.95976	21.095	83.5588	216.564	437.488	747.084	1146.1	1632.93	2205.51	2862.19	3599.84	4417.99	5314.65	6288.53	7335.95	8452.33	9635.17	10882.1	12187.1	13527.6	14890.7	16320.7	17772.9	19243.8	20760.9	22303.6	23863.4	25459.5	27090	28744.1	30415.2	32116.1	33846.3	35602.8	37379.6	39173.1
		35	0	0	0	1.3584	1.67336	1.93885	2.1665	2.36451	2.53883	2.69382	2.8328	2.9583	3.07231	3.1764	3.27185	3.35969	3.44209	3.5759	4.78614	17.7573	110.669	542.644	1714.94	3579.14	6082.54	9182.43	12842.4	17031.7	21717.5	26871	32465.1	38475.1	44878	51651.2	58776.2	66233.3	74003.5	82072.5	90424.2	99041.6	107912	117018	126350	135891	145629	155550	165644
		36	0	0	0	0	0	0	0	0	0	1.27328	98.9645	587.335	1482.47	2764.65	4421.71	6409.4	8712.07	11349.4	14265.4	17447	20889.3	24588.5	28536.5	32723.1	37135.9	41765.7	46604.1	51640.1	56864.3	62271.2	67853.8	73601.1	79503.4	85553.1	91743.6	98068.7	104526	111108	117811	124629	131555	138585	145712	152929	160231	167613	175075
		37	0	0	0	0	1.34169	1.68592	2.00608	2.30548	2.58678	2.85216	3.10342	3.34205	3.56938	3.84936	9.97959	107.029	343.789	798.325	1544.52	2508.87	3767.29	5224.77	6948.47	8878.61	11023.7	13404.9	15952.6	18732.6	21686	24820.4	28157.7	31637.1	35311.3	39136.7	43110.8	47259.9	51528.7	55960.4	60527.2	65212.2	70052.6	75001	80072.5	85279.3	90578.1	96003.8	101541
		38	0	0	0	1.01012	1.31319	1.59132	1.84954	2.09166	2.39092	11.8502	133.519	412.842	837.109	1398.86	2092.66	2921.88	3887.13	4987.97	6223.36	7587	9078.63	10698.5	12440.9	14305.8	16292.3	18402.3	20632.2	22981.3	25448	28030.9	30729.1	33543.8	36473.6	39514.5	42667.7	45931.3	49304.7	52786.1	56375.1	60070.5	63871.1	67775.9	71783.4	75892.1	80102	84411.5	88819.1
		39	0	0	0	0	0	0	0	0	0	0	0	0	0	0	0	0	0	0	7.09809	39.1463	120.696	288.708	575.099	999.033	1579.96	2320.22	3210.83	4250.01	5440.61	6779.69	8260.6	9880	11636.8	13527.4	15546.8	17691.2	19958.2	22343.9	24843.5	27451.7	30162.8	32970.5	35869.1	38854.8	41924.6	45074.4	48296.5
		40	0	0	0	0	0	0	63.5274	422.691	1060.82	1955.73	3088.2	4442.95	6016.53	7793.33	9760.98	11913.2	14237.8	16727.9	19377.6	22179.5	25122.2	28204.7	31419.5	34761.3	38228.2	41813	45511.6	49318.9	53231	57247.3	61362	65572.6	69873.6	74262.3	78735.9	83292.9	87929.6	92642.2	97428.2	102285	107211	112204	117264	122385	127566	132805	138100
		41	0	0	0	0	0	0	1.11912	1.29899	1.46673	1.97828	30.9336	154.359	493.563	1304.83	2497.22	3867.33	5584.68	7707.38	9971.4	12489.1	15391.8	18449.2	21673.4	25222.9	28982.9	32840.2	36959.3	41336.1	45807.1	50436.7	55337.5	60382.1	65505.7	70835	76373.9	81980.5	87699.9	93631.9	99696	105806	112068	118510	125017	131589	138324	145190	152091
		42	0	0	1.11109	2.00121	2.90047	3.69995	4.90085	51.7798	521.484	1564.87	3103.89	5094.9	7501.3	10293.5	13442.8	16926.9	20740.8	24869.6	29292	33996.4	38973.3	44213.8	49709.5	55455.3	61447.7	67679.8	74137.1	80809.8	87693.3	94782.6	102078	109571	117247	125106	133143	141353	149731	158269	166964	175815	184815	193959	203247	212671	222231	231924	241749
		43	0	25.1993	66.2088	104.286	139.828	229.79	519.054	996.045	1646.37	2462.81	3443.54	4581.49	5878.65	7318.22	8906.07	10622.5	12475.2	14446.7	16544	18755.2	21079.4	23516.3	26054.7	28702.6	31447.6	34291.6	37234	40265.8	43392.5	46608.4	49906.9	53296	56767.1	60315.3	63947	67654.8	71434.5	75289.5	79218.2	83213.4	87274.3	91406.8	95600.5	99855.2	104173	108552	112986
		44	0	0	0	0	0	0	0	0	0	80.1453	551.435	1466.76	2795.6	4508.11	6585.19	8995.68	11726.2	14789.5	18129.6	21795.4	25696.2	29892.6	34306.5	38969.7	43846.7	48937.4	54232.6	59712.3	65388.6	71226.2	77250.6	83410.8	89748.1	96206.9	102828	109557	116432	123408	130513	137715	145028	152439	159938	167539	175205	182984	190800
		45	0	0	0	0	0	0	0	0	20.371	283.033	852.022	1703.59	2821.67	4192.26	5803.03	7643.51	9703.79	11974.2	14447.9	17118	19977.4	23019.3	26237.9	29628.1	33184.2	36900.8	40773.1	44792.9	48950	53242.8	57668	62224.6	66907.5	71712.2	76634.5	81673.6	86827.4	92092.6	97467.4	102949	108535	114221	120000	125870	131828	137871	143995
		46	0	0	0	0	0	0	0	0	0	0	0	0	0	0	0	2.1033	18.9592	116.935	361.799	746.554	1264.93	1912.66	2691.47	3600.72	4636.16	5796.54	7079.91	8484.43	10008.4	11650.7	13409.5	15283.5	17271.4	19371.3	21582.5	23903.4	26332.9	28870.6	31514.2	34260.6	37108.3	40056.2	43101.8	46243.9	49482.4	52815	56238.7
		47	0	1.28731	2.55855	3.58373	4.42973	5.14222	5.75279	6.28371	6.75102	7.16692	7.55375	8.28269	20.2904	200.005	1110.63	2779.49	5129.37	8106.07	11661.8	15755.2	20349.6	25407.8	30937.6	36923.4	43342.9	50170.5	57382.1	64960.8	72881.5	81130.6	89684	98528.5	107645	117020	126635	136483	146548	156823	167295	177957	188801	199813	210986	222308	233769	245362	257083
		48	0	0	0	0	0	0	0	0	1.14817	49.6546	233.673	552.773	1000.83	1572.97	2259.62	3066.44	3980.98	5028.67	6180.78	7452.54	8833.81	10316	11921.2	13622	15433.3	17353.9	19368.8	21500.8	23729	26053.5	28495.5	31024.8	33657.6	36393.3	39217.8	42148.8	45175	48285.9	51504.8	54809.2	58198.5	61698.1	65282.1	68948.4	72721.9	76572.3	80502.8
		49	0	0	0	0	0	0	42.8837	234.645	572.174	1043.53	1638.76	2362.72	3214.34	4179.74	5259.68	6459.99	7765.29	9180.08	10710.9	12342.1	14082	15932.6	17879.4	19937.1	22098.5	24352.6	26721	29185.3	31744.7	34415.5	37174.5	40036.2	42997.9	46045.8	49204.5	52448.9	55788.7	59226.7	62745.5	66372	70077.3	73879	77770.7	81741.9	85814.7	89957.6	94201.7
		50	0	0	0	1.30109	1.65003	1.96022	2.2398	2.49477	2.72958	2.94763	3.15491	3.65688	11.6929	92.9764	458.428	1152.54	2151.11	3440.22	4994.41	6812.34	8882.62	11195.5	13745.6	16525	19526.9	22745.6	26174.5	29806.7	33641.7	37678.1	41910.4	46329.8	50938.7	55735	60709	65856.2	71177.9	76673.2	82336.1	88160.4	94144.7	100278	106470	112764	119189	125746	132445
	0.2×	1	0	0	0	0	0	0	0	0	0	0	0	0	0	0	0	10.7085	108.134	315.164	658.435	1257.03	2356.86	4246.68	6916.72	10107.8	13678	17606.4	21026.1	24687.7	28898.9	33682.9	38832.7	44071	48902.2	53371.4	57774.2	62343.2	67096.8	71816	76320.4	80595	84762.7	88974.1	93308.1	97735.6	102149	106455	110643
		2	0	7.03146	14.5258	20.7477	25.9987	30.5025	34.9889	194.451	1138.19	2830.01	5184.84	8138.19	11630.7	15619.2	20055	24915.1	30157	35757.1	41689.7	47940.7	54492.6	61313.9	68397	75721.9	83269.4	91033.5	98995.9	107145	115464	123951	132594	141383	150310	159363	168538	177825	187216	196701	206278	215938	225675	235487	245366	255305	265304	275357	285462
		3	0	0	0	0	0	0	0	101.166	937.22	2521.8	4802.73	7697.28	11211	15239.9	19784.4	24768.2	30180.5	35994.4	42157.3	48696	55553.9	62707.9	70174.6	77890.8	85876.9	94108	102546	111225	120091	129128	138365	147770	157321	167036	176898	186873	196963	207204	217537	227957	238490	249127	259830	270609	281489	292439	303436
		4	0	0	0	0	0	0	0	0	0	0	0	0	0	0	0	14.4533	122.97	574.119	1612.04	3299.8	5609.33	8501.36	11935.8	15879.2	20300.8	25172.2	30465	36149.4	42208.6	48623.1	55370	62431	69786	77418.8	85313.9	93454.1	101828	110422	119223	128222	137405	146763	156286	165965	175794	185763	195858
		5	0	1.3666	2.96549	4.31079	5.4609	6.46194	7.34633	8.13781	8.87965	10.6094	60.0518	563.722	1675.59	3334.16	5510.17	8213.71	11392.6	15043.6	19120.4	23621.2	28506.6	33772.1	39393.6	45346	51623.1	58200.6	65070.5	72215.8	79615.4	87280	95166.9	103292	111629	120170	128922	137850	146972	156253	165690	175301	185051	194941	204976	215125	225399	235798	246294
		6	0	1.88465	3.99579	5.7128	7.14089	8.35239	9.39752	10.3119	11.1212	11.8446	12.4964	13.0878	13.6277	14.1532	15.5272	29.9627	154.749	781.481	2118.94	4102.14	6687.17	9835.87	13515	17691.5	22333	27414.4	32913.1	38806.9	45074.5	51695.2	58650.4	65923	73497.4	81360.2	89494.7	97886.4	106523	115391	124477	133773	143267	152948	162809	172845	183041	193423	203985
		7	0	1.7126	5.47946	9.18185	12.8508	15.838	18.1961	20.0973	26.8807	358.213	1760.69	4373.06	8079.76	12710.5	18137.2	24229.3	30880.4	38015.2	45568.1	53492.9	61740.8	70271.5	79046	88020.5	97178.9	106515	116022	125668	135411	145238	155162	165186	175279	185408	195579	205825	216137	226468	236802	247179	257613	268063	278495	288941	299444	309975	320485
		8	0	0	0	0	0	0	0	0	0	0	0	0	0	0	0	0	0	31.3226	514.597	1949.89	4216.99	7232.77	10925.9	15268.1	20192.9	25623.2	31496.8	37754.6	44350.7	51235.6	58384.6	65755.1	73321.6	81069.8	88968.8	96998.8	105139	113372	121694	130095	138562	147080	155672	164309	173019	181774	190566
		9	0	0	0	0	0	0	0	8.82784	522.296	2386.13	5379.94	9326.98	14084.9	19494.3	25534.9	32132	39231.3	46758.7	54656.6	62885.8	71414.1	80195.6	89199.8	98394.1	107753	117257	126884	136620	146450	156365	166394	176487	186630	196813	207024	217255	227575	237933	248300	258674	269044	279461	289927	300391	310844	321278	331782
		10	0	0	0	0	0	0	0	0	0	0	0	0	0	2.93526	49.5643	313.869	887.85	1754.12	2896.06	4306.45	5973.82	7893.17	10054	12452.2	15081.6	17936.1	21009.4	24293.9	27786.6	31486.7	35389.5	39488.1	43772.9	48237.7	52877.9	57689.2	62659.8	67787.8	73077	78520.7	84115.3	89861.4	95756.3	101797	107977	114292	120739
		11	0	0	0	1.3015	1.70527	2.04142	18.1484	710.333	2746.15	5923.28	10071.8	15063.6	20795.8	27176.3	34141.1	41624.9	49572.7	57943.4	66694.5	75793.3	85205.7	94913.7	104893	115115	125557	136204	147051	158070	169246	180570	192043	203638	215342	227152	239070	251072	263147	275312	287544	299837	312198	324604	337065	349567	362107	374703	387318
		12	0	2.26508	8.14472	13.6149	18.4325	22.6945	26.4854	29.8738	32.9159	35.6585	38.1395	40.391	42.4441	44.6728	56.4315	163.763	584.422	1379.66	2527.16	4010.17	5818.62	7904.92	10265	12878.9	15713.6	18778.2	22031.9	25475.8	29101.2	32875.9	36815.5	40891.2	45098.3	49437.6	53881.4	58445.6	63101.7	67858.8	72703.5	77628.6	82639.1	87713.6	92869	98078.5	103358	108688	114078
		13	0	0	0	0	0	0	0	0	0	0	0	0	0	0	0	0	1.18639	11.9945	93.2886	518.302	1865.39	4237.38	7506.69	11583	16389.8	21842.5	27892.4	34547.3	41738.6	49481.7	57651.3	66254.3	75239.1	84521.5	94150.8	104019	114163	124524	135070	145834	156721	167789	178964	190253	201682	213157	224759
		14	0	0	0	0	0	0	0	0	0	0	0	0	0	0	0	1.96447	21.7427	135.302	447.995	981.585	1723.86	2662.05	3787.79	5092.69	6567.83	8206.38	9996.63	11936.3	14011.1	16229	18586.4	21065.8	23687.1	26411.3	29258.8	32217	35269.1	38439	41690.2	45039.8	48484	51999.7	55611.9	59296.7	63045.9	66883.2	70778.6
		15	0	0	1.44658	2.19577	2.83341	3.37784	3.84082	4.25306	8.71351	237.112	1314.7	3169.16	5734.87	8935.81	12771.1	17127.9	21968	27271.3	32948.5	39024.3	45425.4	52106.5	59099	66322.3	73763.6	81447.5	89308.5	97331.7	105540	113897	122377	130964	139679	148476	157353	166320	175392	184515	193684	202921	212236	221591	230974	240386	249861	259366	268878
		16	0	1.0105	2.16642	3.04393	20.1325	958.042	3362.48	6944.56	11476	16793.3	22772.3	29334.5	36409	43941.7	51877.2	60176.5	68813.7	77762.8	86997.4	96492.1	106229	116191	126361	136721	147259	157965	168829	179840	190985	202252	213631	225118	236706	248390	260165	272018	283941	295931	307994	320136	332365	344666	357036	369480	381992	394528	407176
		17	0	0	0	0	0	0	0	0	0	0	2.75281	63.8015	536.006	1521.68	2984.74	4874.29	7172.24	9855.87	12905.4	16304.3	20035.4	24085.4	28437.4	33070.5	37971.7	43137.6	48563.1	54248.5	60177.1	66327.5	72697.3	79288.7	86087.3	93092.7	100300	107700	115289	123056	130997	139105	147374	155803	164380	173098	181956	190949	200071
		18	0	0	1.03164	1.66778	2.27226	2.84132	3.37312	3.87352	8.50407	131.711	529.21	1173.46	2045.1	3128.01	4408.34	5872.59	7511.78	9326.01	11305.6	13439.8	15722	18142.4	20694.1	23370.9	26165.4	29072.5	32085.9	35200.2	38412.6	41716.1	45108.2	48583.8	52137.4	55766.2	59467.3	63239	67077.3	70978.3	74938.7	78955.7	83027	87149.6	91320.6	95539.3	99802.9	104108	108453
		19	0	0	0	0	0	0	0	0	59.1842	882.522	2863.21	5830.44	9657.3	14228.2	19468.3	25346.8	31808.4	38801.2	46272.9	54182.9	62502.8	71203.4	80254	89634.1	99320.5	109299	119541	130018	140720	151632	162737	174022	185482	197099	208866	220769	232805	244963	257232	269605	282078	294641	307285	320009	332803	345671	358598
		20	0	0	0	0	0	0	0	0	4.10422	68.7524	298.839	772.503	1512.11	2505.62	3739.3	5203.91	6884.33	8768.94	10831.5	13041	15390.9	17889.9	20532.8	23313	26218.1	29238.9	32362.7	35575.9	38863.6	42212.9	45607.6	49027.8	52477.9	55958.9	59449.1	62959.4	66481.5	70010.8	73549.8	77097.7	80653.2	84216.1	87786.2	91364.7	94955.6	98558.5	102170
		21	0	6.94222	17.0544	24.5726	30.2747	34.6998	38.2006	41.026	43.6337	97.3862	931.512	3182.54	6678.82	11260.1	16760.7	23046	30027.8	37610.5	45713.5	54290.3	63282	72631.3	82300.8	92267	102490	112939	123606	134467	145492	156675	168009	179455	191030	202697	214469	226309	238246	250222	262294	274388	286566	298764	311017	323312	335615	347993	360339
		22	0	0	0	1.25933	1.75998	2.22237	2.65117	3.05033	3.42319	3.77255	4.10084	4.4101	4.70229	4.99248	5.78653	16.9871	114.817	347.503	754.714	1435.46	2261.21	3304.41	4550.47	5924.82	7521.5	9253	11130.3	13199.1	15366.5	17695.4	20171.8	22736.4	25466.8	28298.8	31229.4	34307.6	37454.3	40716	44095.3	47531.6	51092.1	54737.8	58444.1	62270.5	66155.6	70110.5	74171.5
		23	0	0	0	0	0	0	0	0	0	0	1.16086	26.2957	285.441	1008.38	2159.5	3707.72	5654.69	7995.65	10717	13796.2	17224	20983.3	25063.1	29456.9	34161.3	39154.8	44421.9	49959.6	55757.1	61810	68109.7	74647.7	81413.7	88406.3	95616.7	103036	110667	118501	126523	134727	143110	151664	160381	169264	178316	187519	196869
		24	0	0	0	1.08316	1.48	1.83742	2.16324	2.46338	2.74234	3.00353	3.24967	3.49836	4.68663	24.5634	180.577	597.244	1285.02	2238.65	3450.18	4910.25	6611.42	8546.64	10709.3	13093.7	15694.3	18506	21524	24743.6	28160.6	31771	35570.2	39554.1	43718.4	48059.6	52574.2	57258.7	62109.4	67123.1	72297	77627.7	83112.2	88747.3	94530.1	100458	106527	112736	119082
		25	0	0	0	0	0	0	0	0	0	0	0	0	0	0	0	15.4917	278.294	1428.04	3477.28	6316.99	9856.23	14015	18759.4	24047	29818.4	36019.1	42597.9	49525	56755.7	64256	71998	79957.3	88124.6	96461.3	104947	113570	122325	131190	140149	149197	158321	167519	176784	186105	195472	204880	214325
		26	0	3.63707	11.0293	17.2017	22.4083	26.843	30.6523	33.948	36.8171	39.494	137.293	910.932	2422.41	4599.72	7363.14	10657.3	14415	18638.7	23255.1	28270.3	33609.1	39290.1	45211.9	51429.8	57801.8	64478.3	71269.8	78272.1	85420.9	92674.7	100128	107617	115287	123000	130794	138709	146624	154665	162746	170825	179047	187247	195477	203788	212061	220400	228774
		27	0	6.4227	13.7883	20.0645	25.4914	30.2624	34.51	38.3347	41.8134	45.0044	47.9523	50.6921	53.2513	55.6522	57.9131	60.0614	62.3464	67.4577	96.221	246.486	776.341	1763.57	3174.92	4992.44	7200.2	9782.05	12723.1	16010	19629.8	23570.1	27819.7	32366.4	37190.6	42293.3	47709.6	53432.5	59444.3	65735	72295.1	79125.9	86207.9	93534.8	101098	108889	116907	125139	133573
		28	0	0	1.96178	2.97201	3.89087	4.73538	5.51869	6.26961	11.7217	139.075	527.086	1157.32	2017.64	3097.35	4393.06	5899.02	7623.19	9556.41	11686.6	14018.8	16544.7	19251.7	22142.1	25213.5	28452.7	31854.9	35429	39159.6	43040.7	47073.6	51264.1	55599	60067.3	64668.9	69400.9	74268.2	79256.3	84362.9	89585	94921.5	100378	105953	111630	117411	123292	129269	135342
		29	0	0	0	0	0	0	1.08615	233.06	1576.07	3928.28	7131.56	11050.7	15583.8	20657.6	26206	32170.8	38503.6	45180.4	52157.1	59398.4	66867.2	74544	82405.5	90434.6	98608	106926	115359	123900	132545	141269	150079	158952	167879	176867	185895	194979	204102	213271	222465	231693	240930	250194	259471	268767	278079	287397	296735
		30	0	0	1.0815	1.59147	2.05162	2.4689	2.84908	3.19694	3.51644	3.81092	4.08316	4.33556	4.57013	4.78863	4.99277	5.19597	5.76249	12.8213	81.5465	440.474	1179.71	2229.31	3551.04	5120.94	6920.83	8935.77	11152.9	13560.7	16148.4	18907.1	21826.9	24898.7	28117.3	31474	34965.3	38588.2	42335.7	46193.8	50158.2	54225.2	58389.2	62647	66993.6	71424.7	75936.5	80524.5	85185.8
		31	0	1.60541	7.48581	13.3312	18.5432	23.1418	27.2352	30.9461	41.6196	264.297	1027.37	2291.04	4001.56	6127.5	8641.7	11521	14745	18293.3	22156.8	26329.3	30793	35528.5	40530.8	45796.1	51312.7	57071.6	63068.8	69300.5	75760.4	82440	89333	96441	103756	111259	118947	126806	134831	143024	151379	159891	168554	177361	186307	195396	204624	213982	223470
		32	0	0	0	0	0	0	0	0	0	0	0	0	0	0	0	3.64687	50.9764	365.119	1142.44	2326.34	3883.52	5780.08	8003.8	10537.4	13355.6	16437.8	19768.9	23332	27111.6	31094.9	35263.8	39607.3	44113	48772.8	53574.2	58508.9	63567.1	68739.6	74017.7	79404	84888.9	90462.3	96117	101849	107654	113535	119479
		33	0	0	0	0	14.0069	670.013	2453.66	5212.63	8712.33	12945.1	17725.8	23080.1	28917	35136.2	41756.2	48814.2	56227.8	63978.3	72052.9	80434.7	89109	98067.2	107288	116746	126433	136342	146462	156782	167296	178007	188883	199922	211109	222442	233895	245468	257149	268951	280849	292853	304955	317134	329395	341734	354137	366605	379144
		34	0	0	0	0	0	0	0	0	0	0	0	3.89934	41.834	165.227	426.809	858.987	1460.79	2231.31	3165.02	4255.59	5497.56	6882.72	8408.14	10068.1	11858.3	13770.2	15793.8	17923.3	20153.1	22471.5	24837.4	27227.5	29717.4	32225.1	34743.6	37321.7	39923.6	42534	45186	47876.9	50588.1	53308	56058.4	58838.7	61644.1	64464.8	67294.5
		35	0	30.2969	56.8592	75.9905	90.2298	101.13	109.674	116.503	122.051	126.619	130.423	133.62	136.329	138.641	140.624	142.334	143.821	145.27	148.974	176.514	363.26	1194.78	3425.41	6883.39	11409.5	16897	23232.4	30286.6	38000.9	46305.4	55125.1	64410.5	74117.1	84199.6	94608.5	105311	116267	127453	138853	150449	162217	174140	186176	198300	210479	222722	235040
		36	0	0	0	0	0	0	0	0	0	2.44303	194.778	1140.7	2834.9	5206.75	8206.48	11725.4	15715.9	20204.7	25070.5	30274.2	35800.6	41635.4	47761.8	54157.7	60796.5	67656.6	74719.2	81971.3	89396.6	96974.5	104694	112543	120509	128577	136736	144984	153312	161709	170171	178693	187267	195887	204547	213244	221981	230748	239541
		37	0	0	1.09429	1.84306	2.50093	3.08397	3.6047	4.07289	4.49625	4.88098	5.2321	5.55373	5.84951	6.24736	18.2452	209.437	669.188	1544.09	2965.19	4772.94	7105.67	9762.31	12867.9	16292.7	20047.6	24166.5	28505.2	33189.8	38097.3	43240.1	48657.2	54225.4	60047.8	66034.4	72180.2	78536	84991	91631.4	98401.1	105267	112304	119418	126640	133996	141400	148922	156535
		38	0	0	1.32568	1.96444	2.53227	3.04456	3.51264	3.94493	4.48816	23.2844	265.115	817.247	1650.85	2748.37	4100.5	5711.04	7584.83	9706.57	12067.4	14667.9	17496.2	20543.9	23810.6	27293.2	30981.7	34874.6	38967.6	43257.9	47743.8	52422	57285.6	62329.1	67550.9	72948.4	78516.2	84252.2	90154.4	96221.9	102446	108824	115353	122030	128853	135819	142921	150160	157529
		39	0	0	0	0	0	0	0	0	0	0	0	0	0	0	0	0	0	0	13.8396	76.3045	234.488	558.904	1108.44	1914.97	3009.08	4388.96	6030.34	7923.3	10067.4	12451.7	15058.1	17875.6	20897.5	24113.2	27509.7	31076.4	34805.5	38687.6	42711.2	46864.8	51136.6	55514.6	59988.2	64550.2	69195.2	73916.4	78701.3
		40	0	0	0	0	0	0	125.728	823.656	2036.27	3700.54	5763.49	8185.57	10953.3	14021.5	17360.6	20948.7	24769	28805	33036.8	37438	42000.2	46711.2	51561.5	56540.6	61639.5	66853.7	72169.4	77578.7	83078.7	88662.3	94325.2	100059	105861	111726	117651	123630	129662	135745	141874	148045	154258	160505	166787	173100	179443	185815	192214
		41	0	0	0	0	1.32985	1.68403	1.99513	2.27056	2.51615	3.44107	60.5156	300.956	956.391	2515.18	4762.3	7279.63	10395.2	14202.4	18164.6	22503.2	27466.6	32585.5	37886	43678.2	49723.8	55799.6	62233.3	69009.1	75801.1	82741.8	90051.5	97474.2	104885	112539	120440	128309	136240	144433	152725	160952	169326	177907	186465	195005	203725	212564	221331
		42	0	0	2.10939	3.73123	5.30652	6.63236	8.72094	100.989	1019.09	3026.87	5940.19	9635.17	14019.7	19020.7	24570.7	30607.3	37113.8	44064.1	51436.6	59199.7	67294.3	75699.1	84405	93393.4	102646	112150	121906	131889	142061	152408	162927	173616	184471	195475	206607	217852	229223	240730	252358	264105	275973	287944	299999	312125	324322	336600	348968
		43	0	49.7954	128.397	198.633	261.818	431.339	988.001	1897.29	3121.56	4637.87	6438.94	8500.65	10829.6	13382.3	16163.7	19138.4	22315.8	25657.9	29175.5	32839	36657.2	40617.4	44705.9	48928.6	53260.2	57714.7	62275.7	66931.8	71695.9	76545.7	81485.2	86511.2	91607.7	96782.9	102038	107355	112736	118191	123699	129259	134885	140560	146277	152041	157856	163708	169596
		44	0	0	0	0	0	0	0	0	1.15909	158.021	1071.52	2804.89	5262.4	8357.13	12028	16191.6	20818.9	25910.2	31348.6	37225.1	43350.2	49842.9	56547.3	63522	70698	78077.7	85646.6	93359	101250	109245	117404	125630	134008	142431	150992	159579	168283	177006	185824	194666	203576	212519	221502	230540	239581	248696	257776
		45	0	0	0	0	0	0	0	0	39.8332	549.69	1643.19	3254.98	5337.62	7849.24	10762.4	14052.5	17696.1	21664.9	25935.9	30488.6	35308.3	40374.7	45669.1	51180.7	56895.2	62792.7	68871.4	75117.9	81516.2	88069.1	94758.7	101575	108517	115568	122733	129986	137339	144771	152288	159876	167537	175264	183055	190901	198801	206749	214750
		46	0	0	0	0	0	0	0	0	0	0	0	0	0	0	0	4.16075	37.6201	231.84	714.771	1469.13	2481.36	3739.2	5240.94	6980.22	8946.38	11134.4	13537.9	16150.1	18965.4	21979.4	25186.6	28580.6	32158.9	35915	39846.4	43945.1	48205	52621.9	57191.7	61911.3	66771.9	71768.3	76897.7	82158.8	87548.7	93064.2	98697.5
		47	0	2.44258	4.59715	6.14782	7.30179	8.1855	8.87867	9.43329	9.88444	10.2572	10.5953	11.6247	34.7567	384.998	2137.42	5263.25	9546.98	14834.5	20996.3	27924.7	35528	43722.8	52502.6	61826	71636.9	81884.5	92512	103484	114770	126328	138134	150161	162385	174788	187352	200060	212895	225851	238915	252075	265317	278644	292039	305494	319005	332560	346154
		48	0	0	0	0	0	0	0	0	2.2909	98.9281	463.967	1093.88	1973.6	3089.75	4425.79	5985.45	7743.69	9747.1	11934.2	14345	16942.8	19726.6	22720.5	25879.9	29239.5	32776.7	36471.9	40372.4	44423.5	48638.7	53041.5	57582.7	62298.4	67170.5	72177.5	77363.9	82686.1	88138.3	93767.4	99514.8	105387	111425	117571	123839	130266	136794	143439
		49	0	0	0	0	0	0	85.4322	465.586	1130.17	2052.17	3210.46	4613.67	6256.88	8108.62	10167.3	12446.2	14912.4	17568.7	20431.8	23469.6	26687.1	30099.7	33672.6	37424.7	41355.6	45433.3	49696.1	54116.4	58682.9	63431.4	68312.9	73352.8	78549.5	83869.7	89361.4	94977.9	100731	106633	112644	118815	125095	131500	138039	144673	151458	158332	165338
		50	0	0	1.72605	2.43899	3.03763	3.5501	3.9961	4.38971	4.74111	5.05792	5.35256	6.23081	22.0344	182.569	901.713	2253.78	4182.53	6650.17	9581	12970.5	16793.2	21019.9	25636.8	30623.7	35961.4	41634.5	47625.2	53910.5	60487.7	67347.6	74474.2	81864.1	89513.3	97412	105535	113865	122408	131176	140139	149284	158628	168144	177668	187269	197016	206909	216959
	0.5×	1	0	0	0	0	0	0	0	0	0	0	0	0	0	0	0	25.8348	253.578	716.993	1464.53	2758.21	5135.03	9175.59	14702.8	20998	27692.1	34764.9	40704.2	46832	53642.5	61124.2	68907.4	76493.9	82950.5	88427	93552.7	98837.5	104374	109780	114714	119151	123353	127616	132109	136781	141397	145760	149896
		2	0	16.3728	31.2803	41.7664	49.3504	54.9776	60.5357	442.304	2639.07	6374.34	11312.1	17229.7	23944.1	31318.7	39214.3	47557.9	56263.5	65279.6	74555.6	84071.2	93775.1	103650	113663	123791	134024	144355	154770	165248	175775	186359	196991	207659	218356	229080	239825	250589	261369	272166	282972	293790	304622	315465	326316	337171	348041	358902	369763
		3	0	0	0	0	0	0	0	246.887	2214.25	5759.89	10628.8	16544.4	23447.1	31044	39310	48080.8	57281.5	66895.8	76778	86993.5	97438.9	108053	118924	129885	140998	152254	163572	175004	186533	198087	209729	221442	233147	244885	256718	268541	280362	292259	304166	316055	327956	339929	351876	363803	375756	387765	399750
		4	0	0	0	0	0	0	0	0	0	0	0	0	0	0	2.1797	34.8081	293.842	1354.32	3725.21	7442.86	12347.5	18267.7	25056.4	32586.7	40754.1	49469	58655.3	68243.4	78168.4	88393.2	98870.1	109571	120472	131558	142780	154124	165578	177130	188779	200511	212306	224161	236069	248018	260009	272043	284111
		5	0	3.24119	6.60952	9.10299	10.9975	12.4768	13.6581	14.6201	15.4798	18.7737	138.504	1348.01	3931.59	7649.73	12402.1	18114.9	24618.6	31870.5	39725.2	48168	57069.2	66433.2	76151.9	86234.2	96595.4	107234	118072	129158	140394	151810	163364	175040	186870	198772	210793	222879	235047	247285	259547	271881	284242	296630	309089	321560	334041	346588	359140
		6	0	4.40788	8.65005	11.5846	13.6909	15.2504	16.4354	17.3552	18.0818	18.6642	19.1366	19.5237	19.8444	20.1857	22.6326	57.7868	356.129	1848.12	4926.48	9324.63	14852.2	21353.7	28697.1	36769.5	45474.9	54731.7	64469.8	74628.9	85156.6	96008.1	107144	118531	130139	141941	153916	166041	178299	190672	203148	215715	228362	241081	253864	266704	279595	292532	305510
		7	0	3.92641	10.9913	16.6678	21.8114	25.467	27.65	29.0089	42.2723	811.586	3855.43	9082.25	15938.4	23900.2	32645.8	41911	51505.4	61335.4	71323.6	81449.1	91683.3	101998	112369	122750	133140	143586	154100	164656	175202	185707	196206	206746	217337	227937	238496	249020	259576	270197	280839	291427	301958	312505	323124	333784	344378	354901	365455
		8	0	0	0	0	0	0	0	0	0	0	0	0	0	0	0	0	1.18393	74.7367	1200.89	4335.72	8927.83	14631.3	21211.2	28547	36447.9	44749.4	53323.5	62092.2	70980.8	79937.4	88932.9	97949.2	106986	116030	125079	134118	143142	152133	161107	170071	179054	188033	197080	206170	215284	224393	233492
		9	0	0	0	0	0	0	0	21.3435	1222.66	5224.77	11099.1	18228.3	26243.9	34890.5	43942.6	53369	63100.9	73060.2	83164.8	93374.9	103647	113960	124356	134832	145342	155865	166395	176916	187438	197943	208419	218964	229562	240146	250695	261223	271704	282234	292849	303435	313979	324474	334996	345625	356216	366737	377190
		10	0	0	0	0	0	0	0	0	0	0	0	0	0	7.24691	121.917	766.412	2140.52	4172.93	6813.3	10017.4	13735.9	17938.6	22592.3	27671.3	33144.6	38985.1	45178.4	51694.9	58513.6	65618.3	72995.5	80619	88466.5	96524.5	104782	113224	121840	130628	139583	148692	157939	167318	176825	186452	196192	206041	215994
		11	0	0	1.68025	2.48638	3.01637	3.38429	41.9309	1667.94	6128.59	12604.7	20538.2	29548	39356.9	49778	60673.5	71940.1	83493.4	95271.5	107246	119376	131628	143996	156475	169028	181646	194306	206992	219735	232522	245322	258167	271042	283927	296817	309736	322659	335591	348538	361486	374432	387395	400341	413331	426307	439282	452274	465244
		12	0	5.47448	18.4559	28.9926	37.043	43.2472	48.0741	51.8614	54.8557	57.2399	59.149	60.6856	61.9377	63.8265	88.6827	343.744	1319.24	3086.12	5545.99	8578.58	12107.1	16074.1	20350	24941	29764.2	34783.3	39998.7	45330.2	50806.1	56381.9	62036.4	67787.4	73576.2	79449.6	85338.8	91294.8	97257.7	103275	109293	115354	121417	127509	133606	139721	145845	151977	158125
		13	0	0	0	0	0	0	0	0	0	0	0	0	0	0	0	0	2.77202	27.9846	216.222	1147.66	4128.85	9128.34	15635.6	23314.6	31909.8	41226.2	51101.8	61385.5	71996.2	82858.6	94112.2	105580	117385	129307	141334	153510	165676	177989	190297	202632	215018	227353	239794	252184	264579	276990	289337
		14	0	0	0	0	0	0	0	0	0	0	0	0	0	0	0	4.78552	52.7658	325.88	1063.65	2289.94	3951.1	5991.5	8374	11060.1	14020.8	17213.8	20631.2	24215.8	28010.5	31950.3	36062.5	40322.6	44674.5	49183	53762.7	58431.4	63192.6	67985.4	72884.2	77817.2	82786.7	87842.7	92903.4	98018.2	103181	108342	113566
		15	0	1.30221	3.07934	4.30175	5.17038	5.79355	6.23546	6.58914	16.7537	560.044	3008.9	6943.83	12099.4	18208.9	25191.8	32709	40720.7	49117.9	57741	66667.1	75747.8	84955.6	94352.6	103793	113287	122909	132548	142201	151940	161718	171468	181232	191087	200908	210705	220494	230324	240133	249914	259701	269528	279322	289095	298866	308675	318494	328280
		16	0	2.27716	4.31812	5.49508	46.2675	2213.45	7350.51	14431	22799.5	32057.1	41934.5	52306.9	63061.1	74120.5	85403.4	96871.1	108507	120289	132194	144201	156303	168482	180731	193034	205391	217799	230257	242761	255297	267855	280433	293034	305665	318325	331006	343695	356382	369083	381826	394611	407453	420318	433216	446170	459191	472246	485250
		17	0	0	0	0	0	0	0	0	1.0564	1.24532	6.29159	155.539	1295.75	3609.62	6946.84	11134.5	16091.6	21732.2	27983.1	34784.8	42078.9	49820.7	57957.9	66431.1	75206.1	84273	93623.6	103255	113126	123190	133438	143877	154476	165234	176144	187184	198349	209628	221012	232491	244054	255709	267447	279243	291103	303020	314988
		18	0	0	2.39339	3.70195	4.84186	5.82746	6.6735	7.41027	18.2719	316.702	1249.55	2704.6	4601.79	6877.22	9478.95	12360	15492.1	18866.6	22454	26222.2	30145.3	34208.7	38392.5	42683.9	47066.5	51536.2	56083.9	60703.8	65383.3	70114.4	74893	79714.7	84571.7	89461.9	94383.2	99330.9	104303	109296	114308	119336	124379	129432	134493	139563	144642	149729	154822
		19	0	0	0	0	0	0	0	0	142.885	2069.96	6441.72	12617.9	20155.8	28682.1	38046.3	48156	58863.6	70056.4	81649.4	93568.1	105751	118146	130727	143468	156342	169321	182397	195551	208771	222053	235398	248787	262218	275680	289182	302716	316261	329839	343430	357039	370662	384308	397958	411612	425280	438949	452635
		20	0	0	0	0	0	0	0	0	10.0527	165.741	708.718	1798.71	3449.48	5594.89	8171.15	11130.6	14417.3	17988.6	21777.9	25719.1	29799.6	34035	38411.7	42914	47515	52193.3	56922.1	61678.6	66442.4	71200.5	75934.9	80619.4	85253.9	89829	94314.7	98736.4	103093	107386	111628	115824	119979	124099	128188	132250	136295	140324	144336
		21	0	15.6826	33.3154	42.8041	48.1566	51.3167	53.2482	54.4822	56.0046	179.405	2083.48	6877.74	13794.6	22195.9	31675.3	41900.8	52672.5	63865.1	75333.9	87064.3	98930.7	110962	123063	135262	147511	159821	172173	184568	197000	209453	221946	234460	246957	259528	272042	284627	297177	309743	322348	334883	347535	360070	372705	385322	397890	410663	423285
		22	0	0	1.70294	2.89223	3.90542	4.77419	5.52371	6.17405	6.74119	7.23799	7.67504	8.0609	8.40314	8.74106	10.3188	37.3771	274.674	826.12	1773.54	3335.74	5169.65	7442.54	10097	12939.1	16192.3	19626.6	23267.5	27219.6	31247.4	35507.6	39958.5	44454	49186.6	53993.3	58870.9	63940.3	69005.3	74186.5	79488.6	84765.4	90187.3	95656.6	101118	106722	112316	117934	123668
		23	0	0	0	0	0	0	0	0	0	0	2.66757	64.2992	695.913	2424.07	5110.83	8638.49	12984.2	18091.4	23907.9	30353.1	37373.4	44913.9	52940.9	61429.2	70332.3	79604.2	89220.3	99161.6	109410	119938	130711	141710	152917	164313	175894	187648	199560	211606	223787	236096	248528	261067	273710	286445	299256	312152	325125
		24	0	0	1.53669	2.51394	3.35552	4.07464	4.69865	5.2473	5.73502	6.1726	6.56834	6.967	9.63093	57.8648	447.089	1461.66	3107.02	5351.71	8158.68	11489.6	15312.6	19596.8	24314.7	29441.9	34954.5	40832.1	47055.6	53608.3	60472.3	67628.9	75063.7	82763.2	90713.6	98902.4	107316	115943	124772	133798	143009	152394	161945	171653	181514	191519	201660	211930	222322
		25	0	0	0	0	0	0	0	0	0	0	0	0	0	0	0	36.9946	654.459	3236.84	7530.35	13088.9	19595.6	26815.5	34548.2	42773.1	51401.2	60302.7	69418.5	78699.1	88127	97638.3	107215	116830	126504	136222	145946	155681	165434	175212	184982	194759	204529	214302	224099	233895	243687	253473	263256
		26	0	8.65921	23.8854	34.2333	41.3966	46.439	50.04	52.643	54.5442	56.3514	288.808	2064.73	5312.59	9698.1	14936.6	20857.6	27287.3	34161.7	41411	48968.5	56765.3	64764.1	72883.2	81155.2	89386.8	97882.3	106246	114819	123320	131851	140480	148957	157666	166200	174820	183466	191966	200686	209283	217835	226544	235090	243723	252373	260866	269542	278153
		27	0	15.3545	31.3288	43.6059	53.2644	61.0486	67.4345	72.7552	77.25	81.0913	84.406	87.2895	89.815	92.0402	94.0109	95.7944	97.9997	107.182	173.857	534.067	1802.31	4118.08	7350.53	11415	16236.8	21745.8	27869.3	34585.1	41917.4	49816	58260.5	67183.3	76543.5	86303.8	96451.9	106940	117733	128809	140162	151767	163593	175626	187834	200236	212797	225496	238314
		28	0	2.07768	4.65719	6.87053	8.77594	10.4382	11.9052	13.2586	26.4692	339.944	1279.06	2773.53	4774.16	7243.16	10153.9	13479.4	17233.2	21361.8	25832.7	30663.3	35791.9	41196.5	46897.4	52843.4	59017.6	65417.6	72049.7	78860.7	85849.2	93013	100360	107847	115467	123213	131094	139105	147210	155414	163709	172099	180591	189150	197778	206475	215232	224051	232936
		29	0	0	0	0	0	0	2.57501	556.254	3547.92	8359.21	14442.6	21378.4	28906.1	36871.6	45169.8	53710	62460.2	71379.4	80420.5	89536.3	98709.1	107919	117159	126423	135726	145078	154463	163876	173286	182678	192076	201462	210875	220303	229730	239172	248603	258028	267445	276870	286294	295723	305162	314597	324039	333457	342894
		30	0	1.16073	2.32644	3.26394	4.02481	4.64746	5.16084	5.58694	5.94277	6.24153	6.49357	6.70712	6.88875	7.04376	7.17708	7.33073	8.57003	27.0113	198.391	1061.24	2774.82	5115.79	7955.56	11210.3	14817.9	18762.6	23018.3	27540.6	32283	37226.8	42341.7	47613.1	53016.3	58535.6	64164.3	69878.4	75668.1	81532.4	87456.5	93441	99469.1	105540	111649	117787	123959	130151	136367
		31	0	3.90523	15.2947	25.2267	33.3474	39.9127	45.3025	49.8503	71.3204	612.538	2427.11	5338.64	9178.99	13832	19199.9	25206.6	31782	38848.5	46364.7	54336.3	62727.2	71468.5	80536	89897.2	99534.9	109439	119576	129909	140427	151141	162050	173133	184380	195773	207313	219003	230839	242804	254861	267000	279216	291510	303879	316309	328795	341331	353918
		32	0	0	0	0	0	0	0	0	0	0	0	0	0	0	0	8.71429	121.865	863.026	2630.44	5198.52	8426.4	12212	16469	21142.4	26166	31475.8	37024.5	42770.5	48688.3	54746.7	60927.1	67212	73590.1	80037.1	86548	93116.2	99734.4	106385	113074	119789	126526	133289	140082	146883	153687	160503	167323
		33	0	0	0	0	34.2982	1587.46	5560.67	11365.6	18323	26372.1	35048	44414.3	54292.5	64458.9	74961.4	85914.9	97173.8	108699	120435	132377	144470	156725	169101	181599	194199	206883	219636	232460	245349	258337	271450	284616	297829	311044	324295	337563	350864	364170	377476	390818	404160	417533	430904	444272	457659	471040	484422
		34	0	0	0	0	0	0	0	0	0	0	0	9.59985	101.99	399.418	1021.86	2034.44	3418.8	5158.05	7225.49	9593.57	12238.1	15129.9	18253.5	21588.2	25118	28818.9	32666	36644.3	40740.8	44931.5	49140.7	53324.7	57607.4	61829.1	65976.1	70143.2	74272.4	78338.5	82400.3	86460	90489.8	94471.5	98443.5	102409	106365	110298	114196
		35	0	57.6856	93.3353	111.512	121.391	127.051	130.438	132.537	133.876	134.751	135.334	135.73	136.001	136.191	136.323	136.417	136.493	136.942	143.563	210.171	652.27	2573.48	7446.8	14469.2	23059.3	32894.6	43643.7	54940.4	66711.5	78865.9	91277	103885	116667	129597	142650	155786	168969	182182	195417	208679	221967	235285	248625	261980	275337	288689	302033
		36	0	0	0	0	0	0	0	0	0	5.61475	464.81	2619.3	6235.03	10993.2	16685.4	22999.8	29802.2	37159.8	44799	52648.7	60692.9	68919	77315.9	85858.9	94531.3	103289	112120	121000	129919	138872	147853	156857	165887	174934	184003	193083	202175	211275	220391	229512	238626	247739	256853	265962	275069	284176	293278
		37	0	0	2.51061	3.98196	5.11602	6.00223	6.70312	7.26318	7.71462	8.08126	8.38095	8.62727	8.83131	9.30841	38.0918	495.956	1550.71	3510.44	6600.31	10361.1	15076.4	20205.5	26037.7	32221.1	38784.4	45796.9	52906.3	60431.3	68066.9	75863.3	83921	91950.8	100225	108529	116873	125394	133833	142424	151036	159609	168338	177001	185696	194491	203190	211982	220800
		38	0	1.46406	3.1352	4.5227	5.68999	6.69063	7.5621	8.33122	9.36602	55.5528	649.219	1982.87	3962.14	6525.8	9631.24	13238.6	17380.5	22009.8	27093.4	32623.8	38563	44882	51568	58609.2	65974.1	73649.9	81619.7	89873.1	98406.2	107197	116228	125488	134963	144647	154527	164595	174841	185260	195837	206565	217432	228435	239565	250816	262179	273649	285220
		39	0	0	0	0	0	0	0	0	0	0	0	0	0	0	0	0	0	1.71741	33.2587	180.26	545.312	1281.69	2503.02	4251.54	6564.23	9398.94	12668.2	16325.9	20351.7	24703.6	29328.5	34192.7	39275.4	44549.3	49983.3	55554.9	61248.4	67046.2	72928.5	78876.8	84874.6	90905.9	96958.6	103027	109110	115203	121293
		40	0	0	0	0	0	0	304.552	1906.96	4523.17	7911.37	11893.9	16372.8	21240.4	26440.9	31889	37552.4	43377.4	49338.4	55427.1	61615.2	67875.2	74200.1	80577.8	86998.5	93458.9	99954.3	106482	113040	119628	126236	132860	139497	146152	152817	159494	166179	172875	179577	186286	193000	199723	206448	213180	219918	226659	233403	240149
		41	0	0	1.05319	2.005	2.70865	3.23643	3.63812	3.94764	4.18897	6.11043	143.13	700.127	2184.73	5663.48	10405.6	15349.1	21295.9	28378.6	35266.7	42556.6	50824.5	58897.9	66914.5	75645.5	84480	92928.4	101836	111140	120065	128994	138469	147850	156884	166228	175877	185161	194361	203972	213582	222821	232246	241983	251472	260769	270367	280100	289516
		42	0	1.73234	5.02637	7.13801	8.54215	9.52737	12.4169	230.877	2378.87	6825.52	12912.9	20277.8	28642.5	37801.7	47603.5	57925.8	68675.2	79800.8	91287.6	103065	115033	127194	139532	151981	164523	177181	189961	202865	215885	228972	242126	255331	268574	281869	295218	308614	322076	335574	349089	362617	376161	389719	403299	416907	430547	444218	457905
		43	0	120.112	293.223	431.09	542.131	906.539	2163.67	4156.02	6743.28	9839.81	13392.4	17344.2	21654.6	26264.8	31142.9	36238.6	41528	46975.2	52580	58284.6	64132.3	70049.9	76076.6	82171	88317	94550	100810	107132	113489	119862	126293	132736	139190	145696	152208	158723	165268	171818	178362	184933	191514	198088	204662	211266	217870	224456	231055
		44	0	0	0	0	0	0	0	0	2.5076	379.08	2463.82	6169.31	11096.7	16941.3	23502.9	30570.6	38086.4	46027.9	54166	62713.5	71267	80161.6	89022.4	98061.3	107126	116254	125443	134635	143917	153152	162491	171755	181138	190420	199822	209121	218524	227848	237253	246602	255998	265373	274742	284147	293473	302921	312204
		45	0	0	0	0	0	1.08333	1.41429	1.9791	96.6926	1309.18	3778.98	7243.07	11517.3	16451	21934.2	27872.9	34191.9	40830.2	47732.3	54901.6	62300.5	69882.2	77625.3	85514.2	93517.8	101617	109812	118072	126395	134777	143187	151653	160146	168674	177226	185794	194386	202979	211595	220209	228848	237478	246130	254773	263436	272087	280762
		46	0	0	0	0	0	0	0	0	0	0	0	0	0	0	0	10.1031	91.9206	564.907	1724.08	3498.5	5830.9	8672.37	12000.3	15780	19971.8	24550.2	29488.8	34760.6	40343.2	46220.1	52370.8	58773.4	65419.7	72288.3	79371.8	86644.7	94090.7	101702	109470	117378	125416	133573	141837	150199	158656	167203	175836
		47	0	5.28712	8.62234	10.3268	11.2561	11.7907	12.112	12.3122	12.4408	12.5297	12.7176	14.996	64.1811	847.851	4743.03	11209.6	19466.2	29021	39524.8	50732.5	62463.7	74593.1	87025.1	99691.6	112541	125530	138628	151803	165036	178317	191648	205050	218542	232121	245732	259305	272836	286373	299935	313516	327118	340738	354369	368008	381654	395302	408940
		48	0	0	0	0	0	0	0	0	5.6856	244.459	1134.92	2647.76	4728.37	7328.8	10391.7	13918.8	17837.1	22257.7	27024.8	32204.6	37737.1	43565.1	49788.7	56262.8	63043.4	70123.3	77418.7	85039.9	92873.9	100916	109248	117738	126443	135373	144440	153723	163185	172761	182555	192476	202497	212730	223060	233474	244087	254769	265515
		49	0	0	0	0	0	1.93573	211.042	1136.42	2724.07	4892.87	7577.64	10771.7	14459.6	18554.4	23039.7	27940.2	33168.3	38725.2	44644.4	50836.5	57315.8	64103.3	71116.8	78402	85942.8	93671.8	101670	109865	118225	126837	135594	144536	153669	162909	172365	181928	191629	201487	211418	221535	231721	242023	252443	262913	273538	284192	294971
		50	0	2.01435	3.79139	5.06523	6.01052	6.73304	7.29912	7.75181	8.11998	8.42368	8.69359	10.4089	48.4187	434.661	2146.32	5272.99	9584.83	14930.6	21126.3	28105	35768.5	44034.9	52847.6	62144.1	71872.9	81990.6	92452.5	103214	114241	125522	137033	148769	160767	172965	185344	197888	210567	223362	236265	249279	262398	275436	288094	300645	313329	326133	339054
	2×	1	0	0	0	0	0	0	0	0	0	0	0	0	0	0	0	88.8119	765.752	1926.25	3662.54	6683.38	12314.1	21497.3	32600.8	43221.5	52924.7	62507.6	70050.4	77224.1	84869	93058.7	101352	108800	113377	116142	119042	123244	128637	133848	137927	141034	144076	147807	152437	157552	162351	166366	169873
		2	0	47.1431	66.9187	72.9815	74.9971	75.7303	81.1733	1411.42	7812.71	16688.8	26578.6	36935.9	47501.9	58197.5	68940.2	79716.2	90481.9	101315	112144	122971	133854	144746	155653	166556	177437	188324	199232	210163	221056	231928	242826	253735	264638	275541	286440	297336	308223	319125	330039	340913	351789	362680	373576	384470	395364	406254	417132
		3	0	0	0	0	0	0	1.2117	881.413	6850.41	15634.5	25820.8	36713.4	48263.7	59776.5	71676.6	83430.3	95352.7	107238	119038	131107	142996	154957	167074	178946	191047	203066	214950	227056	239089	250994	263091	275172	287089	299124	311233	323217	335128	347291	359343	371290	383325	395431	407446	419360	431460	443560	455549
		4	0	0	0	0	0	0	0	0	0	0	0	0	0	0	7.50693	117.51	964.197	4177.08	10617.8	19491.8	29779.9	40856.5	52371.1	64134.7	76054.2	88064.1	100131	112238	124385	136582	148802	161007	173220	185437	197642	209830	222025	234228	246431	258642	270869	283106	295358	307584	319727	331910	344107
		5	0	10.1104	15.985	18.2773	19.2442	19.6939	19.9247	20.06	20.3828	29.8204	455.494	4493.32	11910.2	21194.1	31720.8	43196.8	55051	67328.8	79679.6	92264.1	104810	117508	130199	142900	155591	168305	180951	193712	206379	219166	231876	244631	257396	270100	282886	295589	308335	321062	333740	346513	359242	371895	384660	397388	410068	422886	435642
		6	0	12.9349	18.8364	20.6421	21.259	21.4895	21.582	21.6211	21.638	21.6458	21.6495	21.6513	21.6554	21.92	29.5575	147.318	1149.89	5854.06	14330.7	24813.6	36410.3	48655.2	61284.6	74135.1	87120	100191	113329	126546	139844	153268	166632	180326	194084	207766	221463	235348	249093	262724	276595	290372	304048	317689	331553	345317	359012	372638	386390
		7	0	10.6549	19.5129	24.49	29.2819	34.0993	39.357	40.2682	75.9902	2302.17	9206.01	18479.3	28623.1	39029.2	49627.5	60267.5	70916.5	81450.8	91878.1	102324	112848	123512	134157	144619	155046	165699	176461	187077	197494	207969	218707	229441	239961	250353	260864	271627	282434	293039	303404	313822	324520	335398	346045	356395	366786	377484	388412
		8	0	0	0	0	0	0	0	0	0	0	0	0	0	0	0	0	3.97975	242.995	3562.35	10719.2	18963.1	27674.9	36715.7	46172.4	55705.9	65198.4	74611.9	83926.3	93153.5	102286	111380	120392	129365	138416	147448	156432	165435	174381	183318	192259	201235	210231	219214	228419	237693	246958	256202
		9	0	0	0	0	0	0	0	67.3287	3595.99	12217.3	21946.2	31902.2	42056	52069.8	62345.9	72787.9	83348.3	93881	104443	115047	125689	136339	146972	157599	168188	178737	189203	199615	210017	220738	231454	242128	252711	263181	273479	284039	294824	305511	316068	326392	336727	347536	358271	368849	379202	389583	400411
		10	0	0	0	0	0	0	0	0	0	0	0	0	0	27.0879	450.417	2739.46	7263.77	13418.9	20762.8	29028.1	37964.4	47409.3	57249.9	67405.9	77799	88388.9	99111.4	109952	120886	131900	142960	154061	165217	176405	187608	198838	210058	221276	232528	243786	255042	266294	277551	288797	300043	311291	322543
		11	0	1.60319	3.34797	3.93274	4.11615	4.23424	137.008	4982.91	15276.9	27220.4	39730.5	52389.6	65111.8	77948.5	90840.6	103721	116596	129457	142349	155224	168110	181055	194058	207046	219988	232944	245943	258940	271920	284942	297992	311025	323991	337018	350012	362972	375984	389013	402002	415060	428069	441066	454108	467080	480114	493107	506080
		12	0	18.6251	47.7472	60.0517	64.6745	66.4601	67.1725	67.4664	67.5941	67.6575	67.6867	67.7002	67.7388	70.6938	148.767	959.825	3760.77	8119.98	13282	18873.8	24825.8	30813.7	36874.4	43062.6	49140.8	55357	61526.8	67678.2	73925.5	80049.9	86306.3	92468.3	98675.8	104902	111061	117316	123458	129688	135881	142060	148293	154447	160699	166852	173108	179269	185522
		13	0	0	0	0	0	0	0	0	0	0	0	0	0	0	0	0	8.39408	83.8598	631.94	3358.76	11051.6	21506.6	32860.6	44552.4	56387	68284.5	80243.5	92059.7	104494	116897	129191	141772	154078	166491	178955	191215	203814	216142	228517	240962	253190	265757	278049	290447	302847	315084	327605
		14	0	0	0	0	0	0	0	0	0	0	0	0	0	0	1.06833	19.1505	196.29	1132.02	3429.62	6826.6	10918.2	15435.3	20233.1	25221.6	30314.3	35487.9	40705	45942.2	51207.3	56482.9	61760.1	67049.9	72351.8	77667.6	83008.8	88328.3	93655.4	98960.5	104302	109668	115047	120627	126096	131597	137162	142580	148093
		15	0	3.85082	6.36844	7.0595	7.34254	7.46388	7.49896	7.63225	41.3038	1835.68	8299.29	16437.9	25446	34823.9	44703.6	54486	64320.2	74279.4	84041.3	93988.2	103917	113687	123712	133625	143359	153396	163375	173162	183111	193109	202932	212798	222770	232606	242365	252321	262300	272170	281947	291906	301851	311656	321398	331273	341130	350870	360575
		16	0	5.7531	7.36223	7.59777	150.719	6289.78	17156	29188.8	41464.3	53806.8	66189.9	78661.6	91217.4	103798	116355	128943	141555	154185	166837	179517	192231	204953	217691	230426	243145	255866	268608	281373	294174	306974	319759	332534	345280	358033	370816	383631	396494	409322	422109	434855	447623	460464	473452	486445	499478	512561	525725
		17	0	0	1.00335	1.23447	1.35396	1.42586	1.48115	1.52554	1.55892	2.03902	20.1997	558.283	4433.34	11353.2	20113.7	30079.8	40812.3	52041.6	63606.1	75400	87354	99423.5	111573	123773	136002	148266	160601	173034	185499	197929	210373	222837	235283	247719	260172	272666	285226	297857	310515	323131	335640	348029	360372	372756	385204	397667	410119
		18	0	3.09411	6.78839	8.83224	10.048	10.7876	11.2374	11.5681	48.7984	1094	3892.89	7613.59	11839.7	16354.6	21037.9	25821.3	30656.2	35572.9	40596.2	45679.2	50786.9	55917.6	61056.1	66201	71345.9	76501.5	81661.6	86809.1	91975.1	97143.8	102297	107459	112628	117789	122940	128105	133271	138435	143598	148755	153914	159068	164216	169357	174488	179615	184749
		19	0	0	0	0	0	0	0	1.7876	487.12	6241.26	16575.2	28563.7	41070.2	53968.3	67227	80609.7	94108.8	107741	121357	134953	148568	162190	175805	189409	203041	216682	230315	243945	257556	271172	284799	298441	312160	325863	339596	353310	367052	380783	394494	408230	421928	435650	449338	463043	476744	490451	504171
		20	0	0	0	0	0	0	0	0	36.3858	560.111	2234.24	5267.57	9340.24	14037.1	19088.4	24359.9	29733.4	35160.6	40559.4	45883.3	51193.3	56565.8	61985.4	67432	72858.5	78227.7	83500.9	88671.3	93749.7	98759.8	103703	108537	113218	117688	121939	126076	130135	134136	138100	142049	145989	149921	153855	157794	161735	165676	169615
		21	0	40.4695	56.5251	58.6097	59.0613	59.2289	59.339	59.4079	61.9859	453.637	5755.57	15956	27756.4	39973.4	52353.4	64835.3	77385.1	89843.2	102472	114976	127609	140107	152763	165203	177885	190384	203022	215601	228197	240892	253394	266188	278632	291387	303970	316498	329312	341666	354549	366997	379750	392626	405141	418424	430873	444289	457301
		22	0	1.27964	5.41379	7.86756	9.29209	10.1342	10.6402	10.949	11.1398	11.2591	11.3346	11.3827	11.4153	11.5626	16.3849	113.606	942.05	2665.1	5416.13	9728.35	14109.5	19247.7	24801.2	30130.7	36139.7	41923.5	47740.7	53980	59793.4	65904.3	72115	77968.3	84256.8	90331	96297.7	102612	108539	114639	120883	126766	132992	139138	145070	151367	157417	163435	169739
		23	0	0	0	0	0	0	0	0	0	0	8.56194	233.624	2475.97	8083.85	15891.8	25255.2	35897.3	47422.5	59568.6	72136.8	84998.8	98112.2	111447	124897	138432	152001	165632	179342	193067	206799	220516	234251	248018	261812	275598	289391	303171	316943	330731	344513	358311	372177	386013	399841	413648	427445	441255
		24	0	2.09599	4.84867	7.17137	8.70625	9.71421	10.3976	10.8734	11.212	11.4574	11.6384	11.9215	20.8369	198.622	1620.46	5118.06	10413	17160.7	25060.1	33868.5	43396.1	53496.5	64057	74986.2	86225.5	97707.7	109381	121223	133205	145290	157460	169713	182023	194373	206769	219208	231669	244151	256664	269195	281734	294292	306871	319453	332041	344647	357258
		25	0	0	0	0	0	0	0	0	0	0	0	0	0	0	2.27463	120.865	2006.22	8579.81	17112.9	26251.2	35602.3	44980.9	54525.5	64285	74052.9	83818.8	93640.7	103482	113284	123063	132852	142696	152526	162290	172059	181885	191695	201470	211230	221009	230824	240650	250430	260195	269946	279697	289454
		26	0	27.5059	52.1504	58.1056	59.6339	60.0473	60.1642	60.1984	60.2089	61.69	858.565	5765.41	12742.6	20518.3	28562	36782.5	44988.1	53324.6	61951.8	70494.3	79252.7	87901.3	96602.4	105334	113728	122761	131048	140078	148599	157220	166018	174223	183293	191666	200391	209141	217324	226356	234852	243231	252200	260506	269223	277938	286130	295042	303673
		27	0	49.6407	81.6162	96.3037	103.534	107.353	109.447	110.63	111.319	111.732	111.986	112.144	112.244	112.303	112.345	112.486	114.818	142.528	371.723	1603.98	5793.59	12751.4	21511.9	31524.8	42415.8	53923.7	65861.7	78106.8	90566.6	103150	115985	129297	142905	156696	170639	184729	198886	213074	227286	241580	255902	270221	284548	298875	313228	327581	341907
		28	0	7.43557	14.5879	19.1962	22.208	24.232	25.6242	26.7775	73.0434	1228.63	4432.76	9091.07	14845.1	21416.6	28628.9	36359.7	44631.5	53185.3	61986.8	71060.4	80225.9	89503.4	98941.1	108409	117895	127482	137114	146745	156363	166025	175741	185443	195123	204815	214574	224333	234058	243774	253494	263224	273007	282772	292520	302235	311932	321649	331427
		29	0	0	0	0	0	0	8.38491	1818.85	9146.89	18108.3	27439.2	36739.4	46028.6	55315.6	64607.5	73941.6	83368.1	92857	102364	111808	121192	130572	139952	149323	158760	168259	177716	187163	196609	206005	215429	224836	234256	243730	253179	262663	272074	281530	290913	300364	309784	319271	328723	338177	347646	357051	366501
		30	0	3.9327	6.30044	7.40004	7.92487	8.18158	8.30996	8.37537	8.40923	8.42703	8.43652	8.44164	8.44443	8.44613	8.45511	8.71678	14.152	87.7386	701.323	3512.08	8325.14	13961.7	19934.8	26041	32190.6	38344.8	44492.7	50630.7	56757.4	62879.1	68993.5	75107.1	81215	87323.6	93429.5	99536.4	105643	111749	117857	123963	130073	136180	142290	148399	154511	160623	166737
		31	0	9.8247	24.2427	31.46	35.1085	37.1511	38.4045	39.404	106.037	2040.13	7882.39	16193.9	25957.7	36674.6	48026.5	59813.1	71896.1	84126.1	96483.7	109073	121848	134656	147500	160368	173302	186326	199352	212290	225117	237894	250745	263724	276843	290008	303199	316392	329603	342819	356022	369217	382402	395558	408670	421744	434830	447928	461020
		32	0	0	0	0	0	0	0	0	0	0	0	0	0	0	1.1387	29.2191	399.815	2714.73	7414.27	13112.6	19298	25735.9	32328.2	39037.5	45846.9	52692	59558	66437.5	73326.1	80176.9	87034.7	93902.3	100781	107668	114569	121463	128367	135265	142154	149048	155935	162816	169714	176628	183554	190452	197331
		33	0	0	0	0	124.333	4971.27	14648.3	26359.4	38223.8	50872.4	63200.8	75974.6	88919.8	101439	113937	127209	140657	153983	167405	180744	194115	207474	220804	234100	247429	260744	274044	287322	300583	313930	327403	341040	354633	368290	381949	395458	409026	422507	435954	449440	462899	476342	489760	503213	516676	530187	543657
		34	0	0	0	0	0	0	0	0	0	0	0	35.8114	362.815	1366.83	3353	6374.68	10199.7	14655.9	19579.8	24836	30324	35953.1	41689.2	47492.5	53342	59205.8	65056.2	70891.7	76713.4	82503.8	88165.7	93622.2	98995.7	103978	108585	113088	117422	121566	125651	129705	133709	137626	141503	145392	149283	153162	157019
		35	0	186.049	207.886	209.437	209.475	209.48	209.48	209.48	209.48	209.48	209.48	209.48	209.48	209.481	209.481	209.489	209.58	210.826	228.142	403.263	1579.39	6683.68	17765.7	30433.8	43530.1	56768.1	70053.8	83364.1	96692	110028	123375	136728	150094	163463	176829	190197	203571	216949	230327	243706	257085	270464	283838	297202	310549	323881	337203
		36	0	0	0	0	0	0	0	0	0	18.7944	1508.05	7258.79	14841	23152.6	31948.3	40623.3	49241	58426.2	67358.8	76162.3	84935.6	93789.1	102746	111791	120855	129931	139015	148146	157284	166423	175553	184668	193782	202916	212052	221192	230335	239484	248654	257838	267013	276168	285319	294449	303593	312742	321865
		37	0	2.09887	6.80406	8.61917	9.34467	9.64635	9.77611	9.83353	9.85957	9.87161	9.87728	9.87999	9.8837	11.0192	112.917	1619.87	4489.47	9474.93	16506.5	23828.3	32458.9	40543.8	49519.4	58074.2	66785.1	75888.8	84343.9	93518.4	102245	111027	120159	128715	137832	146620	155357	164459	173033	182063	190927	199576	208690	217401	226218	235288	243921	252905	261860
		38	0	5.17433	9.65673	12.4232	14.1888	15.3604	16.163	16.7274	18.4791	190.529	2363.54	6885.39	13088.9	20551.4	29007.7	38335.3	48444.8	59264.3	70585.5	82291.4	94380.8	106722	119250	131939	144798	157767	170824	183941	197118	210350	223658	236988	250334	263694	277058	290433	303815	317203	330591	343981	357379	370778	384172	397570	410957	424344	437719
		39	0	0	0	0	0	0	0	0	0	0	0	0	0	0	0	0	0	5.96811	110.139	558.167	1593.13	3565.61	6597.19	10578.6	15439.5	20900.7	26653	32611.6	38781.5	45091.5	51453.8	57852.4	64301	70781.5	77263	83739.2	90216.9	96690.4	103145	109571	115964	122319	128634	134923	141200	147471	153719
		40	0	0	0	0	0	1.24394	1055.64	5449.58	11101.2	17240.4	23570.7	30002.4	36607.8	43216.6	49836.8	56532.5	63280.2	70009.4	76712.3	83392.1	90079.5	96781.5	103503	110260	117006	123747	130471	137230	143973	150728	157486	164232	170979	177726	184508	191293	198093	204841	211613	218377	225140	231927	238697	245467	252236	258981	265753
		41	0	0	3.06212	4.4258	4.89099	5.05644	5.11782	5.1414	5.15204	11.5355	469.584	2064.02	6013.09	14887.1	24414.3	32042.1	41530.3	52495	60831.4	69825.7	80963.1	89907.6	98390	108932	118745	126947	136823	147382	156088	165042	175703	185393	193892	203718	214201	223085	231999	242364	252276	260892	270483	280933	290198	299026	309074	319279	328221
		42	0	3.1997	9.57943	17.3424	19.3111	19.8799	27.6247	773.946	7201.78	17962.7	30073.5	42783.9	55805.6	68991.3	82202.6	95311.9	108601	122152	135791	149498	163007	176552	190160	203688	217226	230819	244460	258152	271807	285424	299080	312757	326449	340160	353824	367449	381048	394579	408187	421799	435444	449105	462742	476396	490067	503744	517446
		43	0	404.7	779.613	947.332	1025.44	2037.47	5569.41	10355	15744.5	21482.3	27551.9	33861.4	40377.5	46974.8	53668.4	60349.5	67117.5	73795.6	80608	87284.6	94063	100790	107506	114292	120955	127738	134450	141135	147907	154597	161287	168043	174718	181395	188122	194774	201429	208154	214837	221471	228184	234817	241416	248095	254735	261313	267908
		44	0	0	0	0	0	0	0	0	7.84128	1257.57	6857.13	14694.5	23315.5	32195.1	41211.8	50134.8	59244.4	68595.2	77666.8	87333.2	96296.1	106049	115147	124730	133964	143438	152796	162164	171584	180911	190377	199677	209181	218438	227973	237247	246730	256074	265494	274907	284248	293748	302971	312579	321657	331422	340389
		45	0	0	0	0	0	0	0	1.72454	347.241	4164.6	10478.6	17891.5	25820.1	33995.1	42291	50651.8	59050.2	67470.8	75907.5	84351.2	92917.2	101542	110165	118816	127513	136178	144860	153532	162192	170891	179557	188240	196953	205633	214348	223023	231720	240385	249076	257752	266435	275110	283795	292476	301164	309836	318526
		46	0	0	0	0	0	0	0	0	0	0	0	0	0	0	3.0797	36.2579	331.321	2005.27	5839.02	11195.8	17645.8	24876.7	32767.3	41140.8	49842.7	58804.8	67959.4	77259.5	86674.4	96185.1	105775	115435	125151	134918	144731	154589	164462	174317	184140	193930	203724	213538	223373	233225	243076	252929	262797
		47	0	11.2214	12.5768	12.6987	12.7109	12.7118	12.7119	12.7119	12.7124	12.728	13.176	20.0135	167.148	2530.21	12464.1	24992.5	38183.3	51587.1	65077.4	78608.4	92163	105736	119323	132922	146533	160151	173770	187363	200914	214447	228068	241780	255438	269080	282703	296312	309976	323685	337376	351042	364749	378458	392121	405738	419338	432971	446657
		48	0	0	0	0	0	0	0	0	21.9588	923.933	4086.94	9084.29	15500.6	23026	31370.2	40427.1	49980.3	60337.7	70885.5	82001.7	93272.2	104766	116617	128438	140582	152781	164945	177479	189899	202400	215090	227625	240354	253102	265713	278592	291398	304072	317034	329851	342606	355634	368497	381299	394313	407162	419972
		49	0	0	0	0	0	7.12368	795.451	4049.67	9190.38	15685.7	23161.4	31525.8	40694.4	50305.3	60296.9	70806.4	81508.5	92384.6	103631	114937	126364	138045	149704	161451	173363	185191	197203	209255	221218	233412	245531	257657	269925	282032	294337	306569	318765	331091	343243	355587	367833	380064	392386	404534	416899	429096	441395
		50	0	5.99796	8.69149	9.6619	10.0484	10.2155	10.2927	10.3303	10.3499	10.3591	10.4128	15.7383	151.963	1467.51	6996.33	15843.3	26616.1	38558.1	51129.7	64180.6	77508.9	91026.8	104688	118440	132255	146115	159987	173832	187656	201524	215487	229481	243538	257660	271760	285805	299873	313956	327959	341861	355791	369249	381370	393438	406362	419745	433390
	5×	1	0	0	0	0	0	0	0	0	0	0	0	0	0	0	1.78025	167.621	1233.93	2774.46	5052.77	9190.45	16983.2	28924	41524.8	51963	61092.4	70692	78016.8	84735.6	92125.6	100218	108381	115076	117558	118909	121747	126930	133249	138405	141670	144049	146968	151165	156441	161990	166691	170249	173408
		2	0	70.1254	76.8193	77.2295	77.2569	77.2831	87.7257	2780.29	12473.5	23278.4	34161.2	45065.7	55927.1	66816.3	77717.8	88652.1	99489.2	110429	121371	132315	143240	154151	165057	175974	186866	197726	208668	219647	230552	241438	252310	263231	274157	285083	295979	306905	317838	328719	339593	350521	361408	372299	383195	394101	404998	415896	426803
		3	0	0	0	0	0	0	2.61067	1804.71	11329.5	22478.8	34031.4	45653	57896.5	69526.3	81877.4	93605.9	105788	117748	129536	141877	153669	165834	177961	189657	201990	214033	225781	238121	250153	261891	274225	286271	298017	310195	322369	334257	346103	358444	370465	382252	394368	406624	418545	430316	442548	454748	466674
		4	0	0	0	0	0	0	0	0	0	0	0	0	0	0	14.6894	218.522	1734.23	6996.06	16256.5	27436.8	39226.6	51209.5	63274.6	75385.1	87504.7	99649.1	111829	124028	136232	148436	160643	172854	185064	197199	209346	221493	233630	245863	258101	270422	282696	294929	307143	319320	331566	343911	356268
		5	0	16.4883	19.6727	20.0327	20.0898	20.1271	20.164	20.2065	20.7427	40.0409	915.87	8349.26	19266.9	31088.1	43347.2	56066.6	68697	81488	94161.6	106960	119687	132459	145245	157941	170744	183466	196232	208991	221637	234506	247157	259999	272701	285474	298298	310916	323761	336503	349156	362019	374700	387385	400190	412903	425605	438424	451117
		6	0	19.4218	21.5239	21.6461	21.6549	21.6558	21.656	21.6566	21.6567	21.6567	21.6567	21.6566	21.6625	22.1292	35.5816	237.467	2016.08	10070.9	22167.3	35066.8	48161.6	61333.9	74541.6	87771.5	101018	114275	127540	140813	154091	167376	180666	193963	207265	220570	233875	247179	260478	273772	287064	300358	313654	326952	340252	353554	366859	380166	393475
		7	0	14.8218	21.1674	25.9283	31.1126	49.0354	49.5764	49.6844	109.419	3626.33	12287.1	22258.4	32586.3	42936.9	53609.3	64359.7	75291.3	85935.7	96256.7	106532	116999	127784	138695	149285	159528	169871	180648	191576	202344	212658	222799	233468	244544	255337	265567	275747	286456	297552	308372	318608	328705	339345	350532	361467	371861	381769	392108
		8	0	0	0	0	0	0	0	0	0	0	0	0	0	0	0	0	7.54832	439.565	5719.72	14332.5	23068.2	32013.6	41238.3	50841.2	60456.9	69990.7	79398.7	88698.1	97837.8	106867	115729	124453	133463	142589	151707	160797	169847	178783	187722	196707	205587	214363	223345	232736	242158	251523	260743
		9	0	0	0	0	0	0	0	121.724	5733.31	15713.7	25851.4	35864.7	46228.3	55936	66311	76908.8	87483.9	98136.5	108739	119458	130193	140972	151710	162364	172938	183408	193681	203792	214325	225308	236193	246942	257512	267748	277627	288476	299541	310360	320874	330810	341092	352228	363149	373648	383409	394064	405208
		10	0	0	0	0	0	0	0	0	0	0	0	0	1.4495	60.0557	974.795	5599.12	13632	23242.6	33600.3	44404.3	55384.4	66416.8	77444.6	88475.6	99498.7	110538	121581	132662	143827	155091	166359	177674	188974	200257	211582	222966	234302	245603	256883	268105	279229	290283	301344	312484	323693	334952	346207
		11	0	2.23217	3.8211	4.08049	4.17641	4.32232	262.128	8193.96	20602.6	33418.3	46335.3	59215.9	72204.5	85157.3	98122.1	111082	124080	137069	150016	163012	176003	189061	202131	215201	228182	241126	254188	267222	280193	293196	306269	319270	332196	345274	358301	371247	384337	397354	410295	423406	436394	449359	462442	475363	488431	501410	514404
		12	0	34.8705	59.9862	62.2	62.3949	62.412	62.4131	62.4132	62.4132	62.4132	62.4132	62.414	62.6466	73.8235	273.815	1898.11	6242.77	11847.5	17821	23924.2	29996.3	36081.8	42307.6	48608.2	54777.2	60859	67113.1	73430.8	79554.4	85694.9	92024.1	98259.3	104340	110640	116908	122976	129234	135521	141598	147834	154135	160218	166468	172742	178830	185160	191282
		13	0	0	0	0	0	0	0	0	0	0	0	0	0	0	0	1.37861	14.608	139.304	1018.34	5229.61	15873.3	27785.4	39676.3	51591.7	63533.7	75497.7	87462.5	99402.9	111337	123470	136097	148041	160785	173032	185391	197914	209922	222721	234976	247282	259815	271726	284465	296469	309064	321555	333656
		14	0	0	0	0	0	0	0	0	0	0	0	0	0	0	2.21784	38.9405	389.405	2127.36	5903.37	10734.9	15887.4	21149.7	26443.3	31730.1	37074.3	42325.7	47735	53016.1	58529.5	64109.5	69402.9	75061.7	80456.2	85886.6	91446	96690	102329	107698	113043	118700	123996	129532	135102	140362	146002	151522	156779
		15	0	5.85681	7.13191	7.30387	7.46363	7.51146	7.51115	7.75865	73.7256	3313.24	12131.7	21273.7	30758.1	40479.5	50649	60307.9	70357	80296.8	89865.4	100059	109865	119594	129793	139584	149286	159500	169316	178897	189056	198997	208617	218659	228748	238447	248120	258232	268197	277915	287514	297598	307523	317217	326775	336623	346680	356517	366208
		16	0	7.37713	7.63893	7.64792	299.078	9480.29	22057.1	34749.1	47420.8	59970.2	72592	85266.5	97986.4	110698	123385	136102	148849	161544	174298	187102	199910	212705	225463	238195	250941	263697	276486	289332	302197	315026	327782	340500	353207	366025	378936	391844	404676	417377	430056	442856	455898	469009	482070	495088	508085	521112	534391
		17	0	0	1.36051	1.45166	1.48306	1.50964	1.54604	1.57863	1.60298	2.59466	41.1212	1163.48	8473.67	19221	30859.9	42884.3	55109.8	67420	79751.7	92115.9	104490	116877	129255	141587	153931	166352	178784	191343	203907	216255	228563	240938	253351	265786	278251	290673	303064	315500	327980	340480	352989	365465	377851	390304	402795	415297	427851
		18	0	6.08926	9.78884	10.8124	11.2982	11.5773	11.7286	11.9597	91.4576	2131.8	6494.1	11312.7	16225.1	21168	26126.1	31078.9	36069.6	41202.1	46398.2	51595.8	56784.9	61970.7	67174.8	72358	77539.3	82699.2	87864.6	93007.4	98152.1	103332	108511	113673	118832	124007	129170	134325	139506	144685	149868	155047	160216	165374	170525	175681	180825	185971	191095
		19	0	0	0	0	0	0	0	3.65098	935.506	10101.3	22850.2	35989.7	49002.6	62320.7	75862.1	89441.6	103121	116863	130763	144462	158200	171918	185633	199371	213096	226756	240426	254055	267663	281246	294889	308590	322289	336048	349879	363664	377386	391106	404884	418664	432372	446068	459810	473532	487266	500996	514740
		20	0	0	0	0	0	0	0	0	76.6595	1056.59	3834.91	8286.45	13525.3	19020.9	24544.9	30102	35617.8	41113.7	46522	51841	57193	62653.9	68152.9	73654.3	79089.2	84414.3	89596.3	94664.3	99657.8	104616	109528	114306	118855	123098	127113	131094	135045	138975	142909	146852	150798	154740	158683	162638	166604	170560	174504
		21	0	51.1532	54.3801	54.4337	54.4556	54.4649	54.471	54.4732	58.2654	709.985	8458.99	20422	32692.8	45327.8	57866.8	70348.8	83089.6	95619.2	108249	120948	133433	146225	158620	171401	183853	196581	209128	221738	234484	246892	259865	272122	285106	297519	310216	322995	335214	348394	360410	373552	385968	398580	411899	423761	437656	449392	463786
		22	0	2.88765	9.08323	10.8198	11.2871	11.418	11.456	11.467	11.4692	11.4699	11.4702	11.4703	11.4739	11.752	22.1015	226.373	1863.46	4702.31	8941.17	15264.6	20462.6	26734.4	33035.6	38523.4	45276	51083	57045.1	63716.5	69291.2	75672.8	82029.9	87643.5	94287.1	100247	106137	112738	118389	124611	130997	136608	143096	149217	154980	161568	167458	173431	179981
		23	0	0	0	0	0	0	0	0	0	1.10408	17.6782	496.548	5041.39	14829.8	26524.7	39075.9	52406.3	66047.2	79751.1	93459.7	107181	120848	134595	148430	162250	176023	189743	203558	217362	231194	245029	258860	272618	286363	300170	314038	327860	341664	355488	369284	383074	396899	410779	424633	438442	452248	466019
		24	0	4.26726	8.0937	10.5596	11.5463	11.9289	12.0873	12.1568	12.1887	12.2041	12.2128	12.5601	32.5181	425.257	3462.44	10180.8	19295.5	29834.2	41194.5	53035.2	65150	77430.1	89815.3	102269	114770	127300	139854	152431	165007	177594	190188	202793	215409	228013	240618	253217	265826	278449	291077	303712	316335	328961	341593	354237	366892	379536	392178
		25	0	0	0	0	0	0	0	0	0	0	0	0	0	0	4.40699	221.473	3371.06	12164.2	21580.4	31023.1	40487.4	49979.6	59478	68981.3	78487.7	87997.6	97509.6	107024	116540	126057	135575	145094	154614	164134	173655	183171	192689	202201	211718	221229	230746	240259	249775	259294	268809	278334	287847
		26	0	46.2351	59.9861	60.4005	60.4123	60.4123	60.4123	60.4123	60.4124	63.2246	1582.28	8581.88	16613.1	24850.1	33096.5	41488.5	49810.3	57964.9	67064.7	75324.8	84477.5	92809.8	101762	110355	118546	127947	135666	145321	153520	162335	171156	178933	188593	196445	205601	214308	221952	231650	239821	248106	257477	265323	274369	283147	290786	300285	308761
		27	0	85.3249	107.22	110.909	111.716	112.035	112.132	112.157	112.143	112.136	112.136	112.137	112.137	112.137	112.139	112.328	116.552	171.017	604.872	2901.13	10504.1	21448	33557.1	46163.1	58975.3	71985.8	85368.4	99269.4	113506	127756	141990	156346	170736	185082	199342	213699	228108	242450	256761	271089	285503	299905	314249	328537	342898	357292	371623
		28	0	15.0852	23.9313	27.1809	28.4018	28.8875	29.0901	29.5935	131.48	2622.55	8634.59	16267.7	24686.1	33592.4	42740.9	52019	61668.6	71269.6	80818	90608	100314	109924	119727	129480	139170	148845	158701	168458	178141	187774	197618	207393	217114	226778	236516	246308	256122	265856	275543	285195	294933	304729	314488	324225	333928	343624	353332
		29	0	0	0	0	0	0	16.0098	3253.7	12531.3	22151.1	31607.8	40966.3	50319.7	59635.7	68974.6	78366.1	87874.3	97449.7	107001	116438	125774	135175	144601	153984	163417	172965	182436	191879	201388	210729	220183	229648	239075	248601	258013	267518	276881	286361	295728	305241	314636	324168	333621	343015	352496	361854	371330
		30	0	6.67977	8.16853	8.39735	8.43481	8.44018	8.44085	8.44098	8.44101	8.44101	8.44101	8.44101	8.44101	8.44111	8.44894	8.83959	18.5757	152.731	1282.63	6169.9	13072.6	19931.8	26522.7	32917.8	39193.8	45397.3	51557.5	57691.5	63806.7	69903.5	76003.4	82130.7	88301.7	94497.6	100639	106696	112692	118802	124970	131121	137253	143374	149491	155606	161718	167824	173918
		31	0	18.1133	30.3855	32.6063	33.3882	33.7568	33.8463	34.2002	173.706	4140.97	14171.8	26183.5	38746.1	51523.8	64401.4	77341.1	90298.6	103120	115927	129026	142193	155247	168070	180932	194153	207450	220609	233736	246856	259906	272926	285928	298915	311927	325060	338292	351450	364496	377576	390855	404161	417393	430621	443900	457164	470381	483548
		32	0	0	0	0	0	0	0	0	0	0	0	0	0	0	2.05438	54.8987	731.498	4678.86	11114.6	17750.6	24414.3	31061.7	37919	44857.5	51753.7	58629.8	65438.3	72281.1	79154.8	86038.2	92940.4	99863.4	106778	113689	120580	127461	134372	141250	148081	154890	161847	168798	175733	182596	189407	196331	203304
		33	0	0	0	0	261.149	8384.49	20543	33759.5	46027.5	59652	71998.8	85349.6	98762.3	110943	123135	136535	150653	164533	178303	192022	205523	218964	232334	245627	258871	272095	285363	298559	311806	324906	338241	351469	365185	378854	392654	406391	420248	433931	447604	461138	474659	488260	501738	515272	528722	542162	555607
		34	0	0	0	0	0	0	0	0	0	0	0	77.8585	733.194	2617.27	6044.38	10813.5	16282.6	22168.7	28252.3	34402.7	40549.6	46634.5	52689.9	58707.8	64702.1	70654	76553.4	82421.2	88272.5	94092.5	99761.8	105146	110311	114823	118839	122902	126878	130668	134501	138423	142290	146084	149889	153729	157623	161497	165315
		35	0	144.159	144.778	144.784	144.8	144.8	144.8	144.8	144.8	144.8	144.8	144.8	144.814	144.837	144.841	144.873	145.169	148.047	174.452	408.387	1975.63	9115	22816.2	36221	49552.5	62892.9	76215.6	89568.9	102950	116302	129636	142999	156384	169781	183180	196566	209945	223323	236704	250088	263475	276841	290177	303472	316718	329906	343043
		36	0	0	0	0	0	0	0	0	0	38.0168	2690.21	10729.8	19266.4	27968.2	37234	45750.3	54462.8	64131.5	73012.8	81528.6	90159	99000.4	108044	117126	126257	135446	144644	153737	162922	172084	181223	190471	199638	208797	218036	227266	236526	245797	255014	264279	273502	282764	292021	301259	310450	319575	328677
		37	0	4.30864	9.32992	9.82305	9.87555	9.88168	9.8824	9.88249	9.88251	9.88251	9.88251	9.88251	9.88782	12.3326	220.181	2939.06	6905.73	13931.1	22474.4	30482.4	40045.5	47958.7	57674.2	65899.9	74853.7	84152.1	92267.8	101930	110322	119242	128533	136756	146272	154775	163567	172851	181091	190470	199166	207720	217138	225558	234489	243702	252046	261293	270193
		38	0	10.2698	15.4695	17.2538	17.9069	18.1659	18.2754	18.325	21.4967	418.074	5062.66	13482.8	23705.5	34856.7	46583.5	58684.8	71390.3	84418.6	97696.8	111171	124620	138079	151647	165154	178633	192086	205559	219082	232599	246095	259573	273031	286464	299927	313399	326856	340291	353711	367122	380519	393909	407298	420679	434058	447432	460793	474158
		39	0	0	0	0	0	0	0	0	0	0	0	0	0	0	0	0	0	11.7907	203.179	943.327	2531.61	5410.76	9495.53	14487.6	20286.4	26426.8	32568.9	38796.5	45203.1	51677.7	58121.7	64573.6	71076.1	77592.5	84081.9	90555.8	97032.9	103500	109936	116337	122703	129029	135319	141595	147875	154157	160413
		40	0	0	0	0	0	2.15239	2049.16	8186.98	14676.3	21212	27649.8	34554.8	41210.1	47861	54659.1	61432.8	68187.9	74906.6	81600.5	88274.5	95035.9	101865	108630	115419	122184	128939	135683	142410	149155	155887	162670	169441	176244	183079	189856	196661	203434	210222	216986	223730	230506	237280	244057	250798	257550	264337	271108
		41	0	0	4.56252	5.11192	5.15364	5.15694	5.15722	5.15725	5.16015	18.9091	863.737	3289.74	9034.17	21600.2	31257.1	37964.9	49011.9	60586.1	67444.1	77054	89511.3	96933.2	105308	117259	126389	133693	144771	155689	163138	172392	184192	193147	200898	211695	222557	230324	239345	250708	260235	267999	278326	289316	297731	306291	317224	327513	335550
		42	0	4.6064	37.7817	45.6226	46.9705	47.1697	58.2167	1364.09	11532.9	24823.3	38092.6	51613.3	65176.9	78770.2	92379.6	105974	119567	133283	147237	161106	174682	188384	202142	215907	229653	243275	257027	270858	284422	297909	311521	325219	338979	352856	366686	380426	394155	407864	421597	435368	449178	462930	476571	490247	504045	517957	531784
		43	0	743.495	1046.46	1088.94	1097.37	3063.88	8464.49	14505.2	20713.5	27057.6	33662.1	40355	47182.8	54030.5	60855.4	67735.6	74497.1	81387.1	88062.6	95029.3	101687	108569	115318	122002	128903	135512	142353	149117	155715	162608	169306	175927	182764	189387	196016	202779	209403	215946	222769	229440	235971	242710	249462	256011	262619	269380	276006
		44	0	0	0	0	0	0	0	0	15.8825	2306.08	10158	19139.7	28245.6	37345.7	46566.9	55778.8	64155.5	74296.9	82813.4	92929.5	102092	111488	121097	130020	139982	148613	158806	167265	177584	186017	196400	204791	215222	223601	234045	242427	252873	261272	271665	280163	290444	299108	309212	318082	327930	337097	346616
		45	0	0	0	0	0	0	1.05557	3.34673	695.555	7091.52	15299.4	23724.9	32190.8	40667	49144.2	57615.6	66096.8	74567.2	83015.8	91510.8	100015	108531	117055	125581	134109	142709	151410	160107	168764	177493	186199	194840	203576	212216	220958	229602	238331	247013	255717	264443	273116	281823	290496	299168	307865	316547	325286
		46	0	4.49644	7.30828	8.18632	8.47651	8.57813	8.61573	8.63035	8.6366	8.63961	8.64146	8.64356	8.66068	8.94495	13.685	79.716	682.029	3933.45	10798.6	19189.3	28236.2	37501	47014.7	56670.7	66381.5	76142.3	85884.8	95601.8	105311	115034	124767	134507	144243	153969	163675	173358	182994	192572	202132	211804	221535	231298	241054	250807	260587	270449	280402
		47	0	12.6492	12.7229	12.7246	12.725	12.7251	12.7251	12.7251	12.7259	12.7525	13.511	24.7096	275.441	4154.23	17560.2	31148	44712.9	58303.4	71919.6	85547.9	99181.4	112826	126476	140132	153793	167457	181117	194757	208355	221952	235667	249637	263450	277016	290714	304484	318189	331779	345300	358826	372381	385957	399487	412952	426391	439862	453434
		48	0	0	0	0	0	0	0	0	51.3974	2075.99	8430.34	17333.7	27669.1	38850.5	50352.8	62248.2	74026.2	86755	99050.9	111901	124530	137045	150095	162677	175575	188516	201059	214225	227031	239715	252865	265525	278444	291498	304146	317243	330271	342881	356103	369039	381635	394905	407778	420444	433706	446527	459218
		49	0	0	0	0	1.77923	15.4543	1778.87	8198.74	17062.9	27121	37627.4	48905.9	60612.8	72280.2	84118.9	96291.9	108264	120306	132646	144704	156885	169254	181330	193598	205958	217983	230391	242702	254760	267270	279484	291721	304143	316188	328676	340908	353094	365544	377571	390055	402301	414494	426917	438930	451470	463632	475968
		50	0	3.66735	4.09225	4.12967	4.90431	5.20136	5.24794	5.25616	5.25816	5.26218	5.69662	22.8673	325.85	2912.38	12616.3	25495.3	39133.8	53013.7	66979	80982	95007.5	109050	123106	137175	151254	165333	179387	193390	207378	221496	235743	249937	264190	278796	293611	308186	322299	336183	350142	364241	378375	390035	400181	411553	425076	439149	453305
	10×	1	0	0	0	0	0	0	0	0	0	0	0	0	0	0	2.69401	238.795	1509.77	3185.61	5743.13	10512.1	19437.5	32374	44886.2	54730.7	63633.4	73475.3	80519.3	87049.4	94457.3	102570	110653	116765	118081	119360	122698	128583	135052	139827	142563	144753	147947	152575	158171	163727	168110	171314	174315
		2	0	211.447	220.923	220.969	220.957	221.001	231.446	4209.13	15153.2	26203.1	37166.1	48144.6	59113.5	70093.8	80963.8	91891.2	102826	113788	124688	135602	146592	157490	168354	179328	190269	201196	212102	223059	234001	244960	255863	266731	277590	288527	299458	310386	321262	332135	343028	353891	364740	375645	386570	397459	408360	419228	430124
		3	0	0	0	0	0	0	4.34752	2764.15	13999.5	25169.1	37401.7	48750.9	61403.5	73052.2	85426.8	97292.1	109066	121518	133003	145511	157482	169270	181812	193364	205679	217893	229420	241783	253992	265573	277819	290200	301788	313801	326292	338117	349671	362293	374413	386035	397848	410459	422484	434129	445923	458599	470635
		4	0	0	0	0	0	0	0	0	0	0	0	0	0	0	20.7834	304.907	2336.12	8876.11	19264.8	30968.6	42942	55008.8	67109.4	79245.6	91427.2	103605	115798	127995	140201	152413	164629	176847	189065	201283	213501	225718	237940	250167	262401	274645	286898	299160	311430	323713	336033	348391	360667
		5	0	19.2831	20.0578	20.0876	20.1028	20.1386	20.1747	20.2184	21.0434	50.8011	1401.21	11392.8	23386.5	35658.4	48209.9	61126.6	73764.7	86604.3	99299.9	112151	124945	137618	150498	163087	175977	188573	201383	214135	226814	239704	252227	265251	277882	290659	303503	315976	328987	341609	354197	367174	379808	392526	405436	418043	430795	443649	456238
		6	0	21.4214	21.6563	21.6582	21.6591	21.6594	21.6594	21.6594	21.6594	21.6594	21.6594	21.6593	21.6705	22.5096	45.3284	364.624	2953.25	13387	26560.7	39751.7	52941.1	66161.5	79398.5	92675.5	105959	119202	132453	145683	158948	172547	186396	200110	213387	227394	241449	254851	268458	282670	296242	309416	323646	337607	351137	364360	378349	392433	406159
		7	0	16.0064	21.5768	26.4459	30.252	30.3249	30.3253	30.5819	134.052	4580.42	13835.2	23990.1	34208.4	44376.1	55058.6	65976.5	76968.1	87685.6	97913.8	108014	118574	129552	140466	150912	160996	171437	182460	193570	203801	213800	224671	235845	246371	256400	266721	277692	288908	299505	309431	319585	330688	341966	352518	362261	372440	383722	395186
		8	0	0	0	0	0	0	0	0	0	0	0	0	0	0	0	0	10.6992	597.954	6992.4	15768.1	24567.5	33415	42648.7	52317.3	62052.7	71663.6	81140.7	90559.3	99807.7	108818	117662	125968	134647	143731	153007	162185	171396	180445	189543	198610	207454	216250	224616	233867	243498	253099	262563
		9	0	0	0	0	0	0	1.12679	166.813	6958.47	17035.7	27257.4	37143.7	47535.9	57004.6	67320.3	77844.7	88423.3	99020	109601	120378	131318	142178	153120	163959	174716	185258	195480	204971	215236	226382	237568	248577	259293	269355	278591	289514	300865	312023	322681	332265	342029	353477	364762	375438	384776	395007	406548
		10	0	0	0	0	0	0	0	0	0	0	0	0	1.94801	89.833	1518.43	8334.4	18607.1	29592.7	40723.5	51919.6	63001.9	74104.1	85238.6	96382.7	107484	118567	129615	140769	152065	163322	174585	185931	197309	208606	219958	231348	242640	253923	265199	276458	287727	299028	310365	321595	332838	344086	355315
		11	0	2.46576	3.91747	4.09164	4.18386	4.44115	388.652	10116.9	22882.5	35847.5	48817.4	61740.8	74662.1	87640	100671	113657	126775	139874	152943	165994	178993	191965	205054	218158	231196	244131	257077	270213	283218	296130	309154	322303	335238	348216	361359	374274	387208	400330	413249	426292	439410	452304	465450	478440	491336	504506	517355
		12	0	47.7891	66.9468	67.3961	67.3982	67.3982	67.3982	67.3982	67.3982	67.3982	67.3985	67.4019	67.9123	86.8748	383.582	2629.44	7584.3	13608.3	19629.8	25536.7	31951.8	38014.8	44131.7	50552.4	56497.2	62921.3	69064.7	75177.1	81604	87594.7	94046.6	100059	106411	112553	118785	125031	131175	137479	143514	149916	155923	162341	168366	174746	180778	187204	193201
		13	0	0	0	0	0	0	0	0	0	0	0	0	0	0	0	1.76945	18.8369	178.146	1277	6395.44	18184.6	30155.5	42074.7	54032	65974.1	77920	90115.6	101956	114493	127281	138850	151860	164101	176294	189135	200709	213755	225999	238095	250995	262527	275615	287927	299972	312816	324414	337499
		14	0	0	0	0	0	0	0	0	0	0	0	0	0	0	3.46908	59.4987	576.048	2975.85	7597.45	12868.8	18188.4	23508.1	28836.8	34133.6	39426.4	44722.9	50038.4	55398.3	60752.6	66088.3	71358.3	76733.2	81910.8	87517.1	92760.5	98309.1	104010	109074	114981	120249	125602	131455	136589	142205	147809	152862	158694
		15	0	6.54374	7.18823	7.32216	7.48646	7.51015	7.50961	7.88043	105.387	4425.45	13836.6	22927.9	32826.4	42197.1	52738	62301.4	72003.9	82449.2	91868.2	102068	112115	121406	131865	141895	151165	161433	171678	181153	190985	201353	210917	220423	230998	240848	250295	260095	270406	280263	289664	299313	309795	319719	329249	338684	348914	359045	368746
		16	0	7.61322	7.64187	7.65293	459.896	11064.1	23896.7	36738.4	49480.3	62015.7	74617.2	87347.2	100192	113066	125821	138500	151227	163941	176707	189525	202415	215289	228082	240822	253527	266236	279015	291846	304763	317707	330545	343211	355849	368557	381443	394490	407465	420215	432835	445429	458136	471195	484560	497741	510800	523903	537123
		17	0	1.21366	1.43966	1.47277	1.49263	1.51965	1.55971	1.59034	1.61595	3.19896	64.2911	1819.31	11898.2	24071.9	36402.7	48805.4	61238.4	73669	86108	98553.2	111011	123474	135925	148338	160700	173081	185545	198027	210627	223348	235884	248271	260713	273184	285689	298194	310701	323216	335723	348239	360834	373485	385980	398446	410967	423481	435989
		18	0	8.60562	10.5845	11.0831	11.4352	11.6615	11.7677	12.2674	161.541	3156.64	8138.75	13110	18075.9	23043.8	28027.3	33011	37987	42981.6	47961.9	52932.5	58180.1	63431.2	68624	73838.8	79058.7	84282.1	89455.6	94615.2	99771.3	104906	110080	115276	120424	125568	130764	135961	141156	146352	151532	156714	161881	167033	172219	177384	182555	187674	192826
		19	0	0	0	0	0	0	0	5.67876	1345.81	12357.9	25544.8	38768	51976.1	64922.5	78645	92361.3	105991	119510	132904	146324	159939	173613	187398	201326	215297	229339	243299	257141	270878	284526	298179	311783	325441	339140	352760	366420	379933	393521	407154	420769	434435	448106	461863	475595	489287	503146	517016
		20	0	0	0	0	0	0	0	0	120.25	1479.03	4924.15	9990.74	15457	21055.9	26583.3	32148.1	37648.7	43132.6	48520.9	53835.1	59234.2	64744.1	70270.6	75778	81196.1	86480.2	91612.7	96643.8	101621	106581	111493	116240	120706	124834	128775	132745	136692	140613	144552	148498	152442	156388	160338	164298	168266	172224	176170
		21	0	55.6162	56.5489	56.6075	56.6273	56.6488	56.672	56.6815	62.3281	950.845	9985.81	22224.6	34527.2	47364	59783.7	72312	85186.2	97722.3	110220	123143	135463	148359	160823	173437	186172	198486	211504	223777	236679	249227	261815	274756	286822	300181	312052	325366	337508	350232	363329	375091	389025	400216	414266	426585	439941	452375	466912
		22	0	4.91964	10.8969	11.4288	11.4686	11.4708	11.471	11.471	11.471	11.471	11.471	11.4711	11.4771	11.9369	28.7122	350.5	2738.14	6101.97	11182	18366.1	23206.1	30054.6	36227.5	41528.5	48797.3	54145.3	60312.5	67198.6	72329.2	79131.7	85382.6	90762.9	97844.8	103454	109418	116260	121499	128038	134419	139739	146629	152532	158212	165136	170686	176761	183533
		23	0	0	0	0	0	0	0	0	0	1.24857	28.5912	794.049	7626.15	19945.6	32906.8	46120.4	59831.4	73750.4	87641.3	101496	115266	128989	142814	156789	170640	184351	198051	211950	225769	239648	253518	267258	281009	294855	308835	322736	336591	350404	364194	377891	391651	405569	419431	433338	447188	461045	474826
		24	0	6.30517	9.78869	11.7715	12.1412	12.2019	12.2139	12.2174	12.2188	12.2196	12.2221	13.097	56.2029	773.567	5734.03	15106	26409.2	38473.6	50837	63312.8	75830.9	88377.4	100951	113567	126158	138746	151403	164001	176631	189288	201881	214531	227164	239754	252424	265024	277672	290278	302923	315586	328193	340863	353469	366178	378774	391453	404080
		25	0	0	0	0	0	0	0	0	0	0	0	0	0	0	6.25504	301.597	4311.5	13797.7	23255.8	32722.9	42223.4	51726.5	61567	71226.2	80874.8	90857.6	100743	110463	120071	130037	139936	149708	159352	169130	179169	188954	198585	208249	218200	228090	237877	247593	257255	266950	276814	286680	296573
		26	0	55.8465	60.4114	60.4131	60.4131	60.4131	60.4131	60.4131	60.4134	64.9145	2242.77	9921.41	18058.2	26358.5	34727.7	43259.4	51589.7	59498.1	69087.9	76977.5	86496.2	94480.7	103724	112174	120139	130017	137025	147528	155134	164270	173130	180208	190762	198039	207590	216227	223196	233780	241519	249438	259569	266844	276274	285150	292131	302391	310773
		27	0	96.8703	101.605	101.756	101.79	101.805	101.765	101.767	101.767	101.767	101.767	101.767	101.767	101.767	101.768	101.955	107.404	182.935	828.479	4270.7	14646	27315.9	40203.7	53149.3	66061.1	79880.6	94204.2	108451	122664	137163	151568	165807	180065	194513	208829	223012	237409	251820	266143	280421	294775	309253	323681	338009	352195	366600	381001
		28	0	22.1427	28.133	29.0823	29.2219	29.2444	29.2572	30.0245	207.748	4256.06	12353	21356.9	30568.4	39927.4	49286.3	59148.9	68723.1	78483.9	88281.4	97847.4	107649	117468	127062	136744	146684	156400	165964	175846	185732	195426	205015	214738	224612	234471	244149	253755	263590	273459	283228	292905	302520	312142	321953	331822	341622	351346	361003
		29	0	0	0	0	0	0	23.0528	4328.79	13935.1	23633.6	33087.5	42460.1	51809.8	61133.1	70462	79890	89414.4	99014.1	108602	118075	127408	136786	146233	155673	165098	174720	184256	193649	203161	212494	221980	231452	240841	250439	259786	269382	278680	288204	297465	307008	316331	325913	335267	344846	354188	363653	373059
		30	0	2.25592	2.39339	2.39658	2.39636	2.39638	2.39638	2.39638	2.39638	2.39638	2.39638	2.39638	2.39638	2.39658	2.41148	3.09864	18.7814	224.179	1851.83	8221.34	15691.9	22558.5	29071.4	35407.9	41657.3	47849.4	54010	60153.4	66286.4	72411.5	78535.6	84656.3	90766.3	96882.2	103004	109115	115222	121343	127464	133575	139690	145812	151928	158038	164152	170266	176382
		31	0	29.8649	36.5678	37.0079	37.042	37.0454	37.0652	38.0453	284.244	6296.9	18777.5	31734.8	44726.5	57742.2	70786.5	83869.7	96928.6	109758	122716	136106	149509	162777	176155	189350	202667	216028	229266	242486	255726	268790	281706	294638	307731	320954	334002	346831	359659	372675	385845	398977	412033	425026	438117	451550	465202	478587	491832
		32	0	0	0	0	0	0	0	0	0	0	0	0	0	0	3.11081	78.961	1008.6	6054.3	12893	19581.2	26292.9	32950.1	39774.1	46507.4	53376	60366.7	67335	74266.7	81127.5	87942.2	94785.9	101637	108489	115377	122337	129224	136119	143107	150081	157044	163915	170686	177533	184551	191590	198490	205314
		33	0	0	0	0	410.814	10443.1	23013.5	36608.9	48575.8	62923.8	74636.1	88836.4	102201	113792	125520	140097	154959	169275	183170	196880	210268	223455	236657	249771	262888	275906	288855	301704	314703	327892	341101	355037	369241	383734	397779	411633	425460	439124	452737	466319	479938	493489	506989	520464	533963	547395	560827
		34	0	0	0	0	0	0	0	0	0	0	0	128.08	1100.54	3715.08	8085.52	13718.2	19711.4	25927.5	32181.9	38408.9	44567	50625.9	56659.7	62653.1	68630.1	74560.6	80441.5	86304.5	92162.7	97992.7	103647	108948	113926	118055	121762	125773	129697	133388	137220	141195	145058	148814	152616	156481	160418	164314	168114
		35	0	67.0103	67.4076	67.4073	67.4069	67.4076	67.4075	67.4111	67.4135	67.4251	67.4625	67.7292	67.8135	67.9307	68.312	68.3984	68.5142	71.0163	105.506	421.249	2425.81	10868.9	25129.5	38521.1	52017.5	65705.7	79071.2	92505.9	105882	119244	132622	145998	159362	172738	186121	199509	212907	226303	239697	253093	266474	279830	293156	306445	319671	332833	345972
		36	0	0	0	0	0	0	0	0	0	58.1522	3578.19	12428.5	20864.8	29637.9	39192.3	47330.1	56155.6	66320.8	74860.7	82997.8	91359.4	100140	109117	117999	127155	136232	145301	154518	163713	172896	182085	191251	200513	209748	218950	228212	237502	246815	256113	265532	274813	284264	293637	302985	312371	321681	331006
		37	0	6.46826	9.84747	9.8819	9.88219	9.88219	9.88219	9.88219	9.88219	9.88219	9.88219	9.8822	9.8911	13.8668	330.46	3917.68	8112.57	16420.1	24841.6	33122.4	42610.4	50317.3	60601.1	68166.6	77903.3	86410.5	95020	104811	112456	122423	130780	139496	149128	156996	166686	175135	183814	193329	201315	210855	219578	227987	237642	245844	254906	264164	272329
		38	0	107.742	130.414	133.368	133.791	133.86	133.875	133.9	139.541	820.479	8164.23	19362.3	31436.9	43774.4	56187.8	68827.5	81880.1	95487.9	109173	122729	136439	150123	163665	177132	190737	204307	217827	231306	244766	258220	271737	285291	298783	312239	325661	339042	352414	365774	379137	392518	405900	419349	432751	446158	459560	472935	486339
		39	0	0	0	0	0	0	0	0	0	0	0	0	0	0	0	0	0	17.3581	279.795	1204.78	3106.97	6450.52	10935.2	16255.1	22320.1	28558.1	34709.6	40982.8	47450.7	53942.9	60379.3	66839.6	73359.3	79877.5	86357.7	92827.5	99304.8	105767	112191	118581	124937	131253	137537	143814	150103	156391	162647
		40	0	0	0	0	0	3.2626	2935.09	9505.07	16012.5	22678.2	29301.9	36050.3	42620.6	49309.6	56206	63076.6	69843.3	76549.5	83193.5	89928.3	96753.3	103582	110444	117236	124009	130746	137424	144128	150893	157622	164522	171405	178239	185026	191805	198577	205354	212111	218878	225631	232413	239226	246000	252803	259573	266337	273119
		41	0	0	5.03526	5.15554	5.1572	5.15721	5.15721	5.15721	5.1621	27.4587	1168.21	4030.5	10736.2	25094.2	33270.4	39763	52262.6	63072.2	69261	79910.6	92597.8	98677.5	107793	120501	128470	135814	147932	158382	165032	175164	187336	195304	203105	214829	225285	232267	242054	253845	262534	270151	281370	292174	299794	308809	320375	330042	337605
		42	0	21.4436	22.5215	22.76	22.8175	22.8519	43.0326	2038.64	14290.3	28015.9	41438.5	54968.3	68564.2	82169.4	95615.3	109088	123015	136936	150646	164321	178032	191770	205577	219507	233549	247698	261817	275691	289360	303116	316967	330556	343957	357533	371402	385140	398917	412649	426385	440151	453938	467785	481612	495289	509032	522844	536538
[truncated: 8 more rows]
[truncated: 4 more columns]

## Sheet: Suppl Data 11
VLP production	Parameter change	Rank	Time (h)
			0	1	2	3	4	5	6	7	8	9	10	11	12	13	14	15	16	17	18	19	20	21	22	23	24	25	26	27	28	29	30	31	32	33	34	35	36	37	38	39	40	41	42	43	44	45	46
[truncated: 372 more rows]
[truncated: 4 more columns]

## Sheet: Suppl Data 12
Output	Parameter change	Rank	Time (h)
[truncated: 1,086 more rows]
[truncated: 4 more columns]
