# Supplementary material for: Impact of Ebola virus nucleoprotein on VP40 virus-like particle production: a computational approach
Source: Commun Biol. 2024 May 25;7:634. doi: 10.1038/s42003-024-06300-8 (PMC11128010; doi:10.1038/s42003-024-06300-8)
Supplement: Supplementary file 7 — Supplemental Data 13 [file 42003_2024_6300_MOESM7_ESM.xlsx]

## Sheet: Suppl Data 13
VLP production	Late expressed protein	Time difference	Rank	Time (h)
				0	1	2	3	4	5	6	7	8	9	10	11	12	13	14	15	16	17	18	19	20	21	22	23	24	25	26	27	28	29	30	31	32	33	34	35	36	37	38	39	40	41	42	43	44	45
Empty VLP	VP40	20	1	0	0	0	0	0	0	0	0	0	0	0	0	0	0	0	0	0	0	0	0	0	0	0	0	0	0	0	0	0	0	0	0	0	0	0	0	0	0	0	0	0	0	0	0	0	0
			2	0	0	0	0	0	0	0	0	0	0	0	0	0	0	0	0	0	0	0	0	0	0	0	0	0	0	0	0	0	0	0	0	0	0	0	0	0	0	0	0	0	0	0	0	0	0
			3	0	0	0	0	0	0	0	0	0	0	0	0	0	0	0	0	0	0	0	0	0	0	0	0	0	0	0	0	0	0	0	0	0	0	0	0	0	0	0	0	0	0	0	0	0	0
			4	0	0	0	0	0	0	0	0	0	0	0	0	0	0	0	0	0	0	0	0	0	0	0	0	2.88835	11.5061	27.1948	49.2292	76.7223	108.988	145.483	185.873	229.882	277.308	327.989	381.814	438.572	498.041	559.998	624.235	690.536	758.692	828.472	899.717	972.248	1046.01
			5	0	0	0	0	0	0	0	0	0	0	0	0	0	0	0	0	0	0	0	0	0	0	0	0	0	0	0	0	0	0	0	0	0	0	0	0	0	0	0	0	0	0	0	0	0	0
			6	0	0	0	0	0	0	0	0	0	0	0	0	0	0	0	0	0	0	0	0	0	0	0	0	0	0	0	0	0	0	0	0	0	0	0	0	0	0	0	0	0	0	0	0	0	0
			7	0	0	0	0	0	0	0	0	0	0	0	0	0	0	0	0	0	0	0	0	0	0	0	0	0	0	0	0	0	0	0	0	0	0	0	0	0	0	0	0	0	0	0	0	0	0
			8	0	0	0	0	0	0	0	0	0	0	0	0	0	0	0	0	0	0	0	0	0	0	0	0	0	0	0	0	0	0	0	0	0	0	0	0	0	0	0	0	0	0	0	0	0	0
			9	0	0	0	0	0	0	0	0	0	0	0	0	0	0	0	0	0	0	0	0	0	0	0	0	0	0	0	0	0	0	0	0	0	0	0	0	0	0	0	0	0	0	0	0	0	0
			10	0	0	0	0	0	0	0	0	0	0	0	0	0	0	0	0	0	0	0	0	0	0	0	0	0	0	0	0	0	0	0	0	0	0	0	0	0	0	0	1.07116	1.3642	1.68048	2.01846	2.37705	2.75527	3.15266
			11	0	0	0	0	0	0	0	0	0	0	0	0	0	0	0	0	0	0	0	0	0	0	0	0	0	0	0	0	0	0	0	0	0	0	0	0	0	0	0	0	0	0	0	0	0	0
			12	0	0	0	0	0	0	0	0	0	0	0	0	0	0	0	0	0	0	0	0	0	0	0	0	0	0	0	0	0	0	0	0	0	0	0	0	0	0	0	0	0	0	0	0	0	0
			13	0	0	0	0	0	0	0	0	0	0	0	0	0	0	0	0	0	0	0	0	0	0	0	0	0	0	0	0	0	0	0	0	0	0	0	0	0	0	0	0	0	0	0	0	0	0
			14	0	0	0	0	0	0	0	0	0	0	0	0	0	0	0	0	0	0	0	0	0	0	0	0	0	0	0	0	0	0	0	0	0	0	0	0	0	1.33777	1.9328	2.65188	3.49082	4.44243	5.50106	6.65884	7.90913	9.25028
			15	0	0	0	0	0	0	0	0	0	0	0	0	0	0	0	0	0	0	0	0	0	0	0	0	0	0	0	0	0	0	0	0	0	0	0	0	0	0	0	0	0	0	0	0	0	0
			16	0	0	0	0	0	0	0	0	0	0	0	0	0	0	0	0	0	0	0	0	0	0	0	0	0	0	0	0	0	0	0	0	0	0	0	0	0	0	0	0	0	0	0	0	0	0
			17	0	0	0	0	0	0	0	0	0	0	0	0	0	0	0	0	0	0	0	0	0	0	0	0	0	0	0	0	0	0	0	0	0	0	0	0	0	0	0	0	0	0	0	0	0	0
			18	0	0	0	0	0	0	0	0	0	0	0	0	0	0	0	0	0	0	0	0	0	0	0	0	0	0	0	0	0	0	0	0	0	0	0	0	0	0	0	0	0	0	0	0	0	0
			19	0	0	0	0	0	0	0	0	0	0	0	0	0	0	0	0	0	0	0	0	0	0	0	0	0	0	0	0	0	1.03339	1.3929	1.79996	2.24997	2.74069	3.27457	3.84676	4.45666	5.10205	5.78107	6.49266	7.23207	7.99934	8.79348	9.61276	10.4571	11.327
			20
			21	0	0	0	0	0	0	0	0	0	0	0	0	0	0	0	0	0	0	0	0	0	0	0	0	0	0	0	0	0	0	0	0	0	0	0	0	0	0	0	0	0	0	0	0	0	0
			22	0	0	0	0	0	0	0	0	0	0	0	0	0	0	0	0	0	0	0	0	0	0	0	0	0	0	0	0	0	0	0	0	0	0	0	0	0	0	0	0	0	0	0	0	0	0
			23	0	0	0	0	0	0	0	0	0	0	0	0	0	0	0	0	0	0	0	0	0	0	0	0	0	0	0	0	0	0	0	0	0	0	0	0	0	0	0	0	0	0	0	0	0	0
			24	0	0	0	0	0	0	0	0	0	0	0	0	0	0	0	0	0	0	0	0	0	0	0	0	0	0	0	0	0	0	0	0	0	0	0	0	0	0	0	0	0	0	0	0	0	0
			25
			26	0	0	0	0	0	0	0	0	0	0	0	0	0	0	0	0	0	0	0	0	0	0	0	0	0	0	0	0	0	0	0	0	0	0	0	0	0	0	0	0	0	0	0	0	0	0
			27	0	0	0	0	0	0	0	0	0	0	0	0	0	0	0	0	0	0	0	0	0	0	0	0	0	0	0	0	0	0	0	0	0	0	0	0	0	0	0	0	0	0	0	0	0	0
			28	0	0	0	0	0	0	0	0	0	0	0	0	0	0	0	0	0	0	0	0	0	0	0	0	0	0	0	0	0	0	0	0	0	0	0	0	0	0	0	0	0	0	0	0	0	0
			29	0	0	0	0	0	0	0	0	0	0	0	0	0	0	0	0	0	0	0	0	0	0	0	0	0	0	0	0	0	0	0	0	0	0	0	0	0	0	0	0	0	0	0	0	0	0
			30	0	0	0	0	0	0	0	0	0	0	0	0	0	0	0	0	0	0	0	0	0	0	0	0	0	0	0	0	0	0	0	0	0	0	0	0	0	0	0	0	0	0	0	0	0	0
			31	0	0	0	0	0	0	0	0	0	0	0	0	0	0	0	0	0	0	0	0	0	0	0	0	0	0	0	0	0	0	0	0	0	1.12098	1.31828	1.52641	1.74496	1.97358	2.21189	2.4594	2.71562	2.97997	3.25197	3.53123	3.81745	4.1105
			32	0	0	0	0	0	0	0	0	0	0	0	0	0	0	0	0	0	0	0	0	0	0	0	0	0	0	0	0	0	0	0	0	0	0	0	0	0	0	0	0	0	0	0	0	0	0
			33	0	0	0	0	0	0	0	0	0	0	0	0	0	0	0	0	0	0	0	0	0	0	0	0	0	0	0	0	0	0	0	0	0	0	0	0	0	0	0	0	0	0	0	0	0	0
			34	0	0	0	0	0	0	0	0	0	0	0	0	0	0	0	0	0	0	0	0	0	0	0	0	0	0	0	0	0	0	0	0	0	0	0	0	0	0	0	0	0	0	0	0	0	0
			35	0	0	0	0	0	0	0	0	0	0	0	0	0	0	0	0	0	0	0	0	0	0	0	0	0	0	0	0	0	0	0	0	0	0	0	0	0	0	0	0	0	0	0	0	0	0
			36	0	0	0	0	0	0	0	0	0	0	0	0	0	0	0	0	0	0	0	0	0	0	0	0	0	0	0	0	0	0	0	0	0	0	0	0	0	0	0	0	0	0	0	0	0	0
			37	0	0	0	0	0	0	0	0	0	0	0	0	0	0	0	0	0	0	0	0	0	0	0	0	0	0	0	0	0	0	0	0	0	0	0	0	0	0	0	0	0	0	0	0	0	0
			38	0	0	0	0	0	0	0	0	0	0	0	0	0	0	0	0	0	0	0	0	0	0	0	0	0	0	0	0	0	0	0	0	0	0	0	0	0	0	0	0	0	0	0	0	0	0
			39	0	0	0	0	0	0	0	0	0	0	0	0	0	0	0	0	0	0	0	0	0	0	0	0	0	0	0	0	0	0	0	0	0	0	0	0	0	0	0	0	0	0	0	0	0	0
			40	0	0	0	0	0	0	0	0	0	0	0	0	0	0	0	0	0	0	0	0	0	0	0	0	0	0	0	0	0	0	0	0	0	0	0	0	0	0	0	0	0	0	0	0	0	0
			41	0	0	0	0	0	0	0	0	0	0	0	0	0	0	0	0	0	0	0	0	0	0	0	0	0	0	0	0	0	0	0	0	0	0	0	0	0	0	0	0	0	0	0	0	0	0
			42
			43
			44	0	0	0	0	0	0	0	0	0	0	0	0	0	0	0	0	0	0	0	0	0	0	0	0	0	0	0	0	0	0	0	0	0	0	0	0	0	0	0	0	0	0	0	0	0	0
			45	0	0	0	0	0	0	0	0	0	0	0	0	0	0	0	0	0	0	0	0	0	0	0	0	0	0	0	0	0	0	0	0	0	0	0	0	0	0	0	0	0	0	0	0	0	0
			46	0	0	0	0	0	0	0	0	0	0	0	0	0	0	0	0	0	0	0	0	0	0	0	0	0	0	0	0	0	0	0	0	0	0	0	0	0	0	0	0	0	0	0	0	0	0
			47
			48	0	0	0	0	0	0	0	0	0	0	0	0	0	0	0	0	0	0	0	0	0	0	0	0	0	0	0	0	0	0	0	0	0	0	0	0	0	0	0	0	0	0	0	0	0	0
			49	0	0	0	0	0	0	0	0	0	0	0	0	0	0	0	0	0	0	0	0	0	0	0	0	0	0	0	0	0	0	0	0	0	0	0	0	0	0	0	0	0	0	0	0	0	1.07497
			50	0	0	0	0	0	0	0	0	0	0	0	0	0	0	0	0	0	0	0	0	0	0	0	0	0	0	0	0	0	0	0	0	0	0	0	0	0	0	0	0	0	0	0	0	0	0
		15	1	0	0	0	0	0	0	0	0	0	0	0	0	0	0	0	0	0	0	0	0	0	0	0	0	0	0	0	0	0	0	0	0	0	0	0	0	0	0	0	0	0	0	0	0	0	0
			2	0	0	0	0	0	0	0	0	0	0	0	0	0	0	0	0	0	0	0	0	0	0	0	0	0	0	0	0	0	0	0	0	0	0	0	0	0	0	0	0	0	0	0	0	0	0
			3	0	0	0	0	0	0	0	0	0	0	0	0	0	0	0	0	0	0	0	0	0	0	0	0	0	0	0	0	0	0	0	0	0	0	0	0	0	0	0	0	0	0	0	0	0	0
			4	0	0	0	0	0	0	0	0	0	0	0	0	0	0	0	0	0	0	0	0	6.8436	22.822	50.8191	88.8779	134.801	187.03	244.605	306.867	373.388	443.865	518.062	595.804	677.032	761.647	849.622	940.86	1035.23	1132.49	1232.37	1334.59	1438.86	1544.95	1652.61	1761.58	1871.67	1982.7
			5	0	0	0	0	0	0	0	0	0	0	0	0	0	0	0	0	0	0	0	0	0	0	0	0	0	0	0	0	0	0	0	0	0	0	0	0	0	0	0	0	0	0	0	0	0	0
			6	0	0	0	0	0	0	0	0	0	0	0	0	0	0	0	0	0	0	0	0	0	0	0	0	0	0	0	0	0	0	0	0	0	0	0	0	0	0	0	0	0	0	0	0	0	0
			7	0	0	0	0	0	0	0	0	0	0	0	0	0	0	0	0	0	0	0	0	0	0	0	0	0	0	0	0	0	0	0	0	0	0	0	0	0	0	0	0	0	0	0	0	0	0
			8	0	0	0	0	0	0	0	0	0	0	0	0	0	0	0	0	0	0	0	0	0	0	0	0	0	0	0	0	0	0	0	0	0	0	0	0	0	0	0	0	0	0	0	0	0	0
			9	0	0	0	0	0	0	0	0	0	0	0	0	0	0	0	0	0	0	0	0	0	0	0	0	0	0	0	0	0	0	0	0	0	0	0	0	0	0	0	0	0	0	0	0	0	0
			10	0	0	0	0	0	0	0	0	0	0	0	0	0	0	0	0	0	0	0	0	0	0	0	0	0	0	0	0	0	0	1.3265	1.78319	2.28699	2.82877	3.40118	3.99752	4.61433	5.25017	5.90341	6.56977	7.24958	7.94217	8.6473	9.3655	10.0966	10.8399
			11	0	0	0	0	0	0	0	0	0	0	0	0	0	0	0	0	0	0	0	0	0	0	0	0	0	0	0	0	0	0	0	0	0	0	0	0	0	0	0	0	0	0	0	0	0	0
			12	0	0	0	0	0	0	0	0	0	0	0	0	0	0	0	0	0	0	0	0	0	0	0	0	0	0	0	0	0	0	0	0	0	0	0	0	0	0	0	0	0	0	0	0	0	0
			13	0	0	0	0	0	0	0	0	0	0	0	0	0	0	0	0	0	0	0	0	0	0	0	0	0	0	0	0	0	0	0	0	0	0	0	0	0	0	0	0	0	0	0	0	0	0
			14	0	0	0	0	0	0	0	0	0	0	0	0	0	0	0	0	0	0	0	0	0	0	0	0	0	0	0	0	1.20313	1.90312	2.79585	3.87741	5.15226	6.6193	8.28589	10.1935	12.3082	14.6307	17.1506	19.8201	22.6362	25.5964	28.6656	31.8377	35.1217	38.487
			15	0	0	0	0	0	0	0	0	0	0	0	0	0	0	0	0	0	0	0	0	0	0	0	0	0	0	0	0	0	0	0	0	0	0	0	0	0	0	0	0	0	0	0	0	0	0
			16	0	0	0	0	0	0	0	0	0	0	0	0	0	0	0	0	0	0	0	0	0	0	0	0	0	0	0	0	0	0	0	0	0	0	0	0	0	0	0	0	0	0	0	0	0	0
			17	0	0	0	0	0	0	0	0	0	0	0	0	0	0	0	0	0	0	0	0	0	0	0	0	0	0	0	0	0	0	0	0	0	0	0	0	0	0	0	0	0	0	0	0	0	0
			18	0	0	0	0	0	0	0	0	0	0	0	0	0	0	0	0	0	0	0	0	0	0	0	0	0	0	0	0	0	0	0	0	0	0	0	0	0	0	0	0	0	0	0	0	0	0
			19	0	0	0	0	0	0	0	0	0	0	0	0	0	0	0	0	0	0	0	0	0	0	1.09405	1.61374	2.22091	2.90814	3.6713	4.50627	5.40536	6.36534	7.37789	8.43652	9.53956	10.6849	11.8715	13.0986	14.3664	15.6739	17.0169	18.393	19.8008	21.2381	22.7039	24.1974	25.7166	27.2619
			20
			21	0	0	0	0	0	0	0	0	0	0	0	0	0	0	0	0	0	0	0	0	0	0	0	0	0	0	0	0	0	0	0	0	0	0	0	0	0	0	0	0	0	0	0	0	0	0
			22	0	0	0	0	0	0	0	0	0	0	0	0	0	0	0	0	0	0	0	0	0	0	0	0	0	0	0	0	0	0	0	0	0	0	1.01921	1.06064	1.10054	1.13898	1.17606	1.21188	1.24646	1.2799	1.31226	1.34359	1.37394	1.40334
			23	0	0	0	0	0	0	0	0	0	0	0	0	0	0	0	0	0	0	0	0	0	0	0	0	0	0	0	0	0	0	0	0	0	0	0	0	0	0	0	0	0	0	0	0	0	0
			24
			25
			26	0	0	0	0	0	0	0	0	0	0	0	0	0	0	0	0	0	0	0	0	0	0	0	0	0	0	0	0	0	0	0	0	0	0	0	0	0	0	0	0	0	0	0	0	0	0
			27	0	0	0	0	0	0	0	0	0	0	0	0	0	0	0	0	0	0	0	0	0	0	0	0	0	0	0	0	0	0	0	0	0	0	0	0	0	0	0	0	0	0	0	0	0	0
			28	0	0	0	0	0	0	0	0	0	0	0	0	0	0	0	0	0	0	0	0	0	0	0	0	0	0	0	0	0	0	0	0	0	0	0	0	0	0	0	0	0	0	0	0	0	0
			29	0	0	0	0	0	0	0	0	0	0	0	0	0	0	0	0	0	0	0	0	0	0	0	0	0	0	0	0	0	0	0	0	0	0	0	0	0	0	0	0	0	0	0	0	0	0
			30	0	0	0	0	0	0	0	0	0	0	0	0	0	0	0	0	0	0	0	1.61867	2.7313	3.78749	4.78812	5.73497	6.63058	7.4778	8.27957	9.03916	9.75986	10.4448	11.0965	11.7178	12.3112	12.879	13.4227	13.9449	14.4461	14.9279	15.3916	15.8383	16.2691	16.685	17.0873	17.4763	17.8528	18.2175
			31	0	0	0	0	0	0	0	0	0	0	0	0	0	0	0	0	0	0	0	0	0	0	0	0	0	1.02052	1.27241	1.5446	1.83612	2.14571	2.47176	2.81237	3.16651	3.53306	3.91161	4.30158	4.7026	5.11456	5.53723	5.97016	6.41275	6.86441	7.32451	7.79257	8.26819	8.75103
			32	0	0	0	0	0	0	0	0	0	0	0	0	0	0	0	0	0	0	0	0	0	0	0	0	0	0	0	0	0	0	0	0	0	0	0	0	0	0	0	0	0	0	0	0	0	0
			33	0	0	0	0	0	0	0	0	0	0	0	0	0	0	0	0	0	0	0	0	0	0	0	0	0	0	0	0	0	0	0	0	0	0	0	0	0	0	0	0	0	0	0	0	0	0
			34	0	0	0	0	0	0	0	0	0	0	0	0	0	0	0	0	0	0	0	0	0	0	0	0	0	0	0	0	0	0	0	0	0	0	0	0	0	0	0	0	0	0	0	0	0	0
			35	0	0	0	0	0	0	0	0	0	0	0	0	0	0	0	0	0	0	0	0	0	0	0	0	0	0	0	0	0	0	0	0	0	0	0	0	0	0	0	0	0	0	0	0	0	0
			36	0	0	0	0	0	0	0	0	0	0	0	0	0	0	0	0	0	0	0	0	0	0	0	0	0	0	0	0	0	0	0	0	0	0	0	0	0	0	0	0	0	0	0	0	0	0
			37	0	0	0	0	0	0	0	0	0	0	0	0	0	0	0	0	0	0	0	0	0	0	0	0	0	0	0	0	0	0	0	0	0	0	0	0	0	0	0	0	0	0	0	0	0	0
			38	0	0	0	0	0	0	0	0	0	0	0	0	0	0	0	0	0	0	0	0	0	0	0	0	0	0	0	0	0	0	0	0	0	0	0	0	0	0	0	0	0	0	0	0	0	0
			39	0	0	0	0	0	0	0	0	0	0	0	0	0	0	0	0	0	0	0	0	0	0	0	0	0	0	0	0	0	0	0	0	0	0	0	0	0	0	0	0	0	0	0	0	0	0
			40	0	0	0	0	0	0	0	0	0	0	0	0	0	0	0	0	0	0	0	0	0	0	0	0	0	0	0	0	0	0	0	0	0	0	0	0	0	0	0	0	0	0	0	0	0	0
			41	0	0	0	0	0	0	0	0	0	0	0	0	0	0	0	0	0	0	0	0	0	0	0	0	0	0	0	0	0	0	0	0	0	0	0	0	0	0	0	0	0	0	0	0	0	0
			42
			43
			44	0	0	0	0	0	0	0	0	0	0	0	0	0	0	0	0	0	0	0	0	0	0	0	0	0	0	0	0	0	0	0	0	0	0	0	0	0	0	0	0	0	0	0	0	0	0
			45	0	0	0	0	0	0	0	0	0	0	0	0	0	0	0	0	0	0	0	0	0	0	0	0	0	0	0	0	0	0	0	0	0	0	0	0	0	0	0	0	0	0	0	0	0	0
			46	0	0	0	0	0	0	0	0	0	0	0	0	0	0	0	0	0	0	0	0	0	0	0	0	0	0	0	0	0	0	0	0	0	0	0	0	0	0	0	0	0	0	0	0	0	0
			47
			48	0	0	0	0	0	0	0	0	0	0	0	0	0	0	0	0	0	0	0	0	0	0	0	0	0	0	0	0	0	0	0	0	0	0	0	0	0	0	0	0	0	0	0	0	0	0
			49	0	0	0	0	0	0	0	0	0	0	0	0	0	0	0	0	0	0	0	0	0	0	0	0	0	0	0	0	0	0	0	0	0	0	1.07929	1.22629	1.37902	1.53586	1.69753	1.86284	2.03241	2.20515	2.38128	2.56016	2.74211	2.9266
			50	0	0	0	0	0	0	0	0	0	0	0	0	0	0	0	0	0	0	0	0	0	0	0	0	0	0	0	0	0	0	0	0	0	0	0	0	0	0	0	0	0	0	0	0	0	0
		10	1	0	0	0	0	0	0	0	0	0	0	0	0	0	0	0	0	0	0	0	0	0	0	0	0	0	0	0	0	0	0	0	0	0	0	0	0	0	0	0	0	0	0	0	0	0	0
			2	0	0	0	0	0	0	0	0	0	0	0	0	0	0	0	0	0	0	0	0	0	0	0	0	0	0	0	0	0	0	0	0	0	0	0	0	0	0	0	0	0	0	0	0	0	0
			3	0	0	0	0	0	0	0	0	0	0	0	0	0	0	0	0	0	0	0	0	0	0	0	0	0	0	0	0	0	0	0	0	0	0	0	0	0	0	0	0	0	0	0	0	0	0
			4	0	0	0	0	0	0	0	0	0	0	0	0	0	2.32491	120.538	595.434	1552.59	2792.5	4018.49	5135.01	6144.16	7062.93	7906.78	8688.05	9416.6	10100.2	10745.4	11357.1	11939.7	12496.5	13030.5	13544.3	14040	14519.5	14984.2	15435.7	15874.8	16302.5	16719.1	17125.4	17521.5	17907.9	18284.8	18652.4	19011.2	19361.5
			5	0	0	0	0	0	0	0	0	0	0	0	0	0	0	0	0	0	0	0	0	0	0	0	0	0	0	0	0	0	0	0	0	0	0	0	0	0	0	0	0	0	0	0	0	0	0
			6	0	0	0	0	0	0	0	0	0	0	0	0	0	38.8259	392.771	1349.99	2916.72	4559.74	5910.42	7086.97	8133.38	9076.55	9935.03	10722.5	11450.1	12125.4	12755.3	13345.1	13898.7	14419.8	14909.4	15364.1	15793.6	16206.3	16600.1	16977.3	17340.5	17687.8	18020.6	18340	18648.2	18943	19226.2	19498.4	19761.2	20013.5
			7	0	0	0	0	0	0	0	0	0	0	0	0	0	0	0	0	0	0	0	0	0	0	0	0	0	0	0	0	0	0	0	0	0	0	0	0	0	0	0	0	0	0	0	0	0	0
			8	0	0	0	0	0	0	0	0	0	0	0	0	0	0	0	5.13372	51.2499	184.957	370.406	542.09	697.888	840.133	971.038	1092.36	1205.47	1311.45	1411.18	1505.29	1594.29	1678.22	1757.85	1833.98	1906.78	1976.58	2043.57	2107.9	2169.69	2229.08	2286.14	2340.96	2393.6	2444.09	2492.61	2539.29	2584.18	2627.37
			9	0	0	0	0	0	0	0	0	0	0	0	0	0	0	0	0	0	0	0	0	0	0	0	0	0	0	0	0	0	0	0	0	0	0	0	0	0	0	0	0	0	0	0	0	0	0
			10
			11	0	0	0	0	0	0	0	0	0	0	0	0	0	0	0	0	0	0	0	0	0	0	0	0	0	0	0	0	0	0	0	0	0	0	0	0	0	0	0	0	0	0	0	0	0	0
			12	0	0	0	0	0	0	0	0	0	0	0	0	0	0	0	0	0	0	0	0	0	0	0	0	0	0	0	0	0	0	0	0	0	0	0	0	0	0	0	0	0	0	0	0	0	0
			13	0	0	0	0	0	0	0	0	0	0	0	0	0	0	0	0	121.371	1069.59	2753.78	4859.94	6880.79	8652.2	10231.8	11656.5	12941.8	14117.5	15213.1	16232.6	17188.7	18085.8	18928	19724.4	20474.9	21187.3	21860.3	22499.5	23106.2	23682	24230.5	24751.3	25248.5	25720.4	26171.3	26600.7	27009.1	27399.3
			14	0	0	0	0	0	0	0	0	0	0	0	0	0	0	0	0	1.40605	3.60209	9.67579	17.3777	25.5233	33.7783	42.0578	50.3243	58.5617	66.7569	74.9455	83.1512	91.4241	99.7736	108.167	116.63	125.161	133.738	142.401	151.12	159.887	168.725	177.585	186.469	195.375	204.267	213.154	222.022	230.851	239.655
			15	0	0	0	0	0	0	0	0	0	0	0	0	0	0	0	0	0	0	0	0	0	0	0	0	0	0	0	0	0	0	0	0	0	0	0	0	0	0	0	0	0	0	0	0	0	0
			16	0	0	0	0	0	0	0	0	0	0	0	0	0	0	0	0	0	0	0	0	0	0	0	0	0	0	0	0	0	0	0	0	0	0	0	0	0	0	0	0	0	0	0	0	0	0
			17	0	0	0	0	0	0	0	0	0	0	0	0	0	0	0	0	0	0	0	0	0	0	0	0	0	0	0	0	0	0	0	0	0	0	0	0	0	0	0	0	0	0	0	0	0	0
			18	0	0	0	0	0	0	0	0	0	0	0	0	0	0	0	0	0	0	0	0	0	0	0	0	0	0	0	0	0	0	0	0	0	0	0	0	0	0	0	0	0	0	0	0	0	0
			19	0	0	0	0	0	0	0	0	0	0	0	0	0	0	0	1.76436	2.84866	4.18829	5.7657	7.51168	9.36861	11.3165	13.3451	15.4527	17.6382	19.9079	22.2659	24.7085	27.2271	29.8123	32.4526	35.1413	37.8752	40.653	43.4755	46.3439	49.257	52.2124	55.2068	58.2342	61.2902	64.3741	67.4824	70.6136	73.7681	76.9433
			20
			21
			22	0	0	0	0	0	0	0	0	0	0	0	0	0	0	0	0	1.06535	1.93769	2.7501	3.50966	4.22184	4.89259	5.52622	6.12641	6.69711	7.24083	7.75996	8.25698	8.73357	9.19121	9.63164	10.0559	10.4649	10.86	11.2418	11.611	11.9685	12.3147	12.6503	12.9759	13.292	13.5988	13.8969	14.1864	14.4679	14.7417
			23	0	0	0	0	0	0	0	0	0	0	0	0	0	0	0	0	0	0	0	0	0	0	0	0	0	0	0	0	0	0	0	0	0	0	0	0	0	0	0	0	0	0	0	0	0	0
			24	0	0	0	0	0	0	0	0	0	0	0	0	0	0	0	0	0	0	0	0	0	0	0	0	0	0	0	0	0	0	0	0	0	0	0	0	0	0	0	0	0	0	0	0	0	0
			25
			26	0	0	0	0	0	0	0	0	0	0	0	0	0	0	0	0	0	0	0	0	0	0	0	0	0	0	0	0	0	0	0	0	0	0	0	0	0	0	0	0	0	0	0	0	0	0
			27	0	0	0	0	0	0	0	0	0	0	0	0	0	0	0	308.748	1565.46	3570.84	6145.65	9058.41	11790.7	14133	16239.9	18161.2	19929.9	21568.9	23095.4	24523.8	25865.7	27127.9	28288.8	29365.1	30385.7	31363.2	32295.5	33183.7	34035.8	34854.2	35637	36387.6	37107.1	37801.8	38468.4	39108.4	39722.9	40313.8
			28	0	0	0	0	0	0	0	0	0	0	0	0	0	0	0	0	0	0	0	0	0	0	0	0	0	0	0	0	0	0	0	0	0	0	0	0	0	0	0	0	0	0	0	0	0	0
			29	0	0	0	0	0	0	0	0	0	0	0	0	0	0	0	0	0	0	0	0	0	0	0	0	0	0	0	0	0	0	0	0	0	0	0	0	0	0	0	0	0	0	0	0	0	0
			30	0	0	0	0	0	0	0	0	0	0	0	0	0	6.55134	13.2653	50.7752	175.594	423.207	783.047	1161.49	1510.08	1835.98	2142.96	2433.64	2709.96	2973.44	3225.36	3466.77	3698.5	3921.32	4135.9	4342.84	4542.5	4735.36	4921.81	5102.18	5276.8	5445.94	5609.9	5768.95	5923.34	6073.31	6219.13	6361	6499.18	6633.87
			31	0	0	0	0	0	0	0	0	0	0	0	0	0	0	0	0	0	1.10065	1.529	2.01311	2.54061	3.09958	3.68382	4.29052	4.91823	5.56636	6.23645	6.92735	7.63902	8.37196	9.12355	9.89117	10.6727	11.466	12.2702	13.0857	13.9135	14.7537	15.6058	16.4693	17.3434	18.2267	19.1187	20.0178	20.9235	21.8349
			32	0	0	0	0	0	0	0	0	0	0	0	0	0	0	0	30.8524	252.36	593.425	922.35	1229.46	1517.51	1788.53	2044.59	2288	2519.89	2741.32	2953.4	3156.76	3352.09	3539.99	3720.94	3895.5	4064.07	4226.99	4384.6	4537.15	4684.9	4828.08	4966.91	5101.66	5232.51	5359.64	5483.22	5603.35	5720.25	5834.06
			33	0	0	0	0	0	0	0	0	0	0	0	0	0	0	0	0	0	0	0	0	0	0	0	0	0	0	0	0	0	0	0	0	0	0	0	0	0	0	0	0	0	0	0	0	0	0
			34
			35	0	0	0	0	0	0	0	0	0	0	0	0	0	0	4.06479	647.717	2211.83	4472.86	7287.66	10557	14175	17897.5	21275.2	24337.7	27149.5	29751.6	32171.9	34433.9	36556.7	38554.4	40439.5	42223.6	43914.7	45520.6	47048.2	48503.4	49891.2	51216	52482.3	53692.8	54851.3	55960.2	57022.2	58039.5	59013.5	59947.5
			36	0	0	0	0	0	0	0	0	0	0	0	0	0	0	0	0	0	0	0	0	0	0	0	0	0	0	0	0	0	0	0	0	0	0	0	0	0	0	0	0	0	0	0	0	0	0
			37	0	0	0	0	0	0	0	0	0	0	0	0	0	0	0	0	0	0	0	0	0	0	0	0	0	0	0	0	0	0	0	0	0	0	0	0	0	0	0	0	0	0	0	0	0	0
			38	0	0	0	0	0	0	0	0	0	0	0	0	0	0	0	0	0	0	0	0	0	0	0	0	0	0	0	0	0	0	0	0	0	0	0	0	0	0	0	0	0	0	0	0	0	0
			39	0	0	0	0	0	0	0	0	0	0	0	0	0	0	0	0	0	0	0	0	0	0	0	0	0	0	0	0	0	0	0	0	0	0	0	0	0	0	0	0	0	0	0	0	0	0
			40	0	0	0	0	0	0	0	0	0	0	0	0	0	0	0	0	0	0	0	0	0	0	0	0	0	0	0	0	0	0	0	0	0	0	0	0	0	0	0	0	0	0	0	0	0	0
			41	0	0	0	0	0	0	0	0	0	0	0	0	0	0	0	0	0	0	0	0	0	0	0	0	0	0	0	0	0	0	0	0	0	0	0	0	0	0	0	0	0	0	0	0	0	0
			42
			43
			44	0	0	0	0	0	0	0	0	0	0	0	0	0	0	0	0	0	0	0	0	0	0	0	0	0	0	0	0	0	0	0	0	0	0	0	0	0	0	0	0	0	0	0	0	0	0
			45	0	0	0	0	0	0	0	0	0	0	0	0	0	0	0	0	0	0	0	0	0	0	0	0	0	0	0	0	0	0	0	0	0	0	0	0	0	0	0	0	0	0	0	0	0	0
			46	0	0	0	0	0	0	0	0	0	0	0	0	0	0	0	0	0	0	0	0	0	0	0	0	0	0	0	0	0	0	0	0	0	0	0	0	0	0	0	0	0	0	0	0	0	0
			47	0	0	0	0	0	0	0	0	0	0	0	0	0	0	0	0	0	0	0	0	0	0	0	0	0	0	0	0	0	0	0	0	0	0	0	0	0	0	0	0	0	0	0	0	0	0
			48	0	0	0	0	0	0	0	0	0	0	0	0	0	0	0	0	0	0	0	0	0	0	0	0	0	0	0	0	0	0	0	0	0	0	0	0	0	0	0	0	0	0	0	0	0	0
			49	0	0	0	0	0	0	0	0	0	0	0	0	0	0	0	0	0	0	0	0	0	0	0	1.12695	1.34972	1.58335	1.82614	2.07696	2.33515	2.59978	2.87116	3.14751	3.42921	3.71525	4.00504	4.29831	4.59429	4.89286	5.19349	5.49585	5.79967	6.10457	6.41064	6.71695	7.02387	7.33039
			50	0	0	0	0	0	0	0	0	0	0	0	0	0	0	0	0	0	0	0	0	0	0	0	0	0	0	0	0	0	0	0	0	0	0	0	0	0	0	0	0	0	0	0	4.79285	19.5156	33.6931
		5	1	0	0	0	0	0	0	0	0	0	0	0	7.91587	40.6462	127.024	347.511	673.603	753.305	753.308	753.308	753.308	753.308	753.308	753.308	753.308	753.308	753.308	753.308	753.308	753.308	753.308	753.308	753.308	753.308	753.308	753.308	753.308	753.308	753.308	753.308	753.308	753.308	753.308	753.308	753.308	753.308	753.308
			2	0	0	0	0	0	0	0	0	0	0	0	0	0	0	0	0	0	0	0	0	0	0	0	0	0	0	0	0	0	0	0	0	0	0	0	0	0	0	0	0	0	0	0	0	0	0
			3	0	0	0	0	0	0	0	0	0	0	0	0	0	0	0	0	0	0	0	0	0	0	0	0	0	0	0	0	0	0	0	0	0	0	0	0	0	0	0	0	0	0	0	0	0	0
			4	0	0	0	0	0	0	0	7.56282	335.854	1407.95	3210.63	5607.92	8498.25	11808.1	15491.9	19507.6	23768.6	28052.1	32132.4	35953.5	39531.9	42892.1	46056.6	49044	51871.4	54552.5	57099.8	59523	61832.2	64035.8	66140.8	68154.5	70082.3	71929.7	73701.6	75401.7	77034.5	78603.7	80112.1	81562.4	82957.1	84298.9	85589.8	86830.8	88026.5	89178.1
			5	0	0	0	0	0	0	0	0	51.9767	872.003	2467.88	4158.08	5588.98	6839.32	7927.37	8915.06	9827.47	10668.9	11455.4	12186.9	12875.7	13520.9	14132.7	14708.5	15255.6	15771.7	16263.4	16730.3	17173.8	17598.3	18000.9	18387	18753.6	19104.1	19439.7	19759.1	20065.8	20358.2	20637.9	20906.7	21162.7	21407.8	21643.5	21868.2	22083.3	22290
			6	0	0	0	0	0	0	0	52.3862	694.301	2180.4	4364.75	7110.6	10318.7	13928.5	17895.1	22178.5	26694.1	31020.4	34809.9	38307.2	41573.4	44641.6	47533.3	50268.2	52862.8	55331.3	57676.8	59908.9	62040.2	64079	66028.9	67893.5	69679	71392.5	73041.4	74625.9	76147.4	77608.4	79013.1	80354.8	81643.5	82883.6	84076	85224	86330.4	87393.3
			7	0	0	0	0	0	0	0	0	0	0	0	0	0	0	0	0	0	0	0	0	0	0	0	0	0	0	0	0	0	0	0	0	0	0	0	0	0	0	0	0	0	0	0	0	0	0
			8	0	0	0	0	0	0	0	2.25162	56.2067	255.852	722.083	1530.39	2674.66	4124.76	5854.87	7843.68	10070.8	12491.3	14932.2	17226	19386.6	21427.4	23362	25192.7	26926.9	28582.3	30167.5	31688.6	33149	34553.5	35905	37207	38462.2	39672.2	40838.7	41963.7	43047.9	44092.7	45098.6	46066.9	46999.1	47895.7	48757.3	49587.8	50386.5	51155.4
			9	0	0	0	0	0	0	0	0	0	0	0	0	0	0	0	0	0	0	0	0	0	0	0	0	0	0	0	0	0	0	0	0	0	0	0	0	0	0	0	0	0	0	0	0	0	0
			10	0	0	0	0	0	0	0	0	0	167.398	1139.65	2825.15	5080.73	7805.65	10875.1	13901.7	16644.8	19140.6	21428.6	23539.7	25498.1	27323.2	29030	30630.9	32135.9	33553.6	34890.7	36153.7	37348	38478	39548.7	40563.6	41526.3	42439.3	43304.3	44126.1	44906.6	45648.5	46354	47025.2	47663.9	48271.8	48850.6	49401.8	49926.7	50426.4
			11	0	0	0	0	0	0	0	0	0	0	0	0	0	0	0	0	0	0	0	0	0	0	0	0	0	0	0	0	0	0	0	0	0	0	0	0	0	0	0	0	0	0	0	0	0	0
			12	0	0	0	0	0	0	0	0	0	114.884	442.082	961.824	1655.07	2507.63	3505.57	4603.78	5678.22	6694.04	7661.78	8586.42	9471.7	10320.9	11137.1	11922.6	12679.3	13409.6	14114.9	14796.8	15456.7	16095.7	16715	17315.6	17898.4	18464.2	19013.7	19547.7	20066.7	20571.4	21062.3	21540	22004.9	22457.4	22898.1	23327.2	23745.3	24152.6
			13	0	0	0	0	0	0	0	0	4.65495	611.518	2060.39	4165.55	6801.62	9880.79	13346.4	17160.6	21289.4	25710.3	30387.6	35194.8	39773.3	44010.5	47969.1	51675.8	55124.2	58399.6	61508.4	64466.6	67289.4	69969.3	72529.3	74965.4	77287.9	79506.2	81614.8	83634.5	85556.1	87394.9	89147.3	90820.1	92420	93941	95398.9	96786.3	98112	99377.7
			14	0	0	0	0	0	0	0	0	0	5.20504	100.406	358.859	783.107	1360.79	2081.34	2936.04	3905.45	4931.72	5936.45	6897.84	7817.79	8699.61	9546.28	10360.4	11144.3	11899.9	12629.1	13333.2	14013.3	14671	15308	15925.3	16524.4	17105.7	17669.9	18218.2	18750.5	19267.9	19770.8	20259.3	20734.5	21196.5	21645.6	22082.7	22507.7	22921.2
			15	0	0	0	0	0	0	0	0	0	0	0	0	0	0	0	0	0	0	0	0	0	0	0	0	0	0	0	0	0	0	0	0	0	0	0	0	0	0	0	0	0	0	0	0	0	0
			16	0	0	0	0	0	0	0	0	0	0	0	0	0	0	0	0	0	0	0	0	0	0	0	0	0	0	0	0	0	0	0	0	0	0	0	0	0	0	0	0	0	0	0	0	0	0
			17	0	0	0	0	0	0	0	0	115.102	1054.68	2789.29	5084.81	7351.03	9330.41	11092.9	12682	14128.7	15456.3	16682.4	17820.7	18882.1	19875.3	20807.9	21685.5	22513.2	23295.5	24035.4	24736.7	25402.4	26035	26637	27210.3	27756.8	28278.2	28775.9	29251.4	29705.6	30139.7	30554.6	30951.2	31330.6	31693.4	32040.5	32372.6	32690.6	32995.1
			18	0	0	0	0	0	0	0	0	0	0	0	0	0	0	0	0	0	0	0	0	0	0	0	0	0	0	0	0	0	0	0	0	0	0	0	0	0	0	0	0	0	0	0	0	0	0
			19	0	0	0	0	0	0	0	0	357.411	1091.14	1718	2254.84	2720.85	3131.38	3499.55	3833.54	4139.46	4421.76	4683.7	4927.76	5156.2	5370.76	5572.97	5764.16	5945.34	6117.46	6281.31	6437.44	6586.4	6728.68	6864.72	6994.89	7119.61	7239.18	7353.9	7464.03	7569.84	7671.52	7769.26	7863.26	7953.69	8040.7	8124.44	8205.08	8282.74	8357.56
			20
			21	0	0	0	0	0	0	0	0	133.721	1122.07	2482.68	3637.15	4638.92	5524.11	6315.97	7032	7685.64	8286	8841.52	9357.74	9839.85	10291.4	10715.6	11115.4	11492.8	11850.2	12189	12510.6	12816.7	13107.9	13385.7	13650.5	13903.3	14145	14375.6	14596.4	14807.4	15009.3	15202.7	15387.6	15565	15734.4	15896.9	16051.5	16199.3	16340.5
			22	0	0	0	0	0	0	0	0	4.89692	121.761	432.481	929.68	1597.9	2423.6	3392.36	4485.53	5620.08	6689.3	7703.83	8673.28	9600.91	10491.8	11347.9	12171.7	12966.3	13732.7	14473.4	15189.8	15882.8	16554.5	17205.6	17836.7	18449.8	19044.6	19622.5	20184.2	20729.9	21260.8	21777.2	22279.5	22768.5	23244.5	23707.9	24159.4	24598.9	25027.2
			23	0	0	0	0	0	0	0	0	490.829	1934	4109	6835.2	9693.71	12217.8	14461.4	16473.4	18321.6	20031.2	21621.6	23108.4	24503.5	25814.2	27051.4	28220.2	29327.6	30379.2	31378	32326.8	33229.1	34088.4	34908.5	35691	36438.7	37152.8	37835.6	38488.4	39113.3	39712.5	40286.8	40837.5	41364.9	41869.9	42354.3	42818.6	43264.1	43691.2
			24
			25	0	0	0	0	0	0	0	0	0	291.217	1042.48	2206.02	3717.97	5540.56	7644.51	10015.4	12554.6	14996	17283.8	19443.8	21492	23439.7	25295.7	27067.5	28761.7	30383.7	31938.3	33429.7	34861.7	36237.6	37560.4	38833.1	40058.2	41238	42374.4	43469.7	44525.2	45542.4	46523.2	47468.7	48380.9	49261	50110	50929.4	51720.2	52483.5
			26	0	0	0	0	0	0	0	0	0	8.02125	168.91	390.731	592.704	777.946	949.078	1108.09	1256.54	1395.73	1526.6	1649.71	1765.52	1875.46	1979.66	2079.06	2173.76	2264.15	2351.1	2434.05	2513.86	2590.24	2663.61	2734.26	2801.88	2867.16	2929.64	2989.73	3047.71	3103.28	3156.96	3208.55	3258.12	3306.08	3352.08	3396.37	3439.17	3480.2
			27	0	0	0	0	0	0	0	0	309.784	1569.13	3582.42	6183.15	9269.66	12769.4	16629.2	20816.8	25303	30068.6	35085.5	40251.5	45118.3	49482.8	53560.3	57395.9	60941	64217.2	67341.4	70312.9	73147.8	75873.7	78481.3	80972.2	83371.2	85676	87887.7	90006	92053.9	94024.2	95920.6	97739.3	99497.1	101192	102822	104393	105901	107362
			28	0	0	0	0	0	0	0	0	0	0	0	0	0	0	0	0	0	0	0	0	0	0	0	0	0	0	0	0	0	0	0	0	0	0	0	0	0	0	0	0	0	0	0	0	0	0
			29	0	0	0	0	0	0	0	0	0	0	0	0	0	0	0	0	0	0	0	0	0	0	0	0	0	0	0	0	0	0	0	0	0	0	0	0	0	0	0	0	0	0	0	0	0	0
			30	0	0	0	0	0	0	0	5.32286	36.4027	186.835	507.422	1001.25	1657.62	2466.09	3414.2	4493.61	5696.51	7013.19	8411.52	9779.43	11058.3	12274.4	13438.8	14558.2	15637.1	16678.8	17686.1	18661.1	19605.7	20521.6	21410.3	22273.1	23111.2	23925.6	24717.4	25487.5	26236.7	26965.8	27675.5	28366.5	29039.4	29694.7	30333.2	30955.1	31561.1	32151.5
			31	0	0	0	0	0	0	0	3.29788	465.499	1559.05	2551.01	3399.32	4138.05	4790.92	5375.16	5903.47	6385.33	6827.87	7237.14	7617.51	7972.34	8304.9	8617.36	8911.83	9190.05	9453.43	9703.22	9940.54	10166.4	10381.4	10586.4	10782.2	10969.2	11148	11319	11482.6	11639.3	11789.4	11933.3	12071.2	12203.5	12330.4	12452.1	12569.1	12681.6	12789.5
			32	0	0	0	0	0	0	0	0	40.1188	295.699	764.397	1426.8	2264.97	3263.14	4408.46	5692.16	7098.49	8552.39	9944.9	11274.2	12546.3	13764.3	14935.8	16065.7	17157.5	18213.1	19234.5	20223.6	21182.2	22111.8	23013.9	23890	24740.8	25567.6	26371.4	27152.8	27912.6	28651.8	29371	30071.2	30753.1	31417.4	32064.5	32695	33309.5	33908.8
			33	0	0	0	0	0	0	0	0	0	0	0	0	0	0	0	0	0	0	0	0	0	0	0	0	0	0	0	0	0	0	0	0	0	0	0	0	0	0	0	0	0	0	0	0	0	0
			34	0	0	0	0	0	0	0	0	0	0	0	0	0	0	0	0	0	0	0	0	0	0	0	0	0	0	0	0	0	0	0	0	0	0	0	0	0	0	0	0	0	0	0	0	0	0
			35	0	0	0	0	0	0	0	0	463.208	1889.81	4049.59	6783.1	9987.69	13600	17567.8	21859.7	26453.1	31330.3	36478.1	41878.7	47480.9	53105.2	58340	63237.3	67855.5	72228.4	76377.3	80321.6	84078.5	87659.9	91077.8	94343.9	97467.4	100457	103319	106063	108693	111215	113635	115958	118188	120329	122385	124358	126252	128071
			36	0	0	0	0	0	0	0	0	0	66.6212	412.227	777.96	1111.34	1417.65	1700.9	1964.34	2210.58	2441.67	2659.37	2865.17	3060.1	3245.03	3421.01	3588.67	3748.44	3900.99	4046.77	4186.24	4319.95	4448.44	4571.91	4690.68	4804.93	4914.76	5020.41	5122.15	5220.08	5314.38	5405.2	5492.69	5576.96	5658.11	5736.27	5811.54	5884.06	5953.92
			37	0	0	0	0	0	0	0	0	0	66.0901	541.038	1438.38	2691.48	4251.37	6085.64	8012.6	9737.06	11343.8	12856.8	14287.2	15647.8	16938.5	18172.7	19350	20476.5	21557.3	22591.5	23586.4	24541.6	25459.3	26344	27193.7	28012.7	28801.7	29560.8	30293.9	30999.4	31679.9	32336.7	32969.2	33580.2	34169.6	34738	35287.5	35817.2	36328.8
			38	0	0	0	0	0	0	0	92.9095	706.443	1999.73	3388.77	4524.94	5517.39	6399.93	7191.53	7898.09	8521.94	9100.75	9639.16	10144.1	10621.2	11071.1	11495.3	11897.5	12280.3	12646.6	12996.3	13330.6	13650.3	13956.4	14249.7	14531.6	14802.7	15063.7	15314.2	15554.8	15785.8	16008.5	16222.7	16428.8	16627.4	16818.6	17002.6	17179.9	17350.5	17515
			39	0	0	0	0	0	0	0	0	0	0	0	0	0	0	111.629	507.866	915.416	1320.23	1656.53	1804.65	1829.2	1830.55	1830.57	1830.57	1830.57	1830.57	1830.57	1830.57	1830.57	1830.57	1830.57	1830.57	1830.57	1830.57	1830.57	1830.57	1830.57	1830.57	1830.57	1830.57	1830.57	1830.57	1830.57	1830.57	1830.57	1830.57
			40	0	0	0	0	0	0	0	0	0	0	0	0	0	0	0	0	0	0	0	0	0	0	0	0	0	0	0	0	0	0	0	0	0	0	0	0	0	0	0	0	0	0	0	0	0	0
			41	0	0	0	0	0	0	0	13.7788	226.577	770.967	1529.41	2233.63	2876.04	3470.97	4022.63	4536.58	5019.94	5475.83	5905.6	6313.52	6702.3	7071.27	7423.35	7760.65	8082.78	8391.02	8687.4	8972.12	9244.81	9507.48	9760.72	10004	10238	10464.1	10681.9	10891.5	11093.9	11289.4	11477.8	11659.5	11835.1	12004.8	12168.2	12326.2	12479	12626.4
			42
			43
			44	0	0	0	0	0	0	0	0	0	75.8955	249.345	406.195	549.343	680.962	802.773	916.114	1022.02	1121.24	1214.65	1302.88	1386.69	1466.56	1542.57	1615.34	1684.74	1751.36	1815.01	1876.26	1934.85	1991.31	2045.36	2097.52	2147.51	2195.77	2242.04	2286.75	2329.64	2371.1	2410.89	2449.35	2486.28	2521.98	2556.27	2589.41	2621.27	2652.04
			45	0	0	0	0	0	0	0	0	0	0	0	0	0	0	0	0	0	0	0	0	0	0	0	0	0	0	0	0	0	0	0	0	0	0	0	0	0	0	0	0	0	0	0	0	0	0
			46	0	0	0	0	0	0	0	0	0	0	38.6992	698.469	2044.4	3946.14	6310.46	9072.83	12151.3	15296.8	18169	20793.6	23209.7	25447.1	27527.5	29467.1	31280.6	32979.8	34574.2	36073.9	37483.5	38811.6	40064	41245.7	42360.3	43413.3	44408.3	45349.1	46239	47080.4	47877.2	48631.2	49344.9	50020.1	50658.7	51263.1	51835.4	52377.9
			47	0	0	0	0	0	0	0	1.47147	639.755	2221.35	4515.57	7370.39	10680.1	14286.7	17600.4	20543.2	23192.5	25642.9	27925.8	30061.8	32065.4	33952.3	35735.8	37424.7	39027.4	40551.7	42002.8	43386.8	44707.7	45968.1	47172.4	48324	49427.1	50483.9	51497.1	52468.6	53401.8	54298	55158.9	55986.7	56782.8	57547.9	58283.6	58991.5	59672.5	60327.8
			48	0	0	0	0	0	0	0	0	120.522	784.698	1389.74	1905.65	2353.68	2748.25	3099.46	3416.3	3704.11	3969.07	4215.32	4443.44	4657.17	4856.98	5044.59	5222.01	5388.84	5546.72	5696.78	5838.79	5974.05	6102.47	6224.5	6341.22	6452.09	6557.82	6659.2	6755.58	6847.64	6935.86	7019.88	7100.31	7177.41	7250.89	7321.3	7388.73	7453.05	7514.7
			49	0	0	0	0	0	0	0	0	0	0	0	0	1.39676	1.929	2.50146	3.1071	3.73074	4.37141	5.02502	5.68918	6.36403	7.04535	7.73136	8.42121	9.113	9.80535	10.4982	11.1898	11.8796	12.5669	13.2506	13.9317	14.6085	15.2806	15.948	16.6088	17.2644	17.9121	18.5538	19.1885	19.8154	20.4354	21.0467	21.651	22.2468	22.8348
			50	0	0	0	0	0	0	0	67.9354	995.031	2819.3	5316.38	8342.36	11797.3	15514.5	18999.5	22106.7	24933.4	27535.4	29946.9	32193.1	34295.2	36269.9	38131.1	39890.5	41557.8	43142.7	44651.4	46091.4	47465.9	48775.2	50023.2	51216.1	52358.1	53453.1	54503.9	55513.5	56484.2	57417.9	58317.1	59183.9	60020.8	60837.7	61709.8	62590.4	63427.6	64231.7
	NP	5	1	0	0	0	0	0	378.609	935.83	1507.33	2106.81	2725.27	3594.51	4726.25	5789.88	6819.76	7855.32	9228.24	10635.3	12013.4	13369.7	14865.8	16423.8	16895.9	16896.1	16896.1	16896.1	16896.1	16896.1	16896.1	16896.1	16896.1	16896.1	16896.1	16896.1	16896.1	16896.1	16896.1	16896.1	16896.1	16896.1	16896.1	16896.1	16896.1	16896.1	16896.1	16896.1	16896.1
			2	0	451.632	2135.44	4694.2	7878.31	11533.5	15580.2	19968.4	24678.2	29693.3	34998.2	40577.9	46324.6	51610.9	56609.2	61384.1	65941.4	70304	74471.5	78446.8	82243.1	85861.5	89308.2	92593.5	95725.4	98705.7	101551	104256	106833	109289	111625	113847	115965	117982	119901	121726	123464	125117	126692	128190	129618	130976	132270	133501	134671	135786
			3	0	451.632	2135.44	4694.2	7878.31	11533.5	15577.1	19960	24663	29670.9	34969.6	40546.3	46322.8	51777.4	56900.2	61751.8	66408.1	70866.3	75137.9	79226.7	83136.6	86871.9	90432.3	93847.6	97096.8	100207	103177	106007	108718	111299	113761	116121	118361	120499	122548	124497	126354	128134	129828	131442	132985	134462	135866	137205	138489	139710
			4	0	451.632	2135.44	4694.2	7878.31	11533.5	15574.8	19953.2	24648.9	29646.5	34932.8	40496.3	46326.1	52412.6	58746	65317.6	72118.4	79150.2	86400.9	93864.2	101520	109302	117031	124517	131700	138578	145168	151479	157525	163319	168870	174191	179292	184182	188872	193337	197639	201777	205732	209546	213205	216719	220084	223322	226431	229417
			5	0	451.632	2135.44	4694.2	7878.31	11533.5	15575.3	19954.7	24651.9	29651.9	34940.9	40506.7	46338.1	52424.8	58757	65291.2	71529.6	77300.6	82697.3	87765.7	92669.9	97377.9	101937	106307	110531	114579	118479	122230	125820	129281	132588	135769	138811	141727	144532	147212	149791	152249	154618	156881	159045	161131	163120	165031	166859	168607
			6	0	451.632	2135.44	4694.2	7878.31	11533.5	15572.2	19944.6	24629.5	29610.7	34874.7	40409.9	46206.1	52254.6	58547	65077.1	71840.9	78830.8	86037.7	93446.3	101042	108760	116185	122911	129299	135415	141290	146939	152371	157598	162629	167474	172138	176628	180950	185117	189146	193033	196770	200368	203836	207177	210395	213495	216482	219359
			7	0	451.632	2135.44	4694.2	7878.31	11533.5	15580.3	19968.8	24679	29694.5	34999.7	40579.5	46419.7	52504.7	58638.8	64231.8	69525.9	74568.9	79374.5	83955.7	88323.9	92489.9	96464	100251	103857	107289	110557	113670	116637	119462	122152	124716	127161	129491	131709	133821	135835	137752	139579	141318	142975	144555	146061	147494	148860	150161
			8	0	151.06	960.011	2335.4	4189.51	6450.28	9060.94	11913.4	14978.5	18243.6	21706.7	25363.2	29202.9	33218.4	37401.7	41744	46245.3	50901.2	55708.4	60655	65735	70945.2	76281.3	81605.6	86685.8	91547.1	96182.6	100608	104861	108957	112905	116716	120395	123947	127380	130694	133899	136994	139985	142876	145668	148363	150963	153471	155887	158213
			9	0	451.632	2135.44	4694.2	7878.31	11533.5	15581.3	19970.8	24681.7	29696.9	35000.2	40575.6	46405.7	52245.6	57594.5	62666.6	67492.7	72080	76385.4	80449.1	84335.4	88059.3	91616	95010.2	98247.2	101336	104283	107091	109769	112319	114751	117064	119266	121356	123351	125254	127066	128791	130430	131987	133469	134885	136234	137517	138737	139892
			10	0	451.632	2135.44	4694.2	7878.31	11533.5	15578.3	19964.5	24672.4	29686.4	34991.9	40575.1	46423.1	52523.6	58865	65436.2	72226.5	79225.9	86420.2	93733.7	100867	107638	114063	120169	125977	131506	136772	141790	146572	151130	155473	159611	163554	167310	170888	174296	177540	180629	183568	186365	189025	191558	193970	196266	198450	200534
			11	0	451.632	2135.44	4694.2	7878.31	11533.5	15574.3	19951.6	24645.4	29640.4	34922.6	40475.3	46018.6	51118.8	55945.7	60563.1	64983.9	69217.4	73270.9	77152.3	80869.6	84426	87829.6	91089.7	94211.3	97198.6	100057	102800	105426	107942	110351	112656	114867	116985	119013	120953	122816	124599	126305	127940	129508	131008	132446	133825	135143	136409
			12	0	89.2944	490.419	1171.63	2096.66	3235.56	4546.47	5977.05	7520.7	9173.98	10932.6	12792.7	14752.2	16808	18957	21198.2	23528.3	25944.9	28446.3	31025.9	33647.4	36203.5	38670.3	41065	43392.1	45655.3	47856.9	49999	52084.5	54114.7	56091.7	58017.7	59893.7	61721.8	63503.2	65239.6	66932.1	68582	70190.5	71758.7	73288	74779.1	76233.4	77651.6	79034.8	80384.1
			13	0	451.632	2135.44	4694.2	7878.31	11533.5	15576.3	19957.8	24658.7	29663.8	34959.2	40532.4	46371.7	52466.1	58805.5	65381.4	72184.6	79206.8	86439.9	93875.2	101505	109320	117311	125448	133598	141417	148816	155861	162582	169001	175132	180991	186590	191941	197057	201947	206622	211092	215366	219450	223330	227024	230564	233980	237258	240402
			14	0	89.2944	490.419	1171.63	2096.66	3235.56	4541.8	5952.23	7462.05	9068.28	10767.8	12557.5	14435.6	16399.6	18447	20575.8	22783.8	25068.6	27429.1	29864.1	32369	34930.9	37500.4	40015	42459.1	44836.2	47147.2	49394.4	51579.4	53704.6	55770.6	57780.4	59734.5	61637.3	63490.4	65294.7	67053.1	68765.1	70432.8	72057.1	73638.5	75179.6	76679.4	78139.9	79562.5	80947.2
			15	0	451.632	2135.44	4694.2	7878.31	11533.5	15584	19976.8	24688.5	29699.3	34989.9	40541.2	46334.9	52351.8	58452.1	64238.6	69692.9	74822.9	79689.3	84316.8	88692.1	92854.4	96789.2	100520	104056	107397	110566	113560	116391	119075	121614	124011	126285	128436	130466	132387	134209	135930	137555	139095	140553	141930	143231	144464	145632	146734
			16	0	451.632	2135.44	4694.2	7878.31	11533.5	15573.8	19950	24642	29629.7	34292.7	38604.9	42696.9	46593.9	50304.3	53824.1	57179.7	60385.5	63453.1	66384.3	69186.2	71869.3	74441.1	76906.8	79270.6	81538.1	83714.1	85803.6	87809.4	89734.8	91584.4	93361.9	95070.4	96712.3	98290.4	99807.4	101265	102667	104014	105310	106557	107756	108908	110016	111081	112105
			17	0	451.632	2135.44	4694.2	7878.31	11533.5	15574.6	19953.2	24649.1	29647.1	34933.6	40496.5	46324.6	52407.8	58737.2	65302.4	72044.9	78565.7	84719.1	90572	96152.8	101481	106573	111440	116094	120550	124815	128896	132802	136542	140121	143546	146823	149959	152961	155836	158589	161227	163755	166177	168499	170723	172854	174896	176852	178726
			18	0	89.2944	490.419	1171.63	2096.66	3235.56	4540.04	5942.94	7439.94	9028.36	10705.4	12468.6	14315.4	16242.3	18201.9	20106.1	21951.3	23740.6	25476.3	27160.8	28795.8	30383.2	31923.7	33418.9	34871.6	36283.1	37655	38988.3	40284.3	41544.3	42769.3	43960.6	45119.2	46245.9	47341.7	48407.6	49444.5	50453	51434	52388.4	53316.8	54220.1	55098.9	55953.7	56785.5	57594.7
			19	0	451.632	2135.44	4694.2	7878.31	11533.5	15572.3	19945.4	24631.2	29613.6	34879	40415.7	46213.1	52230.6	58129.3	63712.2	69015	74057.3	78843.2	83394.1	87743.3	91905	95889.6	99704.5	103358	106858	110215	113434	116524	119489	122337	125071	127696	130216	132637	134963	137197	139343	141406	143388	145293	147124	148883	150574	152199	153761
			20	0	0	0	0	0	378.609	907.465	1464.78	2051.56	2657.97	3389.22	4534.34	5589.24	6488.27	6676.43	6678.86	6678.87	6678.88	6678.88	6678.88	6678.88	6678.88	6678.88	6678.88	6678.88	6678.88	6678.88	6678.88	6678.88	6678.88	6678.88	6678.88	6678.88	6678.88	6678.88	6678.88	6678.88	6678.88	6678.88	6678.88	6678.88	6678.88	6678.88	6678.88	6678.88	6678.88
			21	0	451.632	2135.44	4694.2	7878.31	11533.5	15574.4	19951.7	24645.4	29640	34922.2	40480.1	46302.4	52379.2	58682.6	64862	70583.4	76020.5	81204.9	86155	90886	95409	99738	103881	107848	111649	115288	118775	122113	125314	128380	131321	134139	136845	139438	141927	144315	146605	148804	150911	152935	154876	156738	158525	160238	161885
			22	0	89.2944	490.419	1171.63	2096.66	3235.56	4545.86	5973.61	7512.28	9158.73	10908.8	12758.7	14703.3	16744.2	18878.6	21103.8	23416.2	25814.7	28295.1	30857.3	33485.8	36102.1	38606.4	41028.4	43382	45669.8	47897.5	50064.5	52174.5	54230	56230.7	58180.9	60080.9	61931.6	63736.6	65495.1	67209.4	68881.4	70510.6	72099.8	73649.2	75159.5	76633.1	78069.7	79470.7	80837.8
			23	0	451.632	2135.44	4694.2	7878.31	11533.5	15571.8	19943.5	24626.8	29605.6	34866.5	40397.8	46189.2	52231.7	58517.6	65038.5	71763.4	78429.3	84704.5	90658.5	96280	101695	106909	111931	116770	121426	125912	130234	134392	138388	142227	145926	149476	152887	156164	159311	162339	165247	168039	170720	173292	175765	178140	180422	182617	184721
			24	0	451.632	2135.44	4694.2	7878.31	11533.5	15574.3	19951.6	24645.3	29639.7	34921.5	40478.9	46301.5	52379.5	58703.8	65266.3	72058.7	79071	86263.7	93381.5	99781.5	105827	111600	117128	122425	127505	132379	137057	141548	145861	150005	153984	157809	161484	165016	168411	171671	174804	177813	180706	183485	186155	188721	191186	193557	195835
			25	0	151.06	960.011	2335.4	4189.51	6450.28	9056.5	11904.8	14981.1	18275.4	21780.5	25490.2	29400.3	33501	37785.8	42244.2	46872.4	51666.8	56622	61738	67002	72352.8	77491.8	82408	87101.7	91592.5	95941.2	100153	104220	108154	111961	115645	119203	122641	125963	129180	132284	135281	138177	140977	143681	146290	148809	151242	153596	155866
			26	0	151.06	960.011	2335.4	4189.51	6450.28	9056.71	11882.7	14913.4	18138.2	21552.5	25152.1	28926.1	32865.3	36963.1	41186.5	45244.1	49128.6	52862.4	56452.3	59903.3	63214	66375.2	69423.1	72346	75173.7	77886.4	80508.3	83020.7	85450.7	87783.1	90035.2	92204.7	94291	96311	98249.4	100124	101925	103658	105334	106942	108496	109991	111429	112821	114157
			27	0	451.632	2135.44	4694.2	7878.31	11533.5	15572.9	19947.4	24636	29622.5	34894	40438.9	46247	52308.9	58616.2	65159.5	71931.5	78926.1	86137.3	93560.5	101188	109013	117026	125203	133428	141229	148386	155203	161730	167994	174013	179800	185363	190674	195591	200290	204841	209227	213456	217525	221467	225268	228932	232462	235883	239185
			28	0	451.632	2135.44	4694.2	7878.31	11533.5	15583.5	19976	24688.2	29701	34995.2	40552.6	46355.5	52379.5	58302.2	63662.9	68724.4	73530.2	78038.5	82198.4	86203.8	90012.6	93654	97159.3	100483	103651	106691	109563	112294	114912	117388	119736	121971	124118	126145	128067	129896	131638	133303	134875	136367	137783	139132	140424	141647	142807
			29	0	451.632	2135.44	4694.2	7878.31	11533.5	15584	19977	24689.2	29700.5	34991.3	40542.6	46250.9	51657.4	56742.7	61586.6	66205.5	70605.2	74790.7	78767.5	82541.3	86114	89493.8	92692.3	95723.7	98595.8	101315	103890	106328	108632	110808	112865	114812	116651	118394	120042	121600	123074	124465	125782	127024	128201	129313	130366	131360	132300
			30	0	89.2944	490.419	1171.63	2096.66	3235.56	4545.75	5971.35	7506.53	9147.58	10891.4	12733.6	14671.3	16701.6	18822.1	21030.5	23325.4	25705	28165.4	30704.7	33321	36014.3	38778.6	41584.5	44317.3	46907.3	49402.8	51821.1	54171.7	56459.6	58688.4	60847.2	62940.7	64983.5	66979.1	68928	70830.5	72688.4	74505.1	76278.3	78011	79703.5	81355.7	82971.1	84547.7	86087.9
			31	0	451.632	2135.44	4694.2	7878.31	11533.5	15572.6	19945.7	24631.8	29614.8	34881.4	40419.9	46219.8	52266.2	58370.5	64167.1	69668.1	74902.8	79890.1	84646.9	89188	93526.4	97673.6	101641	105438	109071	112551	115885	119081	122145	125083	127901	130606	133202	135694	138085	140380	142583	144698	146729	148679	150553	152353	154081	155743	157337
			32	0	89.2944	490.419	1171.63	2096.66	3235.56	4549.8	5992.19	7555.23	9234.88	11026.3	12925.9	14929.3	17033.3	19235.1	21531.9	23921.3	26401.1	28969	31623.3	34361.4	37168.9	39972.4	42690.9	45329.4	47893.1	50385.4	52806.5	55167.3	57471.3	59719.9	61914.9	64057.5	66148.6	68189.6	70181.7	72126	74023.9	75877.1	77685.8	79450.9	81173.3	82854.4	84494.7	86095.6	87658.4
			33	0	451.632	2135.44	4694.2	7878.31	11533.5	15573.3	19948.1	24637.5	29611.7	34427.3	38947.7	43213.3	47253.7	51080.4	54712	58158.9	61424.3	64526	67482.8	70307.4	73010.2	75597.4	78069.6	80437.5	82706.3	84880.8	86965.6	88965	90882.8	92723.4	94489.3	96184	97810.9	99372.8	100873	102315	103699	105029	106306	107532	108710	109842	110929	111973	112976
			34	0	0	0	0	0	378.609	900.893	1452.52	2033.69	2635.05	3326.72	4467.96	5525.12	6541.38	7535.37	8725.72	9999.76	10343.7	10348.5	10348.5	10348.5	10348.5	10348.5	10348.5	10348.5	10348.5	10348.5	10348.5	10348.5	10348.5	10348.5	10348.5	10348.5	10348.5	10348.5	10348.5	10348.5	10348.5	10348.5	10348.5	10348.5	10348.5	10348.5	10348.5	10348.5	10348.5
			35	0	451.632	2135.44	4694.2	7878.31	11533.5	15572.1	19944	24627.6	29606.8	34867.8	40399.5	46191.8	52235.8	58523.1	65046.7	71798.9	78773.5	85964.4	93364.7	100969	108778	116787	124983	133354	141851	150282	158241	165818	173072	180032	186717	193138	199312	205246	210952	216440	221719	226797	231682	236382	240905	245258	249446	253478	257358
			36	0	151.06	960.011	2335.4	4189.51	6450.28	9056.2	11891.5	14940.9	18201.4	21671.6	25340	29198	33236	37445.3	41725.3	45849.5	49807	53613.2	57269.3	60787.8	64172.9	67423.9	70549.2	73558.7	76460.1	79258	81956.1	84557.1	87064.6	89482	91812.4	94059.5	96226.2	98315.3	100330	102272	104144	105948	107687	109364	110979	112536	114037	115483	116877
			37	0	151.06	960.011	2335.4	4189.51	6450.28	9056.37	11894.8	14951.1	18212.7	21674.4	25331.7	29182.9	33215.1	37419.9	41791.3	46323.3	51013.8	55857.9	60842.9	65790.4	70344.1	74702.8	78890.7	82929.7	86825.9	90581.1	94211.5	97708	101091	104351	107503	110546	113482	116323	119061	121711	124267	126735	129121	131420	133645	135791	137863	139866	141798
			38	0	451.632	2135.44	4694.2	7878.31	11533.5	15574.5	19952.2	24646.9	29643.7	34929.6	40492.3	46321.2	52405.5	58707.1	64558.5	69827.5	74834	79616.7	84158.2	88333.3	92292.2	96116.8	99780.8	103317	106736	110008	113156	116210	119141	121965	124688	127316	129856	132317	134685	136967	139162	141281	143327	145302	147211	149049	150822	152538	154188
			39	0	0	0	0	0	378.609	917.483	1487.81	2087	2705.11	3540.68	4665.72	5716.62	6736.93	7755.64	9101.86	10490.1	11849.1	13186.7	14637.8	16303.3	17943.9	19544.3	20892.4	21484.8	21594	21603.3	21603.6	21603.6	21603.6	21603.6	21603.6	21603.6	21603.6	21603.6	21603.6	21603.6	21603.6	21603.6	21603.6	21603.6	21603.6	21603.6	21603.6	21603.6	21603.6
			40	0	89.2944	490.419	1171.63	2096.66	3235.56	4548.33	5986.18	7542.44	9212.19	10991.1	12849.3	14636.3	16357.8	18017.2	19613.8	21158	22661.7	24120.4	25536.3	26913.8	28255.5	29561	30831	32067.1	33270.2	34442.3	35584.7	36698.4	37783.2	38840.7	39870.9	40875.5	41854.5	42809.2	43740.3	44648.8	45534.2	46397.7	47240.3	48062	48863.3	49645	50408	51152.5	51878.9
			41	0	151.06	960.011	2335.4	4189.51	6450.28	9056.49	11905.8	14984.5	18280.3	21787.7	25498.3	29405.8	33506.2	37790.7	42099.2	46132.6	49999	53730.7	57313.2	60763.6	64099.6	67310.7	70403.9	73395.6	76282.1	79059.1	81744.3	84338	86835.4	89247.7	91581.9	93832.8	96004.1	98106	100137	102095	103987	105818	107586	109291	110941	112536	114075	115562	117001
			42	0	451.632	2135.44	4694.2	7878.31	11533.5	15570.9	19939.9	24617.9	29588.2	34836.2	40350.8	46088	51703.1	56997.3	62014.6	66780	71314	75634.1	79755.4	83691.7	87453.9	91050.5	94491.8	97788.1	100948	103978	106886	109679	112361	114938	117413	119790	122076	124274	126389	128424	130382	132265	134079	135824	137504	139121	140678	142178	143623
			43	0	89.2944	490.419	1171.63	2096.66	3235.56	4546.26	5975.54	7517.34	9167.5	10886.1	12541.1	14134.7	15670.2	17147.7	18575.9	19956.7	21295.4	22591.2	23850.5	25071.6	26258.5	27411.1	28532.9	29622.3	30684.3	31716.4	32722.8	33701.7	34655.4	35585	36490.1	37373.5	38233.7	39072.1	39890	40686.9	41464.2	42223.1	42962.8	43684.2	44388.7	45075.2	45745	46399	47036.8
			44	0	151.06	960.011	2335.4	4189.51	6450.28	9056.38	11898.5	14961.2	18236	21713.6	25390.5	29263.3	33320.9	37497.3	41542.9	45419.8	49143.2	52720.2	56154.4	59453.6	62620.9	65685.7	68643.1	71493.4	74250.2	76901.8	79469.3	81937.4	84325.8	86623.8	88843.1	90981.6	93045.6	95036.6	96956.3	98808.6	100593	102317	103977	105580	107124	108615	110052	111438	112775
			45	0	151.06	960.011	2335.4	4189.51	6450.28	9056.06	11884.1	14916.8	18146.2	21569.5	25182.4	28977	32933	36853	40605.8	44209	47671.4	51000	54200.7	57271.2	60224.2	63070.4	65812.3	68452.2	70993.2	73440.4	75797.7	78066.2	80249.6	82353.1	84378.2	86326.8	88204.7	90011.8	91751.4	93427.1	95038.8	96591.5	98085.9	99524.3	100910	102243	103528	104763	105954
			46	0	451.632	2135.44	4694.2	7878.31	11533.5	15582.8	19974	24685.5	29699.1	34997	40561.7	46376.5	52425.6	58693.7	65166.9	71832	78676.3	85688.7	92858.4	100171	107576	114842	121673	128122	134220	139996	145471	150657	155570	160226	164637	168816	172776	176527	180080	183449	186638	189661	192522	195235	197802	200233	202536	204718	206785
			47	0	451.632	2135.44	4694.2	7878.31	11533.5	15571.2	19940.7	24619.6	29591.3	34842	40360.2	46135.5	52159.2	58423.1	64920.3	71644.4	78582.8	85637.3	92276.3	98519.1	104480	110188	115662	120914	125957	130803	135460	139940	144249	148397	152390	156235	159937	163497	166922	170217	173391	176447	179393	182232	184968	187606	190150	192603	194969
			48	0	451.632	2135.44	4694.2	7878.31	11533.5	15574.5	19952	24646.1	29641.3	34923.7	40481.7	46304.4	52373.5	58452	64181.4	69619.9	74792.3	79714.4	84403.9	88862.9	93144.2	97245.5	101175	104951	108556	112021	115327	118497	121539	124443	127236	129906	132461	134920	137266	139515	141672	143732	145711	147605	149416	151156	152820	154411	155941
			49	0	451.632	2135.44	4694.2	7878.31	11533.5	15576.7	19958.9	24660.7	29666.8	34961.8	40361.1	45483.4	50334.2	54919.8	59265.7	63391.9	67330	71085.7	74659.4	78063.4	81319.4	84423.3	87379	90210.5	92910.9	95483.8	97949.5	100300	102543	104693	106740	108699	110572	112356	114067	115699	117256	118747	120168	121529	122828	124067	125255	126385	127468
			50	0	451.632	2135.44	4694.2	7878.31	11533.5	15569.4	19934.7	24605.7	29564.5	34796.9	40291	46036.4	52024.4	58247.4	64700.5	71377.3	78262.7	85255.3	91951.8	98260.2	104278	110034	115553	120850	125935	130824	135526	140050	144406	148602	152646	156547	160311	163934	167419	170774	174011	177135	180146	183048	185852	188560	191177	193708	196163
		10	1	0	0	0	0	0	378.609	1037.82	1706.16	2377.25	3352.63	4558.24	5588.28	6630.2	7740.57	9230.37	10956.4	12604.4	14171.1	15773.7	17673.2	19617.8	21502.5	23359.2	25333.2	27470.6	29332.7	29840.6	29841.3	29841.3	29841.3	29841.3	29841.3	29841.3	29841.3	29841.3	29841.3	29841.3	29841.3	29841.3	29841.3	29841.3	29841.3	29841.3	29841.3	29841.3	29841.3
			2	0	451.632	2135.44	4694.2	7878.31	11533.5	15558.6	19880	24448.8	29238	34216.4	39482.8	45191.5	51329.3	57874.7	64803.2	72087.9	79605.3	86674.4	93522.9	100204	106707	113015	119121	125026	130715	136173	141428	146460	151288	155902	160314	164539	168568	172415	176089	179590	182925	186104	189137	192025	194776	197395	199889	202265	204526
			3	0	451.632	2135.44	4694.2	7878.31	11533.5	15558.6	19880	24448.8	29238	34216.4	39465.8	45117.3	51160.5	57578.9	64354.3	71467.3	78836.3	85934.9	92759.2	99360.1	105821	112095	118213	124118	129848	135358	140680	145788	150696	155422	159939	164284	168438	172411	176225	179855	183326	186659	189833	192866	195775	198544	201186	203719	206132
			4	0	451.632	2135.44	4694.2	7878.31	11533.5	15558.6	19880	24448.8	29238	34216.4	39455.3	45070.8	51053	57387.6	64059.2	71051.8	78348.4	85931.9	93785.5	101893	110239	118811	127601	136597	145776	155072	164305	173288	181954	190298	198328	206053	213481	220620	227480	234065	240396	246472	252298	257892	263262	268428	273391	278157	282732
			5	0	451.632	2135.44	4694.2	7878.31	11533.5	15558.6	19880	24448.8	29238	34216.4	39456.6	45076.9	51067.7	57414.6	64102.2	71114.4	78434.5	86045.9	93930.6	102038	109842	117181	124121	130749	137214	143518	149625	155569	161308	166884	172250	177446	182445	187259	191880	196346	200613	204735	208671	212469	216109	219602	222961	226165	229258
			6	0	451.632	2135.44	4694.2	7878.31	11533.5	15558.6	19880	24448.8	29238	34216.4	39441.8	45012	50918	57148	63689.5	70530	77657.3	85059	92723.2	100638	108788	117164	125755	134552	143547	152668	161475	169512	177198	184604	191761	198674	205351	211803	218022	224035	229845	235457	240877	246118	251185	256063	260770	265312	269694
			7	0	451.632	2135.44	4694.2	7878.31	11533.5	15558.6	19880	24448.8	29238	34216.4	39483.1	45194.2	51336.6	57888.3	64824.4	72117.6	79739.7	87660.4	95667	103105	110275	117209	123906	130364	136584	142567	148313	153824	159101	164147	168971	173583	177989	182195	186209	190043	193704	197196	200524	203698	206725	209610	212359	214979	217477
			8	0	151.06	960.011	2335.4	4189.51	6450.29	9061.9	11984.7	15187.6	18648.3	22345.3	26289.4	30471.8	34873	39483.2	44293.7	49298.9	54486	59845	65364.8	71034.4	76844.1	82788.1	88863.4	95061.4	101375	107794	114308	120776	126985	132950	138683	144201	149503	154583	159457	164163	168713	173110	177363	181476	185453	189301	193020	196614	200088
			9	0	451.632	2135.44	4694.2	7878.31	11533.5	15558.6	19880	24448.8	29238	34216.4	39489.5	45219.3	51391.2	57981.2	64961.8	72303	79972.1	87693	94926.8	101931	108713	115243	121484	127434	133179	138722	144060	149184	154095	158801	163298	167592	171705	175636	179390	182971	186387	189639	192739	195686	198488	201172	203727	206159	208475
			10	0	451.632	2135.44	4694.2	7878.31	11533.5	15558.6	19880	24448.8	29238	34216.4	39470.6	45146.2	51232.5	57710.7	64560.1	71757.8	79279.7	87101.9	95200.3	103552	112134	120927	129906	138990	147881	156394	164538	172327	179780	186911	193732	200257	206496	212459	218155	223593	228784	233738	238462	242967	247262	251353	255249	258958	262489
			11	0	451.632	2135.44	4694.2	7878.31	11533.5	15558.6	19880	24448.8	29238	34216.4	39451.3	45053.8	51014.7	57320.4	63956.9	70905.1	77892.4	84477.6	90870.4	97119.4	103209	109137	114896	120481	125888	131117	136164	141037	145731	150251	154600	158788	162817	166688	170408	173976	177403	180697	183858	186887	189792	192582	195255	197816	200275
			12	0	89.2944	490.419	1171.63	2096.66	3235.52	4564.62	6065.3	7722.59	9524.1	11459.2	13519.2	15681	17941.4	20298.1	22748.8	25291.1	27922.7	30642.2	33446.7	36334.3	39303	42350.5	45474.9	48669.6	51898.6	55053.4	58112.6	61095	64004.8	66844.8	69616.6	72321.5	74961.9	77538.8	80053.7	82508.8	84904.6	87243.2	89525.8	91753.4	93927.9	96049.9	98121.1	100142	102115
			13	0	451.632	2135.44	4694.2	7878.31	11533.5	15558.6	19880	24448.8	29238	34216.4	39460.8	45097.5	51116.5	57502.4	64238.5	71306.9	78689.4	86367.6	94323.1	102536	110988	119661	128539	137607	146855	156271	165829	175500	185158	194447	203280	211728	219815	227553	234881	241932	248715	255230	261519	267547	273331	278889	284200	289312	294194
			14	0	89.2944	490.419	1171.63	2096.66	3235.52	4564.62	6065.3	7722.59	9524.1	11459.2	13518.8	15674.5	17922.4	20260.3	22685.3	25195	27786.7	30457.8	33206	36029.3	38925.4	41890.6	44920.3	48014.3	51171	54376.7	57581.6	60724.7	63788.9	66775.2	69686.3	72524.4	75291.2	77988.3	80617.3	83179.6	85676.9	88110.6	90482.1	92792.9	95044.5	97238.3	99375.5	101458	103486
			15	0	451.632	2135.44	4694.2	7878.31	11533.5	15558.6	19880	24448.8	29238	34216.4	39504.2	45286.3	51544.5	58247.7	65359.6	72840.8	80650.8	88747.8	96974.3	104915	112539	119816	126814	133529	139942	146089	151933	157511	162815	167849	172643	177183	181485	185576	189446	193108	196587	199878	202991	205941	208738	211377	213874	216243	218481
			16	0	451.632	2135.44	4694.2	7878.31	11533.5	15558.6	19880	24448.8	29238	34216.4	39447.9	45041.9	50989.4	57273.7	63246.9	68952.8	74529.7	79977.5	85283.7	90419.7	95404.4	100246	104939	109479	113868	118115	122220	126184	130010	133702	137265	140704	144017	147210	150286	153252	156110	158862	161513	164065	166521	168887	171166	173359	175472
			17	0	451.632	2135.44	4694.2	7878.31	11533.5	15558.6	19880	24448.8	29238	34216.4	39451.7	45060.8	51034.9	57360	64021.5	71004	78291.6	85868.6	93718.7	101825	110125	118221	125969	133436	140631	147571	154259	160704	166909	172882	178629	184154	189464	194564	199460	204161	208674	213005	217158	221137	224951	228611	232123	235490	238719
			18	0	89.2944	490.419	1171.63	2096.66	3235.52	4564.62	6065.3	7722.59	9524.1	11459.2	13518.8	15672.5	17916.6	20248.3	22664.8	25163.4	27741.2	30393.7	33073.4	35697.6	38262.6	40769.5	43218.6	45610.4	47945.1	50221.8	52442.1	54607.7	56719.5	58778.5	60785.9	62742.5	64649.4	66507.2	68317.3	70080.5	71797.9	73470.6	75099.6	76686	78230.6	79734.7	81199	82624.6	84012.5
			19	0	451.632	2135.44	4694.2	7878.31	11533.5	15558.6	19880	24448.8	29238	34216.4	39440.4	45008.8	50913	57141.1	63681.1	70520.7	77647.6	85019.6	92321.7	99370.3	106188	112780	119149	125279	131187	136894	142406	147723	152849	157793	162564	167164	171601	175879	180001	183973	187798	191480	195024	198435	201718	204877	207918	210844	213660
			20	0	0	0	0	0	378.609	1037.82	1706.16	2377.25	3352.63	4558.24	5533.74	6546.27	7619.12	8976.78	10697.4	12367.7	13933.8	15238.9	15524.8	15530.4	15530.4	15530.4	15530.4	15530.4	15530.4	15530.4	15530.4	15530.4	15530.4	15530.4	15530.4	15530.4	15530.4	15530.4	15530.4	15530.4	15530.4	15530.4	15530.4	15530.4	15530.4	15530.4	15530.4	15530.4	15530.4
			21	0	451.632	2135.44	4694.2	7878.31	11533.5	15558.6	19880	24448.8	29238	34216.4	39451.4	45054.2	51015.7	57322.5	63960.5	70915.2	78171.5	85713.9	93512.8	101210	108468	115478	122259	128814	135148	141266	147171	152866	158357	163649	168744	173646	178362	182898	187260	191453	195486	199361	203086	206665	210105	213410	216584	219634	222561
			22	0	89.2944	490.419	1171.63	2096.66	3235.52	4564.62	6065.3	7722.59	9524.1	11459.2	13519.1	15679.8	17938.1	20291.7	22738.1	25275.1	27900.1	30612	33407.7	36285.4	39242.6	42277.3	45387.1	48569.2	51809.6	55028.3	58122.2	61127.6	64059.3	66919.2	69712.9	72438.4	75099.3	77697.6	80232.5	82708	85124.4	87481.9	89784.4	92031.2	94223.5	96364.5	98453	100491	102481
			23	0	451.632	2135.44	4694.2	7878.31	11533.5	15558.6	19880	24448.8	29238	34216.4	39439.3	45001.9	50895.6	57108.8	63629.7	70446.4	77547.1	84920.2	92553.7	100436	108535	116598	124292	131664	138729	145614	152317	158823	165129	171238	177157	182891	188428	193771	198927	203908	208708	213328	217774	222052	226172	230141	233954	237621	241148
			24	0	451.632	2135.44	4694.2	7878.31	11533.5	15558.6	19880	24448.8	29238	34216.4	39451.1	45053.3	51014	57319.9	63956.8	70910.2	78164.7	85705.1	93516.3	101584	109895	118433	127156	135815	143680	151187	158416	165390	172120	178612	184873	190910	196728	202337	207740	212945	217960	222789	227439	231916	236221	240365	244352	248184	251872
			25	0	151.06	960.011	2335.4	4189.51	6450.29	9061.9	11984.7	15187.6	18648.3	22345.3	26290.9	30466.7	34861.8	39471.2	44280.3	49284.3	54478.2	59854.7	65402.6	71114.3	76982.4	83000.4	89160	95454.4	101878	108374	114610	120589	126295	131819	137175	142366	147397	152282	157008	161583	166012	170303	174452	178462	182340	186094	189721	193223	196605
			26	0	151.06	960.011	2335.4	4189.51	6450.29	9061.9	11984.7	15187.6	18648.3	22345.3	26298.2	30483.4	34886.5	39495.2	44300.7	49292.1	54457.3	59786.6	65268.1	70849.3	76256.1	81474.4	86528.9	91422.9	96156.2	100731	105144	109387	113456	117395	121187	124855	128381	131789	135074	138238	141303	144248	147099	149840	152486	155039	157491	159864	162143
			27	0	451.632	2135.44	4694.2	7878.31	11533.5	15558.6	19880	24448.8	29238	34216.4	39442.8	45021	50942.6	57195.4	63766.4	70642.6	77810.8	85257.8	92970.9	100938	109147	117587	126246	135110	144165	153401	162811	172362	181952	191077	199494	207551	215298	222764	229962	236903	243595	250045	256190	261907	267379	272703	277852	282807	287581
			28	0	451.632	2135.44	4694.2	7878.31	11533.5	15558.6	19880	24448.8	29238	34216.4	39500.6	45272.4	51514.4	58197.2	65286.4	72744.5	80532	88602.6	96585	103960	111046	117857	124268	130329	136200	141861	147287	152541	157537	162315	166926	171292	175448	179447	183229	186827	190248	193535	196646	199601	202411	205094	207648	210066	212365
			29	0	451.632	2135.44	4694.2	7878.31	11533.5	15558.6	19880	24448.8	29238	34216.4	39503.3	45285.5	51544.9	58250.4	65365.5	72850.4	80579.6	88080	95315	102328	109136	115719	122068	128168	134009	139581	144888	149935	154738	159304	163649	167774	171684	175388	178895	182214	185353	188329	191145	193813	196338	198722	200979	203110	205128
			30	0	89.2944	490.419	1171.63	2096.66	3235.52	4564.62	6065.3	7722.59	9524.1	11459.2	13519.2	15679.1	17935.2	20285.6	22727.8	25260.9	27881.5	30586.7	33374.3	36242.2	39188.2	42210.7	45307.8	48477.1	51719	55031.1	58405.7	61813.8	65135	68292.8	71344.5	74310.1	77200	80019.5	82772.3	85461	88087.6	90654	93161.6	95611.6	98005.3	100343	102627	104858	107036
			31	0	451.632	2135.44	4694.2	7878.31	11533.5	15558.6	19880	24448.8	29238	34216.4	39442.8	45016.2	50928	57165.9	63717.7	70570.6	77712	85124.8	92631.2	99889.9	106905	113688	120246	126581	132698	138601	144296	149789	155082	160180	165090	169818	174370	178752	182969	187028	190934	194691	198304	201779	205122	208337	211427	214399	217256
			32	0	89.2944	490.419	1171.63	2096.66	3235.52	4564.62	6065.3	7722.59	9524.1	11459.2	13519.5	15684.6	17951.3	20317.3	22780	25337.2	27986.5	30725.9	33553.3	36466.8	39464.5	42544.7	45705.4	48944.8	52260.1	55637.5	59006.2	62285.3	65480.4	68596.1	71635.1	74596.9	77492.9	80325.3	83097.7	85809.3	88461.6	91054.9	93590.3	96068.9	98491.7	100860	103174	105436	107645
			33	0	451.632	2135.44	4694.2	7878.31	11533.5	15558.6	19880	24448.8	29238	34216.4	39448.9	45041.9	50985.8	57254.4	63442.2	69449.1	75285	80961.5	86457.1	91785	96918.3	101862	106629	111231	115682	119982	124120	128113	131961	135669	139242	142683	145996	149185	152255	155210	158053	160789	163420	165953	168387	170727	172976	175139	177218
			34	0	0	0	0	0	378.609	1037.82	1706.16	2377.25	3352.63	4558.24	5521.26	6523.01	7582.87	8893.44	10609.2	12289.1	13861.3	15402.7	17159.6	19078	20703.2	21134.3	21144.2	21144.2	21144.2	21144.2	21144.2	21144.2	21144.2	21144.2	21144.2	21144.2	21144.2	21144.2	21144.2	21144.2	21144.2	21144.2	21144.2	21144.2	21144.2	21144.2	21144.2	21144.2	21144.2
			35	0	451.632	2135.44	4694.2	7878.31	11533.5	15558.6	19880	24448.8	29238	34216.4	39439.7	45003.1	50897.9	57112.4	63634.7	70453	77555.2	84929.5	92564.1	100448	108570	116920	125488	134263	143233	152385	161718	171222	180879	190647	200354	209553	218354	226815	234964	242815	250382	257675	264702	271474	277999	284286	290343	296177	301796
			36	0	151.06	960.011	2335.4	4189.51	6450.29	9061.9	11984.7	15187.6	18648.3	22345.3	26294.3	30474.4	34871.6	39477.2	44282.7	49278.2	54455.3	59806.3	65323.3	70889.9	76278.8	81496.7	86554.7	91445.4	96176.6	100755	105172	109438	113564	117553	121411	125140	128742	132220	135578	138821	141951	144972	147887	150698	153410	156026	158549	160980	163324
			37	0	151.06	960.011	2335.4	4189.51	6450.29	9061.9	11984.7	15187.6	18648.3	22345.3	26294.4	30475	34873.5	39479.4	44283.1	49278.1	54457	59808.4	65322.3	70988.6	76799.4	82751.2	88835.1	95040.5	101181	106842	112284	117533	122611	127528	132274	136876	141316	145617	149774	153789	157680	161432	165066	168577	171966	175248	178413	181473	184431
			38	0	451.632	2135.44	4694.2	7878.31	11533.5	15558.6	19880	24448.8	29238	34216.4	39455.5	45071	51052.7	57385.8	64054.6	71044.4	78337	85915.5	93741.4	101093	107829	114331	120628	126695	132382	137742	142969	148017	152913	157675	162255	166681	170989	175133	179140	183014	186765	190408	193921	197307	200580	203739	206788	209734	212579
			39	0	0	0	0	0	378.609	1037.82	1706.16	2377.25	3352.63	4558.24	5552.33	6589.2	7690.55	9136.19	10858.6	12511.2	14077.5	15661.4	17535.7	19473.8	21353.4	23200.1	25142.7	27280.2	29402.3	31488.5	33519.1	35232.8	36010	36175.5	36194	36194.9	36194.9	36194.9	36194.9	36194.9	36194.9	36194.9	36194.9	36194.9	36194.9	36194.9	36194.9	36194.9	36194.9
			40	0	89.2944	490.419	1171.63	2096.66	3235.52	4564.62	6065.3	7722.59	9524.1	11459.2	13519.3	15683.1	17947.4	20309.7	22767.8	25291.9	27733.5	30111.5	32424.9	34672.4	36870.5	39024.2	41129.7	43186.1	45199.6	47169.5	49095.1	50977.9	52817.4	54614.2	56371.2	58088.1	59766.6	61405.9	63007.2	64570.3	66096.8	67587.8	69044.1	70468.1	71857	73212.6	74536.2	75828.9	77090.8
			41	0	151.06	960.011	2335.4	4189.51	6450.29	9061.9	11984.7	15187.6	18648.3	22345.3	26291.4	30466.7	34863.3	39468	44274.9	49274.2	54462.3	59828.5	65363.1	70892.3	76107.8	81148.3	86049.1	90786.5	95375.9	99835.5	104147	108318	112366	116281	120061	123724	127269	130687	133998	137204	140299	143289	146186	148986	151689	154304	156835	159277	161637
			42	0	451.632	2135.44	4694.2	7878.31	11533.5	15558.6	19880	24448.8	29238	34216.4	39434	44977.7	50839.1	57007.1	63470.5	70218.1	77209.2	84135.3	90811.9	97267.5	103511	109548	115383	121023	126473	131735	136813	141714	146443	151004	155407	159656	163755	167708	171521	175196	178741	182158	185454	188630	191692	194645	197492	200237	202882
			43	0	89.2944	490.419	1171.63	2096.66	3235.52	4564.62	6065.3	7722.59	9524.1	11459.2	13519.2	15680.4	17940	20295.3	22705.4	25047.4	27330.8	29554.6	31718.9	33830.5	35889.6	37900.4	39863.3	41779.1	43651.1	45477.7	47262.6	49003.6	50705.1	52365.6	53988.2	55571.8	57117.2	58628	60101.1	61541.2	62945.9	64317	65658.5	66966.2	68243.8	69491.1	70707.8	71896.8	73057.5
			44	0	151.06	960.011	2335.4	4189.51	6450.29	9061.9	11984.7	15187.6	18648.3	22345.3	26292.8	30470.9	34867.4	39472.8	44278	49276.4	54460.7	59821.1	65290.3	70615.3	75771.3	80769.3	85612.5	90303.8	94846.2	99242.9	103497	107612	111590	115435	119149	122738	126204	129550	132780	135894	138894	141776	144568	147261	149875	152392	154835	157185	159465
			45	0	151.06	960.011	2335.4	4189.51	6450.29	9061.9	11984.7	15187.6	18648.3	22345.3	26296.4	30477.4	34876	39483.3	44291.5	49288	54464.5	59795.1	65073.6	70183.7	75138.9	79941.6	84594	89097.9	93455.5	97669	101741	105674	109471	113137	116673	120082	123370	126540	129596	132542	135381	138117	140753	143293	145741	148098	150369	152556	154663
			46	0	451.632	2135.44	4694.2	7878.31	11533.5	15558.6	19880	24448.8	29238	34216.4	39497.8	45255.3	51472.4	58121.8	65172	72588.5	80334.6	88374.2	96672.2	105195	113911	122793	131816	140958	150197	159475	168558	177137	185276	193006	200353	207338	213971	220269	226247	231921	237302	242407	247248	251840	256190	260315	264223	267930	271438
			47	0	451.632	2135.44	4694.2	7878.31	11533.5	15558.6	19880	24448.8	29238	34216.4	39434.8	44981.5	50848.1	57023.4	63496.5	70256.4	77292.3	84593.6	92150	99951.2	107987	116244	124631	132595	140171	147479	154543	161372	167973	174354	180522	186480	192240	197805	203183	208378	213397	218242	222915	227419	231703	235844	239861	243758	247530
			48	0	451.632	2135.44	4694.2	7878.31	11533.5	15558.6	19880	24448.8	29238	34216.4	39451.6	45055.6	51019.4	57329.4	63971.3	70930.3	78191.2	85732.2	93322.4	100618	107671	114488	121066	127409	133515	139441	145163	150695	156044	161180	166149	170911	175496	179911	184143	188223	192133	195884	199497	202949	206267	209450	212496	215423	218225
			49	0	451.632	2135.44	4694.2	7878.31	11533.5	15558.6	19880	24448.8	29238	34216.4	39463.8	45108.2	51138.9	57540.3	64293.1	71223.9	77986.9	84570.1	90945.9	97115.3	103088	108862	114453	119850	125041	130043	134864	139491	143936	148213	152307	156235	160008	163614	167074	170390	173554	176594	179499	182273	184935	187474	189905	192232	194449
			50	0	451.632	2135.44	4694.2	7878.31	11533.5	15558.6	19880	24448.8	29238	34216.4	39425.6	44944.5	50764.8	56876.1	63268.3	69931.9	76857.3	84035.4	91458	99115.5	106996	115090	123301	131228	138781	146067	153100	159897	166475	172832	178982	184931	190685	196250	201636	206848	211894	216777	221490	226034	230420	234659	238755	242708	246528
		15	1	0	0	0	0	0	378.609	1037.82	1706.16	2377.25	3352.63	4558.24	5790.72	7040.64	8567.18	10270.9	12012.9	13482.2	15055.4	17075.4	19293.8	21522	23627.4	25755.2	28099.9	30527.9	32916.2	35254.5	37667.7	40227	42771.1	44897.9	45450.1	45451.7	45451.7	45451.7	45451.7	45451.7	45451.7	45451.7	45451.7	45451.7	45451.7	45451.7	45451.7	45451.7	45451.7
			2	0	451.632	2135.44	4694.2	7878.31	11533.5	15558.6	19880	24448.8	29238	34216.5	39361.3	44654.3	50084.3	55639.9	61310.5	67257.4	73747.9	80784.6	88350.7	96421.5	104966	113851	122365	130746	139055	147252	155316	163210	170903	178372	185609	192605	199340	205820	212065	218044	223785	229275	234527	239548	244349	248927	253294	257459	261436
			3	0	451.632	2135.44	4694.2	7878.31	11533.5	15558.6	19880	24448.8	29238	34216.5	39361.3	44654.3	50084.3	55639.9	61310.5	67233.4	73635.8	80519.6	87871.7	95674.6	103907	112480	120862	129055	137119	145125	152992	160749	168317	175726	182889	189870	196595	203115	209395	215441	221284	226870	232247	237396	242323	247061	251588	255916	260073
			4	0	451.632	2135.44	4694.2	7878.31	11533.5	15558.6	19880	24448.8	29238	34216.5	39361.3	44654.3	50084.3	55639.9	61310.5	67219.6	73570.5	80363.4	87586.2	95223.4	103257	111665	120427	129518	138915	148595	158532	168711	179103	189686	200390	211041	221447	231535	241295	250728	259835	268621	277086	285238	293092	300653	307927	314922	321645
			5	0	451.632	2135.44	4694.2	7878.31	11533.5	15558.6	19880	24448.8	29238	34216.5	39361.3	44654.3	50084.3	55639.9	61310.5	67220.3	73575.1	80375.9	87611.4	95266.7	103324	111764	120563	129699	139116	148258	156964	165270	173317	181229	189002	196594	204038	211255	218304	225121	231757	238161	244330	250287	256028	261568	266890	271988	276923
			6	0	451.632	2135.44	4694.2	7878.31	11533.5	15558.6	19880	24448.8	29238	34216.5	39361.3	44654.3	50084.3	55639.9	61310.5	67200.4	73482.4	80156	87211.1	94635.7	102416	110538	118985	127743	136795	146123	155708	165532	175580	185834	196228	206300	215554	224457	233079	241447	249567	257444	265073	272457	279622	286563	293282	299783	306071
			7	0	451.632	2135.44	4694.2	7878.31	11533.5	15558.6	19880	24448.8	29238	34216.5	39361.3	44654.3	50084.3	55639.9	61310.5	67257.9	73752.3	80796.6	88373.5	96458.3	105019	114020	123419	132982	142001	150814	159444	167871	176074	184038	191755	199212	206404	213323	219966	226335	232441	238293	243892	249246	254364	259259	263935	268397	272654
			8	0	151.06	960.011	2335.4	4189.51	6450.29	9061.9	11984.7	15187.6	18648.3	22345.3	26264.3	30394.1	34722.5	39237.8	43929	48838.5	54017.4	59451.7	65127.4	71029.7	77145.1	83458.8	89957.5	96629.9	103460	110435	117544	124771	132108	139543	147070	154677	162212	169435	176389	183084	189506	195666	201608	207349	212899	218272	223468	228497	233359
			9	0	451.632	2135.44	4694.2	7878.31	11533.5	15558.6	19880	24448.8	29238	34216.5	39361.3	44654.3	50084.3	55639.9	61310.5	67267.1	73791.2	80885.4	88530.5	96698.6	105354	114455	123707	132522	141190	149698	157973	165940	173661	181183	188496	195573	202399	208967	215277	221324	227137	232711	238046	243143	248011	252658	257090	261316	265331
			10	0	451.632	2135.44	4694.2	7878.31	11533.5	15558.6	19880	24448.8	29238	34216.5	39361.3	44654.3	50084.3	55639.9	61310.5	67240.6	73680.2	80632.8	88084	96013.2	104394	113198	122390	131936	141800	151943	162341	172955	183703	194279	204481	214305	223757	232847	241583	249972	258024	265745	273143	280225	287001	293478	299668	305579	311221
			11	0	451.632	2135.44	4694.2	7878.31	11533.5	15558.6	19880	24448.8	29238	34216.5	39361.3	44654.3	50084.3	55639.9	61310.5	67212.7	73540.5	80294	87462.7	95033.4	102986	111050	118780	126414	133987	141469	148841	156089	163189	170123	176887	183463	189856	196055	202058	207868	213480	218897	224115	229136	233978	238640	243123	247431	251575
			12	0	89.2944	490.419	1171.63	2096.66	3235.52	4564.62	6065.3	7722.59	9524.1	11459.2	13520.5	15701.9	17996.3	20398.1	22902.4	25515.8	28234.1	31054.1	33973	36988.1	40096.6	43295.8	46582.8	49955	53409.5	56943.7	60555	64240.6	67993.9	71776.8	75477.7	79079.9	82603.2	86050.7	89424.5	92725.5	95953.8	99111.8	102200	105219	108170	111054	113874	116629	119320
			13	0	451.632	2135.44	4694.2	7878.31	11533.5	15558.6	19880	24448.8	29238	34216.5	39361.3	44654.3	50084.3	55639.9	61310.5	67226.3	73606	80451.3	87750.1	95486	103639	112188	121107	130372	139954	149823	159952	170317	180897	191668	202608	213688	224874	236033	246795	257074	266941	276401	285402	294063	302416	310502	318284	325765	332974
			14	0	89.2944	490.419	1171.63	2096.66	3235.52	4564.62	6065.3	7722.59	9524.1	11459.2	13520.5	15701.9	17996.3	20398.1	22902.4	25518.9	28242.3	31068.2	33992.9	37012.5	40123.3	43321.2	46602.5	49962.7	53399.9	56910.8	60491.1	64137.7	67847.1	71614.5	75430.1	79246.5	82996.4	86661.4	90242.3	93740.8	97158.3	100496	103755	106937	110042	113072	116028	118912	121724
			15	0	451.632	2135.44	4694.2	7878.31	11533.5	15558.6	19880	24448.8	29238	34216.5	39361.3	44654.3	50084.3	55639.9	61310.5	67288.1	73894	81131.8	88976.8	97391.8	106329	115734	125547	135582	145408	154964	164199	173189	181870	190248	198305	206018	213430	220487	227229	233647	239739	245545	251052	256269	261232	265934	270383	274603	278608
			16	0	451.632	2135.44	4694.2	7878.31	11533.5	15558.6	19880	24448.8	29238	34216.5	39361.3	44654.3	50084.3	55639.9	61310.5	67208.2	73522.8	80255.3	87392	94266.1	100974	107653	114293	120861	127314	133665	139905	146022	151999	157830	163516	169054	174437	179661	184729	189644	194406	199011	203463	207766	211926	215945	219822	223561	227166
			17	0	451.632	2135.44	4694.2	7878.31	11533.5	15558.6	19880	24448.8	29238	34216.5	39361.3	44654.3	50084.3	55639.9	61310.5	67213.7	73551.9	80326.5	87526.8	95138.5	103145	111527	120265	129335	138715	148339	157805	166968	175885	184562	192995	201183	209124	216815	224258	231449	238393	245088	251541	257760	263740	269490	275016	280324	285425
			18	0	89.2944	490.419	1171.63	2096.66	3235.52	4564.62	6065.3	7722.59	9524.1	11459.2	13520.5	15701.9	17996.3	20398.1	22902.4	25519.8	28244.6	31072	33998.1	37018.4	40128.9	43325.3	46601.6	49911.5	53172.5	56379.2	59530.5	62624.8	65660.4	68636.2	71551.3	74405.1	77197.1	79927.3	82595.5	85202.2	87747.7	90232.5	92657.4	95023	97330.2	99579.9	101773	103908	105988
			19	0	451.632	2135.44	4694.2	7878.31	11533.5	15558.6	19880	24448.8	29238	34216.5	39361.3	44654.3	50084.3	55639.9	61310.5	67197.6	73473.9	80139.3	87184.6	94598.6	102368	110480	118891	127308	135552	143633	151544	159278	166827	174183	181308	188234	194964	201488	207812	213941	219878	225627	231190	236571	241774	246801	251654	256334	260849
			20	0	0	0	0	0	378.609	1037.82	1706.16	2377.25	3352.63	4558.24	5790.72	7040.64	8567.18	10270.9	12012.9	13402.1	14903.2	16828.7	19031.6	21270.7	23388.7	25461	27368.8	27797.8	27807.5	27807.6	27807.6	27807.6	27807.6	27807.6	27807.6	27807.6	27807.6	27807.6	27807.6	27807.6	27807.6	27807.6	27807.6	27807.6	27807.6	27807.6	27807.6	27807.6	27807.6
			21	0	451.632	2135.44	4694.2	7878.31	11533.5	15558.6	19880	24448.8	29238	34216.5	39361.3	44654.3	50084.3	55639.9	61310.5	67213	73541.2	80295.9	87466.6	95040.1	103001	111330	120010	129004	137952	146501	154860	163036	171021	178809	186388	193761	200916	207858	214579	221084	227365	233434	239286	244932	250371	255617	260665	265529	270209
			22	0	89.2944	490.419	1171.63	2096.66	3235.52	4564.62	6065.3	7722.59	9524.1	11459.2	13520.5	15701.9	17996.3	20398.1	22902.4	25516.4	28235.6	31056.8	33976.9	36993.1	40102.5	43302	46588.8	49960.4	53413.8	56945.8	60553.6	64233.7	67982.2	71786.3	75566	79210.5	82762.1	86236	89634.6	92962.2	96215.1	99398.9	102511	105554	108530	111437	114281	117058	119771
			23	0	451.632	2135.44	4694.2	7878.31	11533.5	15558.6	19880	24448.8	29238	34216.5	39361.3	44654.3	50084.3	55639.9	61310.5	67196	73463.9	80113.7	87136.4	94521	102255	110326	118718	127416	136404	145648	154897	163816	172467	180837	189033	197065	204924	212611	220102	227387	234469	241352	248024	254483	260730	266777	272614	278243	283669
			24	0	451.632	2135.44	4694.2	7878.31	11533.5	15558.6	19880	24448.8	29238	34216.5	39361.3	44654.3	50084.3	55639.9	61310.5	67212.5	73539.9	80293.4	87462.4	95033.6	102991	111317	119992	128994	138304	147903	157766	167842	177869	187058	195899	204475	212801	220882	228717	236309	243658	250770	257646	264291	270709	276906	282886	288654	294215
			25	0	151.06	960.011	2335.4	4189.51	6450.29	9061.9	11984.7	15187.6	18648.3	22345.3	26264.3	30394.1	34722.5	39237.8	43929	48841.6	54004.7	59406.7	65037.8	70887.2	76944.9	83199.6	89638.5	96250.6	103028	109962	117042	124259	131605	139068	146575	153815	160799	167557	174042	180314	186408	192323	198071	203656	209065	214303	219385	224305	229066
			26	0	151.06	960.011	2335.4	4189.51	6450.29	9061.9	11984.7	15187.6	18648.3	22345.3	26264.3	30394.1	34722.5	39237.8	43929	48856.5	54060.1	59523.2	65228.5	71160.9	77303.6	83640.3	90156	96835.9	103623	110201	116586	122803	128849	134717	140399	145879	151163	156287	161237	166037	170665	175138	179455	183616	187652	191534	195295	198912	202407
			27	0	451.632	2135.44	4694.2	7878.31	11533.5	15558.6	19880	24448.8	29238	34216.5	39361.3	44654.3	50084.3	55639.9	61310.5	67201.1	73492.1	80184.4	87268.4	94732.2	102562	110742	119256	128084	137210	146620	156294	166214	176360	186715	197262	207989	218859	229769	240185	249842	259126	268089	276758	285143	293250	301087	308662	315981	323051
			28	0	451.632	2135.44	4694.2	7878.31	11533.5	15558.6	19880	24448.8	29238	34216.5	39361.3	44654.3	50084.3	55639.9	61310.5	67283.1	73872.4	81082.5	88890.1	97259.9	106147	115498	125251	134995	144133	153036	161694	169919	177758	185433	192881	200050	207029	213700	220099	226283	232153	237755	243144	248262	253124	257756	262210	266437	270443
			29	0	451.632	2135.44	4694.2	7878.31	11533.5	15558.6	19880	24448.8	29238	34216.5	39361.3	44654.3	50084.3	55639.9	61310.5	67287.1	73893.4	81133.4	88982.3	97402.6	106346	115673	124868	133906	142840	151625	160221	168591	176701	184524	192041	199237	206116	212686	218953	224927	230617	236022	241147	246005	250613	254976	259109	263030	266741
			30	0	89.2944	490.419	1171.63	2096.66	3235.52	4564.62	6065.3	7722.59	9524.1	11459.2	13520.5	15701.9	17996.3	20398.1	22902.4	25517	28237.4	31060	33981.6	36999.4	40111	43312.7	46600.9	49972.4	53424.7	56954.1	60555.3	64227.9	67970.4	71780.3	75654.9	79588.1	83553.2	87422.5	91109.5	94680.8	98158.4	101553	104871	108115	111288	114391	117426	120394	123297
			31	0	451.632	2135.44	4694.2	7878.31	11533.5	15558.6	19880	24448.8	29238	34216.5	39361.3	44654.3	50084.3	55639.9	61310.5	67201.2	73486.2	80165.5	87229.2	94665.6	102461	110601	119066	127686	136135	144411	152515	160436	168167	175701	183033	190159	197079	203790	210289	216580	222664	228545	234228	239715	245010	250118	255045	259794	264370
			32	0	89.2944	490.419	1171.63	2096.66	3235.52	4564.62	6065.3	7722.59	9524.1	11459.2	13520.5	15701.9	17996.3	20398.1	22902.4	25514.1	28229.4	31045.8	33960.5	36971.3	40075.7	43271.5	46556.2	49927.7	53383.5	56921.5	60539.4	64235	68006.1	71849.8	75752.9	79644.7	83444.8	87159.1	90792	94345.4	97821.7	101223	104548	107796	110978	114098	117155	120149	123081
			33	0	451.632	2135.44	4694.2	7878.31	11533.5	15558.6	19880	24448.8	29238	34216.5	39361.3	44654.3	50084.3	55639.9	61310.5	67211.9	73533.5	80274	87409.6	94556.6	101642	108659	115607	122440	129164	135723	142119	148359	154445	160388	166158	171762	177200	182473	187579	192518	197295	201911	206367	210671	214821	218823	222686	226407	229991
			34	0	0	0	0	0	378.609	1037.82	1706.16	2377.25	3352.63	4558.24	5790.72	7040.64	8567.18	10270.9	12012.9	13384	14863.2	16755.1	18951	21192.5	23318.8	25389	27628.5	30021.4	32381.7	34308.2	34826.3	34841.8	34841.9	34841.9	34841.9	34841.9	34841.9	34841.9	34841.9	34841.9	34841.9	34841.9	34841.9	34841.9	34841.9	34841.9	34841.9	34841.9	34841.9
			35	0	451.632	2135.44	4694.2	7878.31	11533.5	15558.6	19880	24448.8	29238	34216.5	39361.3	44654.3	50084.3	55639.9	61310.5	67196.5	73465.2	80116.3	87140.4	94526.8	102263	110335	118728	127427	136414	145676	155199	164967	174959	185161	195555	206128	216875	227776	238785	249731	260145	270148	279803	289138	298156	306868	315289	323419	331267
			36	0	151.06	960.011	2335.4	4189.51	6450.29	9061.9	11984.7	15187.6	18648.3	22345.3	26264.3	30394.1	34722.5	39237.8	43929	48848.6	54029.6	59457.7	65120.5	71007	77104.2	83400.1	89876.9	96524.7	103225	109745	116098	122291	128310	134165	139846	145351	150683	155848	160850	165692	170380	174917	179304	183549	187651	191616	195447	199146	202717
			37	0	151.06	960.011	2335.4	4189.51	6450.29	9061.9	11984.7	15187.6	18648.3	22345.3	26264.3	30394.1	34722.5	39237.8	43929	48848.7	54030.9	59461.2	65127.3	71017.2	77117.5	83412.6	89893.5	96543.4	103353	110310	117402	124616	131936	139163	145872	152344	158606	164681	170571	176275	181812	187160	192353	197372	202232	206940	211486	215893	220150
			38	0	451.632	2135.44	4694.2	7878.31	11533.5	15558.6	19880	24448.8	29238	34216.5	39361.3	44654.3	50084.3	55639.9	61310.5	67221.4	73577.5	80377.9	87609	95254.1	103294	111708	120473	129547	138148	146137	153937	161560	168907	175783	182447	189011	195385	201595	207660	213526	219212	224756	230115	235307	240333	245211	249959	254537	258963
			39	0	0	0	0	0	378.609	1037.82	1706.16	2377.25	3352.63	4558.24	5790.72	7040.64	8567.18	10270.9	12012.9	13428.9	14976.7	16963.5	19176.5	21408.4	23515	25622.7	27942.9	30363.5	32749.6	35078.5	37468.3	40009.3	42581.5	45118	47635.7	50146.1	52249.5	53182.8	53396.4	53424.4	53426.1	53426.2	53426.2	53426.2	53426.2	53426.2	53426.2	53426.2	53426.2
			40	0	89.2944	490.419	1171.63	2096.66	3235.52	4564.62	6065.3	7722.59	9524.1	11459.2	13520.5	15701.9	17996.3	20398.1	22902.4	25514.8	28231.1	31048.6	33964.6	36976.8	40054.3	43048.6	45985.7	48858.5	51674.8	54448.1	57177.1	59859.8	62493.7	65080.4	67620.4	70114.9	72559.5	74954.8	77302.3	79603.6	81856.2	84060.4	86216.8	88326.8	90393	92413.6	94389.3	96320.5	98208.8
			41	0	151.06	960.011	2335.4	4189.51	6450.29	9061.9	11984.7	15187.6	18648.3	22345.3	26264.3	30394.1	34722.5	39237.8	43929	48844.7	54015.1	59427.7	65070.7	70932.3	77000.5	83264.3	89712.8	96332.6	102941	109231	115343	121323	127129	132777	138290	143634	148820	153869	158761	163495	168091	172546	176846	181019	185064	188969	192749	196416	199959
			42	0	451.632	2135.44	4694.2	7878.31	11533.5	15558.6	19880	24448.8	29238	34216.5	39361.3	44654.3	50084.3	55639.9	61310.5	67188.5	73428.1	80028.4	86980.7	94275	101900	109815	117735	125490	133095	140548	147842	154972	161933	168722	175334	181763	188010	194078	199968	205682	211223	216591	221789	226819	231684	236387	240936	245332	249580
			43	0	89.2944	490.419	1171.63	2096.66	3235.52	4564.62	6065.3	7722.59	9524.1	11459.2	13520.5	15701.9	17996.3	20398.1	22902.4	25516.1	28234.6	31055	33974.3	36950.5	39863.7	42727.2	45534.6	48289.5	50996.1	53652.3	56257	58814.1	61321.4	63782.2	66190.4	68552.5	70863.5	73130.3	75346	77519	79641.8	81721.3	83753.7	85742	87687	89587.4	91447	93264.2	95039.4
			44	0	151.06	960.011	2335.4	4189.51	6450.29	9061.9	11984.7	15187.6	18648.3	22345.3	26264.3	30394.1	34722.5	39237.8	43929	48845.7	54018.7	59436	65085.8	70957	77036.7	83313.1	89775	96359.9	102776	109028	115122	121052	126812	132389	137837	143135	148276	153281	158122	162832	167384	171798	176068	180193	184188	188041	191774	195371	198854
			45	0	151.06	960.011	2335.4	4189.51	6450.29	9061.9	11984.7	15187.6	18648.3	22345.3	26264.3	30394.1	34722.5	39237.8	43929	48852.9	54044.1	59490.3	65177.3	71088.1	77209	83524.7	90010.4	96470.9	102777	108934	114940	120791	126483	132013	137379	142583	147624	152503	157223	161786	166194	170452	174561	178528	182356	186048	189610	193043	196353
			46	0	451.632	2135.44	4694.2	7878.31	11533.5	15558.6	19880	24448.8	29238	34216.5	39361.3	44654.3	50084.3	55639.9	61310.5	67278.6	73845.4	81013.7	88761.8	97057.6	105860	115120	124786	134802	145114	155670	166425	177338	188378	199505	210650	221575	231939	241812	251225	260196	268747	276886	284628	291990	298985	305629	311937	317924	323608
			47	0	451.632	2135.44	4694.2	7878.31	11533.5	15558.6	19880	24448.8	29238	34216.5	39361.3	44654.3	50084.3	55639.9	61310.5	67189.6	73433.3	80041	87004.1	94312.5	101955	109920	118193	126763	135614	144735	154105	163637	172757	181512	190029	198296	206253	214036	221644	229069	236305	243345	250198	256851	263317	269592	275669	281548	287233
			48	0	451.632	2135.44	4694.2	7878.31	11533.5	15558.6	19880	24448.8	29238	34216.5	39361.3	44654.3	50084.3	55639.9	61310.5	67213.2	73543.2	80301.2	87476.8	95056.3	103024	111361	120043	128841	137420	145829	154055	162081	169907	177516	184961	192212	199258	206113	212730	219159	225350	231336	237111	242666	248038	253190	258148	262926	267502
			49	0	451.632	2135.44	4694.2	7878.31	11533.5	15558.6	19880	24448.8	29238	34216.5	39361.3	44654.3	50084.3	55639.9	61310.5	67230.4	73621.7	80485.7	87809.8	95575.6	103618	111617	119551	127364	135045	142592	149978	157202	164254	171109	177747	184194	190436	196448	202258	207863	213243	218429	223416	228189	232785	237191	241405	245458	249330
			50	0	451.632	2135.44	4694.2	7878.31	11533.5	15558.6	19880	24448.8	29238	34216.5	39361.3	44654.3	50084.3	55639.9	61310.5	67176.9	73379.3	79916.7	86780.9	93963.2	101454	109243	117319	125673	134296	143174	152289	161552	170556	179215	187636	195833	203815	211584	219140	226488	233632	240574	247317	253866	260226	266402	272394	278196	283804
		20	1	0	0	0	0	0	378.609	1037.82	1706.16	2377.25	3352.63	4558.24	5790.72	7040.64	8567.18	10270.9	12012.9	13791	15802.6	17967.5	20175.6	22433.7	24496.2	26880.5	29516	32229.2	34916.3	37513.1	40229.8	43069.8	45938.2	48749.6	51558	54467.6	57448.3	60380.7	62830.1	63488.7	63491.2	63491.2	63491.2	63491.2	63491.2	63491.2	63491.2	63491.2	63491.2
			2	0	451.632	2135.44	4694.2	7878.31	11533.5	15558.6	19880	24448.8	29238	34216.5	39361.3	44654.3	50084.3	55639.2	61310.6	67086.6	72958.9	78925.4	84981.7	91119.1	97533.9	104571	112251	120568	129505	139032	149017	158718	168403	178122	187825	197456	206970	216324	225486	234424	243083	251498	259617	267463	275006	282265	289227	295894	302286
			3	0	451.632	2135.44	4694.2	7878.31	11533.5	15558.6	19880	24448.8	29238	34216.5	39361.3	44654.3	50084.3	55639.2	61310.6	67086.6	72958.9	78925.4	84981.7	91119.1	97505.5	104434	111919	119957	128534	137631	147165	156601	165949	175260	184629	193936	203196	212312	221292	230075	238637	246955	255058	262881	270465	277778	284814	291604	298101
			4	0	451.632	2135.44	4694.2	7878.31	11533.5	15558.6	19880	24448.8	29238	34216.5	39361.3	44654.3	50084.3	55639.2	61310.6	67086.6	72958.9	78925.4	84981.7	91119.1	97490.2	104358	111734	119612	127979	136819	146112	155832	165953	176444	187277	198425	209856	221541	233447	245501	257520	269312	280796	291955	302782	313273	323425	333239	342715
			5	0	451.632	2135.44	4694.2	7878.31	11533.5	15558.6	19880	24448.8	29238	34216.5	39361.3	44654.3	50084.3	55639.2	61310.6	67086.6	72958.9	78925.4	84981.7	91119.1	97490.2	104360	111741	119628	128010	136872	146195	155955	166126	176649	186947	196857	206400	215722	224940	234091	243084	251941	260602	269051	277311	285306	293097	300604	307899
			6	0	451.632	2135.44	4694.2	7878.31	11533.5	15558.6	19880	24448.8	29238	34216.5	39361.3	44654.3	50084.3	55639.2	61310.6	67086.6	72958.9	78925.4	84981.7	91119.1	97467.6	104250	111476	119139	127229	135735	144641	153931	163588	173593	183921	194552	205465	216637	228045	239622	250883	261292	271362	281164	290719	300033	309099	317908	326462
			7	0	451.632	2135.44	4694.2	7878.31	11533.5	15558.6	19880	24448.8	29238	34216.5	39361.3	44654.3	50084.3	55639.2	61310.6	67086.6	72958.9	78925.4	84981.7	91119.1	97534.6	104576	112266	120598	129553	139103	149212	159832	170718	181111	191385	201550	211568	221399	231014	240391	249502	258333	266864	275083	282991	290595	297897	304897	311602
			8	0	151.06	960.011	2335.4	4189.51	6450.29	9061.9	11984.7	15187.6	18648.3	22345.3	26264.3	30394.1	34722.5	39237.8	43929	48787.7	53807.4	58983.9	64314	69791.6	75471.2	81457.3	87738.2	94297.5	101118	108181	115471	122971	130658	138514	146521	154664	162928	171300	179767	188312	196916	205429	213625	221532	229161	236524	243633	250459	257019
			9	0	451.632	2135.44	4694.2	7878.31	11533.5	15558.6	19880	24448.8	29238	34216.5	39361.3	44654.3	50084.3	55639.2	61310.6	67086.6	72958.9	78925.4	84981.7	91119.1	97545.4	104625	112380	120803	129873	139559	149816	160332	170486	180597	190630	200431	210004	219400	228625	237632	246381	254866	263073	270976	278577	285897	292924	299665	306116
			10	0	451.632	2135.44	4694.2	7878.31	11533.5	15558.6	19880	24448.8	29238	34216.5	39361.3	44654.3	50084.3	55639.2	61310.6	67086.6	72958.9	78925.4	84981.7	91119.1	97514.6	104489	112062	120229	128974	138275	148102	158418	169183	180350	191877	203720	215830	228113	240255	252045	263466	274515	285189	295489	305416	314973	324164	332991	341458
			11	0	451.632	2135.44	4694.2	7878.31	11533.5	15558.6	19880	24448.8	29238	34216.5	39361.3	44654.3	50084.3	55639.2	61310.6	67086.6	72958.9	78925.4	84981.7	91119.1	97481.3	104317	111639	119440	127712	136436	145350	154011	162682	171361	180028	188660	197237	205713	214062	222258	230281	238116	245756	253188	260411	267416	274197	280755	287093
			12	0	89.2944	490.419	1171.63	2096.66	3235.52	4564.62	6065.3	7722.59	9524.1	11459.2	13520.5	15701.9	17996.3	20398.1	22902.4	25504.7	28202	30990.9	33869.7	36835	39904.5	43087.1	46379.6	49778.4	53280.4	56882	60579.5	64369.6	68248.7	72213.1	76259.4	80384.2	84584	88851	93148	97361.8	101474	105506	109460	113337	117139	120863	124513	128086	131585
			13	0	451.632	2135.44	4694.2	7878.31	11533.5	15558.6	19880	24448.8	29238	34216.5	39361.3	44654.3	50084.3	55639.2	61310.6	67086.6	72958.9	78925.4	84981.7	91119.1	97497.5	104398	111835	119804	128292	137283	146755	156680	167031	177778	188878	200302	212012	223974	236152	248518	261039	273664	286247	298422	310099	321348	332188	342634	352691
			14	0	89.2944	490.419	1171.63	2096.66	3235.52	4564.62	6065.3	7722.59	9524.1	11459.2	13520.5	15701.9	17996.3	20398.1	22902.4	25504.7	28202	30990.9	33869.7	36835	39910.3	43107.4	46421.3	49847.2	53380.1	57014.9	60746.3	64568.9	68477.7	72467.9	76534.3	80672.3	84879.2	89150.6	93476.5	97845.9	102211	106507	110714	114834	118865	122810	126668	130440	134127
			15	0	451.632	2135.44	4694.2	7878.31	11533.5	15558.6	19880	24448.8	29238	34216.5	39361.3	44654.3	50084.3	55639.2	61310.6	67086.6	72958.9	78925.4	84981.7	91119.1	97570.4	104751	112692	121381	130792	140880	151586	162839	174443	185945	197265	208319	219171	229739	240005	249937	259495	268705	277508	285953	294000	301663	308983	315928	322524
			16	0	451.632	2135.44	4694.2	7878.31	11533.5	15558.6	19880	24448.8	29238	34216.5	39361.3	44654.3	50084.3	55639.2	61310.6	67086.6	72958.9	78925.4	84981.7	91119.1	97476.1	104297	111592	119353	126905	134373	141914	149501	157097	164652	172159	179604	186977	194243	201380	208387	215258	221981	228539	234926	241145	247197	253074	258772	264290
			17	0	451.632	2135.44	4694.2	7878.31	11533.5	15558.6	19880	24448.8	29238	34216.5	39361.3	44654.3	50084.3	55639.2	61310.6	67086.6	72958.9	78925.4	84981.7	91119.1	97482.9	104332	111681	119523	127849	136644	145889	155563	165641	176096	186858	197521	207940	218165	228192	238009	247601	256957	266067	274922	283516	291842	299901	307697	315223
			18	0	89.2944	490.419	1171.63	2096.66	3235.52	4564.62	6065.3	7722.59	9524.1	11459.2	13520.5	15701.9	17996.3	20398.1	22902.4	25504.7	28202	30990.9	33869.7	36835	39911.8	43112.5	46431.7	49864.3	53404.9	57047.8	60787.3	64616	68485.5	72314.2	76096.2	79828.6	83507.2	87127.3	90683.9	94178.3	97609.3	100974	104271	107501	110662	113754	116778	119732	122619
			19	0	451.632	2135.44	4694.2	7878.31	11533.5	15558.6	19880	24448.8	29238	34216.5	39361.3	44654.3	50084.3	55639.2	61310.6	67086.6	72958.9	78925.4	84981.7	91119.1	97463.7	104237	111448	119092	127160	135643	144525	153768	163090	172324	181471	190515	199437	208220	216833	225237	233470	241521	249375	257026	264474	271718	278759	285597	292232
			20	0	0	0	0	0	378.609	1037.82	1706.16	2377.25	3352.63	4558.24	5790.72	7040.64	8567.18	10270.9	12012.9	13791	15802.6	17967.5	20175.6	22433.7	24378.2	26687.3	29297.2	32004	34704.3	37278.7	39928.4	42321.9	42860.6	42874.9	42874.9	42874.9	42874.9	42874.9	42874.9	42874.9	42874.9	42874.9	42874.9	42874.9	42874.9	42874.9	42874.9	42874.9	42874.9
			21	0	451.632	2135.44	4694.2	7878.31	11533.5	15558.6	19880	24448.8	29238	34216.5	39361.3	44654.3	50084.3	55639.2	61310.6	67086.6	72958.9	78925.4	84981.7	91119.1	97481.6	104318	111641	119445	127720	136454	145628	155221	165199	175197	184852	194390	203803	213079	222191	231129	239872	248414	256738	264844	272714	280350	287748	294904	301830
			22	0	89.2944	490.419	1171.63	2096.66	3235.52	4564.62	6065.3	7722.59	9524.1	11459.2	13520.5	15701.9	17996.3	20398.1	22902.4	25504.7	28202	30990.9	33869.7	36835	39905.6	43091.1	46387.7	49791.8	53299.9	56908.1	60612.6	64409.5	68295.2	72265.9	76317.8	80446.7	84649	88918.4	93242.3	97542.2	101699	105759	109740	113642	117470	121219	124893	128492	132013
			23	0	451.632	2135.44	4694.2	7878.31	11533.5	15558.6	19880	24448.8	29238	34216.5	39361.3	44654.3	50084.3	55639.2	61310.6	67086.6	72958.9	78925.4	84981.7	91119.1	97461.8	104225	111417	119034	127065	135502	144331	153536	163102	173007	183220	193494	203486	213238	222783	232206	241497	250649	259638	268437	277042	285443	293639	301600	309331
			24	0	451.632	2135.44	4694.2	7878.31	11533.5	15558.6	19880	24448.8	29238	34216.5	39361.3	44654.3	50084.3	55639.2	61310.6	67086.6	72958.9	78925.4	84981.7	91119.1	97481.1	104317	111638	119440	127712	136441	145610	155198	165184	175541	186241	197253	208520	219788	230192	240273	250114	259725	269098	278231	287117	295754	304140	312273	320154
			25	0	151.06	960.011	2335.4	4189.51	6450.29	9061.9	11984.7	15187.6	18648.3	22345.3	26264.3	30394.1	34722.5	39237.8	43929	48787.7	53807.4	58983.9	64314	69791.6	75476.6	81441.9	87672.2	94157.5	100884	107841	115014	122389	129951	137688	145589	153638	161822	170131	178551	187024	195188	203033	210579	217931	225096	232060	238829	245418	251807
			26	0	151.06	960.011	2335.4	4189.51	6450.29	9061.9	11984.7	15187.6	18648.3	22345.3	26264.3	30394.1	34722.5	39237.8	43929	48787.7	53807.4	58983.9	64314	69791.6	75495.2	81520.4	87848.5	94461.4	101340	108462	115810	123360	131089	138944	146556	153980	161237	168316	175198	181865	188310	194588	200664	206574	212283	217825	223160	228334	233323
			27	0	451.632	2135.44	4694.2	7878.31	11533.5	15558.6	19880	24448.8	29238	34216.5	39361.3	44654.3	50084.3	55639.2	61310.6	67086.6	72958.9	78925.4	84981.7	91119.1	97467.8	104259	111504	119197	127330	135890	144864	154235	163985	174095	184541	195297	206339	217638	229171	240925	252875	264985	277144	288790	299637	310107	320252	330094	339637
			28	0	451.632	2135.44	4694.2	7878.31	11533.5	15558.6	19880	24448.8	29238	34216.5	39361.3	44654.3	50084.3	55639.2	61310.6	67086.6	72958.9	78925.4	84981.7	91119.1	97564.4	104725	112629	121268	130615	140629	151254	162417	173679	184375	194919	205249	215143	224710	234133	243287	252149	260832	269149	277177	284922	292296	299361	306162	312612
			29	0	451.632	2135.44	4694.2	7878.31	11533.5	15558.6	19880	24448.8	29238	34216.5	39361.3	44654.3	50084.3	55639.2	61310.6	67086.6	72958.9	78925.4	84981.7	91119.1	97569.4	104751	112694	121390	130808	140905	151537	162191	172806	183413	193971	204408	214667	224689	234420	243819	252861	261544	269866	277833	285450	292716	299629	306198	312440
			30	0	89.2944	490.419	1171.63	2096.66	3235.52	4564.62	6065.3	7722.59	9524.1	11459.2	13520.5	15701.9	17996.3	20398.1	22902.4	25504.7	28202	30990.9	33869.7	36835	39906.8	43095.7	46397.5	49808.2	53323.7	56939.8	60652.2	64456.8	68349.1	72325.8	76383.9	80517.5	84723.5	88996.8	93333.6	97731.2	102184	106665	111042	115220	119253	123161	126985	130732	134402
			31	0	451.632	2135.44	4694.2	7878.31	11533.5	15558.6	19880	24448.8	29238	34216.5	39361.3	44654.3	50084.3	55639.2	61310.6	67086.6	72958.9	78925.4	84981.7	91119.1	97468	104253	111484	119154	127254	135774	144698	154007	163539	172981	182328	191571	200689	209663	218477	227116	235569	243827	251879	259716	267337	274737	281917	288878	295620
			32	0	89.2944	490.419	1171.63	2096.66	3235.52	4564.62	6065.3	7722.59	9524.1	11459.2	13520.5	15701.9	17996.3	20398.1	22902.4	25504.7	28202	30990.9	33869.7	36835	39901.1	43075.8	46356.3	49739.8	53223.6	56804.9	60480.7	64248.2	68104.6	72047.1	76072.5	80178.1	84361.5	88619.8	92949.4	97336.2	101710	105989	110182	114291	118316	122258	126126	129924	133651
			33	0	451.632	2135.44	4694.2	7878.31	11533.5	15558.6	19880	24448.8	29238	34216.5	39361.3	44654.3	50084.3	55639.2	61310.6	67086.6	72958.9	78925.4	84981.7	91119.1	97482.3	104318	111635	119415	127291	135215	143171	151150	159093	166991	174773	182440	189995	197427	204735	211891	218875	225692	232334	238797	245073	251165	257068	262786	268318
			34	0	0	0	0	0	378.609	1037.82	1706.16	2377.25	3352.63	4558.24	5790.72	7040.64	8567.18	10270.9	12012.9	13791	15802.6	17967.5	20175.6	22433.7	24351.7	26633.8	29232.2	31937.7	34643.9	37215.4	39850.8	42639.4	45481.1	48251.1	50527.7	51158.7	51179.9	51179.9	51179.9	51179.9	51179.9	51179.9	51179.9	51179.9	51179.9	51179.9	51179.9	51179.9	51179.9
			35	0	451.632	2135.44	4694.2	7878.31	11533.5	15558.6	19880	24448.8	29238	34216.5	39361.3	44654.3	50084.3	55639.2	61310.6	67086.6	72958.9	78925.4	84981.7	91119.1	97462.3	104226	111419	119037	127070	135508	144339	153548	163115	173027	183263	193801	204619	215701	227025	238577	250337	262282	274390	286609	298771	310383	321581	332425	342941
			36	0	151.06	960.011	2335.4	4189.51	6450.29	9061.9	11984.7	15187.6	18648.3	22345.3	26264.3	30394.1	34722.5	39237.8	43929	48787.7	53807.4	58983.9	64314	69791.6	75485	81478.9	87755	94299.6	101098	108135	115393	122854	130500	138206	145750	153134	160363	167417	174296	180999	187505	193817	199946	205897	211672	217274	222702	227959	233049
			37	0	151.06	960.011	2335.4	4189.51	6450.29	9061.9	11984.7	15187.6	18648.3	22345.3	26264.3	30394.1	34722.5	39237.8	43929	48787.7	53807.4	58983.9	64314	69791.6	75485.1	81477.8	87752.6	94296.4	101095	108134	115395	122860	130509	138326	146296	154404	162634	170973	179209	186853	194246	201415	208382	215156	221717	228099	234276	240273	246082
			38	0	451.632	2135.44	4694.2	7878.31	11533.5	15558.6	19880	24448.8	29238	34216.5	39361.3	44654.3	50084.3	55639.2	61310.6	67086.6	72958.9	78925.4	84981.7	91119.1	97493.6	104372	111765	119664	128054	136917	146229	155965	166078	175737	184804	193740	202545	211000	219027	226965	234725	242332	249828	257114	264234	271155	277873	284394	290747
			39	0	0	0	0	0	378.609	1037.82	1706.16	2377.25	3352.63	4558.24	5790.72	7040.64	8567.18	10270.9	12012.9	13791	15802.6	17967.5	20175.6	22433.7	24416.8	26778.4	29406	32115	34802.7	37388.6	40087.6	42917.7	45778.9	48582.2	51374.8	54266.2	57236.5	60201.1	63129.9	66075.9	69011.3	71417.3	72484.3	72736.9	72770.6	72773.1	72773.2	72773.2	72773.2
			40	0	89.2944	490.419	1171.63	2096.66	3235.52	4564.62	6065.3	7722.59	9524.1	11459.2	13520.5	15701.9	17996.3	20398.1	22902.4	25504.7	28202	30990.9	33869.7	36835	39902.4	43079.9	46364.5	49753.2	53243.1	56801.4	60276.5	63703.3	67071.6	70392.2	73674.4	76921.4	80118.4	83267.4	86375.9	89433.7	92442.6	95404.3	98311.7	101165	103967	106714	109411	112054	114645
			41	0	151.06	960.011	2335.4	4189.51	6450.29	9061.9	11984.7	15187.6	18648.3	22345.3	26264.3	30394.1	34722.5	39237.8	43929	48787.7	53807.4	58983.9	64314	69791.6	75480.8	81459.2	87710.2	94220.2	100974	107955	115150	122542	130117	137677	144890	151936	158850	165589	172171	178609	184868	190959	196898	202663	208253	213688	218960	224059	229009
			42	0	451.632	2135.44	4694.2	7878.31	11533.5	15558.6	19880	24448.8	29238	34216.5	39361.3	44654.3	50084.3	55639.2	61310.6	67086.6	72958.9	78925.4	84981.7	91119.1	97453	104182	111312	118840	126756	135052	143692	152408	161039	169596	178067	186438	194694	202822	210812	218650	226321	233822	241149	248297	255265	262050	268651	275067	281298
			43	0	89.2944	490.419	1171.63	2096.66	3235.52	4564.62	6065.3	7722.59	9524.1	11459.2	13520.5	15701.9	17996.3	20398.1	22902.4	25504.7	28202	30990.9	33869.7	36835	39904.9	43088.5	46382.4	49783.1	53246.2	56653.2	60021.1	63339.3	66614.9	69848.3	73033.6	76172	79263.4	82305.5	85300.9	88241.2	91133.5	93970.5	96758.9	99490.9	102174	104800	107378	109901	112374
			44	0	151.06	960.011	2335.4	4189.51	6450.29	9061.9	11984.7	15187.6	18648.3	22345.3	26264.3	30394.1	34722.5	39237.8	43929	48787.7	53807.4	58983.9	64314	69791.6	75481.2	81461.6	87717.9	94238.4	101010	108016	115241	122668	130216	137618	144873	151978	158927	165708	172310	178740	185001	191120	197056	202848	208466	213917	219209	224324	229292
			45	0	151.06	960.011	2335.4	4189.51	6450.29	9061.9	11984.7	15187.6	18648.3	22345.3	26264.3	30394.1	34722.5	39237.8	43929	48787.7	53807.4	58983.9	64314	69791.6	75490.1	81498.5	87798	94374.8	101212	108291	115594	123085	130555	137887	145084	152135	159033	165769	172336	178728	184943	190978	196832	202503	207994	213305	218441	223401	228178
			46	0	451.632	2135.44	4694.2	7878.31	11533.5	15558.6	19880	24448.8	29238	34216.5	39361.3	44654.3	50084.3	55639.2	61310.6	67086.6	72958.9	78925.4	84981.7	91119.1	97558.9	104691	112540	121099	130344	140236	150726	161753	173251	185147	197370	209854	222547	235393	248342	261305	274013	286119	297697	308770	319354	329469	339115	348306	357057
			47	0	451.632	2135.44	4694.2	7878.31	11533.5	15558.6	19880	24448.8	29238	34216.5	39361.3	44654.3	50084.3	55639.2	61310.6	67086.6	72958.9	78925.4	84981.7	91119.1	97454.2	104188	111327	118867	126800	135117	143806	152854	162247	171968	182001	192326	202857	212997	222809	232422	241847	251076	260104	268927	277539	285927	293993	301881	309597
			48	0	451.632	2135.44	4694.2	7878.31	11533.5	15558.6	19880	24448.8	29238	34216.5	39361.3	44654.3	50084.3	55639.2	61310.6	67086.6	72958.9	78925.4	84981.7	91119.1	97481.9	104321	111648	119459	127742	136484	145669	155269	165062	174719	184288	193745	203044	212197	221177	230033	238698	247188	255470	263520	271365	278952	286331	293449	300322
			49	0	451.632	2135.44	4694.2	7878.31	11533.5	15558.6	19880	24448.8	29238	34216.5	39361.3	44654.3	50084.3	55639.2	61310.6	67086.6	72958.9	78925.4	84981.7	91119.1	97502	104416	111877	119878	128406	137308	146286	155317	164331	173301	182208	191018	199717	208281	216672	224853	232850	240635	248173	255490	262576	269404	276001	282367	288475
			50	0	451.632	2135.44	4694.2	7878.31	11533.5	15558.6	19880	24448.8	29238	34216.5	39361.3	44654.3	50084.3	55639.2	61310.6	67086.6	72958.9	78925.4	84981.7	91119.1	97439.5	104123	111175	118591	126364	134486	142946	151735	160839	170246	179944	189912	200062	209988	219608	229030	238262	247305	256160	264815	273270	281530	289595	297458	305116
IB-included VLP	VP40	20	1	0	0	0	0	0	0	0	0	0	0	0	0	0	0	0	0	0	0	0	0	0	0	0	0	0	0	0	0	1.31461	6.32317	16.4337	37.7145	85.3299	449.571	1290.43	2053.79	2750.25	3415.28	4065.53	4816.78	5951.33	7764.57	10027.9	12664.4	15661.7	18852
			2	0	0	0	0	0	0	0	0	0	0	0	0	0	0	0	0	0	0	0	0	0	0	0	0	0	0	0	0	0	0	0	0	0	0	747.417	3570.55	8450.91	14909.1	22505.3	30843.9	39689.4	48923	58404.4	68112	77978.8	87988.7
			3	0	0	0	0	0	0	0	0	0	0	0	0	0	0	0	0	0	0	0	0	0	0	0	0	0	0	0	0	0	0	0	0	947.809	6044.71	13417.2	22123.8	31605.9	41564.6	51877.7	62470.7	73260.3	84200.9	95246.5	106395	117629	128943
			4	0	0	0	0	0	0	0	0	0	0	0	0	0	0	0	0	0	0	0	0	0	0	0	122.715	1524.54	5202.84	10914.9	17914	25705.5	34017.3	42689.2	51652.3	60854.5	70265.7	79859.7	89642.5	99585.9	109676	119913	130298	140821	151466	162213	173060	183998	195054
			5	0	0	0	0	0	0	0	0	0	0	0	0	0	0	0	0	0	0	0	0	0	0	0	0	0	0	0	0	36.6823	276.722	1331.57	4626.44	10309.4	17610.8	25969.3	35014.9	44536.8	54417.7	64585.6	74989.3	85609.2	96414	107380	118482	129699	141024
			6	0	0	0	0	0	0	0	0	0	0	0	0	0	0	0	0	0	0	0	0	0	0	30.0164	337.455	1156.62	2627.11	4873.46	8312.91	13027.2	19044.6	26331	34730.2	44038.9	54056.4	64615.2	75627	86962.4	98564.3	110398	122421	134604	146924	159374	171944	184616	197384
			7	0	0	0	0	0	0	0	0	0	0	0	0	0	0	0	0	0	0	0	0	0	0	0	0	0	0	0	0	0	0	0	0	66.9918	668.048	2012.62	5306.3	10723.2	17258.7	24886.9	33630.7	42764.3	51904	61430.5	71528.6	81725	91610.5
			8	0	0	0	0	0	0	0	0	0	0	0	0	0	0	0	0	0	0	0	0	0	0	0	0	454.73	1925.83	4062.45	6706.43	9813.93	13060.2	16692.4	20547.5	24535.2	29014.7	33715.2	38590.6	44043.7	49773	55762.3	62199.5	69197.3	76428.6	83838.8	91583.2	99670.2	107854
			9	0	0	0	0	0	0	0	0	0	0	0	0	0	0	0	0	0	0	0	0	0	0	0	0	0	0	0	0	0	15.0811	113.779	331.012	714.64	1332.44	2357.8	3916.55	6414.02	10581.1	16925.8	24939.6	33860.6	43078	52469	62057	71772.9	81575.8
			10	0	0	0	0	0	0	0	0	0	0	0	0	0	0	0	0	0	0	0	0	0	0	0	0	0	0	0	0	0	0	0	6.76039	133.299	779.609	2722.03	6226.02	10930.9	16513.4	22763.1	29544.2	36760.5	44348.4	52261.8	60463.7	68925.8	77631.2
			11	0	0	0	0	0	0	0	0	0	0	0	0	0	0	0	0	0	0	0	0	0	0	0	0	0	0	0	0	0	3.62962	3837.27	12683.4	23293.7	34582.5	46186.7	57975.7	69893.2	81909.5	94045.5	106281	118584	130943	143369	155895	168487	181096
			12	0	0	0	0	0	0	0	0	0	0	0	0	0	0	0	0	0	0	0	0	0	0	0	0	0	1.62576	662.508	3399.51	7245.43	11651.5	16613	21844.2	27091.4	32525.1	38145.1	43712.4	49269	54988.5	60758.2	66413.2	72141.9	78011.5	83817.5	89550	95416.3	101362
			13	0	0	0	0	0	0	0	0	0	0	0	0	0	0	0	0	0	0	0	0	0	0	0	0	0	0	0	0	0	0	136.493	1688.07	7231.87	15780.8	25668.2	36126.3	46885.8	57833.1	68831.7	80073	91530.8	103287	115006	126944	138794	150897
			14	0	0	0	0	0	0	0	0	0	0	0	0	0	0	0	0	0	0	0	0	0	0	0	0	0	0	0	0	0	0	3.17039	48.6496	237.749	671.17	1425.81	2564.47	4123.86	6122.43	8538.05	11335.3	14475.1	17907.9	21587.9	25486.9	29576.2	33792.4
			15	0	0	0	0	0	0	0	0	0	0	0	0	0	0	0	0	0	0	0	0	0	0	0	0	0	0	0	1625.49	6637.1	13556.4	21488.4	29857.2	38505.6	47288.6	56153.3	65100.7	74146.6	83338.6	92550.3	101787	111002	120226	129506	138931	148350	157753
			16	0	0	0	0	0	0	0	0	0	0	0	0	0	0	0	0	0	0	0	0	0	0	0	107.052	704.43	1734.79	3226.78	5276.37	8259.46	12527.9	18991.6	26737.1	35242.7	45184.7	55871	66505.1	78383	90020.3	101827	114183	126071	138852	151181	163840	176579	189035
			17	0	0	0	0	0	0	0	0	0	0	0	0	0	0	0	0	0	0	0	0	0	0	0	0	0	2.43701	56.0932	271.105	800.951	1900.23	4071.26	7965.36	13687.2	20760.8	28749.7	37401.8	46526.2	56031.7	65873.8	75982.7	86316.5	96859.9	107583	118471	129508	140692
			18	0	0	0	0	0	0	0	0	0	0	0	0	0	0	0	0	0	0	0	0	0	0	0	0	0	0	0	0	0	0	0	0	0	0	0	91.6355	1177.71	3215.8	5866.13	9006.98	12460.3	16151.5	20056.7	24079.7	28221.6	32461.1
			19	0	0	0	0	0	0	0	0	0	0	0	0	0	0	0	0	0	0	0	0	0	0	0	29.6177	1997.12	6344.65	12022.5	18720.5	25963.5	34346.2	43203.3	52400.5	62389.2	72753.3	83335.2	94145.6	105468	117097	128885	140820	152840	165115	177657	190292	202969	215695
			20
			21	0	0	0	0	0	0	0	0	0	0	0	0	0	0	0	0	0	0	0	0	0	0	0	0	0	0	1.07958	4669.75	11999.8	20372.2	29323.6	38682.2	48415.5	58489	68859.7	79444.6	90227.4	101201	112303	123699	135439	147528	159621	171797	184028	196269
			22	0	0	0	0	0	0	0	0	0	0	0	0	0	0	0	0	0	0	0	0	0	0	0	0	0	0	142.668	1249.18	3011.23	5119.54	7920.86	10996.6	14248.3	17955.2	21718.5	25645.5	29875.5	34059.8	38441.9	43022.4	47510.3	52240	57088	61821.9	66829	71859.4
			23	0	0	0	0	0	0	0	0	0	0	0	0	0	0	0	0	0	0	0	0	0	0	0	0	0	2.72322	99.6247	540.595	2021.45	5660.06	11375.4	18474.4	26500.3	35190.7	44354.9	53913.6	63971.3	74434.9	85229.4	96316.9	107667	119252	131021	142978	155121	167437
			24	0	0	0	0	0	0	0	0	0	0	0	0	0	0	0	0	0	0	0	0	0	0	0	0	0	0	0	0	0	1.2665	804.856	3469.55	7665.65	12920.2	18960	25676.6	32877.2	40513.6	48569.1	56908.3	65613	74553.3	83776.9	93245.4	102920	112881
			25
			26	0	0	0	0	0	0	0	0	0	0	0	0	0	0	0	0	0	0	0	0	0	0	0	0	0	181.791	1686.55	5257.93	9898.67	15325.7	20848.7	26567.2	32825.3	39104.2	45365	51654.6	58393.2	65149.5	71817.2	78442.4	85503.6	92531.9	99461.2	106363	113695	120973
			27	0	0	0	0	0	0	0	0	0	0	0	0	0	0	0	0	0	0	0	0	0	0	0	0	12.8682	501.819	3904.54	9750.94	17053.7	25313.6	34220.2	43622.4	53408.6	63505	73877.4	84488	95306.2	106315	117500	128852	140344	151971	163719	175583	187545	199601
			28	0	0	0	0	0	0	0	0	0	0	0	0	0	0	0	0	0	0	0	0	0	0	0	0	0	0	0	0	0	0	0	4.46024	25.2208	70.9121	153.986	288.975	497.498	813.286	1303.71	2100.67	3448.44	5670.84	8840.51	12816.9	17445.4	22602.9
			29	0	0	0	0	0	0	0	0	0	0	0	0	0	0	0	0	0	0	0	0	0	0	0	0	0	0	0	0	0	2.76748	14.1296	54.5863	158.613	371.73	733.229	1281.13	2055.53	3115.81	4549.74	6506.76	9231.38	13060.7	18223.6	24603.6	31938.3	39857.6
			30	0	0	0	0	0	0	0	0	0	0	0	0	0	0	0	0	0	0	0	0	0	0	8.29693	108.198	437.375	1086.05	2090.27	3468.58	5227.65	7359.69	9849.75	12681.7	15837.7	19292.1	23028.3	27010.7	31213.1	35583.8	40103.8	44760.9	49546.2	54447.2	59451.4	64554.9	69745.3	75005.2
			31	0	0	0	0	0	0	0	0	0	0	0	0	0	0	0	0	0	0	0	0	0	0	0	71.9084	1636.09	5241.93	10265.6	16304	23089.3	30461.8	38318.1	46585.6	55214.2	64159.9	73395.2	82896.6	92642.4	102613	112795	123171	133732	144458	155339	166365	177526	188820
			32	0	0	0	0	0	0	0	0	0	0	0	0	0	0	0	0	0	0	0	0	0	0	0	0	0	0	1.3746	69.358	466.59	1653.81	4144.08	7968.32	12717.5	18029.4	23691.2	29589.9	35651.3	41814.9	48027.6	54253.6	60500	66808.7	73187.9	79603.9	86036.8	92487.7
			33	0	0	0	0	0	0	0	0	0	0	0	0	0	0	0	0	0	0	0	0	0	0	653.788	5954.75	13849.5	22781	32093.3	41742.5	51661.7	62229.6	73092.7	84075.4	95180.7	106386	117675	129031	140474	151948	163506	175166	186833	198577	210598	222805	235079	247413
			34	0	0	0	0	0	0	0	0	0	0	0	0	0	0	0	0	0	0	0	0	0	0	0	0	0	0	0	0	0	0	0	0	0	0	0	2.14801	16.4752	54.8399	117.142	231.376	443.818	840.413	1596.18	2827.43	4384.17	6138.44
			35	0	0	0	0	0	0	0	0	0	0	0	0	0	0	0	0	0	0	0	0	0	0	0	0	0	126.595	5806.94	16010.1	27399.6	39174.7	51211.5	63411.3	75644	87937.3	100400	112941	125569	138268	150995	163789	176657	189531	202423	215354	228319	241316
			36	0	0	0	0	0	0	0	0	0	0	0	0	0	0	0	0	0	0	0	0	0	0	0	0	0	0	0	0	0	0	0	0	0	1352.27	5393.73	11256.2	18089.1	25426.4	33260.2	41736	50539.5	59381.2	68230.6	77074.6	85906.2	94734.7
			37	0	0	0	0	0	0	0	0	0	0	0	0	0	0	0	0	0	0	0	0	0	0	0	0	0	0	0	0	0	0	0	2.83376	73.973	697.981	3678.79	7515.05	12132.9	18584.8	24588.3	31532.2	39161.5	46309.8	54562.3	62358.5	70395.9	79074.5
			38	0	0	0	0	0	0	0	0	0	0	0	0	0	0	0	0	0	0	0	0	0	0	56.8672	347.412	1099.07	3031.11	6243.46	10517.6	15572.7	21293.1	27572.8	34316.5	41459.7	49006.3	56899.1	65094.9	73556.4	82292.1	91301.3	100542	109986	119639	129484	139534	149754	160123
			39	0	0	0	0	0	0	0	0	0	0	0	0	0	0	0	0	0	0	0	0	0	0	0	0	0	0	0	0	0	0	0	0	0	0	0	2.31405	19.6594	103.402	278.888	593.133	1286.94	3068.7	6283.3	9480.87	12380.8	15308.3
			40	0	0	0	0	0	0	0	0	0	0	0	0	0	0	0	0	0	0	0	0	0	0	0	0	0	32.6462	180.236	541.529	1248.33	2504.51	4588.57	7717.8	11829.7	16688.7	22095.6	27780	33636.8	39614.3	45679.1	51810.5	57978.9	64177.6	70412.9	76678.6	82974	89304
			41	0	0	0	0	0	0	0	0	0	0	0	0	0	0	0	0	0	0	0	0	0	0	0	0	0	146.624	1256.77	3586.22	11045.1	19569.2	26768	34440.1	44284	53370.1	61095.9	70553.1	80425.2	89057.9	97534.8	107675	117100	125506	135102	145030	153955	162718
			42
			43
			44	0	0	0	0	0	0	0	0	0	0	0	0	0	0	0	0	0	0	0	0	0	0	0	0	0	0	0	0	0	0	0	0	796.165	5226.67	11813.9	19439.5	27540.1	35908.8	44461.9	53132.9	61848.9	70468.8	79468.2	88270.3	97267.5	106484
			45	0	0	0	0	0	0	0	0	0	0	0	0	0	0	0	0	0	0	0	0	0	0	0	0	0	0	0	0	0	0	0	21.2838	172.584	647.424	1849.5	4465.97	8776.16	14357	20754.5	27670.5	34961.9	42488.2	50188.3	58023.8	65968.5	74010.4
			46	0	0	0	0	0	0	0	0	0	0	0	0	0	0	0	0	0	0	0	0	0	0	0	0	0	0	0	0	0	0	0	0	0	0	0	0	0	0	172.434	1828.3	4946.98	9124.63	14078.2	19634	25678	32133.7
			47
			48	0	0	0	0	0	0	0	0	0	0	0	0	0	0	0	0	0	0	0	0	0	0	0	0	0	0	0	0	0	47.1579	769.892	3094.1	6823.84	11547.3	17072.4	23192.9	29780.2	36872.1	44314.8	52080.5	60211.5	68816.5	77666.2	86755.7	96106.1	105836
			49	0	0	0	0	0	0	0	0	0	0	0	0	0	0	0	0	0	0	0	0	0	0	0	0	0	0	0	0	0	0	0	264.109	2350.26	5724.86	10343.4	15623.7	21624.9	28136.5	35092.7	42492.5	50182.4	58278.3	66582.3	75269.4	84096.9	93281.3
			50	0	0	0	0	0	0	0	0	0	0	0	0	0	0	0	0	0	0	0	0	0	0	236.216	3544.75	10411.8	19151.7	28983.4	39490.9	50440.8	61712.4	73238.5	85010.1	97038.3	109258	121567	133977	146535	159212	172001	184897	197891	210971	224131	237364	250665	264037
		15	1	0	0	0	0	0	0	0	0	0	0	0	0	0	0	0	0	0	0	0	0	0	0	3.50111	18.9084	64.4847	194.43	691.501	1445.7	2399.17	3498.86	4730.06	6119.87	7791.88	9915.92	12529.9	15490.5	18694	22057.5	25485.4	28992.9	32660	36503.3	40517.7	44624.4	48763.5	52880.5
			2	0	0	0	0	0	0	0	0	0	0	0	0	0	0	0	0	0	0	0	0	0	0	0	0	0	219.362	2112.72	6157.74	11925.5	18935	26793.6	35284.7	44206.5	53377	62669.3	72054.2	81581.3	91298.9	101161	111136	121222	131418	141657	151876	162071	172267
			3	0	0	0	0	0	0	0	0	0	0	0	0	0	0	0	0	0	0	0	0	0	0	0	0	422.863	4799.98	11877.8	20426.8	29846.4	39779.7	50020.6	60495.7	71192.7	82142.3	93207.8	104366	115585	126870	138280	149831	161414	173011	184629	196311	208108	219931
			4	0	0	0	0	0	0	0	0	0	0	0	0	0	0	0	0	0	0	0	244.608	1760.77	5610.91	11866.2	19679.5	28400.2	37672.8	47330.8	57278	67455.7	77829.2	88356.8	99015.3	109798	120694	131693	142791	153983	165261	176619	188048	199550	211121	222758	234443	246167	257937
			5	0	0	0	0	0	0	0	0	0	0	0	0	0	0	0	0	0	0	0	0	0	16.8208	273.724	1970.4	6401.55	12934.4	20768.6	29459.4	38720.7	48399.5	58215.1	68176.6	78609.3	89401.9	100467	111777	123326	135016	146828	158755	170817	182950	195148	207392	219734	232115
			6	0	0	0	0	0	0	0	0	0	0	0	0	0	0	0	0	0	92.059	602.886	1828.11	4156.63	7997.73	13593.6	20827.1	29407.6	39009	49328	60190.8	71443.8	82982.1	94751.8	106720	118850	131154	143691	156312	169012	181781	194610	207568	220657	233772	246918	260105	273324	286570
			7	0	0	0	0	0	0	0	0	0	0	0	0	0	0	0	0	0	0	0	0	0	0	0	2.72998	193.635	999.776	3573.91	8020.56	14342.4	22102.8	30318.7	39087.3	48622.5	58303.2	67913.6	77799.8	88078.8	98396.4	108476	118573	129000	139600	150106	160319	170555	181176
			8	0	0	0	0	0	0	0	0	0	0	0	0	0	0	0	0	0	0	12.2393	123.742	467.404	1436.04	3614.09	7170.42	11919.4	17442.3	23439.3	29742.7	36273.9	42989.5	49869.1	56894.1	64059	71355.9	78777.2	86320.5	93983.3	101760	109652	117658	125769	133987	142308	150721	159232	167821
			9	0	0	0	0	0	0	0	0	0	0	0	0	0	0	0	0	0	0	0	0	0	0	12.2711	133.658	435.369	1024.11	2124.81	4232.95	8251.81	14898.8	23234.1	32195.7	41452.5	51014.4	60758.3	70572.2	80422.1	90334.6	100324	110396	120547	130749	140966	151169	161318	171400
			10	0	0	0	0	0	0	0	0	0	0	0	0	0	0	0	0	0	0	0	0	0	0	10.2938	93.6723	378.164	1220.84	3370.76	7006.87	11793.2	17430.1	23713.5	30518.1	37756.5	45371.4	53320.3	61555.5	70054.4	78822.7	87830.5	96986.7	106315	115797	125426	135209	145136	155183
			11	0	0	0	0	0	0	0	0	0	0	0	0	0	0	0	0	0	0	0	0	0	0	205.916	5664.18	15081	25910.6	37304.2	48967.7	60803.1	72775.3	84868.4	97058.7	109290	121591	134011	146484	159004	171598	184217	196857	209587	222325	235072	247890	260695	273537
			12	0	0	0	0	0	0	0	0	0	0	0	0	0	0	0	0	0	0	0	0	20.3182	986.204	3959.17	8008.27	12602.9	17716.2	23071.5	28470	34097.6	39807.3	45468.3	51228.6	57099.6	62905.4	68720.8	74661.1	80587.2	86448.3	92374.2	98393.1	104344	110270	116317	122347	128314	134347
			13	0	0	0	0	0	0	0	0	0	0	0	0	0	0	0	0	0	0	0	0	0	0	0	187.756	4104.84	12018	21647.9	32391.4	43283.4	54702.5	66061.6	77666	89236.3	101008	112712	124658	136523	148586	160499	172645	184636	196851	208895	221174	233333	245597
			14	0	0	0	0	0	0	0	0	0	0	0	0	0	0	0	0	0	0	0	0	0	0	0	5.80479	110.408	474.382	1229.39	2463.93	4220.37	6485.59	9216.76	12355.5	15808.3	19574.2	23551.3	27723.1	32169.7	36694.7	41348.5	46176.5	51032.2	55928.6	60966	65980.9	71001.1	76155.1
			15	0	0	0	0	0	0	0	0	0	0	0	0	0	0	0	0	0	0	0	0	0	1046.27	5694.65	12391.8	20248.3	28632.4	37324.5	46200.8	55229.3	64438.8	73707.5	82951.4	92200.3	101495	110893	120284	129660	139005	148401	157950	167459	176947	186428	195913	205497	215125
			16	0	0	0	0	0	0	0	0	0	0	0	0	0	0	0	0	0	16.4969	506.909	1641.6	3637.33	6749.3	11699	18496.3	26224.1	35863.3	46029	56586.9	68184.4	79346.2	91631.3	103379	115826	127986	140600	153116	165791	178487	191155	204049	216778	229798	242516	255665	268360	281658
			17	0	0	0	0	0	0	0	0	0	0	0	0	0	0	0	0	0	0	1.63007	43.9837	211.802	627.534	1580.07	3888.52	8442.32	14845.3	22431.5	30807.9	39762.4	49160.3	58894.7	68930.7	79210	89686.5	100331	111126	122053	133102	144264	155562	167010	178597	190302	202095	213957	225886
			18	0	0	0	0	0	0	0	0	0	0	0	0	0	0	0	0	0	0	0	0	0	0	0	0	0	0	0	825.184	2700.33	5334.78	8463.68	11955.8	15735.3	19700.8	23808.6	28042	32377.7	36781.4	41238	45749.2	50317.3	54921.8	59554.3	64210.7	68899.5	73621.4
			19	0	0	0	0	0	0	0	0	0	0	0	0	0	0	0	0	0	0	35.0207	3234.65	9691.57	17363.7	26043	35649.5	45582.1	55830.8	66573.6	77776.8	89188.8	100785	112552	124490	136695	149107	161664	174332	187069	199879	212756	225691	238722	251853	265061	278304	291579	304887
			20
			21	0	0	0	0	0	0	0	0	0	0	0	0	0	0	0	0	0	0	0	0	557.328	7659.02	16427.7	25855.3	35751.1	46022	56611.3	67390.9	78304.6	89425	101025	113082	125121	137121	149190	161265	173361	185448	197782	210575	223261	235922	248488	260987	273417	285878
			22	0	0	0	0	0	0	0	0	0	0	0	0	0	0	0	0	0	0	0	0	5.35623	360.762	1621.78	3779.51	6467.46	9676.41	13310.9	17155.4	21310.2	25663.7	30118.2	34792.5	39550.1	44388.3	49388.3	54397.8	59499	64707	69901.1	75202.6	80559.9	85923.7	91367.9	96873.4	102358	107934
			23	0	0	0	0	0	0	0	0	0	0	0	0	0	0	0	0	0	0	0	10.4022	208.602	1195.24	4514.84	9953.88	16898.5	24837.4	33475.1	42637	52215.3	62141.2	72361	82847.9	93574.3	104502	115581	126788	138174	149725	161451	173318	185316	197398	209561	221825	234174	246606
			24
			25
			26	0	0	0	0	0	0	0	0	0	0	0	0	0	0	0	0	0	0	0	4.56627	295.709	1490.16	4422.73	9203.79	14954	21164.7	27777	34464.8	41428.4	48271.9	55537.8	62937.5	70169.4	77612.1	85297.1	92796.6	100282	108191	115882	123436	131418	139288	146959	154940	162958	170788
			27	0	0	0	0	0	0	0	0	0	0	0	0	0	0	0	0	0	0	0	0	16.7155	239.555	2646.26	7915.9	14899.7	22948	31711.3	41000	50694.7	60719.3	71027.7	81582.9	92357.5	103332	114489	125809	137279	148893	160632	172486	184446	196505	208648	220870	233162	245520
			28	0	0	0	0	0	0	0	0	0	0	0	0	0	0	0	0	0	0	0	0	0	0	0	0	11.2466	51.7024	141.782	313.298	627.735	1160.68	2177.08	4083.29	7014.41	10828.2	15323	20352.4	25826.3	31693.2	37916.7	44455.5	51287.1	58383.5	65707.7	73236.3	80935.6	88798.4
			29	0	0	0	0	0	0	0	0	0	0	0	0	0	0	0	0	0	0	0	0	0	0	0	5.99094	52.1106	233.343	633.561	1322.89	2365.34	3942.62	6319.87	9945.99	15225	21994.1	29673.4	37817.6	46214.6	54792.2	63477.4	72214	81042.4	90009.4	99049.9	108171	117328	126472
			30	0	0	0	0	0	0	0	0	0	0	0	0	0	0	0	0	0	12.436	172.879	637.936	1510.94	2856.74	4714.31	7088.58	9939.21	13211.1	16855.3	20822.6	25061.8	29528.5	34189.5	39016	43980.5	49060.7	54240.6	59494.9	64824.5	70231.6	75712.3	81257.7	86859.5	92506.1	98183.2	103888	109621	115384
			31	0	0	0	0	0	0	0	0	0	0	0	0	0	0	0	0	0	0	213.885	2323	6719.6	12625.5	19555.6	27229.6	35475	44169.4	53244.9	62650.2	72345.6	82305.1	92504.2	102921	113542	124347	135328	146462	157731	169132	180660	192304	204059	215919	227878	239927	252061	264268
			32	0	0	0	0	0	0	0	0	0	0	0	0	0	0	0	0	0	0	0	0	11.6231	301.139	1499.29	4171.45	8185.34	13062.8	18457.4	24173.1	30091.3	36145.4	42292.5	48508.6	54779.4	61095.2	67453	73846.6	80269.7	86710.4	93150.1	99590	106063	112582	119104	125622	132169	138740
			33	0	0	0	0	0	0	0	0	0	0	0	0	0	0	0	0	0	1367.3	7427.43	15896.1	25446.3	35605.5	46104.8	56832	67790.2	78957.7	90254.2	101680	113241	124900	136644	148514	160448	172473	184620	196893	209284	221747	234303	246861	259478	272131	284801	297525	310289	323061
			34	0	0	0	0	0	0	0	0	0	0	0	0	0	0	0	0	0	0	0	0	0	0	0	0	0	0	0	3.55708	20.4646	63.8714	173.102	442.202	1092.5	2270.31	3741.39	5445.57	7496.52	9786.22	12202.8	14795.5	17605.8	20526.2	23503	26610.4	29842.1	33125.2
			35	0	0	0	0	0	0	0	0	0	0	0	0	0	0	0	0	0	0	0	0	3.05874	1674.75	10082.3	21231.1	33172.8	45550.9	58031.4	70425.2	82928.4	95514.2	108185	120952	133803	146735	159735	172787	185891	199050	212243	225455	238661	251840	264968	278018	290968	303777
			36	0	0	0	0	0	0	0	0	0	0	0	0	0	0	0	0	0	0	0	0	0	0	0	0	0	1459	5585.56	11519.8	18470	26042.9	34024	42207.1	50604.3	59357.6	68266.3	77188.1	86125.7	95076.9	104030	112973	121914	130847	139812	148773	157703	166586
			37	0	0	0	0	0	0	0	0	0	0	0	0	0	0	0	0	0	0	0	0	0	0	0	0	45.3889	865.322	4265.46	7998.17	13007.3	19309.7	25353.8	32728.6	39869.8	47363.8	55588.4	63152.6	71597.5	79791.9	88001.8	96722.8	104891	113679	122232	130680	139667	148069
			38	0	0	0	0	0	0	0	0	0	0	0	0	0	0	0	0	0	114.878	578.068	1930.41	4512.62	8320.41	13152.3	18798.2	25107.2	31988.2	39345.4	47114.1	55255.5	63727.6	72508.9	81567	90885.7	100447	110242	120247	130446	140826	151374	162080	172940	183943	195078	206338	217728	229239
			39	0	0	0	0	0	0	0	0	0	0	0	0	0	0	0	0	0	0	0	0	0	0	0	0	0	0	0	0	21.5257	152.164	491.6	1347.59	3571.28	6805.43	9777.88	12634.6	15799.2	19723.5	23756.4	27418.7	31046.7	34913.9	39105.1	43254.2	47123	50947.6
			40	0	0	0	0	0	0	0	0	0	0	0	0	0	0	0	0	0	0	0	29.7241	214.438	736.483	1894.54	4122.19	7651.35	12210.2	17374.3	22971.5	28793.9	34755.1	40809	46927.7	53096.1	59301.9	65539.7	71806.7	78097.6	84411.1	90745.8	97101.9	103467	109844	116238	122646	129066	135507
			41	0	0	0	0	0	0	0	0	0	0	0	0	0	0	0	0	0	0	0	2.07688	524.826	2444.62	8177.61	15465.9	22682.1	30324.5	39482.8	48304.9	56564.3	65898.9	75395.5	84199.9	93131	102917	112150	120975	130538	140193	149213	158382	168251	177643	186670	196229	206057	215221
			42
			43
			44	0	0	0	0	0	0	0	0	0	0	0	0	0	0	0	0	0	0	0	0	0	0	0	0	321.137	4071.4	10375.2	17864.6	25920.8	34251.1	42711.2	51253.4	60062.6	68759	77647.2	86769.5	95617.7	105028	114059	123379	132631	141769	151227	160306	169826	179069
			45	0	0	0	0	0	0	0	0	0	0	0	0	0	0	0	0	0	0	0	0	0	0	0	3.05336	99.2098	565.223	2049.06	5384.37	10378.6	16424.2	23128	30262.8	37683.6	45313.5	53095.5	60993.7	68995.7	77076.2	85205	93359	101527	109729	117975	126264	134588	142942
			46	0	0	0	0	0	0	0	0	0	0	0	0	0	0	0	0	0	0	0	0	0	0	0	0	0	0	0	0	0	598.876	2889.29	6469.76	10981.5	16195.6	21960.9	28175	34766.3	41681.9	48881.6	56332.9	64010.8	71892.7	79958.5	88191.7	96580.3	105107
			47
			48	0	0	0	0	0	0	0	0	0	0	0	0	0	0	0	0	0	0	0	0	0	0	83.2134	1144.24	3891.34	7881.04	12855.2	18537.7	24774.1	31482.1	38714.8	46315	54237.4	62638	71347.7	80298.7	89501.8	99098	108863	118785	128991	139416	149949	160614	171581	182638
			49	0	0	0	0	0	0	0	0	0	0	0	0	0	0	0	0	0	0	0	0	0	0	0	0	1265.7	4350.32	8439.06	13577.5	19299.3	25683	32481.8	39754	47352.3	55344.9	63598.7	72196.3	80993.8	90103.5	99362.5	108927	118586	128542	138557	148852	159166	169753
			50	0	0	0	0	0	0	0	0	0	0	0	0	0	0	0	0	0	1119.26	6446.31	14410.8	23780	33976.2	44697.3	55796.3	67186.6	78812.8	90640.6	102644	114804	127101	139525	152096	164859	177845	190974	204170	217371	230628	243968	257374	270835	284349	297918	311540	325211	338928
		10	1	0	0	0	0	0	0	0	0	0	0	0	0	0	0	2.57022	13.0579	31.6917	64.7573	134.283	272.647	509.389	894.706	1590.89	3045.66	6037.2	10316.4	14287.6	17839.9	21124.2	24356.8	28032.2	32451.9	37180.6	41494.3	45392.8	49127	52859.1	56828.7	61117.9	65513.9	69745.7	73739.1	77599.8	81527.7	85632.6	89887.7
			2	0	0	0	0	0	0	0	0	0	0	0	0	0	0	0	0	0	797.803	3968.46	9217.3	16024.5	23848.8	32374.3	41391.1	50753.1	60368.7	70158.3	80098.6	90161.3	100329	110592	120949	131382	141863	152396	162984	173621	184294	195015	205753	216502	227269	238041	248822	259624	270449
			3	0	0	0	0	0	0	0	0	0	0	0	0	0	0	0	0	44.9089	3646.64	10317.6	18664.3	27923.8	37814.9	48119.7	58634.5	69308.5	80126.1	91176.9	102355	113588	124856	136272	147797	159344	170900	182553	194324	206063	217803	229568	241472	253378	265250	277108	289053	301023	312983
			4	0	0	0	0	0	0	0	0	0	0	0	0	0	0	2.3751	63.2276	667.807	3212.26	8427.63	15683.7	24228.6	33589.3	43486.4	53774.4	64351.6	75152.1	86138.9	97258.6	108521	119886	131331	142876	154496	166177	177915	189707	201545	213424	225340	237292	249274	261279	273311	285357	297424	309514
			5	0	0	0	0	0	0	0	0	0	0	0	0	0	0	6.90004	478.025	3335.14	8850.36	16112.9	24425.4	33473.9	43123.8	53347.9	63891.8	74685.4	85779.4	97042.5	108433	120036	131765	143570	155528	167562	179660	191892	204152	216444	228841	241242	253653	266137	278637	291149	303701	316294	328881
			6	0	0	0	0	0	0	0	0	0	0	0	0	0	2.35784	6.85971	70.5157	777.788	4533.3	11394.2	19984.1	29619.4	39941.3	50741.9	61895.9	73329.4	84977.8	96808.6	108791	120907	133172	145604	158172	170838	183824	196904	210036	223310	236683	250046	263407	276923	290450	303959	317446	331022	344645
			7	0	0	0	0	0	0	0	0	0	0	0	0	0	0	0	0	104.323	1209.4	5448.49	11591.7	18820.7	26927.8	35880.6	45392.6	54954.9	64550.9	74345.9	84485.2	94853.6	105140	115297	125387	135727	146354	156963	167415	177658	187950	198562	209355	220029	230448	240590	251095	262054	273021
			8	0	0	0	0	0	0	0	0	0	0	0	0	0	0	0	4.41863	56.8253	619.532	3527.16	8880.59	15750.2	23537.4	31783.7	40224.1	48771.2	57341.1	65931.4	74468.5	83067.2	91693.5	100433	109358	118279	127273	136282	145276	154259	163236	172198	181163	190153	199123	208111	217220	226421	235640
			9	0	0	0	0	0	0	0	0	0	0	0	0	0	0	0	12.5095	191.539	741.247	2206.39	6003.02	12999.7	21792.6	31220.2	40766.7	50315.6	59962.2	69747.4	79679.9	89668.1	99670.2	109683	119730	129842	140058	150386	160792	171227	181624	191964	202339	212700	222932	233199	243557	253909	264328
			10
			11	0	0	0	0	0	0	0	0	0	0	0	0	0	0	0	861.105	7653.73	17556.4	28576.8	40061.5	51836.1	63742.1	75759.6	87942.9	100180	112491	124869	137321	149844	162412	175057	187674	200373	213068	225844	238601	251423	264230	277086	289927	302826	315700	328616	341524	354447	367374
			12	0	0	0	0	0	0	0	0	0	0	0	0	0	0	0	19.7518	509.7	2313.16	5649.64	9932.36	14812.8	20070.3	25531.4	31180.7	36896.5	42721.6	48573.4	54477.3	60432.1	66382.7	72384.6	78400.6	84417.7	90470.2	96537.4	102605	108664	114758	120867	126949	133057	139197	145331	151459	157600	163756
			13	0	0	0	0	0	0	0	0	0	0	0	0	0	0	0	0	9.78399	47.2154	315.118	1984.98	7789.19	16432.9	26319.6	36853.5	47698	58888	70552.1	82222.8	94128.1	106062	118021	130137	142160	154385	166464	178677	190875	203084	215354	227555	239924	252108	264477	276790	289057	301411
			14	0	0	0	0	0	0	0	0	0	0	0	0	0	0	0	0	0	52.3203	532.592	1751.27	3757.03	6425.54	9610.52	13205.9	17095.6	21230.3	25489.2	29978.7	34558.4	39277.4	44162.7	49041.2	54028	59095	64132.4	69295.9	74446.4	79583.1	84826.2	90022.1	95246.6	100547	105799	111102	116453	121756
			15	0	0	0	0	0	0	0	0	0	0	0	0	0	0	1494.59	6643.91	13662.7	21645.3	30144.2	39069	48097.3	57128.1	66277.9	75621.1	84987.8	94371	103847	113403	122943	132440	142005	151641	161231	170787	180440	190180	199869	209519	219183	228910	238616	248254	257876	267541	277284	286949
			16	0	0	0	0	0	0	0	0	0	0	0	0	452.592	2053.28	5257.75	11009.4	18281.8	26915.2	36765.8	47201.7	58398.4	69869.8	81685	93755.3	105779	118270	130432	143232	155519	168570	181119	194127	206837	219784	232716	245627	258700	271507	284683	297451	310764	323480	336862	349616	362968	375884
			17	0	0	0	0	0	0	0	0	0	0	0	0	0	0	177.144	1204.41	4303.91	9715	16656.5	24603.5	33228.1	42359.7	51884.9	61717.7	71810.7	82127	92625	103279	114105	125084	136213	147466	158843	170333	181916	193593	205386	217277	229243	241281	253369	265467	277591	289771	301970	314185
			18	0	0	0	0	0	0	0	0	0	0	0	0	0	0	0	0	0	0	426.625	2053.67	4537.78	7635.58	11168.2	14993.3	19040.7	23239.9	27570.6	32006.9	36526.7	41108.9	45734.7	50399.1	55110.8	59862.3	64641.6	69453.8	74290.2	79145.2	84021.9	88910.7	93807.5	98725.2	103661	108614	113579	118549
			19	0	0	0	0	0	0	0	0	0	0	0	0	816.282	6062.44	13549.9	22481.6	32386.6	42785.5	53575.2	64688.2	76075.9	87687.9	99619.1	111776	124095	136561	149139	161839	174637	187525	200480	213490	226566	239723	252909	266168	279475	292819	306197	319614	333047	346516	360025	373554	387104	400649
			20
			21
			22	0	0	0	0	0	0	0	0	0	0	0	0	0	0	1.01062	51.7133	413.78	1191.42	2699.45	5287.97	8412.41	12092.3	16340.6	20736.9	25436.2	30444.5	35467.8	40660.2	46062	51413.8	56895	62512.6	68068.1	73722.6	79476	85143.4	90909.7	96735.2	102485	108326	114232	120059	125949	131914	137806	143734
			23	0	0	0	0	0	0	0	0	0	0	0	0	0	4.74372	439.839	3144.5	8374.24	15200.6	23061.4	31623.7	40719.7	50358.6	60458.8	70971.8	81795.5	92901.7	104281	115874	127660	139623	151762	164044	176470	189032	201715	214509	227380	240342	253402	266551	279774	293045	306361	319721	333120	346567
			24	0	0	0	0	0	0	0	0	0	0	0	0	0	0	0	0	1680.24	5196.83	10033.9	15826.5	22323	29479.3	36996.8	45102.9	53469.8	62093.7	71126.7	80496.2	90091.6	99882.7	109952	120314	130826	141446	152251	163343	174549	185837	197204	208796	220512	232287	244103	255965	268032	280181
			25
			26	0	0	0	0	0	0	0	0	0	0	0	0	0	145.138	2189.2	6716.05	12496.6	18835.7	25428.3	32490.4	39491.3	47024.9	54345.1	62039.5	69786.9	77336.8	85359.1	93224.4	100940	109130	117032	125029	133215	141103	149317	157508	165462	173826	182051	190059	198506	206737	214783	223282	231551	239627
			27	0	0	0	0	0	0	0	0	0	0	0	0	0	0	4.73698	18.2125	27.6178	44.3905	152.872	876.179	3748.91	8745.85	15218.5	22795	31224	40324.1	49962.8	60044.3	70493.1	81248.2	92259.9	103621	115370	127485	139871	152480	165326	178372	191563	204889	218336	231922	245589	259321	273109	286965
			28	0	0	0	0	0	0	0	0	0	0	0	0	0	0	0	1.39115	20.5446	75.7323	195.341	450.169	1042.85	2575.31	5271.7	8911.61	13272.5	18218.4	23648.2	29494.2	35676.9	42179.9	48939.3	55940.4	63173.4	70597.7	78208.6	85997.7	93945.9	102053	110315	118707	127220	135855	144595	153420	162330	171318
			29	0	0	0	0	0	0	0	0	0	0	0	0	0	0	0	0	4.8611	153.889	673.984	1757.74	3743.23	7230.49	12731.2	19803.8	27732.8	36088.7	44678.2	53394.7	62180.8	71021.8	79945.8	88956.9	98066.4	107217	116381	125546	134673	143753	152838	161988	171222	180504	189860	199197	208472	217724
			30	0	0	0	0	0	0	0	0	0	0	0	0	0	0	0	0	6.76177	68.7697	534.728	2509.89	5942.13	10192.2	14930	19973.3	25216.5	30595.5	36070.8	41613.4	47216.5	52864.4	58545.2	64258.2	70002.5	75779.4	81588.5	87424.2	93288.4	99180.9	105092	111021	116967	122918	128872	134825	140767	146694
			31	0	0	0	0	0	0	0	0	0	0	0	0	157.188	2688.73	7628.59	14089.7	21565.6	29761.9	38477.1	47579.8	57061.1	66865.2	76942	87276.4	97818.4	108546	119458	130478	141623	152928	164368	175943	187642	199422	211286	223249	235336	247542	259835	272219	284676	297208	309816	322477	335181	347917
			32	0	0	0	0	0	0	0	0	0	0	0	0	0	0	0	13.1129	203.428	1729.37	5245.05	9842.61	15085.6	20732.6	26695.1	32912	39232.3	45623.8	52135.6	58695	65279.7	71896.8	78527.5	85198	91897.9	98614.8	105348	112098	118860	125630	132397	139181	145994	152817	159631	166430	173242	180089
			33	0	0	0	0	0	0	0	0	0	0	0	0	2194.21	8953.29	17928.4	28267.9	38896.1	49699.5	60883	72266.3	83944.9	95780.2	107790	119803	132005	144285	156569	169042	181537	194131	206733	219451	232177	244978	257784	270667	283610	296541	309576	322563	335656	348716	361838	374983	388122	401292
			34
			35	0	0	0	0	0	0	0	0	0	0	0	0	0	0	3.9187	8.99905	10.3326	10.9947	16.4223	86.4767	693.888	4019.47	12633.6	23499.1	35366.2	47768.1	60418	73174.6	86045	98984.7	111966	124994	138075	151207	164384	177597	190837	204099	217380	230674	243967	257245	270493	283669	296762	309760
			36	0	0	0	0	0	0	0	0	0	0	0	0	0	0	0	0	0	1385.1	5561.87	11554.5	18633.5	26393	34487.8	42842.6	51306.7	59943.9	68722.3	77583.2	86512.4	95459.8	104436	113435	122440	131451	140475	149523	158583	167646	176706	185743	194808	203837	212904	221963	230976	239970
			37	0	0	0	0	0	0	0	0	0	0	0	0	0	0	0	0	0	0	13.6392	4214.55	10246.7	15069.1	23689.2	30382.5	38572.3	46882.4	54200.7	63597.8	71152.6	80418.8	88766.3	97283.6	106291	114144	123755	131857	141105	149721	158229	167488	175520	185094	193409	202454	211354	219572
			38	0	0	0	0	0	0	0	0	0	0	0	5.91831	240.802	1486.74	4351.07	8534.75	13766.4	19830.1	26554.1	33832.6	41580.8	49740.2	58257.6	67101.4	76248.6	85674.9	95358.6	105281	115430	125788	136339	147071	157975	169036	180241	191591	203066	214659	226369	238183	250095	262106	274202	286377	298629	310949
			39	0	0	0	0	0	0	0	0	0	0	0	0	0	0	0	0	0	0	0	5.56962	166.402	1255.36	3210.55	5269.97	7611.84	10615.3	14067.9	17378.4	20746.5	24365.3	28286.7	32222.4	36006.5	39837.9	43846.1	47954.4	52029.4	56030.8	60015.2	64078.4	68216.4	72335	76367.6	80374.4	84415	88484.2
			40	0	0	0	0	0	0	0	0	0	0	0	0	0	31.3502	325.138	1374.42	3902.35	7909.89	12842.6	18282.7	24018.2	29936.6	35970	42081.7	48251	54454.6	60665.7	66939.9	73231.1	79541.9	85872.9	92221.8	98587	104968	111358	117766	124186	130618	137062	143520	149980	156435	162905	169389	175875	182380
			41	0	0	0	0	0	0	0	0	0	0	0	0	0	0	18.9248	1469.65	7688.19	16508.7	23597.8	31023.4	41210.7	50125.5	57768	67619.1	77309.6	85505.5	94647.9	104823	113710	122309	132658	142079	150643	160440	170445	179253	188349	198692	207964	216769	226652	236700	245518	254818	265036	274498
			42
			43
			44	0	0	0	0	0	0	0	0	0	0	0	0	0	0	0	0	19.237	3035.77	9042.8	16386.7	24333.9	32571.2	41084.4	49807.5	58542.4	67644.2	76447.1	85767.2	94661	104056	113094	122473	131628	140942	150222	159460	168857	177988	187524	196633	206203	215398	224873	234192	243542	252989
			45	0	0	0	0	0	0	0	0	0	0	0	0	0	0	0	0	27.9263	464.797	2502.29	6690.15	12271.6	18708	25704.4	33022	40572.3	48278.3	56112.9	64049.5	72091.1	80224.9	88395.7	96592.9	104814	113057	121316	129581	137854	146145	154462	162799	171174	179598	188061	196527	204991	213460
			46	0	0	0	0	0	0	0	0	0	0	0	0	0	0	0	0	0	0	0	24.4348	1303.11	4175.95	8170.68	12987	18432.2	24375.9	30732.2	37442.4	44460	51748.9	59280.1	67027.1	74965.8	83040.8	91211.1	99546.6	108024	116564	125175	133906	142749	151690	160719	169828	179009	188253
			47	0	0	0	0	0	0	0	0	0	0	0	0	0	2.91896	2272.43	11407.8	22904	35051.7	47458.7	60009.3	72663.3	85412.3	98246.8	111163	124149	137196	150282	163383	176494	189635	202861	216250	229853	243585	257309	270892	284379	297861	311343	324680	337853	351147	364563	378051	391611	405196
			48	0	0	0	0	0	0	0	0	0	0	0	0	0	0	0	126.037	1604.96	4737.99	9045.58	14230.3	20104.4	26505.9	33353.4	40683.3	48235.1	56281.3	64643.4	73254.6	82268.4	91572.8	101049	110824	120849	131010	141392	152041	162775	173644	184801	195999	207282	218832	230423	242052	253906	265801
			49	0	0	0	0	0	0	0	0	0	0	0	0	0	0	0	0	580.008	2872.66	6740.68	11432.9	17059.3	23158.3	29918	36976.8	44575.1	52410	60662.4	69150.1	77935.6	86980.6	96205.7	105726	115349	125281	135271	145525	155864	166368	177018	187741	198658	209572	220715	231834	243150	254451
			50	0	0	0	0	0	0	0	0	0	0	0	0	1.47357	355.907	3616.2	10478.1	19319.5	29230.4	39758.9	50721.3	62004.2	73551.4	85320.2	97283.3	109420	121709	134129	146646	159216	171833	184560	197395	210383	223567	236885	250243	263628	277086	290632	304238	317893	331596	345336	358975	372701	386489
		5	1	0	0	0	0	0	0	0	0	0	0	0	0	0	0	17.7183	203.527	820.89	1714.64	2861.62	4480.75	7017.54	11024	16562.8	22929.5	29163.9	34723.3	39667.5	44918.7	50801.9	57173	63421.4	68803.2	72970.4	76660.1	80667.2	85221.4	90056.7	94653	98773.1	102493	106120	110003	114300	118858	123349	127564
			2	0	0	0	0	0	0	0	0	0	1365.37	5853.36	12348.7	20100.3	28625.2	37646.1	47020.4	56653.8	66468.3	76427	86516.1	96726.2	107035	117409	127844	138323	148870	159477	170129	180809	191491	202201	212948	223716	234510	245319	256137	266958	277786	288620	299462	310311	321163	332034	342918	353795	364681
			3	0	0	0	0	0	0	0	0	0	2507.41	8736.18	17053	26311.5	36085.9	46369.4	56890.6	67513.7	78445.7	89462.2	100511	111792	123144	134506	146070	157640	169199	180907	192648	204347	216141	228007	239828	251657	263602	275507	287373	299309	311302	323249	335154	347188	359194	371150	383089	395150	407176
			4	0	0	0	0	0	0	0	0	0	0	0	0	0	0	2.10212	44.0114	484.508	2485.72	6877.23	13346.7	21321.5	30351.4	40155.6	50494.4	61234.9	72288.1	83526	94892.6	106415	118083	129854	141700	153602	165554	177529	189517	201543	213598	225695	237815	249930	262063	274223	286411	298612	310827
			5	0	0	0	0	0	0	0	0	0	1.98352	235.882	3056.47	8555.51	15664.9	23940.6	33115.3	43032.9	53386.1	64195	75249.7	86597.7	98097.9	109814	121635	133605	145626	157758	169973	182225	194589	206949	219403	231868	244353	256907	269435	282014	294595	307177	319825	332460	345095	357783	370451	383110	395832
			6	0	0	0	0	0	0	0	0	0	0	0	0	0	0	1.2759	37.26	505.007	3325.29	9010.05	16621.5	25585.8	35530.3	46191.9	57384.9	68978.2	80880.8	93032	105381	117874	130483	143196	155998	168868	181786	194765	207784	220865	233976	247122	260294	273479	286671	299868	313083	326301	339534
			7	0	0	0	0	0	0	0	0	0	0	2783.34	10063.8	19291	29284.5	39462.5	49648.5	59697.2	69639.7	79672.9	89911.5	100342	110867	121353	131667	141855	152129	162678	173390	184103	194656	205030	215286	225747	236488	247322	258086	268697	279080	289315	300199	311435	322462	332959	342824	354362	365421
			8	0	0	0	0	0	0	0	0	0	0	0	0	0	0	0	2.76101	55.2631	635.43	3689.34	9442.7	16558.8	24474.1	32845.1	41391.6	50190	59263.9	68488.4	77746.3	86975.4	96159.2	105280	114354	123428	132505	141543	150542	159531	168499	177434	186401	195431	204477	213491	222630	231810	240993
			9	0	0	0	0	0	0	0	0	13.5802	512.838	3945.44	11324.9	20188.8	29561.1	39137.2	48824.5	58579.4	68395.6	78269.2	88181.9	98063.5	107940	117994	128306	138754	149239	159735	170222	180677	191086	201571	212210	222822	233377	243882	254309	264771	275441	286066	296619	307073	317501	328189	338829	349363	359746
			10	0	0	0	0	0	0	0	0	0	0	0	0	0	10.5973	219.349	1561.48	4400.77	8425.86	13397	19162	25566.8	32524.3	39959.5	47819	56058.2	64641.4	73511.7	82628.2	91949.9	101426	111073	120894	130881	141019	151283	161654	172114	182653	193275	203986	214767	225609	236503	247434	258407	269430
			11	0	0	0	0	0	0	0	0	1927.6	9873.4	20184.4	31394.3	42995.7	54808.9	66754.9	78860.9	91027.7	103275	115645	128071	140520	153064	165675	178300	190986	203732	216477	229239	242053	254862	267711	280628	293552	306485	319461	332405	345351	358328	371289	384257	397233	410212	423233	436197	449199	462190
			12	0	0	0	0	0	0	0	0	0	0	0	0	0	1.20003	37.1457	500.508	2309.74	5420.78	9446.74	14093	19149	24526.3	30146.9	35858.4	41674.7	47617.5	53546	59568.1	65615	71648.3	77767.4	83839.1	89971.2	96082.7	102217	108366	114487	120657	126781	132967	139099	145283	151437	157621	163794	169976
			13	0	0	0	0	0	0	0	0	0	0	0	0	0	0	0	0	1.46656	23.4969	241.559	1652.41	6642.78	14540.6	24005.2	34351.1	45242.1	56826.9	68590.4	80573.1	92746	104854	117168	129412	141684	154028	166272	178693	190941	203339	215615	227947	240327	252566	265025	277328	289719	302097
			14	0	0	0	0	0	0	0	0	0	0	0	0	0	0	0	4.42849	73.3826	557.83	1935.45	4162.17	7033.97	10397.7	14137.5	18175.1	22439.4	26894.8	31482.9	36210.5	41001.5	45942.6	51000.6	56080.1	61286.3	66486.7	71693.3	77014.7	82270.9	87597.8	92942.6	98235.2	103626	108976	114326	119763	125140	130541
			15	0	0	0	0	0	0	0	0	0	0	95.5722	3073.85	9045.88	16487.3	24940.1	33788.4	42737.1	51914.9	61239	70571.9	79998.8	89565	99061.8	108668	118467	128171	137850	147634	157434	167182	176939	186812	196629	206373	216167	226047	235884	245662	255466	265343	275160	284933	294692	304554	314387	324159
			16	0	0	0	0	0	0	198.229	3644.25	10320.7	18779.9	28278.7	38493.9	49192.9	60316.2	71737.5	83449.1	95407.6	107575	119902	132294	144591	157330	170186	182861	195829	208922	221723	234799	247946	260751	273955	287103	299967	313311	326450	339420	352801	365852	379058	392348	405246	418718	431835	445005	458324	471237
			17	0	0	0	0	0	0	0	0	0	0	6.16109	314.862	2925.89	7847.36	14305.3	21850	30210.8	39194.5	48674.8	58560.3	68781	79281.5	90013.4	100933	112020	123260	134629	146117	157719	169425	181222	193097	205043	217060	229150	241300	253503	265757	278048	290356	302674	315013	327368	339724	352094	364488
			18	0	0	0	0	0	0	0	0	0	0	110.026	1412.71	3791.07	6892.66	10492.4	14454.2	18668.6	23072.9	27619.2	32266.8	36991.3	41774.3	46604.8	51476.3	56378.8	61310.7	66267.2	71242.9	76243.6	81257.3	86286.2	91332.4	96389.9	101452	106523	111599	116674	121757	126844	131942	137054	142173	147293	152409	157522	162634
			19	0	0	0	0	0	0	0	0	307.773	4783.28	13477.8	23923.4	35018	46620.9	58702.4	71070.6	83652.5	96358.2	109165	122060	135071	148174	161338	174562	187826	201140	214505	227892	241292	254721	268196	281690	295218	308761	322325	335892	349461	363038	376630	390238	403856	417475	431109	444753	458395	472056
			20
			21	0	0	0	0	0	0	0	0	6.70945	243.563	4094.49	12627.6	23047.2	34311.1	45969.3	57752.7	69705	81731.3	93842.3	106024	118218	130519	142755	155125	167417	179859	192218	204677	217162	229600	242189	254626	267231	279761	292261	304929	317352	330049	342614	355224	368080	380713	393811	406469	419260	432497
			22	0	0	0	0	0	0	0	0	0	0	0	0	0	0	1.80837	51.2973	513.317	1562.65	3305.42	6181.34	9359.41	13115.8	17429.7	21758.2	26614.7	31604.8	36635	42069.9	47403.2	52892	58608.8	64150.7	69942.1	75766.9	81473.6	87433.5	93271.5	99119.9	105154	111003	116976	123024	128913	134984	141021	146969
			23	0	0	0	0	0	0	0	0	0	0	1.34754	97.1896	1478.51	5253.57	10737.4	17527.5	25409.7	34165.9	43633.5	53704.6	64267.4	75231.4	86548.1	98140.6	109994	122091	134387	146844	159428	172142	184974	197912	210946	224062	237251	250489	263790	277169	290602	304092	317610	331148	344734	358342	371982	385639
			24
			25	0	0	0	0	0	0	0	0	0	0	0	0	0	0	6.676	141.599	1540.07	6346.57	13250.4	21240.2	29822.1	38739.6	47849.2	57073.8	66370.1	75713.5	85089.6	94489.5	103908	113341	122786	132239	141704	151176	160651	170136	179620	189106	198597	208087	217582	227080	236580	246082	255587	265095
			26	0	0	0	0	0	0	0	0	0	13.9454	844.499	4665.71	10413.4	17159.3	24423.9	31969	39671.3	47502.3	55433.4	63405.3	71539.2	79839.8	88219	96595	105204	113514	122311	130785	139403	148054	156479	165286	173716	182446	191033	199444	208251	216733	225337	234053	242443	251188	259786	268157	276952	285457
			27	0	0	0	0	0	0	0	0	0	0	0	0	0	0	0	0	0	7.54825	89.1264	653.447	2995.77	7274.61	13038.1	20003.8	27911.7	36757.7	46463.1	56860.4	67845.3	79350.2	91255.6	103486	116043	128850	141852	155018	168380	181869	195467	209149	222946	236828	250756	264729	278741	292831
			28	0	0	0	0	0	0	0	0	0	0	95.8388	1205.75	3681.72	7178.1	11440	16304.6	21659.7	27427.7	33552	39987.3	46702	53666.7	60859.4	68258.9	75848.5	83613.3	91537.3	99605.8	107807	116117	124521	133078	141786	150617	159583	168690	177867	187102	196402	205759	215188	224658	234154	243671	253209	262762
			29	0	0	0	0	0	0	0	0	0	169.757	1353.05	4704.73	10669.7	18112.7	26216.7	34685.3	43337.4	51985.1	60814.9	69695.6	78640.6	87606	96639.1	105752	114890	124022	133186	142372	151557	160736	169811	178897	188045	197228	206415	215595	224794	234011	243248	252526	261787	271016	280249	289493	298750	308042
			30	0	0	0	0	0	0	0	0	0	0	0	0	0	0	0	0	2.95802	44.8065	446.255	2223.54	5442.36	9517.16	14138.8	19129.6	24377.8	29809.7	35375.4	41040.9	46782.4	52582.4	58428.2	64310	70220.8	76155.5	82110.3	88081.7	94067.7	100066	106076	112094	118121	124155	130196	136244	142297	148354
			31	0	0	0	0	0	0	0	0	30.4597	1407.63	5824.14	12157.4	19727.6	28170.9	37270.6	46889.7	56915.7	67217.6	77732.2	88516	99519.8	110740	122128	133665	145400	157296	169316	181464	193749	206142	218608	231135	243725	256377	269062	281759	294488	307269	320075	332890	345718	358580	371471	384393	397351	410355
			32	0	0	0	0	0	0	0	0	0	0	0	0	0	0	0	3.64634	120.291	1315.69	4362.74	8549.11	13496.6	18943.6	24796.1	30925.4	37281.2	43768.9	50332.2	56962.4	63634.1	70333.6	77073.2	83846.7	90635	97430.7	104236	111047	117857	124671	131493	138330	145201	152074	158937	165784	172636	179514
			33	0	0	0	0	0	0	0	3454.58	11710.5	21702.2	32309.7	43323.1	54717.3	66377.1	78216.8	90220.9	102386	114713	127221	139933	152675	165491	178458	191389	204402	217406	230478	243594	256746	269911	283096	296275	309463	322702	335948	349221	362490	375779	389082	402407	415720	429045	442381	455738	469107	482459
			34	0	0	0	0	0	0	0	0	0	0	3.26577	61.2025	318.612	916.135	1939.26	3428.52	5359.23	7611.66	10153.6	12935.3	15865.2	18907.4	22064.5	25308	28628.9	32017.1	35451.8	38917.2	42415.1	45940.3	49489.3	53063.6	56662.5	60283.6	63923.8	67582.6	71259.5	74953.1	78660.3	82378.8	86107	89843.1	93585	97330.6	101079	104831
			35	0	0	0	0	0	0	0	0	0	0	0	0	0	0	0	0	0	0	6.60593	83.4435	679.11	3706.64	11622.2	22013.6	33666.3	46043	58786.2	71679.2	84709.6	97823.1	110965	124125	137312	150531	163785	177066	190366	203675	216990	230307	243620	256904	270146	283302	296357	309308
			36	0	0	0	0	0	0	0	0	0	55.4019	1488.2	5919.79	12251.6	19575.9	27428.7	35577.8	43904.8	52335.6	60808.9	69389.7	78067.6	86631.4	95244.3	104044	112740	121367	130034	138776	147586	156502	165455	174496	183583	192611	201674	210785	219916	229061	238225	247403	256587	265754	274909	284067	293218	302357
			37	0	0	0	0	0	0	0	0	0	0	0	0	0	5.26705	138.805	1355.42	3634.68	7167.02	12539.6	18424	25528.4	32752.8	40482.4	48645.2	56637.7	65189.9	73575.7	82065.1	90852.5	99333.4	108154	116903	125537	134478	143126	151955	160826	169480	178431	187185	195955	204916	213611	222522	231409	240136
			38	0	0	0	0	0	0	0	0	0	84.858	1516.96	4629.82	8968.71	14254.5	20290.5	26953.7	34180.9	42013.8	50350.6	59132.1	68327.2	77897.6	87780.7	97953.4	108394	119093	130025	141169	152503	164010	175679	187496	199456	211550	223756	236066	248467	260960	273531	286176	298886	311655	324478	337348	350261	363214
			39	0	0	0	0	0	0	0	0	0	0	0	0	0	0	0	0	0	9.25089	93.3107	398.159	1071.37	2306.55	4213.56	6790.41	10018.1	13781	17908.6	22328	27017.6	31924.1	36972.5	42127.4	47382.5	52720.5	58109.3	63529.9	68979.8	74454.7	79939.9	85420.3	90887.2	96332.6	101747	107124	112458	117735
			40	0	0	0	0	0	0	0	59.2819	1040.78	4075.78	8520	13721.8	19342.4	25189.5	31178.6	37263.9	43415.6	49616.7	55852.6	62112.7	68395.8	74702.9	81032.3	87380.8	93745	100124	106515	112918	119336	125765	132205	138653	145112	151578	158047	164525	171010	177501	184000	190503	197008	203519	210035	216550	223069	229590
			41	0	0	0	0	0	0	0	0	0	13.5737	460.992	1698.37	4097.62	9857.93	18015.1	25247.4	32947.7	42774.8	51552.9	59789.2	69748.4	79184.6	87663.6	97149.6	107065	115775	124856	135036	144237	153111	163031	172879	181739	191203	201286	210587	219603	229528	239340	248390	257783	267855	277380	286426	296146	306135
			42
			43
			44	0	0	0	0	0	0	0	0	0	1138.41	5552.65	12064.1	19613.1	27688.9	36053.2	44579.4	53218.7	61938.3	70877.5	79637.4	88751.6	97816.6	106971	116196	125355	134686	143849	153263	162430	171903	181068	190579	199766	209287	218477	228014	237236	246764	256009	265503	274791	284258	293589	302990	312390	321707
			45	0	0	0	0	0	0	0	0	0	469.261	3482.52	8418.26	14498.6	21302.1	28572.3	36166.7	43951.4	51909.2	59986.5	68139.6	76391.7	84705.1	93057.7	101468	109897	118370	126877	135395	143954	152516	161103	169701	178302	186931	195562	204220	212864	221538	230196	238879	247539	256220	264891	273581	282264	290967
			46	0	0	0	0	0	0	0	0	0	0	0	0	0	1.14432	1.92	12.8278	141.326	999.97	3256.41	6603.98	10818.6	15753.2	21343	27480.9	34074.5	41070.8	48411.3	56051.3	63969	72116.6	80471	89001.9	97686.9	106503	115434	124467	133602	142831	152144	161549	171035	180595	190200	199827	209468	219116
			47	0	0	0	0	0	0	0	0	0	0	0	0	56.6383	1450.65	8730.1	19157.3	31076.4	43761	56866.1	70200.7	83646.1	97173.6	110798	124461	138157	151886	165636	179419	193227	207051	220883	234748	248640	262547	276457	290368	304294	318203	332126	346067	360016	373967	387914	401875	415859	429837
			48	0	0	0	0	0	0	0	0	12.1463	622.825	2924.52	6577.24	11218.7	16616.6	22655.1	29247.8	36297.5	43728.9	51741.1	60001.6	68655.8	77639.9	86809.3	96380.3	106117	116026	126293	136662	147235	158024	168875	179985	191202	202473	214020	225592	237212	249066	260918	272836	284953	297038	309188	321489	333744	346055
			49	0	0	0	0	0	0	0	0	8.67195	1749.82	4920.08	9417.05	14653.3	20647.5	27178.9	34120.4	41589.6	49331.4	57470.2	65910.3	74555.1	83570.7	92747.4	102184	111855	121640	131723	141909	152267	162811	173401	184234	195112	206112	217247	228387	239736	251063	262522	274044	285580	297265	308899	320683	332440	344265
			50	0	0	0	0	0	0	0	0	0	0	0	2.05342	67.0058	828.897	4469.26	10709.8	18741.1	28060.1	38329.5	49316	60856.9	72825.7	85137.5	97741.9	110592	123627	136807	150101	163470	176916	190468	204133	217899	231746	245666	259658	273701	287794	301925	316070	330213	344277	357799	371297	384950	398676
	NP	5	1	0	0	0	0	0	0	0	0	0	0	0	0	0	0	0	0	0	0	0	1.88818	69.6753	500.242	1419.46	2973.16	5748.37	10845.9	19279.1	30109.5	41489.3	52959.3	65157.2	76232.2	84954.8	93684	102693	112226	121928	129686	135126	139515	144003	149278	154676	159198	162888	166347
			2	0	0	0	0	0	0	0	0	0	0	0	2.22484	570.917	3922.26	9504.72	16672.7	24949.6	34054.3	43729.8	53799.9	64171.8	74736.2	85410.3	96173.3	107004	117876	128789	139715	150656	161606	172535	183462	194403	205348	216278	227202	238109	249018	259918	270821	281737	292667	303589	314512	325407	336287
			3	0	0	0	0	0	0	0	0	0	0	0	0	387.844	3437.3	8768.12	15860.2	24323.7	33831.8	44047.3	54839.1	65964.1	77413.2	88949	100752	112558	124450	136446	148375	160425	172453	184420	196530	208552	220516	232617	244653	256621	268712	280761	292737	304737	316848	328872	340853	352959	365017
			4	0	0	0	0	0	0	0	0	0	0	0	0	0	0	0	0	0	0	0	4.74309	67.202	543.25	2394.67	6385.66	12392.6	19923.7	28631.7	38195.7	48417.7	59154.4	70279.1	81690.7	93298.1	105053	116914	128837	140809	152816	164876	177015	189179	201354	213538	225734	237983	250251
			5	0	0	0	0	0	0	0	0	0	0	0	0	0	0	3.8058	204.126	2231.92	6441.56	12342.9	19660.2	28214.2	37656.9	47894.3	58655.3	69933.6	81517.4	93420.2	105543	117812	130227	142722	155296	167922	180562	193280	205973	218730	231444	244203	256953	269666	282444	295169	307905	320648	333354
			6	0	0	0	0	0	0	0	0	0	0	0	0	0	0	0	0	0	0	0	5.33374	58.0295	540.787	3073.04	8189.07	15212.4	23686.1	33274.1	43719	54821.5	66427.9	78419.5	90711.8	103235	115931	128762	141697	154718	167801	180947	194132	207349	220585	233829	247084	260346	273612
			7	0	0	0	0	0	0	0	0	0	0	0	0	0	17.4822	1276.64	5921.86	13293	22250.9	31994.5	42167.9	52600.7	63187.5	73820.7	84394.3	94906.1	105422	116025	126675	137278	147805	158338	168985	179692	190284	200769	211353	222057	232654	243159	253703	264367	275068	285674	296175	306699	317365
			8	0	0	0	0	0	0	0	0	0	0	0	0	0	0	0	0	0	0	0	0	0	2.15854	134.045	2110.23	7090.89	13774.7	21421.1	29801.6	38726.4	47938.2	57275	66647.4	75987.4	85270.4	94502.9	103667	112802	121873	130923	139982	149010	158017	166994	175960	184941	193927
			9	0	0	0	0	0	0	0	0	0	0	0	0	32.462	1924.52	7782.06	15732.4	24810.9	34539.9	44380.3	54519.4	64916.1	75474.6	86073.2	96678.1	107288	117927	128583	139238	149878	160500	171108	181664	192192	202656	213243	223902	234532	245116	255634	266098	276588	287266	297914	308490	318975	329386
			10	0	0	0	0	0	0	0	0	0	0	0	0	0	0	0	0	0	0	15.6132	236.682	1422.79	3894.68	7475.37	11994.9	17346.9	23421.2	30137.9	37410.8	45171.4	53352.6	61905.7	70782.5	79953.2	89413.3	99105.9	109012	119097	129342	139710	150185	160765	171422	182152	192966	203866	214812
			11	0	0	0	0	0	0	0	0	0	0	0	60.3588	2450.89	8847.69	17755.4	28224.9	39670.4	51722.2	64147.6	76798.2	89596.4	102488	115422	128387	141367	154362	167358	180384	193413	206430	219451	232453	245488	258544	271584	284604	297650	310674	323676	336702	349728	362735	375747	388769	401763	414768
			12	0	0	0	0	0	0	0	0	0	0	0	0	0	0	0	0	0	0	3.64824	64.6464	579.993	2328.56	5264.29	9061.33	13515	18504.3	23799.1	29338.8	35103.8	40935.4	46911	52935.7	58992.2	65128.2	71231.6	77421.2	83562.6	89763.4	95939.9	102127	108338	114504	120732	126898	133115	139304
			13	0	0	0	0	0	0	0	0	0	0	0	0	0	0	0	0	0	0	0	0	0	3.74017	41.4451	334.008	1913.56	6825.87	14515.5	23820.9	34134.3	45079.3	56421.7	68007	79751.8	91593.8	103499	115443	127402	139336	151296	163268	175180	187317	199483	211887	224256	236656
			14	0	0	0	0	0	0	0	0	0	0	0	0	0	0	0	0	0	0	0	0	11.0051	110.425	629.724	1956.95	4067.73	6801.43	10037.3	13682.9	17642.1	21880.4	26306.8	30977	35739.1	40725.1	45785.9	50914.9	56170.2	61401.6	66734.4	72069.4	77401.7	82821	88173.2	93589.3	99030.3	104419
			15	0	0	0	0	0	0	0	0	0	0	0	0	0	17.1253	927.969	4811.27	10682.3	17883.7	26082.2	35034.3	44268.7	53903.3	63595.5	73390.9	83294.7	93142	103109	113005	122866	132851	142780	152595	162510	172447	182277	192100	202047	211891	221683	231564	241475	251301	261099	270983	280890	290743
			16	0	0	0	0	0	0	0	0	0	54.3697	3086.15	10008.9	19225.5	29805.8	41215.2	53074.2	65242	77600.5	90088.7	102657	115278	127944	140630	153324	166032	178765	191517	204284	217049	229810	242573	255339	268115	280900	293699	306506	319305	332090	344867	357646	370443	383269	396090	408890	421682	434482
			17	0	0	0	0	0	0	0	0	0	0	0	0	0	0	0	9.0031	264.821	2210.54	6071.29	11457.4	18089.5	25742.6	34235.5	43406	53082.5	63217.5	73779.4	84678.4	95842.3	107228	118801	130532	142404	154389	166464	178610	190811	203062	215353	227677	240031	252409	264805	277217	289641	302075
			18	0	0	0	0	0	0	0	0	0	0	0	0	0	18.0462	539.386	2103.12	4439.24	7368.89	10756.2	14499.8	18518.7	22752	27143.7	31702.3	36404	41213.9	46107.8	51068	56079	61127	66203.1	71298	76409.6	81539.4	86679.9	91827.5	96984.8	102143	107303	112466	117630	122795	127974	133145	138316	143491
			19	0	0	0	0	0	0	0	0	0	0	0	0	1.40353	238.162	3219.05	9706.65	18462.4	28674	39881.5	51816.8	64324.2	77247.7	90399.9	103728	117197	130740	144331	157955	171595	185253	198915	212569	226225	239908	253610	267315	281009	294714	308428	322149	335874	349596	363331	377072	390798	404525
			20	0	0	0	0	0	0	0	0	0	0	0	0	0	31.7591	378.54	1487.79	3705.44	6983.81	11088.1	15815.1	21026.6	26589.5	32407.5	38362.6	44356.3	50423.9	56620.8	62945.4	69381.7	75900.1	82467.2	89043.5	95586.4	102065	108482	114859	121197	127453	133523	139341	144870	150019	154902	159556	164040	168399
			21	0	0	0	0	0	0	0	0	0	0	0	0	0	1.91724	217.758	3241.77	10315.1	19780.2	30658.5	42256.3	54339.6	66620.6	79058.4	91598.1	104133	116757	129322	141949	154521	167128	179720	192341	204942	217629	230205	242893	255498	268141	280801	293368	306085	318614	331324	343893	356519	369251
			22	0	0	0	0	0	0	0	0	0	0	0	0	0	0	0	0	0	0	0	6.00387	83.6389	593.901	1656.3	3385.36	6075.4	9101.6	12767.5	16866.5	21143.9	25934.2	30809.7	35884.7	41279.8	46606.2	52188.6	57880.7	63502.1	69388	75207.3	81049.9	87071.7	92938.7	98936.8	104991	110909	117014
			23	0	0	0	0	0	0	0	0	0	0	0	0	0	0	0	2.59674	101.488	1178.19	4096.12	8540.09	14271.6	21252.2	29267.8	38174.5	47841	58144.3	69006.3	80335.3	92058.7	104098	116403	128983	141756	154705	167789	180994	194319	207724	221197	234721	248292	261919	275581	289274	303017	316763
			24	0	0	0	0	0	0	0	0	0	0	0	0	0	0	0	0	0	5.67046	97.4444	808.548	2621.53	5517.94	9403.87	14187.3	19774.6	26083.9	33039.1	40571.7	48623.6	57147.3	66087.2	75403.2	85063.2	95019.5	105254	115728	126427	137316	148385	159607	170976	182468	194082	205793	217604	229494
			25	0	0	0	0	0	0	0	0	0	0	0	0	0	0	0	0	0	0	0	1.22012	66.3651	1150.04	5546.83	12112.5	19894.4	28460.2	37552	46982.3	56554.9	66223.9	75966.4	85763.6	95569.4	105365	115169	125016	134837	144632	154413	164239	174065	183858	193631	203414	213214	223005
			26	0	0	0	0	0	0	0	0	0	0	0	0	0	0	0	406.369	3335.88	8302.32	14556	21588.2	29161.6	37066.8	45039.8	53535.1	61834.1	70606.8	79064.1	87902.8	96434.5	105210	113888	122488	131309	139776	148674	157242	165951	174638	183080	191940	200453	209092	217822	226247	235048	243651
			27	0	0	0	0	0	0	0	0	0	0	0	0	0	0	0	0	0	0	0	0	0	0	12.7237	122.05	786.716	3075.98	7140.99	12638	19340	27056.8	35624.2	44908.6	54792.2	65174.3	75992.3	87344	99198.2	111433	123994	136841	149943	163230	176683	190281	204016	217850
			28	0	0	0	0	0	0	0	0	0	0	0	0	0	21.2423	562.566	2166.51	4688.3	8041.11	12127.9	16850.3	22233	28163.1	34561.8	41440.1	48665.1	56201.4	64070.4	72154.4	80436.5	88945.6	97604.8	106387	115288	124340	133470	142665	151915	161240	170643	180065	189517	198990	208499	218074	227660	237258
			29	0	0	0	0	0	0	0	0	0	0	0	2.13984	863.148	5318.99	12056.8	20080.4	28779.4	37827.8	47048.4	56375	65753.7	75190.7	84688.6	94189.4	103705	113195	122633	132046	141475	150933	160410	169903	179393	188831	198271	207701	217127	226595	236035	245509	254976	264440	273873	283309	292740	302175
			30	0	0	0	0	0	0	0	0	0	0	0	0	0	0	0	0	0	0	0	0	0	5.93397	64.2925	468.417	2137.41	5165.11	9047.34	13510.4	18388.9	23571.3	28980	34563	40351.8	46316.9	52418.5	58605.4	64847.8	71140.6	77476.9	83834.3	90209.9	96606.2	103008	109420	115823	122223
			31	0	0	0	0	0	0	0	0	0	0	0	0	0	27.8918	891.757	3801.02	8403.2	14383	21510.6	29585.1	38455.3	47981.1	58028.5	68540.2	79489.4	90793.9	102379	114168	126143	138325	150637	163052	175596	188282	201099	214017	226987	239965	252925	265873	278832	291831	304872	317966	331134	344356
			32	0	0	0	0	0	0	0	0	0	0	0	0	0	0	0	0	0	0	0	0	17.378	231.033	1571.65	4549.25	8599.18	13412.2	18757.3	24493.6	30566.7	36881.3	43370.8	49982	56675.5	63431	70223.5	77035.5	83865.6	90709.2	97569.6	104442	111320	118201	125093	131990	138893	145799
			33	0	0	0	0	0	0	0	0	0	51.1967	2298.61	7876.74	15716.7	25036.3	35500.9	46513.3	58400.5	70438.6	82646.1	95114	107848	120932	134226	147503	160854	174225	187603	200985	214390	227793	241202	254594	267980	281376	294792	308235	321719	335211	348751	362277	375797	389294	402781	416284	429800	443277
			34	0	0	0	0	0	0	0	0	0	0	0	0	0	0	0	0	26.8477	229.799	845.884	2134.87	4264.16	7145.56	10712.5	14866	19523.7	24606.4	30039.6	35772.5	41755.2	47947.9	54298.8	60763	67314.6	73944.7	80646	87400.9	94123.7	100609	106945	113185	118935	124486	129827	134881	139834	144610
			35	0	0	0	0	0	0	0	0	0	0	0	0	0	0	0	0	0	0	0	0	0	0	0	14.501	136.538	915.348	4207.77	11954.6	22155.9	33703.5	46039.4	58806.5	71779.6	84926.2	98161.6	111439	124760	138114	151481	164844	178205	191569	204943	218328	231725	245121
			36	0	0	0	0	0	0	0	0	0	0	0	0	0	0	10.4413	839.452	4405.65	9873.14	16740.9	24282.3	32281.4	40847	49499.5	58183.8	66942.8	75824.3	84791.5	93786.9	102811	111866	120941	130044	139171	148300	157450	166616	175781	184915	194069	203232	212409	221566	230720	239891	249060	258230
			37	0	0	0	0	0	0	0	0	0	0	0	0	0	0	0	0	0	0	0	57.235	911.851	2777.52	6085.47	11039.8	16731.5	23624.3	30671.6	38568.4	46453	54747.5	63201.7	71619.4	80447.1	88963.6	97848.9	106593	115372	124322	133005	141999	150759	159587	168551	177250	186214	195044
			38	0	0	0	0	0	0	0	0	0	0	0	0	0	0	81.8478	1096.03	3348.99	6662.42	10921.6	16016.1	21889.9	28528	35906.7	43910.8	52488.8	61611.6	71177.9	81149.1	91515.4	102208	113195	124444	135934	147645	159566	171657	183897	196264	208751	221345	234035	246817	259673	272597	285586	298619
			39	0	0	0	0	0	0	0	0	0	0	0	0	0	0	0	0	0	0	0	0	0	0	4.79438	72.5682	359.216	1039.58	2366.01	4495.74	7483.81	11372	16007.1	21163.5	26744.7	32712.8	38981.4	45458.3	52100.4	58886.5	65780.5	72745.5	79762.5	86820.8	93904.8	100997	108083	115150
			40	0	0	0	0	0	0	0	0	0	0	0	501.474	3022.22	6897.71	11644.9	17006.5	22783.8	28910.1	35229.8	41660.5	48185.3	54801.1	61475.4	68160.2	74850.4	81547.1	88262.6	95006.6	101768	108517	115272	122022	128765	135512	142256	149017	155778	162533	169300	176075	182846	189611	196379	203155	209937	216720
			41	0	0	0	0	0	0	0	0	0	0	0	0	0	0	3.64061	259.714	1230.94	3748.71	9534.04	16540.8	23298	31569.4	40829.7	49140.4	58047.6	68106.5	77043.8	85978.4	96009.8	105476	114287	124069	134021	143010	152371	162498	172013	181042	190823	200811	209968	219238	229240	238925	247994	257595
			42	0	0	0	0	0	0	0	0	0	0	0	2.16653	324.574	3552.41	10061.5	18702.3	28783.7	39865.7	51647.7	63891.8	76424.3	89262.6	102357	115599	128948	142374	155852	169386	183011	196752	210607	224523	238383	252105	265698	279259	292848	306436	319967	333436	346869	360269	373669	387167	400743	414388
			43	0	0	0	0	0	0	0	0	0	0	458.251	2353.75	5304.5	9053.79	13459.2	18436.9	23822.1	29588.7	35540.4	41740.5	48032.1	54477.5	60954.2	67549.6	74130.6	80813.2	87469.7	94186.6	100889	107592	114336	121036	127791	134508	141209	147952	154662	161357	168102	174819	181511	188236	194926	201587	208282	214967
			44	0	0	0	0	0	0	0	0	0	0	0	0	0	4.1701	672.018	4107.68	9724.19	16683.3	24456.9	32789.5	41501.9	50176.2	59399.2	68555.5	77850.8	87255.6	96473	106026	115207	124796	134025	143571	152839	162366	171669	181158	190482	199950	209288	218756	228095	237574	246901	256402	265700	275234
			45	0	0	0	0	0	0	0	0	0	0	0	0	1.32688	168.107	2193.18	6134.32	11401.9	17609.4	24484.5	31830.9	39522.5	47501.1	55697.5	64040.4	72486.7	81004.7	89579.1	98199	106839	115491	124163	132850	141522	150217	158910	167596	176302	184988	193684	202392	211089	219808	228504	237224	245926	254640
			46	0	0	0	0	0	0	0	0	0	0	0	0	0	0	0	0	0	0	0	0	16.1068	165.403	1019.29	3117.11	6254.42	10270.6	15044.9	20522.4	26607.9	33181.9	40178.3	47548.5	55238.6	63198.8	71396.7	79799.3	88373.7	97106	105963	114933	123979	133095	142283	151559	160908	170315
			47	0	0	0	0	0	0	0	0	0	0	0	0	0	0	0	0	1.94139	88.4857	1454.99	7681.29	17134	28344.1	40564.7	53364.1	66500	79834.4	93287.9	106814	120385	133985	147605	161240	174882	188529	202175	215819	229462	243109	256762	270420	284083	297751	311425	325102	338783	352466
			48	0	0	0	0	0	0	0	0	0	0	0	0	0	14.1173	428.039	1926.42	4453.34	7909.21	12219.6	17291.8	23026.4	29421.4	36480.8	44010	52166.7	60658.9	69649.1	78961.6	88564.3	98584.1	108774	119280	130031	140895	152091	163381	174788	186437	198120	209946	221930	233908	246047	258275	270485	282863
			49	0	0	0	0	0	0	0	0	0	0	2.26805	321.927	1752.2	4225.91	7636.88	11906.5	16941.9	22749.3	29221.3	36232.1	43755.2	51820.7	60270.1	69071.5	78307.7	87811.1	97560.2	107649	117904	128367	139079	149885	160898	172052	183256	194674	206127	217651	229315	240962	252775	264597	276453	288409	300304	312340
			50	0	0	0	0	0	0	0	0	0	0	0	0	0	0	0	0	2.29481	64.6799	737.45	3647.27	8794.82	15675	23937.6	33263.7	43486.7	54404.2	65884.8	77840	90175.9	102813	115698	128774	141994	155347	168823	182401	196078	209898	223911	238030	252108	266182	280243	294307	308409	322555
		10	1	0	0	0	0	0	0	0	0	0	0	0	0	0	0	0	0	0	0	0	0	0	0	0	0	10.2263	147.939	730.619	1923.29	3926.51	7362.03	13438.5	23384.1	36182.4	49664.9	63566.2	78669.9	94185.6	105292	115356	125590	136517	146841	154307	159667	164587	170169
			2	0	0	0	0	0	0	0	0	0	0	0	0	0	0	0	0	2.05348	506.246	3546.56	8732.58	15554.6	23609.2	32560	42152.6	52227.1	62650.3	73302.6	84125.6	95014.6	105986	116982	127987	139032	150068	161095	172122	183138	194117	205085	216064	227036	237993	248935	259870	270795	281717
			3	0	0	0	0	0	0	0	0	0	0	0	0	0	0	0	0	0	329.799	3051.82	7958.16	14619.8	22796.7	32026.1	42188	52886.9	64120.5	75598.6	87350	99237.3	111181	123307	135351	147516	159665	171749	183955	196049	208101	220277	232374	244409	256579	268662	280677	292796	304886
			4	0	0	0	0	0	0	0	0	0	0	0	0	0	0	0	0	0	0	0	0	0	0	0	0	5.92546	71.8613	534.189	2320.6	6187.4	12049.1	19487.4	28084.9	37596.6	47824	58605.8	69777.4	81277.2	92980.8	104836	116815	128875	140993	153145	165318	177510	189717
			5	0	0	0	0	0	0	0	0	0	0	0	0	0	0	0	0	0	0	0	4.28234	200.751	2095.79	6063.64	11692.8	18764.5	27102.4	36430.2	46547.8	57314.8	68556.1	80243.9	92196.6	104426	116790	129306	141867	154555	167224	179989	192729	205510	218321	231113	243948	256720	269550
			6	0	0	0	0	0	0	0	0	0	0	0	0	0	0	0	0	0	0	0	0	0	0	0	0	3.87017	54.9826	523.939	2952.62	7895.57	14735.4	23051.7	32513.2	42871.4	53924.7	65511.2	77516.5	89834.2	102394	115142	128032	141037	154126	167290	180504	193755	207027
			7	0	0	0	0	0	0	0	0	0	0	0	0	0	0	0	0	0	0	19.3323	1181.5	5591.36	12737.8	21537	31249.8	41454.7	51970	62646.5	73332.8	83986.7	94580.4	105174	115837	126530	137164	147709	158316	169024	179710	190274	200813	211448	222132	232725	243234	253828	264539
			8	0	0	0	0	0	0	0	0	0	0	0	0	0	0	0	0	0	0	0	0	0	0	0	0	0	0	2.19068	129.928	1960.75	6743.71	13304.4	20919.5	29153.1	37677.9	46381.1	55354.5	64604.4	73959.7	83328.7	92656.4	101917	111121	120298	129411	138480	147508
			9	0	0	0	0	0	0	0	0	0	0	0	0	0	0	0	0	0	24.0133	1744.17	7255.5	14963.7	23915.2	33535.8	43662.4	53981.4	64521.9	75193.4	85905.3	96599.1	107269	117931	128541	139120	149755	160444	171129	181798	192449	203037	213602	224106	234594	245269	255932	266536	277087
			10	0	0	0	0	0	0	0	0	0	0	0	0	0	0	0	0	0	0	0	0	0	0	0	14.8289	228.416	1367.49	3751.07	7237.1	11688.7	17004.3	23070.4	29794.9	37085.8	44875.6	53096.2	61690.2	70606.3	79805.9	89271.9	98980.7	108895	118998	129254	139640	150158	160774
			11	0	0	0	0	0	0	0	0	0	0	0	0	0	0	0	0	52.3085	2131.19	7915.92	16263.7	26362.8	37607.8	49599	62091.5	74903.1	87879	100958	114096	127266	140442	153613	166765	179915	193057	206185	219307	232402	245488	258581	271659	284720	297772	310845	323885	336902	349959
			12	0	0	0	0	0	0	0	0	0	0	0	0	0	0	0	0	0	0	0	0	0	0	0	3.74472	66.2933	587.001	2315.05	5203.49	8955.74	13361.1	18314.1	23593.3	29115.3	34878	40724.3	46693.8	52749.9	58811.5	64967.2	71106.9	77278.9	83490.5	89658.7	95888.2	102085	108287
			13	0	0	0	0	0	0	0	0	0	0	0	0	0	0	0	0	0	0	0	0	0	0	0	0	0	0	4.47449	44.2278	350.976	1910.16	6749.97	14356.4	23617.3	33909.7	44824.8	56106.9	67978.8	80061.8	92262.3	104690	117057	129479	141936	154272	166820	179208
			14	0	0	0	0	0	0	0	0	0	0	0	0	0	0	0	0	0	0	0	0	0	0	0	0	0	11.8555	113.211	633.023	1940.07	4017.29	6724.34	9939.29	13559.8	17521	21748.7	26184	30794.4	35548.6	40417.2	45378.5	50413.4	55510.3	60664	65855.1	71071.6	76315.8
			15	0	0	0	0	0	0	0	0	0	0	0	0	0	0	0	0	0	0	12.567	836.177	4479.65	10133.3	17183.7	25342.9	34256.7	43539.4	53242.7	62975.5	72880.1	82786	92651.9	102654	112592	122491	132512	142454	152317	162283	172198	182070	192008	201980	211851	221691	231632	241509
			16	0	0	0	0	0	0	0	0	0	0	0	0	0	0	44.4265	2646.33	8791.01	17325	27462.6	38647.6	50441.1	62658.7	75183.1	87884.5	100649	113465	126341	139247	152144	165022	177894	190781	203676	216561	229423	242269	255109	267961	280821	293678	306523	319348	332161	344979	357810	370659
			17	0	0	0	0	0	0	0	0	0	0	0	0	0	0	0	0	0	0	0	0	8.01035	243.45	2043.01	5655.48	10774	17131.8	24553.4	32860	41906.4	51566.8	61737.4	72329.3	83267	94482.5	105915	117519	129281	141223	153380	165717	178130	190527	202901	215279	227666	240024
			18	0	0	0	0	0	0	0	0	0	0	0	0	0	0	0	0	0	0	22.7023	535.051	2039.04	4297.46	7150.15	10471.9	14163.9	18146.5	22366.1	26807.6	31420.4	36169.3	41018.6	45953	50950.5	56001.3	61084.9	66195.6	71332	76479.2	81632.3	86800.9	91975	97157.4	102346	107530	112709	117891
			19	0	0	0	0	0	0	0	0	0	0	0	0	0	0	0	0	0	0	218.384	2929.76	8951.15	17271.8	27186.6	38174.8	49880.4	62272.7	75149.9	88342.3	101738	115271	128921	142676	156490	170328	184187	198022	211843	225652	239450	253229	266997	280768	294529	308271	322003	335765
			20	0	0	0	0	0	0	0	0	0	0	0	0	0	0	0	0	1.55277	2.56331	55.5477	475.357	1702	4150.67	7816.41	12418.8	17727	23578.3	29818.1	36330.7	42979.3	49654	56411.6	63332.8	70416.4	77647.1	84994.1	92427.1	99910.7	107405	114879	122334	129792	137264	144741	152183	159489	166492
			21	0	0	0	0	0	0	0	0	0	0	0	0	0	0	0	0	0	0	0	168.177	2905.56	9552.99	18675.2	29352.3	40918.4	52968.1	65334.9	77886.6	90510.1	103173	115872	128584	141273	153945	166619	179290	191956	204623	217293	229957	242628	255310	267965	280629	293289	305925
			22	0	0	0	0	0	0	0	0	0	0	0	0	0	0	0	0	0	0	0	0	0	0	0	0	6.60705	88.0966	600.962	1655.72	3373.11	6015.15	8997.63	12635.1	16687.8	20942.2	25704.5	30567.6	35628.4	41019.7	46367.8	51918.6	57650.7	63289.3	69142.8	75036.9	80858.7	86877
			23	0	0	0	0	0	0	0	0	0	0	0	0	0	0	0	0	0	0	0	0	3.10327	89.7752	1058.53	3748.28	7902	13371.6	20072.3	27855.5	36558.8	46053.5	56230.9	67008.4	78314.5	90034.7	102105	114477	127132	140006	153048	166219	179508	192907	206405	219963	233573	247240
			24	0	0	0	0	0	0	0	0	0	0	0	0	0	0	0	0	0	0	0	0	0	0	5.08873	88.7305	732.946	2433.46	5184.19	8914.27	13541.1	18981.5	25158	31998.3	39439.1	47421.1	55889.7	64789.9	74088.5	83739.9	93703.4	103957	114459	125187	136121	147228	158500	169918
			25	0	0	0	0	0	0	0	0	0	0	0	0	0	0	0	0	0	0	0	0	0	0	0	0	1.22405	64.9828	1135.92	5565.09	12117.6	19902.1	28529.2	37671.7	47096.2	56685.6	66428.6	76217.1	86022.3	95841.3	105699	115555	125394	135226	145084	154935	164757	174566
			26	0	0	0	0	0	0	0	0	0	0	0	0	0	0	0	0	0	0	0	0	359.883	3022.77	7770.98	13870.3	20797.2	28234.7	36035.6	44083.9	52262.2	60565.8	69117.7	77692.1	86378.7	95047.7	103670	112503	120998	129928	138513	147289	156000	164562	173400	181861	190661	199304
			27	0	0	0	0	0	0	0	0	0	0	0	0	0	0	0	0	0	0	0	0	0	0	0	0	0	0	1.36795	15.2917	129.829	761.511	2968.86	6923.26	12302.8	18891.7	26510.6	34998.5	44221.8	54063.2	64426.2	75208	86392.9	98042.2	110162	122656	135431	148448
			28	0	0	0	0	0	0	0	0	0	0	0	0	0	0	0	0	0	0	20.1142	515.738	2000.42	4372.59	7570.23	11500.6	16128.2	21412.8	27295.4	33658.2	40514.1	47739.5	55285.6	63179.5	71304.2	79627.8	88185.1	96896.1	105732	114680	123777	132950	142185	151477	160855	170293	179761	189257
			29	0	0	0	0	0	0	0	0	0	0	0	0	0	0	0	0	2.99245	770.758	4879.33	11253.6	19070.7	27712	36793.4	46131.7	55585	65089	74644.3	84253.2	93862.8	103432	112962	122476	131979	141461	150960	160476	169994	179480	188971	198424	207848	217270	226691	236157	245621	255111
			30	0	0	0	0	0	0	0	0	0	0	0	0	0	0	0	0	0	0	0	0	0	0	0	0	0	0	5.83214	62.346	452.053	2076.91	5043.96	8866.74	13279.4	18117.6	23270.4	28658.7	34226.6	39929.8	45735.3	51620.8	57565.2	63558.4	69586.4	75645.7	81727.8	87828.1
			31	0	0	0	0	0	0	0	0	0	0	0	0	0	0	0	0	0	0	24.6244	793.279	3418.92	7659.84	13268	20043.6	27809.3	36426.4	45754.8	55666	66099.9	77005.5	88287.6	99910.3	111793	123874	136135	148556	161109	173761	186477	199228	212005	224833	237770	250802	263881	277009
			32	0	0	0	0	0	0	0	0	0	0	0	0	0	0	0	0	0	0	0	0	0	0	0	0	1.50151	20.1154	232.394	1527.78	4430.08	8404.24	13151.6	18454.3	24171.8	30242	36538.6	43031.3	49652.3	56370.1	63148.6	69965.8	76808.1	83675.6	90545.4	97435	104326	111219
			33	0	0	0	0	0	0	0	0	0	0	0	0	0	0	45.2983	1953.21	6854.42	13913.9	22717.8	32661.7	43598.2	55271	67247.4	79540.3	92144.4	105192	118578	131978	145480	159006	172563	186117	199665	213183	226683	240173	253653	267153	280726	294315	307989	321587	335202	348784	362394	375967
			34	0	0	0	0	0	0	0	0	0	0	0	0	0	0	0	0	0	0	0	0	2.19981	53.541	319.377	1032.82	2459.25	4842.57	8100.03	12148.4	16887.1	22223.7	28074.5	34358.6	41008.1	47955.8	55141.5	62495	69954.5	77489.6	85093.2	92763.2	100502	108298	116086	123667	130862	137996
			35	0	0	0	0	0	0	0	0	0	0	0	0	0	0	0	0	0	0	0	0	0	0	0	0	0	0	0	0	11.9288	120.299	781.299	3777.02	11259.9	21275.8	32716.7	45009.8	57779.7	70796.7	83983.6	97257.3	110576	123932	137310	150692	164059	177407
			36	0	0	0	0	0	0	0	0	0	0	0	0	0	0	0	0	0	0	0	10.4128	865.353	4440.37	9846.78	16669.8	24216.4	32175.2	40764.3	49524.9	58333.9	67212.7	76195.6	85241.8	94329.1	103418	112519	121652	130805	139971	149138	158289	167433	176576	185721	194846	203982	213128
			37	0	0	0	0	0	0	0	0	0	0	0	0	0	0	0	0	0	0	0	0	0	0	0	0	56.5508	946.962	2861.8	6161.78	11106.1	16762.8	23677.1	30736.1	38541	46581.9	54721.6	63345.3	71725.5	80495.2	89230.2	97883.5	106879	115545	124476	133371	142092	151127
			38	0	0	0	0	0	0	0	0	0	0	0	0	0	0	0	0	0	0	0	67.8353	970.581	3024.46	6096.66	10096.9	14945.4	20578.6	26972.2	34138.5	41972.7	50408.5	59422.2	68909.4	78829.5	89170	99856.9	110860	122143	133681	145467	157453	169612	181929	194381	206953	219636	232416
			39	0	0	0	0	0	0	0	0	0	0	0	0	0	0	0	0	0	0	0	0	0	0	0	0	0	0	1.64233	25.1456	180.958	631.991	1509.48	3021.54	5289.7	8404.23	12502.9	17460.4	22965.6	28914.1	35291.2	42006.1	48941.6	56052.2	63321.2	70708	78168.5	85682.3
			40	0	0	0	0	0	0	0	0	0	0	0	0	0	0	0	0	463.734	2818.06	6496.9	11075.3	16325.8	22053.4	28125.7	34438.5	40882.7	47433.3	54086.5	60797.9	67536.1	74275.3	81021	87786.1	94570.9	101371	108169	114958	121740	128523	135314	142114	148935	155730	162525	169317	176105	182900
			41	0	0	0	0	0	0	0	0	0	0	0	0	0	0	0	0	0	0	0	3.79801	272.605	1335.01	3861.37	9524.85	16382.7	23111.2	31405	40504.2	48815.2	57854.8	67830.7	76735	85820.6	95924.7	105216	114163	124051	133917	142894	152410	162504	171925	181046	190960	200811	209927
			42	0	0	0	0	0	0	0	0	0	0	0	0	0	0	0	0	2.49052	294.861	3145.86	9058.24	17112.1	26740.7	37517.9	49130.6	61345.6	73989.7	86937.6	100129	113558	127167	140791	154390	168063	181783	195513	209260	223009	236787	250615	264488	278400	292288	306153	320030	333929	347828
			43	0	0	0	0	0	0	0	0	0	0	0	0	0	0	0	432.24	2191.79	4960.57	8533.7	12815.1	17689.1	22990.6	28679.1	34625.7	40793.5	47128.5	53572.9	60125.5	66719.8	73385.7	80079.5	86782.6	93513.1	100224	106999	113725	120496	127255	133986	140785	147531	154270	161034	167754	174481	181231
			44	0	0	0	0	0	0	0	0	0	0	0	0	0	0	0	0	0	0	3.8867	596.996	3833.03	9264.48	16105.3	23846.8	32146	40796	49668.1	58676.3	67768.9	76911.5	86070.6	95255.9	104443	113623	122813	132001	141182	150329	159459	168761	177955	187453	196688	206261	215500	225111
			45	0	0	0	0	0	0	0	0	0	0	0	0	0	0	0	0	0	0	167.057	2133.1	5956.46	11100.6	17205.9	24014.8	31328.8	39006.8	46942.2	55049.5	63262.8	71563.8	79966.4	88415.3	96879.7	105376	113871	122356	130856	139356	147821	156264	164717	173198	181697	190203	198712	207227
			46	0	0	0	0	0	0	0	0	0	0	0	0	0	0	0	0	0	0	0	0	0	0	0	0	1.12555	16.9149	168.242	1010.87	3077.28	6175.87	10159.5	14901.5	20342.1	26395.8	32952.8	39942.1	47306.8	54997.8	62966.4	71176.3	79589.9	88186.3	96926.5	105793	114754	123804
			47	0	0	0	0	0	0	0	0	0	0	0	0	0	0	0	0	0	0	0	0	0	1.98222	72.9902	1280.03	7101.54	16182.5	27141.8	39226.6	51981.1	65135.7	78526.1	92057.8	105669	119328	133013	146715	160425	174138	187852	201572	215282	229030	242942	256947	271009	285084
			48	0	0	0	0	0	0	0	0	0	0	0	0	0	0	0	0	0	0	11.3464	380.191	1733.02	4048.42	7256.55	11312.1	16141.9	21651	27868.7	34759.4	42178.2	50236.9	58655.9	67621.8	76921.1	86544.2	96597.4	106839	117421	128242	139190	150473	161833	173347	185088	196856	208787	220849
			49	0	0	0	0	0	0	0	0	0	0	0	0	0	0	0	2.29504	279.195	1522.24	3720.43	6808.36	10762.8	15509	20989.7	27216.7	34066.4	41444	49359.8	57781.8	66578.5	75769.6	85356.1	95187.6	105312	115721	126280	137084	148072	159138	170440	181815	193265	204896	216528	228288	240119	251940
			50	0	0	0	0	0	0	0	0	0	0	0	0	0	0	0	0	0	0	0	0	0	2.27983	61.2316	677.64	3371.19	8207.79	14775.6	22770.7	31841	41863.1	52647.7	64040.6	75953.3	88288.6	100958	113905	127083	140443	153948	167571	181290	195107	209066	223149	237220	251210
		15	1	0	0	0	0	0	0	0	0	0	0	0	0	0	0	0	0	0	0	0	0	0	0	0	0	0	0	0	0	1.0642	23.6087	219.398	908.449	2312.04	4689.64	8664.32	15528.9	26761.7	41346.5	56710.2	72942	90960.5	109929	128986	145991	159292	169775
			2	0	0	0	0	0	0	0	0	0	0	0	0	0	0	0	0	0	0	0	0	0	1.49979	457.958	3253.09	8124.9	14658.7	22484.3	31307.4	40869.1	50960.4	61422.9	72140.9	83036.5	94035.6	105109	116241	127369	138501	149612	160704	171792	182861	193906	204927	215939	226939
			3	0	0	0	0	0	0	0	0	0	0	0	0	0	0	0	0	0	0	0	0	0	0	309.473	2817.07	7401.86	13753	21662	30681.3	40716.1	51345.1	62608.7	74093.6	85966.6	97914.7	110037	122247	134416	146752	158970	171219	183482	195651	207890	220113	232249	244455
			4	0	0	0	0	0	0	0	0	0	0	0	0	0	0	0	0	0	0	0	0	0	0	0	0	0	0	0	0	0	3.8644	59.8155	492.211	2207.17	5964.14	11699.5	19019.6	27561.8	37045.7	47240.7	57974.9	69127.9	80588.8	92272	104122	116057	128067
			5	0	0	0	0	0	0	0	0	0	0	0	0	0	0	0	0	0	0	0	0	0	0	0	0	3.59828	180.552	1935.55	5672.83	11045.6	17894.9	26032.1	35195	45206.8	55922.3	67148.1	78843.8	90834.6	103133	115590	128175	140836	153587	166388	179236	192044	204929
			6	0	0	0	0	0	0	0	0	0	0	0	0	0	0	0	0	0	0	0	0	0	0	0	0	0	0	0	0	0	3.21783	47.0356	474.304	2788.35	7556.14	14213.7	22365.3	31699	41958.3	52946.3	64500.8	76494.9	88819.2	101403	114189	127128	140179
			7	0	0	0	0	0	0	0	0	0	0	0	0	0	0	0	0	0	0	0	0	0	0	0	21.3397	1122.22	5355.8	12276.3	20950.8	30626.7	40875.8	51426.7	62154.5	72925	83707.7	94413.9	105040	115664	126386	137118	147760	158341	168996	179733	190397	200947	211502
			8	0	0	0	0	0	0	0	0	0	0	0	0	0	0	0	0	0	0	0	0	0	0	0	0	0	0	0	0	0	0	0	2.17388	132.788	2066.39	6986.43	13617.2	21267.8	29518	38224.6	47327.7	56625.7	66000.4	75398.1	84755.6	94065.2	103293
			9	0	0	0	0	0	0	0	0	0	0	0	0	0	0	0	0	0	0	0	0	0	0	23.6658	1570.62	6759.25	14213.6	23050.8	32633	42760.6	53183.7	63837.1	74625.7	85434.3	96205	106929	117619	128265	138960	149691	160415	171108	181777	192418	203008	213561	224056
			10	0	0	0	0	0	0	0	0	0	0	0	0	0	0	0	0	0	0	0	0	0	0	0	0	0	0	0	0	10.7493	196.543	1262.11	3545.71	6919.96	11247.9	16432.8	22378.4	28997.3	36197.7	43919.2	52097.4	60668.5	69575.1	78765.5	88194.6	97848	107712
			11	0	0	0	0	0	0	0	0	0	0	0	0	0	0	0	0	0	0	0	0	0	48.9814	1925.29	7256.34	15132.4	24838.7	35827.3	47697.4	60162.6	73006.4	86078.6	99283.4	112542	125851	139165	152490	165794	179085	192342	205552	218709	231871	245036	258179	271300	284415
			12	0	0	0	0	0	0	0	0	0	0	0	0	0	0	0	0	0	0	0	0	0	0	0	0	0	0	0	0	2.69691	59.5881	577.043	2287.86	5142.48	8865.48	13237.5	18158.8	23431.3	28939.8	34699.2	40547.2	46536.1	52591.1	58675	64842.1	70986.7	77201.2
			13	0	0	0	0	0	0	0	0	0	0	0	0	0	0	0	0	0	0	0	0	0	0	0	0	0	0	0	0	0	0	0	3.9797	37.9837	311.668	1781.92	6502.27	13997	23177.1	33395.6	44321.1	55837.4	67708	79958.8	92275.9	104663	117166
			14	0	0	0	0	0	0	0	0	0	0	0	0	0	0	0	0	0	0	0	0	0	0	0	0	0	0	0	0	0	0	4.91406	71.4184	506.277	1724.97	3723.06	6363.16	9530.28	13104.3	17023.3	21220.9	25640.9	30231.9	34969.3	39829.2	44795.8	49842.6
			15	0	0	0	0	0	0	0	0	0	0	0	0	0	0	0	0	0	0	0	0	0	0	0	14.5933	827.817	4335.63	9840.6	16772.1	24935.1	33762.7	43117.9	52783	62530.4	72572	82565.5	92639.4	102690	112630	122675	132669	142587	152609	162592	172502	182431	192399
			16	0	0	0	0	0	0	0	0	0	0	0	0	0	0	0	0	0	0	0	38.122	2313.89	7870.95	15816.8	25505.2	36393.9	48044.5	60263.1	72865.7	85697.8	98631.5	111639	124702	137791	150868	163903	176924	189947	202965	215955	228905	241833	254753	267685	280612	293509	306378
			17	0	0	0	0	0	0	0	0	0	0	0	0	0	0	0	0	0	0	0	0	0	0	0	0	0	6.68501	218.231	1888.52	5301.44	10184.7	16331.1	23555.4	31695.5	40608.4	50171.8	60287.6	70856.5	81791.3	93002.7	104426	116086	127951	139979	152154	164392	176679
			18	0	0	0	0	0	0	0	0	0	0	0	0	0	0	0	0	0	0	0	0	0	0	0	19.7201	493.777	1926.88	4105.37	6880.19	10135.8	13775.1	17720.1	21908.9	26288.5	30818.9	35465.4	40201	45007.5	49869	54770.4	59703.5	64660.4	69635.4	74622.8	79620.1	84637	89692.8
			19	0	0	0	0	0	0	0	0	0	0	0	0	0	0	0	0	0	0	0	0	0	0	1.06211	197.86	2666.59	8267.06	16155.1	25716.2	36491.9	48139	60383.5	72960.3	86055.5	99477.9	113042	126736	140524	154370	168251	182143	196054	210002	223957	237884	251780	265679
			20	0	0	0	0	0	0	0	0	0	0	0	0	0	0	0	0	0	0	0	3.00063	5.0815	6.49278	8.47288	82.6748	570.658	1903.26	4561.34	8558.68	13585.7	19382.9	25764	32556.3	39624.8	46814.7	54007.7	61286.8	68754.5	76410.4	84238.4	92201.6	100265	108387	116523	124639	132742	140867
			21	0	0	0	0	0	0	0	0	0	0	0	0	0	0	0	0	0	0	0	0	0	0	0	1.04908	165.37	2722.16	9052.51	17899.9	28399.5	39844.4	51936.9	64327.2	76954.5	89663.2	102450	115231	128034	140792	153555	166289	179026	191726	204467	217132	229903	242535
			22	0	0	0	0	0	0	0	0	0	0	0	0	0	0	0	0	0	0	0	0	0	0	0	0	0	0	0	0	0	5.49972	79.6662	565.472	1584.89	3271.42	5846.31	8776.85	12430.1	16351.9	20666.8	25364.5	30140.8	35350.6	40552.5	45983.4	51594.2	57150.3
			23	0	0	0	0	0	0	0	0	0	0	0	0	0	0	0	0	0	0	0	0	0	0	0	0	0	2.83591	82.5665	978.428	3494.44	7425.7	12668.9	19120.8	26655.7	35155.4	44519.3	54609.2	65306	76535.6	88260.2	100359	112776	125462	138404	151543	164821	178212
			24	0	0	0	0	0	0	0	0	0	0	0	0	0	0	0	0	0	0	0	0	0	0	0	0	0	0	0	4.81103	82.7658	705.378	2336.07	4986.86	8599.09	13102.6	18424.2	24492.4	31239.5	38602.6	46522.9	54946.4	63823.1	73105.1	82752.2	92728.3	102998	113528
			25	0	0	0	0	0	0	0	0	0	0	0	0	0	0	0	0	0	0	0	0	0	0	0	0	0	0	0	0	0	1.18288	63.7274	1101.68	5264.26	11641.2	19311.8	27721.9	36737.1	46125	55698.9	65405.7	75219.5	85044.3	94860.1	104711	114562	124405
			26	0	0	0	0	0	0	0	0	0	0	0	0	0	0	0	0	0	0	0	0	0	0	0	0	0	334.856	3026.28	7753.34	13818	20725.8	28184.7	36061.8	44101.5	52474.7	60948.1	69602.1	78263.4	87019	95652.4	104508	113027	121977	130582	139374	148084	156654
			27	0	0	0	0	0	0	0	0	0	0	0	0	0	0	0	0	0	0	0	0	0	0	0	0	0	0	0	0	0	0	0	0	10.5524	105.555	689.247	2797.53	6627.53	11877.6	18346.4	25856.7	34255.5	43406.7	53197.1	63526.1	74309.1	85474.1
			28	0	0	0	0	0	0	0	0	0	0	0	0	0	0	0	0	0	0	0	0	0	0	0	16.9294	471.331	1865.01	4120.04	7191.97	11002.4	15521.2	20716.3	26539.3	32862.5	39691.4	46918.9	54481.2	62400.3	70558.4	78924.2	87520.3	96281.9	105167	114167	123320	132556	141847
			29	0	0	0	0	0	0	0	0	0	0	0	0	0	0	0	0	0	0	0	0	0	2.95908	701.606	4539.87	10698.9	18366.6	26959.6	36072	45469.6	55017.2	64621.3	74288.1	83983.9	93681.6	103353	112969	122527	132042	141560	151063	160582	170132	179655	189148	198632	208064
			30	0	0	0	0	0	0	0	0	0	0	0	0	0	0	0	0	0	0	0	0	0	0	0	0	0	0	0	0	0	0	0	4.11082	49.4237	396.699	1947.74	4839.81	8594.02	12949.8	17745.4	22869.4	28241.6	33802.6	39507.6	45322.9	51221.3	57185.4
			31	0	0	0	0	0	0	0	0	0	0	0	0	0	0	0	0	0	0	0	0	0	0	0	21.2288	710.024	3107.7	7024.79	12277.9	18716.3	26175.9	34532.2	43647.6	53375.9	63668.3	74504.6	85783.3	97433.5	109372	121523	133902	146466	159130	171863	184679	197592	210596
			32	0	0	0	0	0	0	0	0	0	0	0	0	0	0	0	0	0	0	0	0	0	0	0	0	0	0	0	0	0	1.08512	17.3078	209.724	1455.38	4274.64	8172.12	12871.6	18150.7	23831.7	29798.6	35973.4	42307.2	48809.3	55436.9	62156.9	68937.1	75772.2
			33	0	0	0	0	0	0	0	0	0	0	0	0	0	0	0	0	0	0	0	40.1593	1714.41	6113.03	12576.4	20875.4	30366.9	41098.2	52567.7	64476.7	76827.1	89561.8	102855	116307	129892	143515	157193	170882	184549	198236	211894	225522	239138	252704	266293	279990	293675	307370
			34	0	0	0	0	0	0	0	0	0	0	0	0	0	0	0	0	0	0	0	0	0	0	0	0	0	3.97708	69.8821	368.725	1140.8	2669.74	5248.81	8807.75	13243.3	18450.3	24323.7	30771.1	37703.2	45043.8	52720.2	60663	68790.7	77027.9	85338.9	93717.3	102162	110677
			35	0	0	0	0	0	0	0	0	0	0	0	0	0	0	0	0	0	0	0	0	0	0	0	0	0	0	0	0	0	0	0	0	0	9.06809	100.962	753.544	3691.29	11048.2	20954.6	32344.2	44684.6	57520.1	70548.4	83779	97118.3	110456
			36	0	0	0	0	0	0	0	0	0	0	0	0	0	0	0	0	0	0	0	0	0	0	0	0	10.8909	925.474	4397.68	9745.65	16490.7	23972.1	32007.5	40533.8	49148.5	57820.2	66706.2	75708.3	84768.7	93865.3	103012	112148	121311	130461	139646	148823	158002	167171
			37	0	0	0	0	0	0	0	0	0	0	0	0	0	0	0	0	0	0	0	0	0	0	0	0	0	0	0	0	0	53.4003	873.418	2641.54	5877.84	10691.3	16330.2	23133.5	30168	38038.5	45927.2	54198.2	62736.1	71147.8	79985.3	88618.5	97410	106330
			38	0	0	0	0	0	0	0	0	0	0	0	0	0	0	0	0	0	0	0	0	0	0	0	0	54.5733	868.816	2763.06	5634.36	9417.37	14046.6	19498.3	25754.8	32798.6	40534.9	48893.4	57850	67307	77217.7	87566.6	98281.9	109323	120655	132254	144107	156163	168398
			39	0	0	0	0	0	0	0	0	0	0	0	0	0	0	0	0	0	0	0	0	0	0	0	0	0	0	0	0	0	0	0	2.1106	34.2425	233.603	758.158	1725.02	3335.52	5697.09	8919.7	13185.1	18401.1	24207	30477.7	37208.5	44307.4	51641.4
			40	0	0	0	0	0	0	0	0	0	0	0	0	0	0	0	0	0	0	0	0	0	429.185	2653.24	6178.67	10638.4	15793.9	21475.7	27502.8	33800.6	40253.1	46821	53489.1	60237	67002.3	73772.9	80555.2	87372.1	94193.6	101004	107811	114617	121440	128267	135091	141910	148726
			41	0	0	0	0	0	0	0	0	0	0	0	0	0	0	0	0	0	0	0	0	0	0	0	0	3.45105	264.148	1212.29	3394.64	8997.75	15735.7	22208.5	30542.2	39610.5	47777.5	56880.2	66907.4	75727.6	84830.8	95107.4	104259	113214	123337	133072	141943	151692	161866
			42	0	0	0	0	0	0	0	0	0	0	0	0	0	0	0	0	0	0	0	0	0	2.26231	265.617	2842.2	8306.05	15886.6	25101.8	35552	46930.4	58945	71453.3	84408	97662	111111	124719	138396	152155	165996	179864	193690	207428	221064	234585	248121	261727	275363
			43	0	0	0	0	0	0	0	0	0	0	0	0	0	0	0	0	0	0	0	0	393.257	2040.08	4669.57	8121.73	12307	17103.3	22354.6	27988	33911.1	40047.4	46396.8	52826.4	59411.7	66016.8	72738.7	79450.1	86242.6	93005	99815.8	106617	113405	120229	127007	133822	140620	147382
			44	0	0	0	0	0	0	0	0	0	0	0	0	0	0	0	0	0	0	0	0	0	0	0	3.29897	609.417	3962.38	9419.74	16247.7	23990.8	32329.1	40826.1	49964.8	59106.2	68414.4	77894.2	87170.3	96818.4	106139	115745	125136	134628	144069	153483	162965	172336	181849
			45	0	0	0	0	0	0	0	0	0	0	0	0	0	0	0	0	0	0	0	0	0	0	0	165.112	1880.86	5430.86	10291.9	16167.8	22804.1	30009.8	37621.8	45505.7	53581.4	61786.8	70068.2	78398.7	86798.4	95273.8	103785	112299	120814	129355	137912	146475	155029	163558
			46	0	0	0	0	0	0	0	0	0	0	0	0	0	0	0	0	0	0	0	0	0	0	0	0	0	0	0	0	0	0	13.2459	145.844	924.975	2917.37	5941.82	9857.6	14540.1	19927.5	25928	32438.6	39399.2	46753.6	54441.2	62419	70651.2	79099.6
			47	0	0	0	0	0	0	0	0	0	0	0	0	0	0	0	0	0	0	0	0	0	0	0	0	0	0	1.95382	74.7274	1218.28	6754.63	15536.4	26273.2	38226.9	51066	64495.2	78306	92318.5	106440	120613	134821	149020	163217	177419	191587	205718	219821
			48	0	0	0	0	0	0	0	0	0	0	0	0	0	0	0	0	0	0	0	0	0	0	0	9.99209	346.122	1587.87	3735.86	6743.43	10588.5	15203.3	20529.3	26563.7	33310.7	40595.7	48544.8	56886.2	65795.5	75064.7	84700.9	94752.7	105018	115663	126513	137535	148879	160298
			49	0	0	0	0	0	0	0	0	0	0	0	0	0	0	0	0	0	0	0	0	2.09847	249.699	1360.1	3352.32	6185.36	9877.31	14373.4	19615.8	25588.1	32260.9	39515.1	47282.6	55614.4	64397.6	73535	83084.6	92979.8	103108	113559	124238	135048	146132	157336	168637	180150	191694
			50	0	0	0	0	0	0	0	0	0	0	0	0	0	0	0	0	0	0	0	0	0	0	0	0	0	0	1.88729	52.2596	583.717	3064.7	7608.43	13845.9	21514.7	30341.6	40146.3	50754.6	62021.5	73841.8	86126.9	98788.4	111753	124969	138382	151950	165651	179468
		20	1	0	0	0	0	0	0	0	0	0	0	0	0	0	0	0	0	0	0	0	0	0	0	0	0	0	0	0	0	0	0	0	0	0	1.20615	23.2853	220.204	915.586	2374.92	4935.78	9324.21	17051.7	29751.5	45848.8	62918.1	81650.3	102477
			2	0	0	0	0	0	0	0	0	0	0	0	0	0	0	0	0	0	0	0	0	0	0	0	0	0	0	1.57862	407.206	2981.07	7554.86	13797.9	21399.9	30058.4	39543.3	49643.3	60177.1	71001	81986.9	93105	104296	115539	126789	138040	149265	160462	171633
			3	0	0	0	0	0	0	0	0	0	0	0	0	0	0	0	0	0	0	0	0	0	0	0	0	0	0	0	266.097	2549.86	6833.17	12841.5	20482.1	29288.4	39191	49774.1	61004.5	72603.9	84526.3	96563.2	108850	121117	133476	145863	158167	170580	182865
			4	0	0	0	0	0	0	0	0	0	0	0	0	0	0	0	0	0	0	0	0	0	0	0	0	0	0	0	0	0	0	0	0	0	0	3.54461	54.6451	459.581	2111.17	5762.23	11369.6	18587.8	27065.3	36517.2	46708.7	57463.1	68626.1
			5	0	0	0	0	0	0	0	0	0	0	0	0	0	0	0	0	0	0	0	0	0	0	0	0	0	0	0	0	0	3.29972	170.183	1815.97	5359.5	10494.4	17115.8	25034.6	34060.4	43957.9	54621.6	65849.7	77559	89647	101968	114535	127187	139997
			6	0	0	0	0	0	0	0	0	0	0	0	0	0	0	0	0	0	0	0	0	0	0	0	0	0	0	0	0	0	0	0	0	0	0	3.20205	40.0206	426.387	2611.79	7203.97	13680.1	21667.3	30862.2	41020	51942.7	63467.8	75460.5
			7	0	0	0	0	0	0	0	0	0	0	0	0	0	0	0	0	0	0	0	0	0	0	0	0	0	0	0	0	14.2311	1034.96	5086.03	11817.1	20363.5	29985.7	40228	50825.4	61626	72471.2	83291.4	94052	104725	115455	126236	136980	147626	158246
			8	0	0	0	0	0	0	0	0	0	0	0	0	0	0	0	0	0	0	0	0	0	0	0	0	0	0	0	0	0	0	0	0	0	0	0	0	2.23233	128.378	1934.97	6659.97	13163.4	20753.9	28958.1	37536.9	46274.1	55256.9
			9	0	0	0	0	0	0	0	0	0	0	0	0	0	0	0	0	0	0	0	0	0	0	0	0	0	0	0	22.5764	1487.79	6439.45	13683.3	22413.9	31922.4	42095.4	52652.1	63445.5	74336	85204.1	96056.3	106874	117627	128333	139079	149833	160578	171297
			10	0	0	0	0	0	0	0	0	0	0	0	0	0	0	0	0	0	0	0	0	0	0	0	0	0	0	0	0	0	0	0	0	0	10.6376	190.185	1219.9	3438.52	6727.16	10973.6	16078.3	21926.1	28455.8	35597	43304	51515.1	60150.2
			11	0	0	0	0	0	0	0	0	0	0	0	0	0	0	0	0	0	0	0	0	0	0	0	0	0	0	41.7724	1739.29	6674.05	14154.5	23517.4	34268.5	46008.7	58462.2	71366.8	84565.4	97911.2	111337	124790	138252	151693	165098	178471	191780	205064	218329
			12	0	0	0	0	0	0	0	0	0	0	0	0	0	0	0	0	0	0	0	0	0	0	0	0	0	0	0	0	0	0	0	0	0	3.0296	61.7664	566.848	2241.5	5050.44	8724.72	13060.6	17953.3	23199.5	28699.3	34454.1	40299	46296.6
			13	0	0	0	0	0	0	0	0	0	0	0	0	0	0	0	0	0	0	0	0	0	0	0	0	0	0	0	0	0	0	0	0	0	0	0	0	2.44986	31.554	282.71	1749.55	6368.22	13758.3	22862	33058.5	43960.5	55302.9
			14	0	0	0	0	0	0	0	0	0	0	0	0	0	0	0	0	0	0	0	0	0	0	0	0	0	0	0	0	0	0	0	0	0	0	0	6.93973	82.9155	535.468	1757.77	3749.11	6372.36	9512	13070.4	16968	21144.3	25535.4
			15	0	0	0	0	0	0	0	0	0	0	0	0	0	0	0	0	0	0	0	0	0	0	0	0	0	0	0	0	13.4358	768.903	4108.15	9430.75	16225.7	24281.3	33085.8	42434.4	52132.6	61980.8	72055.5	82064.9	92196.7	102267	112266	122391	132420	142395
			16	0	0	0	0	0	0	0	0	0	0	0	0	0	0	0	0	0	0	0	0	0	0	0	0	33.5053	2083.24	7161.45	14616.6	23885	34442.8	45929	58100	70704.9	83606.9	96700.6	109883	123101	136337	149578	162802	175983	189114	202228	215331	228405	241426
			17	0	0	0	0	0	0	0	0	0	0	0	0	0	0	0	0	0	0	0	0	0	0	0	0	0	0	0	0	0	0	6.36602	201.008	1767.77	5014.68	9719.25	15668.7	22722.9	30721.7	39523.3	49011	59071.9	69601.9	80507.6	91693	103152	114871
			18	0	0	0	0	0	0	0	0	0	0	0	0	0	0	0	0	0	0	0	0	0	0	0	0	0	0	0	0	18.9412	488.127	1889.99	4025.21	6756.87	9973.05	13585.9	17535.6	21778.9	26251.7	30892.5	35668.1	40559	45532.8	50578.1	55671	60796.2	65950.7
			19	0	0	0	0	0	0	0	0	0	0	0	0	0	0	0	0	0	0	0	0	0	0	0	0	0	0	0	0	177.951	2447.16	7686.5	15190.4	24416.1	34933.8	46386.4	58528.2	71125.3	84243.1	97741	111464	125333	139281	153271	167285	181314	195353
			20	0	0	0	0	0	0	0	0	0	0	0	0	0	0	0	0	0	0	0	0	0	0	0	0	0	0	0	1.23661	79.0622	580.279	1967.27	4784.74	9061.03	14454.9	20679.5	27523.8	34795.8	42340.4	49984.4	57603.8	65305.8	73216.2	81336.9	89646.8	98102.7	106662
			21	0	0	0	0	0	0	0	0	0	0	0	0	0	0	0	0	0	0	0	0	0	0	0	0	0	0	0	0	0	139.92	2493.89	8501.83	17071.7	27344.5	38708.3	50747	63182.7	75865.4	88671.9	101520	114439	127273	140175	152966	165775	178597
			22	0	0	0	0	0	0	0	0	0	0	0	0	0	0	0	0	0	0	0	0	0	0	0	0	0	0	0	0	0	0	0	0	0	0	4.19155	68.4468	523.689	1503.81	3142.65	5684.91	8575.1	12136.2	16098.5	20298.7	25017.4	29817.9
			23	0	0	0	0	0	0	0	0	0	0	0	0	0	0	0	0	0	0	0	0	0	0	0	0	0	0	0	0	0	0	2.40016	74.1867	897.541	3253.68	6976.74	12016.3	18263.2	25597.4	33922.3	43119.4	53069.9	63686.2	74880.8	86580.8	98668.8	111092
			24	0	0	0	0	0	0	0	0	0	0	0	0	0	0	0	0	0	0	0	0	0	0	0	0	0	0	0	0	0	0	0	0	5.24169	82.8226	664.207	2219.21	4764.69	8256.96	12636.9	17836.8	23792.7	30439.4	37719.5	45573.3	53944.8	62782.5
			25	0	0	0	0	0	0	0	0	0	0	0	0	0	0	0	0	0	0	0	0	0	0	0	0	0	0	0	0	0	0	0	0	0	0	1.13386	61.6901	1096.47	5393.16	11822.8	19584.4	28221.8	37399	46852.4	56480.8	66246.5	76060.6
			26	0	0	0	0	0	0	0	0	0	0	0	0	0	0	0	0	0	0	0	0	0	0	0	0	0	0	0	0	0	0	383.183	3150.97	7883.97	13938.3	20876.1	28454.9	36377.6	44589.1	53106.5	61679.4	70447.9	79135.2	87962	96664	105377	114191
			27	0	0	0	0	0	0	0	0	0	0	0	0	0	0	0	0	0	0	0	0	0	0	0	0	0	0	0	0	0	0	0	0	0	0	0	0	0	10.0962	97.6485	655.285	2690.03	6419.45	11561	17924.2	25341	33658.8
			28	0	0	0	0	0	0	0	0	0	0	0	0	0	0	0	0	0	0	0	0	0	0	0	0	0	0	0	0	17.3271	440.391	1757.57	3912.1	6873.11	10586.5	15021	20161.4	25916.9	32197.6	39016.7	46231.3	53808.7	61746.3	69925	78328.7	86977	95771.4
			29	0	0	0	0	0	0	0	0	0	0	0	0	0	0	0	0	0	0	0	0	0	0	0	0	0	0	2.52323	645.395	4254.67	10146.3	17610.1	26098.4	35185.4	44615.6	54216.8	63896.8	73629.2	83398.5	93165.9	102874	112532	122133	131697	141239	150782	160362
			30	0	0	0	0	0	0	0	0	0	0	0	0	0	0	0	0	0	0	0	0	0	0	0	0	0	0	0	0	0	0	0	0	0	0	0	0	3.32902	44.3495	373.507	1884.63	4728.5	8439.52	12841.8	17784.4	23109.2	28716.8
			31	0	0	0	0	0	0	0	0	0	0	0	0	0	0	0	0	0	0	0	0	0	0	0	0	0	0	0	0	19.998	646.873	2863.34	6551.97	11549.1	17727.4	24949.7	33088.6	42025.8	51634.9	61856.7	72661.1	83956.4	95671	107728	120005	132501	145196
			32	0	0	0	0	0	0	0	0	0	0	0	0	0	0	0	0	0	0	0	0	0	0	0	0	0	0	0	0	0	0	0	0	0	0	0	17.1002	214.649	1445	4234.4	8093.42	12739.7	17970.4	23636.2	29662.2	35945.1	42408.2
			33	0	0	0	0	0	0	0	0	0	0	0	0	0	0	0	0	0	0	0	0	0	0	0	0	34.9735	1527.16	5532.31	11513.6	19365.1	28427.6	38866.4	50070.3	61849.1	74161.2	86903.5	100204	113809	127494	141295	155153	169031	182879	196687	210443	224175	237863
			34	0	0	0	0	0	0	0	0	0	0	0	0	0	0	0	0	0	0	0	0	0	0	0	0	0	0	0	0	0	0	3.68291	69.4528	374.853	1173.89	2779.75	5518.39	9326.95	14087.2	19686.7	26009.5	32953.3	40420.4	48325	56586.4	65125.3	73848.8
			35	0	0	0	0	0	0	0	0	0	0	0	0	0	0	0	0	0	0	0	0	0	0	0	0	0	0	0	0	0	0	0	0	0	0	0	0	0	0	7.48747	85.9185	677.742	3458.71	10628.9	20395.1	31685.6	43935.2
			36	0	0	0	0	0	0	0	0	0	0	0	0	0	0	0	0	0	0	0	0	0	0	0	0	0	0	0	0	0	9.60236	788.903	4129.29	9327.38	15952.5	23420.5	31356.5	39928.3	48635.2	57404	66239.2	75177.6	84218.8	93303.1	102444	111595	120785
			37	0	0	0	0	0	0	0	0	0	0	0	0	0	0	0	0	0	0	0	0	0	0	0	0	0	0	0	0	0	0	0	0	0	0	55.1018	925.623	2804.2	6047.17	10930.6	16542	23398.2	30433.7	38224.9	46271.4	54427.7	63062.9
			38	0	0	0	0	0	0	0	0	0	0	0	0	0	0	0	0	0	0	0	0	0	0	0	0	0	0	0	0	0	53.5212	819.565	2602.26	5325.04	8938.92	13399.7	18692.2	24839	31753.7	39371.7	47673.1	56551.1	65967.9	75874.6	86202.5	96911	107970
			39	0	0	0	0	0	0	0	0	0	0	0	0	0	0	0	0	0	0	0	0	0	0	0	0	0	0	0	0	0	0	0	0	0	0	0	0	2.2828	34.3883	231.717	750.583	1717.09	3341.89	5744.9	9057.97	13481.5	18906.6
			40	0	0	0	0	0	0	0	0	0	0	0	0	0	0	0	0	0	0	0	0	0	0	0	0	0	0	411.259	2555.24	5974.92	10330.6	15419.3	21029.1	27057.6	33314.4	39746	46355.2	53041.6	59781.2	66584.7	73412.6	80242.7	87069	93887.8	100732	107588	114446
			41	0	0	0	0	0	0	0	0	0	0	0	0	0	0	0	0	0	0	0	0	0	0	0	0	0	0	0	0	0	3.73891	256.354	1207.29	3666.9	9226.01	15774.6	22389.3	30756.3	39633.2	47885.9	57112.4	66979.6	75834	85107.1	95238	104436	113531
			42	0	0	0	0	0	0	0	0	0	0	0	0	0	0	0	0	0	0	0	0	0	0	0	0	0	0	1.60903	224.595	2544.88	7553.95	14643.8	23400.3	33445.1	44571.6	56467.7	68975.3	82012.5	95391.7	109032	122825	136718	150655	164564	178490	192438	206437
			43	0	0	0	0	0	0	0	0	0	0	0	0	0	0	0	0	0	0	0	0	0	0	0	0	0	375.849	1949.74	4475.96	7811.75	11914.5	16628.6	21797.6	27379.7	33254.8	39374.1	45710.2	52149.4	58744.6	65372.9	72116.9	78851.2	85665.9	92455.8	99298.3	106119	112947
			44	0	0	0	0	0	0	0	0	0	0	0	0	0	0	0	0	0	0	0	0	0	0	0	0	0	0	0	0	3.77343	598.963	3731.03	8994.53	15677.8	23299	31574.1	40304.6	49188.3	58313.9	67717.7	76922.5	86548.4	95922.7	105476	114960	124385	133943
			45	0	0	0	0	0	0	0	0	0	0	0	0	0	0	0	0	0	0	0	0	0	0	0	0	0	0	0	0	151.086	1950.18	5544.66	10480.9	16432.5	23140.3	30405.7	38082.2	46049.8	54223.8	62542.6	70961.5	79447.7	87980.6	96542.2	105124	113716	122349
			46	0	0	0	0	0	0	0	0	0	0	0	0	0	0	0	0	0	0	0	0	0	0	0	0	0	0	0	0	0	0	0	0	0	0	0	15.2633	155.325	959.33	2951.69	5963.17	9854.67	14512.7	19880.2	25891.2	32415.3	39387.6
			47	0	0	0	0	0	0	0	0	0	0	0	0	0	0	0	0	0	0	0	0	0	0	0	0	0	0	0	0	0	0	0	1.63043	61.9138	1094.02	6335.49	14808.6	25307.8	37113.9	49747.1	62895.7	76359.3	90010.2	103764	117703	131818	146044
			48	0	0	0	0	0	0	0	0	0	0	0	0	0	0	0	0	0	0	0	0	0	0	0	0	0	0	0	0	9.293	316.93	1465.86	3471.61	6307.55	9950.74	14374	19516.6	25401.4	31978.7	39159.3	46981.1	55243.1	64115.4	73339.1	83009.4	93045.8	103319
			49	0	0	0	0	0	0	0	0	0	0	0	0	0	0	0	0	0	0	0	0	0	0	0	0	0	1.89451	225.232	1233.73	3066.72	5706.45	9173.15	13436.2	18462.6	24233.5	30721.3	37824	45467.6	53704.7	62431.7	71544	81096.7	91022.5	101206	111710	122477	133387
			50	0	0	0	0	0	0	0	0	0	0	0	0	0	0	0	0	0	0	0	0	0	0	0	0	0	0	0	0	0	0	0	1.8179	47.5968	550.247	2893.94	7214.67	13199.3	20622.5	29220.7	38834.7	49295	60435.3	72153	84386.3	97063.8	110081
[truncated: 25 more columns]
