# Supplementary material for: Impact of Ebola virus nucleoprotein on VP40 virus-like particle production: a computational approach
Source: Commun Biol. 2024 May 25;7:634. doi: 10.1038/s42003-024-06300-8 (PMC11128010; doi:10.1038/s42003-024-06300-8)
Supplement: Supplementary file 8 — Supplemental Data 14-15 [file 42003_2024_6300_MOESM8_ESM.xlsx]

## Sheet: Suppl Data 14
VLP production	Fendiline Concentration (µM)	Rank	Time (h)
			0	1	2	3	4	5	6	7	8	9	10	11	12	13	14	15	16	17	18	19	20	21	22	23	24	25	26	27	28	29	30	31	32	33	34	35	36	37	38	39	40	41	42	43	44	45	46
Empty VLP	0.5	1
		2	0	202.796	1115.59	2573.16	4437.37	6623.97	9083.18	11710.6	14051.7	16177.4	18149.7	19993	21726.7	23365.5	24919	26397	27806.2	29151	30440.5	31677.3	32863.4	34002.8	35100.3	36156.4	37172.2	38152.9	39097.3	40007.6	40886.6	41733.2	42551.8	43340.5	44102.3	44837.5	45547.8	46233.3	46895.7	47535.1	48153.3	48750.7	49327	49884.4	50422.7	50942.1	51444.6	51930.1	52398.7
		3	0	234.209	1239.17	2818.9	4819.25	7148.01	9752.29	12546.2	15107.1	17418.3	19541.2	21534.6	23405.3	25183.8	26866.6	28474.9	30003.1	31467.5	32868	34215.5	35509.1	36755.1	37953.6	39108.8	40222.3	41297.1	42333.8	43336.8	44302.4	45240.2	46142.1	47017.2	47861.6	48678.4	49470	50232.5	50974.2	51688.7	52381.2	53051.2	53698.1	54326.7	54933.6	55521	56091	56640.8	57174.4
		4	0	260.561	1339.84	3011.08	5108.84	7539.74	10251.2	13205.1	16380.9	19769.9	23365	27162.1	31159.1	35353.7	39741.9	44316.8	49036.9	53772.3	58383.6	62827.1	67106.5	71232	75214.1	79066.9	82796	86415.7	89926.5	93331.8	96632	99831.9	102936	105949	108873	111713	114472	117152	119758	122290	124751	127144	129471	131733	133933	136071	138151	140174	142141
		5	0	250.064	1303.48	2946.63	5016.72	7418.05	10095.4	13016.7	16166.2	19534	23087.6	26474.8	29554.3	32381	35046.7	37596.9	40057.2	42422.4	44694	46897.2	49023.5	51073.1	53061.8	54985.5	56839.5	58640.1	60382.1	62065.4	63704.8	65284.5	66821.6	68309.1	69752.7	71154.5	72508.3	73827.5	75101.1	76343.3	77541	78710.1	79837	80937.1	81998.5	83033.6	84033.6	85009.9	85951.6
		6	0	282.904	1427.16	3182.14	5371.01	7893.77	10695.7	13744.7	17016.6	20498.2	24179.5	28058.6	32132.6	36398	40854.7	45496.1	50274.3	54901.8	59099.6	63093.7	66929.9	70627.9	74199.1	77652.7	80996	84235.6	87377.3	90425.7	93385.5	96260.9	99055.2	101772	104415	106985	109487	111922	114291	116597	118841	121025	123151	125222	127239	129203	131116	132980	134797
		7	0	204.983	1116.49	2569.94	4428.44	6608.36	9059.73	11754.4	14672.6	17670.7	20345.8	22822	25143.2	27331.7	29404.3	31374.6	33253.4	35048.8	36767.9	38415	39994.9	41511.6	42969.9	44373.3	45725.3	47029.2	48286.9	49500.7	50671.8	51802.2	52893.2	53946.7	54964.4	55947.8	56898.1	57816.2	58703.1	59560.3	60388.9	61190.4	61965.4	62714.4	63438.1	64137.4	64813.5	65467.6	66100.3
		8
		9	0	194.346	1078.72	2496.45	4314.3	6451.16	8858.6	11506.8	14205.3	16598.6	18802.3	20853.7	22770.1	24556.2	26231.5	27828.7	29358.4	30824.4	32230.8	33581.8	34880.8	36129.6	37331.7	38489.3	39604.4	40680.3	41717.6	42718	43683.1	44614.7	45512.8	46380.3	47217.2	48024.6	48804.4	49555.9	50281.8	50984.5	51663.8	52319.9	52953.5	53565.8	54156.6	54726.7	55275.8	55807.6	56322.3
		10	0	233.157	1207.47	2737.99	4680.52	6949.27	9494.09	12285.7	15305.4	18539.9	21980.8	25625	29466.6	33500.4	37681.2	41788.3	45693	49409	52954.8	56347.1	59599.6	62723.6	65728.5	68621.2	71408.3	74095	76685.8	79185.4	81597.7	83926	86173.7	88343.9	90439.3	92461.5	94413.3	96297.6	98117.5	99875.7	101575	103218	104806	106343	107828	109265	110655	111997	113297
		11	0	259.358	1339.71	3017.55	5125.09	7565.15	10280.3	13015.1	15418.9	17606.1	19635.1	21531.5	23316.4	25002.4	26601.3	28121.6	29573.7	30962.2	32292	33569.3	34798.7	35982.2	37123.4	38225.8	39290.4	40319.3	41314.2	42277.6	43209.6	44111.4	44985.3	45832.2	46652.6	47447.9	48218.7	48965.9	49691.2	50394.6	51077.5	51739.9	52382.4	53006.2	53611.8	54199.5	54770.2	55324	55861.4
		12	0	39.9681	272.039	684.525	1255.46	1965.97	2801.18	3748.91	4800.21	5948.38	7188.31	8514.97	9925.15	11415.8	12981.9	14590.6	16155.2	17656.5	19107.1	20511.5	21873.6	23196.2	24481.7	25732.5	26950.6	28137.5	29295.2	30424.9	31527.8	32605.3	33658.3	34687.7	35694.6	36679.5	37643.4	38586.8	39510.4	40414.9	41300.7	42168.6	43018.8	43852	44668.5	45468.9	46253.3	47022.4	47776.5
		13	0	244.758	1274.4	2884.52	4918.47	7284.6	9930.56	12826.1	15952.1	19294	22841.8	26589.1	30532.5	34670.9	39003.6	43528.9	48245.5	53147.3	58216.2	63369.7	68360.7	73116	77681	82073.8	86301.8	90333.8	94250.3	98060.7	101761	105349	108837	112227	115512	118697	121793	124796	127703	130522	133260	135911	138476	140966	143378	145711	147971	150165	152289
		14	0	33.3195	234.824	595.715	1096.3	1721.73	2458.66	3296.88	4229.2	5249.72	6354.04	7538.57	8799.25	10134	11539.7	13014.6	14546.8	16095.4	17609.4	19077	20500.6	21883.3	23227.8	24535.7	25808.8	27048.7	28256.8	29434.2	30583.5	31706	32802.6	33874.7	34922.5	35947.7	36950.1	37931.3	38890.8	39830.1	40748.9	41648	42528.2	43389.3	44232.7	45057.8	45865.7	46656.5	47430.5
		15	0	169.851	965.211	2258.08	3931.41	5911.44	8152.88	10630.2	13324.3	16120.1	18719.2	21120	23346	25444.9	27420.6	29300.2	31080.5	32781.4	34398.8	35948.5	37426	38844.5	40199.1	41502	42747.8	43947	45096	46200.9	47262.4	48280.4	49262	50202.8	51109.3	51980.2	52816.6	53623.3	54396.6	55141.5	55858.5	56546.8	57210.4	57847.7	58460	59050.9	59618	60163.1	60688.9
		16	0	268.433	1363.95	3058.54	5179.03	7172.34	8877.48	10398.2	11776	13037.4	14197.8	15277.9	16291.4	17248.2	18153.5	19013.2	19833.5	20618.9	21372.1	22095	22790.5	23461.5	24109	24734.3	25339	25924.6	26491.6	27040.8	27574	28091	28592.2	29079.2	29552.4	30011.6	30457.3	30891.2	31312.8	31721.5	32116.9	32497.8	32866.4	33224.9	33575.8	33918.6	34253.1	34578.1	34897.3
		17	0	263.746	1339.37	3005.67	5098.63	7522.1	10221.1	13168	16346.6	19738.7	23331.3	27085	30703.9	34076.2	37256.3	40273.4	43146.3	45890.7	48518.7	51040.7	53464.8	55798	58045.6	60212	62303.2	64324.8	66277.5	68165.3	69990.8	71757.5	73468.4	75126	76732.7	78290.4	79801.3	81267.5	82689.1	84067.9	85405.4	86702.9	87961	89181.1	90366.4	91516.6	92633.1	93716.9	94768.9
		18	0	28.4874	211.762	545.317	1012.38	1598.77	2293.07	3086.08	3968.83	4892.88	5776.6	6617.66	7420.77	8189.75	8927.85	9637.83	10321.9	10981.9	11619.9	12237.5	12836.5	13417.7	13982.2	14531.1	15065.3	15585.4	16092	16585.9	17067.7	17537.7	17996.4	18444.2	18881.6	19309	19726.6	20134.6	20533.5	20923.5	21304.8	21677.7	22042.5	22399.3	22748.3	23089.8	23423.8	23750.6	24070.5
		19	0	280.588	1413.33	3155.91	5332.29	7840.81	10624	13651.7	16877.6	20001.5	22869.1	25528.7	28014	30348.6	32546.6	34626.4	36608.2	38502.5	40318.8	42061.2	43734.6	45345.9	46900	48401.7	49855.1	51262.1	52624.2	53943	55221.2	56461	57664.7	58833.4	59967.8	61069.4	62139.6	63179.2	64190.1	65173.4	66129.4	67058.3	67961.2	68839.1	69692.8	70523.2	71331.3	72117.6	72882.5
		20	0	0	0	0	0	60.0017	386.719	709.81	1001.32	1067.6	1068.94	1068.94	1068.94	1068.94	1068.94	1068.94	1068.94	1068.94	1068.94	1068.94	1068.94	1068.94	1068.94	1068.94	1068.94	1068.94	1068.94	1068.94	1068.94	1068.94	1068.94	1068.94	1068.94	1068.94	1068.94	1068.94	1068.94	1068.94	1068.94	1068.94	1068.94	1068.94	1068.94	1068.94	1068.94	1068.94	1068.94
		21	0	258.96	1338.26	3014.98	5121.6	7560.69	10279	13245.8	16441.8	19839.1	23176.2	26199.9	29023	31681.3	34194.9	36583.9	38860.8	41037.4	43123.8	45126.1	47052.6	48906.4	50693.9	52417.2	54082.7	55691.4	57248.6	58755.8	60214.7	61629.8	63001	64329.9	65620.3	66871.6	68084.7	69263.4	70406.9	71515.1	72592.6	73636.1	74645.2	75618.1	76564	77480.4	78371.4	79241.4	80087.3
		22	0	42.1107	276.161	688.079	1255.35	1958.72	2784.76	3721.38	4759.21	5891.29	7112.58	8419.93	9808.88	11275.7	12818.5	14423.3	16026.7	17553.7	19025	20450.5	21833.1	23176.6	24482.2	25753.8	26991.6	28198.7	29376	30524.9	31647.5	32743.5	33815.3	34863.3	35887.9	36891	37872.1	38832.5	39773	40693.4	41595.2	42478.5	43343.7	44191.8	45022.6	45836.8	46635.2	47417.4	48184.4
		23	0	282.008	1424.49	3180.49	5371.16	7894.01	10691	13729.9	16998.5	20484.1	24168.7	28022.6	31854.2	35420.6	38767.4	41917.7	44938.2	47849.4	50651	53351.3	55964.2	58486.3	60921.5	63282.7	65570	67780.8	69926.5	72005.6	74018.3	75972	77870.2	79710.4	81496.6	83234.3	84919.3	86554.5	88146.1	89692.5	91192	92648.5	94067.4	95444.5	96782	98081.9	99346.5	100574	101766
		24	0	259.366	1339.15	3016.28	5123.3	7563.96	10285	13255.9	16453.9	19863.3	23475.6	27284.8	31289.4	35461.4	39618.5	43346.1	46857.9	50207.1	53416.5	56499.2	59466	62326.2	65087	67754.6	70335.6	72834.9	75256.3	77604.2	79881.2	82090.5	84235.1	86316.7	88338.6	90301.4	92208.5	94061	95860.7	97610.2	99311.3	100965	102573	104136	105658	107138	108577	109977	111340
		25	0	81.6491	570.919	1443.24	2639.11	4103.01	5799.76	7706.32	9808.35	12101.4	14572.7	17215.5	20022.6	22992.2	26117.6	29393.2	32766.4	36027.2	39144.3	42111.9	44977.4	47760.8	50456	53077	55615.7	58088.7	60487.2	62820.4	65086.4	67289.9	69433.4	71515.4	73543.5	75512.6	77430	79292.3	81105.6	82868.7	84582.2	86252	87873	89451.7	90987.2	92479	93932.7	95345.6	96719.2
		26	0	66.0744	483.591	1242.4	2286.44	3566.92	5057.51	6744.21	8612.95	10652.1	12828.2	14935	16926.1	18822.2	20633.1	22366.3	24026.2	25613.6	27134	28603.6	30018.4	31390.7	32712	33994.6	35230.8	36434	37595.1	38726.2	39818.4	40882.8	41911.6	42914.1	43882.9	44826.6	45739.4	46627.5	47488.6	48324.1	49137.8	49925	50693.2	51436.2	52160.2	52861.3	53542	54204.9	54845.9
		27	0	277.748	1396.94	3120.68	5277.68	7769.68	10541.6	13562	16809.7	20271	23934.8	27793.9	31847.3	36091.3	40525	45148.8	49957.3	54946	60104.9	65362.7	70376.4	75006.6	79441.9	83714.5	87819.7	91649.2	95346.1	98925.3	102405	105788	109076	112266	115380	118416	121375	124257	127068	129809	132475	135081	137616	140089	142498	144848	147137	149371	151552
		28	0	176.122	989.507	2305.87	4005.46	6015.24	8290.24	10802.4	13527.8	16248.3	18650.7	20873.2	22942.4	24848.1	26635.5	28335.9	29971.9	31537.1	33039.5	34488.2	35873.4	37217.6	38500.5	39743.1	40932.1	42074	43185.2	44247.2	45274.6	46266.8	47219.2	48142.7	49033.3	49886.9	50714.3	51512.7	52279.8	53019.1	53738.9	54427.9	55091.4	55734.7	56356.8	56952.8	57528.4	58088.8	58626.5
		29	0	175.646	977.582	2274.04	3948.95	5929.24	8170.47	10576.3	12786.9	14787.9	16636.1	18361.9	19983.8	21513.8	22960.2	24332.3	25635.1	26874.2	28055.8	29184.9	30265.4	31300.6	32292.6	33243.3	34154.7	35028.7	35866.8	36671.8	37444.9	38187.9	38902.1	39588.4	40247.6	40881	41489.6	42074.3	42636.3	43177	43697.2	44197.6	44678.5	45140.7	45585.1	46012.5	46423.3	46818.3	47198.5
		30	0	42.5377	275.865	684.034	1245.45	1942.38	2759.47	3683.58	4705.16	5819.86	7021.31	8304.6	9664.95	11101.2	12610.6	14190.6	15841.6	17559.3	19322.4	21043.6	22670.6	24235.8	25751.8	27225.5	28660.8	30060.7	31427.1	32762.1	34067	35343.1	36591.4	37812.9	39008.6	40179.4	41325.9	42449.2	43549.6	44627.7	45684.1	46713.6	47717.5	48701.8	49667.3	50614.7	51544	52455.4	53350.7
		31	0	271.33	1392.43	3124.49	5291.29	7792.19	10570.3	13591.1	16828.9	20120.9	23167.3	25990.9	28629.8	31110.9	33455.1	35679.1	37796.1	39816.6	41750.7	43605.1	45385.9	47099.3	48749.9	50342.2	51879.7	53365.9	54803.5	56195.3	57543.2	58849.4	60115.7	61343.9	62535.8	63692.2	64815.3	65906.3	66966	67995.4	68995.6	69966.7	70911.3	71829.4	72721.4	73586.5	74426.9	75246.7	76044.3
		32	0	50.1764	309.549	761.145	1378.67	2142.53	3036.8	4048.67	5168.22	6387.32	7700.28	9102.42	10590.3	12160.5	13811.9	15541.5	17337	19139.5	20880.3	22563.4	24194	25774.8	27311.2	28808.9	30270.1	31696.8	33090.8	34453.1	35784.5	37086.8	38361	39607.9	40828.7	42024	43194.4	44340.6	45463.3	46562.9	47640.1	48695.8	49731	50746	51741.2	52717.4	53674.9	54614.4	55535.8
		33	0	280.529	1414.25	3150.8	5297.36	7347.66	9126.8	10704	12125.6	13421.8	14615.1	15722.2	16752.4	17720.1	18635.2	19504.1	20334.7	21127.9	21887.4	22616.7	23317.7	23993.2	24644.8	25274.1	25881.9	26470.8	27041.5	27593.3	28127.7	28645.8	29148.1	29635.4	30108.4	30567.3	31012.8	31445.3	31865.4	32273.9	32670.9	33056.6	33431.1	33794.8	34148.2	34491.7	34825.4	35149.7	35464.9
		34	0	0	0	0	0	62.1617	378.704	693.231	1006.35	1336.75	1880.42	2397.47	2536.11	2538.35	2538.36	2538.36	2538.36	2538.36	2538.36	2538.36	2538.36	2538.36	2538.36	2538.36	2538.36	2538.36	2538.36	2538.36	2538.36	2538.36	2538.36	2538.36	2538.36	2538.36	2538.36	2538.36	2538.36	2538.36	2538.36	2538.36	2538.36	2538.36	2538.36	2538.36	2538.36	2538.36	2538.36
		35	0	279.181	1416.95	3168.32	5355.36	7878.6	10682.1	13734.4	17010.8	20493.3	24176.5	28053.2	32123.1	36382.1	40826.7	45457.4	50270.9	55264.6	60437.6	65785.6	71276.9	76793.7	82037.6	87060.3	91902.5	96585.2	101117	105501	109754	113883	117886	121775	125554	129225	132792	136264	139643	142926	146120	149230	152259	155203	158067	160857	163569	166211	168784
		36	0	73.7514	529.05	1352.73	2481.97	3865.99	5475.15	7288.86	9293.08	11479	13749.5	15900.1	17938.6	19880.4	21732.1	23505.8	25205.9	26836.6	28407	29923.4	31388.5	32805.3	34176.4	35503.8	36790.1	38036.5	39246.3	40420.3	41558	42661.7	43732.8	44772.5	45781.7	46761.5	47712.6	48636.3	49533.3	50404.1	51249.7	52070.8	52868.4	53643.1	54395.8	55126.9	55837	56526.7	57196.9
		37	0	74.5419	529.003	1352.77	2482.36	3866.07	5473.89	7282.1	9281.74	11465.7	13819.8	16338.1	19014.5	21844.9	24818.9	27810.3	30567.9	33205.8	35739.7	38188.1	40550.7	42837.4	45051.4	47195.2	49277.5	51292.6	53253	55154.1	57001.5	58797.4	60540.8	62238.2	63885.6	65489.1	67047.4	68561.8	70036.4	71468.3	72862.6	74218.4	75536.4	76820.5	78068	79283.1	80465.6	81614.9	82735
		38	0	260.403	1349.28	3032.86	5141.11	7577.47	10287.3	13237.6	16413.2	19779.2	22896.8	25645.3	28212.7	30633.6	32914.7	34991	36966.1	38852.2	40677.8	42434.8	44138.2	45779.1	47362.9	48909.3	50401.1	51849	53264.7	54638.9	55971.2	57269.5	58540.6	59770.7	60967.3	62136	63275.9	64382.1	65458.6	66507.1	67531.7	68534.6	69504.2	70449.4	71369.6	72267	73144.5	73999.2	74829.8
		39	0	0	0	0	0	86.4355	419.265	751.492	1081.93	1446.98	2032.79	2631.29	3235.19	3875.13	4691.27	5532.77	6384.7	7264.12	8153.49	8563.81	8654.11	8666.91	8668.02	8668.09	8668.09	8668.1	8668.1	8668.1	8668.1	8668.1	8668.1	8668.1	8668.1	8668.1	8668.1	8668.1	8668.1	8668.1	8668.1	8668.1	8668.1	8668.1	8668.1	8668.1	8668.1	8668.1	8668.1
		40	0	47.1169	299.021	739.674	1343.96	2091.14	2943.15	3756.18	4518.39	5235.21	5911.3	6555.2	7171.94	7762.56	8329.88	8876.44	9404.66	9915.42	10410.4	10890.4	11355.9	11808.3	12248.8	12677.8	13095.7	13503.1	13900.9	14288.9	14667.9	15038.4	15400.8	15755.2	16101.7	16440.9	16772.8	17097.9	17416.4	17728	18033.4	18332.5	18625.6	18913.3	19194.9	19471.1	19741.7	20006.9	20267.2
		41	0	86.9198	597.049	1489.44	2700.12	4175.2	5877.92	7786.55	9884.7	12159.3	14489.1	16651.3	18699.2	20658.4	22525.6	24314.9	26039.8	27695.2	29290.9	30836	32325.7	33765.3	35162	36513	37820	39090.9	40323.9	41517.5	42679.2	43808.7	44903.6	45968.2	47005	48011.3	48989	49941.6	50867.9	51767.2	52643.2	53496.3	54324.9	55131	55916.9	56680.9	57423.4	58147	58851.8
		42	0	289.801	1458.12	3247.76	5475.6	8038.87	10882.2	13935.6	16879.9	19551.7	22006.7	24283.7	26410.8	28409.7	30297.3	32087.2	33790.4	35414.8	36968.8	38459	39890.8	41269	42597.6	43880.1	45119.3	46317.6	47477.9	48601.9	49691.5	50748.4	51774.6	52772.2	53740.3	54680.7	55596.5	56486.4	57352.4	58194.9	59014.9	59813.2	60589.9	61345.3	62081.9	62799.1	63497.9	64178.6	64841.8
		43	0	36.0359	261.325	666.248	1228.05	1895.99	2531.62	3125.01	3681.04	4203.82	4698.87	5169.01	5617.91	6047.11	6459.62	6856.35	7238.48	7607.95	7965.12	8311.64	8647.5	8974.15	9291.57	9600.82	9901.93	10195.7	10482	10761.9	11034.9	11302.2	11563.1	11818.7	12068.4	12313	12552.3	12786.8	13016.4	13241.3	13461.8	13677.5	13889.3	14096.7	14299.9	14499.4	14694.8	14886.6	15074.4
		44	0	76.9543	546.62	1392.14	2548.39	3962.61	5603.82	7455.78	9502.38	11697	13803.9	15791.1	17675.5	19468.4	21178	22810.8	24378.7	25886.1	27345.8	28755.1	30115.2	31434.9	32709.9	33945.7	35144.6	36304.2	37432	38524	39584.7	40614.9	41612.5	42584.2	43524.5	44440.9	45329.6	46192.6	47032.2	47846	48639.1	49407	50156.1	50881.4	51588.6	52274.7	52941.5	53590.1	54219.5
		45	0	69.8813	501.319	1281.12	2353.9	3669.82	5200.26	6935.33	8851.76	10767.3	12571.2	14274.9	15891.8	17431.6	18902.2	20310.3	21661.4	22960.1	24210	25414.3	26576	27697.4	28781	29828.7	30842.4	31823.7	32774	33694.9	34587.2	35452	36290.3	37103.5	37892.1	38657	39399.1	40119.3	40818.1	41496.3	42154.5	42793.4	43413.6	44015.6	44600	45167.3	45718.1	46252.7	46771.8
		46	0	178.222	1013.18	2364.14	4106.67	6164.1	8490.19	11055.8	13843.3	16839.9	20036.1	23427.6	27013.3	30788.1	34745.1	38881.2	43163.1	47432.8	51477	55326.2	59002	62521	65895.8	69133.3	72241.2	75227.4	78097.2	80856	83509.5	86062	88517.4	90879.9	93153.5	95342.2	97449	99477.8	101430	103311	105121	106864	108542	110158	111714	113196	114640	116030	117369
		47	0	287.499	1449.78	3231.92	5451.13	8002.74	10827.6	13894.7	17187.8	20695.8	24411.1	28322.8	32416.5	36624.4	40575.2	44264	47770	51119.4	54328.5	57410.5	60375.8	63233.8	65992.8	68659.6	71240.3	73739	76158.9	78508	80791.8	83004.5	85152.3	87240.2	89266.5	91235.4	93151.4	95015.7	96830.2	98596.9	100318	101993	103626	105219	106771	108283	109757	111194	112595
		48	0	259.602	1338.12	3012.92	5117.04	7553.06	10266.7	13227.4	16412.7	19625	22572.3	25305	27857.6	30252	32515.7	34660.8	36717.9	38682.6	40573	42385.5	44133	45814.2	47434.1	49003.2	50514.5	51980.7	53392.6	54764.8	56089.3	57373.7	58617.3	59820.1	60990.5	62119.9	63218.1	64279.9	65310.6	66311.2	67278.9	68221.8	69133.7	70020.3	70878.7	71710.4	72521	73304.8	74067.3
		49	0	237.536	1254.05	2849.08	4866.49	7213.14	9673.88	11883.4	13870.9	15676.8	17339.3	18883.7	20329.1	21692.6	22982.1	24204.8	25367.8	26481.2	27546.9	28567.5	29546.9	30491.1	31399.9	32273.7	33117.9	33933.8	34720.7	35479.9	36216	36927.3	37613.6	38279.8	38924.5	39546.7	40150.6	40735.7	41300.7	41848.7	42380.2	42893.5	43391.3	43874.2	44340.6	44793.2	45232.2	45656	46067.7
		50	0	300.37	1499.19	3327.83	5596.8	8199.46	11076	14191.6	17524.8	21059.8	24791.3	28712.5	32814.1	37025.9	41047.2	44807.8	48375.8	51780	55038.9	58166.4	61174.1	64071.8	66868	69570	72184.2	74717.1	77173.5	79559	81876.9	84122.8	86296.7	88406.4	90457.2	92452.3	94394.6	96286.6	98130.2	99928	101682	103395	105070	106763	108516	110247	111911	113528	115104
	1	1
		2	0	182.744	1010.16	2299.55	3902.35	5733.89	7750.09	9869.13	11744.7	13442.7	15015.6	16488.7	17880.1	19201	20459.7	21665.3	22823.7	23938.5	25014.7	26055.7	27063.4	28040.4	28988.5	29909.1	30803.3	31672.3	32517.9	33341	34142.4	34922.5	35682.3	36422.2	37142.9	37845.5	38529.8	39196.2	39846.2	40479.9	41096.8	41699	42286.3	42857.8	43415.9	43959.6	44489.8	45007.4	45511.3
		3	0	216.927	1135.39	2536.58	4256.85	6206.21	8340.87	10593.7	12642.1	14484.5	16179.3	17774.9	19282.2	20713.5	22083.6	23395.2	24651.1	25864.5	27033.9	28168.5	29266.8	30330.3	31366.4	32369.8	33348	34298.4	35222.6	36124.4	37000.9	37858.6	38692.3	39507.4	40298.9	41074.3	41827.7	42566.1	43283.8	43986.8	44670.6	45340.3	45991.7	46629.5	47250.4	47858.2	48450.2	49028.5	49593.7
		4	0	241.285	1225.16	2702.18	4497.94	6521.93	8729.97	11096.1	13611.9	16273.4	19078.1	22028.7	25133	28389.1	31794.6	35348.2	39023.2	42726.2	46355.9	49879.5	53299	56621.2	59852.1	62997.3	66061.8	69048.6	71964.4	74811.1	77591.8	80309.6	82966.6	85565.2	88107.9	90595.1	93030.6	95415.8	97751.3	100039	102280	104474	106624	108730	110793	112813	114755	116687	118589
		5	0	231.854	1194.33	2650.26	4427.53	6432.99	8620.62	10971.6	13476.4	16131	18910.3	21555.7	23964	26181.4	28296.2	30332.1	32303.2	34218	36077.3	37883.1	39636.3	41342	43009.5	44633	46218.3	47759.5	49264.6	50735.9	52169.6	53567	54938.1	56275	57579.1	58859	60108.3	61324.9	62520	63687.4	64825.5	65943.6	67035	68098	69141.6	70160	71158.6	72137	73088.9
		6	0	262.231	1304.98	2854.1	4724.56	6821.82	9100.94	11535.7	14118.6	16847.1	19722.7	22744	25913.5	29232	32698	36309.5	40035.6	43662.5	46979	50157.1	53230.2	56212.7	59112.7	61936.5	64688.8	67374.2	69996.3	72558.1	75062.7	77512.4	79909.7	82256.5	84554.6	86805.7	89011.1	91172.1	93289.3	95363.9	97396.8	99388.8	101342	103256	105133	106973	108778	110548	112283
		7	0	190.211	1024.03	2315.63	3918.38	5749.1	7764.76	9944.5	12274.8	14647.6	16764.5	18728.5	20576	22327	23994.9	25590.9	27123.3	28599	30023	31399.1	32730.2	34019.6	35270.2	36485	37665.3	38813.2	39930.2	41017.5	42076.5	43108	44113.1	45092.2	46046.6	46976.9	47883.9	48768.1	49630.3	50471.1	51291.2	52091.2	52871.8	53633.1	54375.5	55099.5	55805.6	56494.2	57165.9
		8
		9	0	180.107	988.741	2248.64	3817.04	5612.26	7591.63	9732.36	11895.1	13807.8	15567.8	17205	18719.6	20156.6	21528.3	22845.8	24114.9	25339.9	26522.7	27668.6	28778.5	29856.7	30903.9	31920.1	32907.1	33867.3	34801.4	35710	36595	37456	38294.5	39111.5	39906.9	40682.4	41437.7	42173.2	42890.4	43589.6	44271.3	44934.3	45579.7	46208.9	46823.4	47422.7	48007.3	48577	49132.5
		10	0	215.885	1106.26	2464.46	4136.41	6035.76	8119.77	10370.5	12777.2	15333.9	18036	20886.1	23889.5	27042.4	30314.9	33550.9	36648.5	39620.2	42479.4	45238.4	47906.7	50492.3	53001	55437.5	57805.7	60109.2	62351	64533	66657.6	68727.5	70744.1	72708.6	74622.4	76486.6	78302.4	80071.7	81796.2	83477.2	85116.6	86715.7	88275.8	89798.1	91283.4	92732.8	94147.3	95527.4	96874.1
		11	0	240.805	1227.72	2713.57	4521.76	6558.29	8773.97	10974	12894.5	14640.3	16254.9	17766.9	19194.7	20547.5	21839.3	23074.4	24260.9	25403.4	26505.5	27573.4	28607.2	29609.8	30585.6	31534.5	32457.1	33356.5	34232.8	35086.3	35919.2	36733.5	37528.3	38304.3	39062.3	39803.7	40528.3	41236.7	41929.1	42605.9	43267.8	43915.4	44548.8	45167.8	45773.4	46365.5	46944.8	47511.5	48065.8
		12	0	39.3705	261.781	651.765	1184.7	1840.01	2600.12	3451.9	4386.01	5395.32	6475.02	7621.8	8834.4	10109.2	11440.8	12803.5	14127.1	15397.2	16625.1	17815.3	18971.1	20095.3	21190.3	22258.1	23300.5	24319.1	25315.1	26290.1	27244.8	28180.3	29097.6	29997.3	30880.1	31746.8	32597.7	33433.5	34254.8	35061.8	35855	36634.9	37401.6	38155.7	38897.5	39627	40344.9	41051.2	41746.2
		13	0	226.966	1168.04	2595.76	4343.83	6321.95	8486.95	10816.1	13295.6	15922.1	18696.2	21619.9	24693.4	27919.4	31298.5	34831.5	38517.5	42354.7	46335.5	50398.8	54360.3	58165.5	61848.8	65423.4	68896.8	72250.5	75509.3	78704	81837.5	84909.8	87920.3	90868.3	93752.7	96574.2	99333.7	102035	104677	107259	109782	112244	114653	117009	119312	121560	123755	125898	127995
		14	0	31.5123	222.264	560.147	1024.32	1597.35	2264.28	3014.18	3838.82	4731.86	5689.31	6708.46	7786.94	8921.76	10113.7	11361.9	12657	13966.4	15247.4	16489.7	17695.9	18868.8	20011.1	21124.8	22212	23274.1	24312.5	25328.3	26322.6	27296.3	28250.3	29184.9	30100.8	30999.2	31881.2	32747.4	33598.3	34434.3	35255.9	36063.1	36856.7	37636.3	38402.8	39155.9	39896.6	40624.2	41339.9
		15	0	158.049	888.442	2042.06	3492.21	5163.89	7016.85	9031.27	11196.3	13430.2	15505.8	17431.4	19223	20920.8	22534.4	24074	25552.4	26969.5	28335.8	29654.3	30923.9	32155.2	33342.9	34495.9	35611.5	36694.1	37743.6	38762.8	39752.6	40712.6	41645.8	42551.6	43432.3	44287.1	45117.9	45925.1	46709.5	47472.3	48213	48933.4	49632.2	50313	50973	51616.5	52240.2	52847.4	53437.7
		16	0	249.014	1249.34	2749.38	4567.55	6235.58	7635.28	8866.79	9974.42	10984	11912.7	12778.3	13592.3	14364	15097.2	15798	16470.2	17117.5	17742.4	18346.4	18932	19499.6	20052.1	20589.2	21112.1	21622.3	22119.3	22604.8	23079.1	23541.7	23994.9	24437.3	24869.4	25291.5	25700.6	26095.6	26483.7	26865.5	27241.3	27610.1	27972.4	28327.7	28678.3	29021.9	29359.7	29690	30015.3
		17	0	244.538	1226.61	2702.06	4497.71	6520.6	8728.44	11102.1	13624.3	16291.4	19103.1	22028.9	24853.9	27498.6	30008.5	32402.5	34697.5	36906.5	39038.4	41099.1	43093.5	45026	46903.6	48729	50505.5	52234.4	53917.8	55558.4	57157.7	58717.6	60240.8	61728.4	63181.6	64601.8	65990.2	67347.6	68674.4	69972	71240.6	72480.9	73693.9	74879.9	76040.2	77175.3	78285.4	79371.5	80434.3
		18	0	26.9238	200.544	513.091	945.562	1482.4	2110.23	2819.6	3601.56	4411.85	5180.9	5908.65	6600.44	7260.54	7892.57	8499.55	9083.59	9647.35	10192.6	10721.2	11234.3	11733.3	12219	12692.4	13154.4	13605.4	14046.1	14477.2	14899	15312	15716.6	16113	16501.6	16882.7	17256.5	17623.2	17983.1	18336.4	18683.2	19023.7	19358.2	19686.6	20009.1	20326.1	20637.4	20943.2	21243.7
		19	0	260.559	1295.2	2836.97	4701.26	6790.88	9059.21	11488.9	14051.1	16522.6	18792.4	20901.9	22879.2	24736.5	26499.8	28184	29798.2	31350.9	32849.8	34296.4	35695.7	37053.5	38374.3	39659.2	40909.7	42128.7	43319.3	44481.9	45615.6	46722.9	47805.9	48866	49902.2	50915.5	51907.3	52879.4	53831.2	54762.5	55674	56567.1	57442.9	58300.6	59140.1	59962.5	60768.5	61559.2	62333.6
		20	0	0	0	0	0	85.2649	353.812	618.688	855.976	915.961	918.181	918.206	918.206	918.206	918.206	918.206	918.206	918.206	918.206	918.206	918.206	918.206	918.206	918.206	918.206	918.206	918.206	918.206	918.206	918.206	918.206	918.206	918.206	918.206	918.206	918.206	918.206	918.206	918.206	918.206	918.206	918.206	918.206	918.206	918.206	918.206	918.206
		21	0	238.633	1222.33	2705.41	4511.18	6544.93	8759.22	11132	13654.5	16316.7	18925.5	21294	23513.2	25610.6	27606.1	29512.1	31341.4	33101	34798.7	36441	38031.6	39573.5	41071.1	42527.4	43943.7	45322.3	46667	47978.5	49257.1	50505.1	51725.1	52916.2	54075.7	55206.6	56302.4	57376	58422.5	59447.7	60457.1	61442.4	62408	63359.2	64287.6	65197.2	66092.1	66968.2	67826.2
		22	0	39.9606	262.112	648.414	1174.19	1818.97	2565.53	3401.08	4317.13	5307.41	6367.55	7494.6	8684.75	9936.18	11246.5	12605.7	13960.9	15251.6	16496.1	17702.1	18873.7	20014	21124.4	22208.3	23266.2	24300.2	25312.1	26301.9	27272.1	28222.6	29154.6	30069.2	30966.3	31847.4	32712.3	33561.7	34396.5	35216.5	36022.7	36815.1	37594	38360.4	39113.7	39854.9	40584	41301.1	42006.9
		23	0	261.41	1303.34	2855.04	4729.74	6830.96	9114.62	11556.1	14143.3	16874.3	19750.1	22759.3	25761.5	28566.9	31203.7	33713.2	36136.4	38484.4	40755.7	42966.3	45111.4	47199.5	49236.9	51218.7	53155.6	55041	56887.3	58685	60444.7	62161.4	63839.4	65482.1	67085.4	68657.1	70194.2	71697.6	73171.8	74611.5	76023.1	77403.3	78754.7	80080	81375.1	82643.3	83887.6	85102.7	86293.6
		24	0	240.582	1226.85	2712.07	4519.73	6555.96	8778.08	11160	13690.8	16368.6	19194.4	22169.4	25294.7	28556.6	31826.9	34779.6	37580.6	40270.1	42864.8	45374.7	47807.5	50169.6	52465.9	54701	56878.7	59002.9	61076.3	63101	65079.7	67013.8	68904.8	70753.8	72562.3	74331.8	76062.5	77757	79415.8	81038.9	82628.8	84185.9	85711.6	87206.5	88670.1	90104.3	91509.2	92885.9	94234.6
		25	0	77.4512	541.04	1354.78	2446.92	3759.39	5257.15	6918.71	8733.3	10690.6	12791.8	15028.2	17397.1	19897.2	22526.3	25281.1	28124	30870.1	33494	36015.6	38466.1	40854.5	43180.8	45446.7	47660.9	49820.5	51927	53987	55995.5	57959.9	59880	61755	63590.4	65381.5	67133.3	68847.2	70519.4	72157.7	73756.2	75321.1	76849.7	78345.5	79807.6	81237.5	82635.9	84004	85342.7
		26	0	64.3912	461.194	1168.56	2123.08	3274.93	4594.49	6067.46	7682.47	9431.79	11294.2	13078.5	14764.1	16370.6	17906.1	19372.5	20780.2	22138	23447.4	24720.7	25953.8	27152.1	28317.2	29446.6	30549.3	31619.2	32665.9	33681.9	34677.2	35644.2	36591.5	37513.3	38414.6	39292.8	40150.3	40986.1	41803.6	42600.3	43380.1	44139.2	44883	45606.8	46316.7	47006.8	47683.9	48341.5	48986.8
		27	0	257.853	1279.81	2805.08	4652.65	6728.57	8988.19	11404.6	13968.1	16676.4	19530.7	22532.3	25681.1	28980.1	32429.8	36029	39779.6	43682	47728.5	51871.6	55863.4	59573.3	63132.3	66461.2	69687.6	72839	75911.3	78915.3	81855.2	84733.5	87556.1	90321.1	93023.7	95673.6	98274.4	100825	103328	105782	108191	110554	112876	115156	117393	119587	121734	123846	125920
		28	0	163.726	909.178	2082.3	3554	5248.27	7124.99	9161.09	11343.3	13502.5	15409.6	17176.7	18814	20330.9	21774.8	23168.9	24513.8	25808.6	27069.2	28284.3	29471	30612.3	31730.4	32806.1	33861.3	34877.2	35872.6	36835.3	37777.7	38688.2	39578	40443.7	41283.5	42106.3	42901.6	43682.5	44437.2	45172.7	45894.1	46591.4	47276.3	47938.6	48580.9	49213.2	49823.1	50417.1	51000
		29	0	162.171	895.41	2049.44	3498.56	5168.14	7017.64	8971.93	10751.4	12358.5	13847.9	15240.1	16554	17799.7	18986.3	20120.4	21205.4	22247.5	23249.1	24215	25148.9	26051.9	26926.2	27773.2	28593.3	29387.4	30157.2	30903.9	31628.9	32333.1	33016.9	33681.1	34325.7	34951.5	35559.2	36149.4	36722.7	37279.7	37821.1	38347	38857.9	39354.2	39836.4	40304.9	40760.1	41202.6	41632.5
		30	0	39.8902	259.502	640.749	1158.57	1791.48	2523.88	3343.28	4242.53	5213.49	6251.37	7352.37	8514.37	9735.95	11015.5	12351.7	13743.7	15188.4	16669.8	18116.3	19485.1	20803.3	22071.6	23308	24515.5	25698.1	26857.5	27994.3	29110.1	30205.7	31281.9	32339.7	33379.3	34401.5	35406.1	36394	37365.5	38321.1	39261.3	40185.9	41095.4	41990.1	42870.7	43736.9	44589.4	45428.2	46253.5
		31	0	254.632	1279.41	2811.9	4667.21	6749.66	9013.99	11437.6	14005.9	16600	18999.5	21227.7	23317.4	25291	27165.6	28954.8	30668.8	32315.5	33902.5	35435	36917.5	38352.5	39747	41102.2	42420.8	43704.9	44956.3	46176.8	47367.8	48530.5	49666	50775.8	51860.5	52921	53958.3	54973.1	55965.9	56937.7	57887.5	58817.2	59728.5	60621.2	61495	62350.7	63189.1	64009.8	64814.1
		32	0	47.7711	294.518	718.89	1292.91	1993.07	2801.88	3705.87	4695.05	5762.08	6901.69	8110.29	9385.29	10724.9	12128.6	13594.5	15113.1	16635.6	18106.4	19530.3	20911.7	22254.9	23563	24838.5	26083.7	27300.5	28490.3	29653.3	30793.7	31913.6	33013.5	34094.5	35156.7	36200.4	37226.5	38235.7	39227.9	40203.5	41163	42107	43035.9	43950.3	44850.3	45736.4	46609	47468.1	48314.1
		33	0	259.676	1288.21	2811.82	4638.02	6338.44	7788.93	9059.61	10198.5	11232.3	12185	13067.3	13893.5	14674.5	15417.5	16129.6	16811.6	17467.3	18100.1	18712.1	19305	19880.5	20440.9	20985.1	21514.7	22030.6	22533.8	23024.7	23503.9	23972	24430.6	24877.9	25315	25742.1	26160	26568.7	26968.5	27359.6	27742.3	28117.3	28484.7	28844.1	29195.5	29539.6	29876.2	30205.8	30528.5
		34	0	0	0	0	0	85.9399	345.613	603.025	857.036	1182.81	1633.46	2061.3	2201.34	2206.01	2206.03	2206.03	2206.03	2206.03	2206.03	2206.03	2206.03	2206.03	2206.03	2206.03	2206.03	2206.03	2206.03	2206.03	2206.03	2206.03	2206.03	2206.03	2206.03	2206.03	2206.03	2206.03	2206.03	2206.03	2206.03	2206.03	2206.03	2206.03	2206.03	2206.03	2206.03	2206.03	2206.03
		35	0	258.625	1297.61	2846.97	4719.85	6819.48	9102.55	11539.8	14125.3	16857.6	19736.3	22760.9	25932.2	29250.2	32714.8	36326.7	40085.7	43996.8	48055.7	52258	56588.4	60963	65150	69189	73113.4	76935.7	80661.5	84296.4	87844.1	91311.8	94701.3	98018.8	101264	104441	107549	110594	113574	116493	119353	122158	124906	127600	130237	132828	135364	137851	140289
		36	0	69.8196	498.27	1259.12	2287.33	3527.44	4945.91	6526.81	8253.9	10119.4	12053.4	13893.8	15638.4	17301.3	18893	20421.6	21893.4	23313.6	24686.7	26016.3	27305.6	28556.2	29771.1	30951.8	32099.7	33217.7	34304	35361.4	36391.7	37399	38382.1	39342.7	40281.2	41197.6	42093.3	42968.6	43823.6	44658.9	45475	46272.4	47051.3	47812.3	48556.2	49283.3	49993.5	50687	51364.4
		37	0	70.5449	498.876	1258.06	2282.38	3518.36	4932.71	6506.45	8226.05	10086.4	12082.7	14209.5	16466.7	18853.2	21360	23881.2	26205.8	28438.2	30589.7	32678.2	34700.6	36669.2	38581	40444.2	42259.2	44027.7	45754.7	47437.3	49083.3	50687.5	52257.4	53788.8	55286.7	56749.9	58179.2	59577.6	60942.4	62278.6	63583.4	64859.8	66108.2	67327.7	68522.1	69688.6	70830.4	71947.7	73039.1
		38	0	236.285	1220.2	2699.04	4494.56	6513.95	8711.35	11065.1	13573.7	16218.8	18667.6	20832.7	22859.5	24757.2	26487.5	28141.3	29730.2	31271	32761.9	34214.2	35622.6	36999.3	38331	39635.4	40912.1	42155.4	43380.1	44572.1	45739.9	46891.8	48012.6	49117.1	50195.7	51247.7	52286.3	53301.8	54294.8	55267.1	56229.5	57168.2	58088	58990.3	59880.8	60747.7	61597.3	62430.8	63253.4
		39	0	0	0	0	0	106.26	379.747	651.162	919.067	1285.09	1759.62	2242.2	2730.38	3339.52	4008.82	4690.45	5392.59	6209.04	6949.96	7306.48	7407.65	7429.99	7433.88	7434.46	7434.55	7434.56	7434.56	7434.56	7434.56	7434.56	7434.56	7434.56	7434.56	7434.56	7434.56	7434.56	7434.56	7434.56	7434.57	7434.57	7434.57	7434.57	7434.57	7434.57	7434.57	7434.57	7434.57
		40	0	44.8292	284.071	698.384	1258.96	1943.46	2714.35	3441.74	4116.95	4746.28	5336.3	5895.23	6428.78	6938.05	7425.84	7895.22	8348.36	8786.1	9211.08	9622.88	10023.6	10413.5	10793.5	11164.6	11526.7	11881.3	12227.7	12566.9	12899.5	13225.2	13544.6	13858.1	14165.6	14467.5	14764.3	15055.7	15341.9	15623.5	15900.3	16172.3	16439.9	16703.3	16962.1	17216.8	17467.7	17714.1	17956.8
		41	0	82.0291	561.575	1386.25	2480.42	3788.13	5275.04	6920.09	8713.16	10642.4	12603.7	14423.9	16148	17796.8	19371	20885.3	22347.9	23756.5	25121.2	26446.6	27729	28976.4	30191	31369.2	32518.2	33639.5	34730	35794.4	36835.1	37849.2	38838.8	39807.6	40752.7	41674.9	42577.8	43460.2	44321.1	45163.7	45987.9	46792.4	47579.2	48349.5	49102	49837.5	50558	51262	51949.8
		42	0	267.646	1332.07	2911.99	4815.75	6945.11	9249.88	11686.5	14015.3	16122	18057.7	19856.4	21542	23132.4	24642.3	26082.5	27460.8	28783.8	30057.4	31286.9	32476.2	33628.8	34748	35835.3	36893.7	37924.5	38929.2	39909.3	40866.2	41801	42714.7	43608.2	44482.3	45337.8	46175.1	46994.9	47797.9	48584.6	49355.5	50111	50851.6	51577.4	52289.3	52987.2	53671.5	54342.9	55001.3
		43	0	34.0618	245.142	622.971	1142.34	1752.77	2326.89	2857.08	3348.59	3807.59	4239.14	4646.62	5034.2	5403.83	5757.64	6097.93	6425.66	6741.99	7048.56	7345.81	7634.55	7915.84	8189.64	8456.92	8718.05	8973.11	9222.98	9467.33	9706.93	9941.77	10172	10398.1	10619.9	10837.9	11051.7	11262.1	11468.6	11671.9	11871.7	12068.3	12261.4	12451.6	12638.5	12822.6	13003.5	13181.9	13357.1
		44	0	72.9749	517.635	1302.76	2358.01	3628.21	5082.63	6699.64	8465.48	10333.2	12109.2	13781.1	15364.1	16869.7	18309.4	19692.6	21031.6	22325.9	23577.1	24794.1	25975.5	27120.6	28237	29323.9	30379.4	31410.1	32415.1	33391.9	34348.4	35280.6	36188.6	37077.3	37943	38788.7	39615.7	40421.1	41210.1	41979.8	42731.2	43466.7	44182.8	44884.7	45569.7	46238.5	46893.2	47530.5	48155.9
		45	0	66.1637	474.645	1199.59	2182.15	3370.82	4737.05	6260.9	7918.36	9576.97	11129.4	12593.5	13982.7	15307.3	16575	17792.3	18964.2	20094.9	21187.6	22245.1	23270.3	24265.3	25232	26170.9	27083.7	27972.3	28837.8	29680.7	30502	31302.6	32083.3	32844.6	33587.1	34311.5	35018.2	35707.7	36380.5	37037.1	37678.4	38304.5	38915.4	39511.5	40093.4	40661.5	41216.1	41757.6	42286.2
		46	0	165.012	929.162	2131.74	3637.96	5369.77	7285.92	9364.91	11595.5	13971.8	16492.7	19159	21971.6	24932.3	28041.3	31296.4	34679.9	38081.4	41333.5	44458.2	47471.3	50383.9	53205.2	55938.7	58588.3	61160.1	63656.6	66080.8	68435.5	70723.4	72947.7	75109.7	77211.1	79254.4	81241.3	83174.1	85053.4	86881.1	88658.9	90388.3	92069.9	93705.7	95297	96845.1	98351.3	99816.3	101242
		47	0	267.27	1328.47	2904.16	4803.35	6926.77	9227.2	11684.5	14291.4	17044	19937.8	22970.4	26144.2	29416.7	32505.3	35404.5	38142.2	40785.2	43345.6	45829.6	48243	50591.5	52879.4	55110.7	57289.5	59416.6	61497	63530	65517.7	67460.4	69359.3	71217.7	73037	74819	76564.7	78275.5	79952.4	81596.5	83208.1	84788	86336.4	87856.1	89347.1	90808.9	92243.7	93648.9	95026.6
		48	0	240.988	1226.35	2709.67	4515	6548.1	8762.53	11140.7	13670.4	16204.4	18527.6	20685.8	22708.5	24609.6	26421.6	28151.5	29822.1	31428.5	32984.6	34488.4	35944.9	37359.4	38733.9	40071.5	41373	42641.2	43878.6	45085.2	46263.3	47411.5	48534.9	49628.9	50701	51744.8	52768.7	53765.8	54744.3	55697.2	56632.7	57544.3	58438.7	59311	60165.5	61000.8	61816.5	62616.7	63397.1
		49	0	220.448	1149.64	2564.17	4297.47	6258.04	8271.62	10057.9	11656.1	13105.8	14436.6	15676.2	16841.2	17942.2	18988.7	19990.1	20950.9	21875.1	22765.9	23625.9	24459.9	25269.2	26054.6	26817	27558.2	28280.9	28985.2	29670.8	30338.2	30990.6	31627.4	32248.3	32853.4	33445	34023.3	34587.3	35137.3	35675.7	36201.8	36714.9	37215.9	37706.6	38185.7	38652.6	39109.7	39556.7	39992.7
		50	0	284.07	1383.82	3002.93	4944.31	7107.32	9444.99	11935.5	14569	17344.3	20259.7	23316.5	26509.4	29791.2	32939.3	35898.6	38724.9	41437.2	44049.9	46569.5	49008.5	51373.6	53671.6	55905.5	58084.4	60205.3	62277.9	64302.5	66285.2	68218.5	70103.8	71949.2	73751.3	75516.2	77245.8	78942.1	80605.3	82235.5	83837.2	85409.1	86955.5	88497.5	90079.8	91654.6	93176.2	94663.9	96122.6
	2	1	0	0	0	0	0	19.2557	252.412	472.469	684.217	949.169	1319.5	1688.7	2060.36	2542.14	3050.28	3525.56	3659.71	3659.73	3659.73	3659.73	3659.73	3659.73	3659.73	3659.73	3659.73	3659.73	3659.73	3659.73	3659.73	3659.73	3659.73	3659.73	3659.73	3659.73	3659.73	3659.73	3659.73	3659.73	3659.73	3659.73	3659.73	3659.73	3659.73	3659.73	3659.73	3659.73	3659.73
		2	0	166.073	900.368	2001.31	3310.89	4741.77	6254.58	7796.27	9136.94	10337.1	11441.9	12474.8	13449.3	14378.8	15268.9	16126.4	16956.4	17761.1	18544.6	19308.6	20054.4	20784.9	21499.2	22199.2	22886	23559.7	24220.7	24870.2	25508.7	26135.6	26751.8	27357.6	27953.3	28539.3	29115.9	29683.1	30241	30789.5	31329.2	31860	32382.5	32896.7	33402.5	33900.4	34390.3	34872.4	35346.7
		3	0	193.98	1005.46	2197.74	3595.9	5106.28	6692.22	8316.88	9765.55	11053	12236.6	13345.7	14397.1	15399.4	16360.7	17287.2	18184	19054.4	19900.2	20725.2	21532.6	22321	23092.1	23849.8	24592.4	25319.7	26036.3	26739.7	27430.6	28111.6	28780	29437.5	30085.7	30721.9	31348.9	31967	32572.7	33171.6	33759.7	34339.6	34910.8	35471.4	36025.5	36569.2	37105.9	37633.9	38153.6
		4	0	215.108	1081.07	2331.98	3781.84	5339.08	6971.99	8671.64	10440.2	12284.4	14211.5	16228.2	18339.9	20552.6	22868.8	25289.6	27802.6	30348.3	32858.7	35314.7	37716.9	40069.5	42376.2	44640.3	46864.5	49051	51202	53319.5	55404.8	57459.4	59482.3	61476.7	63445.8	65388.1	67304.7	69195.9	71062.5	72902.7	74721.2	76516.3	78288.4	80037.6	81764.4	83469	85144	86793.4	88433.3
		5	0	206.147	1054.08	2289.61	3729.91	5281.39	6908.79	8604.13	10369.6	12211.9	14122	15936.3	17586.3	19113.1	20581.5	22005.7	23392.2	24743.7	26065.5	27356.9	28623.3	29865.6	31084.6	32282.9	33459.6	34617.9	35756.5	36875.5	37977.4	39063.8	40134.9	41188.3	42226	43248.7	44254.2	45245.8	46223.6	47188.1	48137.5	49073.2	49993.6	50901.4	51797.6	52682.5	53553.7	54408.8	55255.9
		6	0	233.463	1150.3	2459.45	3964.05	5571.05	7249.98	8992.04	10802.5	12688.6	14656.7	16713.1	18863	21110.7	23460.6	25914	28455.4	30943.7	33238.9	35455.1	37613.9	39724	41790.8	43817.6	45808.2	47763.4	49686	51577.8	53437.5	55267.5	57050	58770.3	60478	62163.1	63844.5	65507.8	67155.7	68789.1	70403	72002.6	73582.5	75147.1	76691.5	78215.1	79728.2	81214.7	82691.8
		7	0	170.038	907.494	2009.92	3319.71	4750.17	6262.56	7846.79	9498.65	11155	12624.5	13985.5	15267.2	16485.8	17652.3	18775.3	19861.1	20914.4	21939.2	22937.7	23912.1	24864.2	25795.9	26708.9	27604.4	28483.2	29346.2	30194.1	31027.4	31846.5	32651.8	33443.7	34222.4	34988.4	35742	36483.5	37213.2	37931.2	38637.8	39333.1	40017.2	40690.5	41352.9	42004.5	42645.5	43275.9	43895.8
		8
		9	0	160.293	874.986	1949.85	3231.28	4634.15	6119.75	7675.01	9211.4	10554	11780	12914.9	13967	14972.6	15936.2	16866.6	17769.7	18652.1	19508.4	20343.4	21159.9	21958.9	22743.4	23513.6	24266.6	25005.2	25730.6	26442.3	27141.5	27830	28508	29174.3	29828.5	30471.3	31103.5	31725.1	32336.5	32938.1	33530	34111.7	34683.8	35246.9	35801.3	36346.6	36882.5	37410.4	37929.5
		10	0	192.414	978.401	2134.67	3495.69	4973.46	6531.12	8160.35	9860.02	11636.3	13496.5	15447.1	17493.9	19640.5	21874.1	24097.3	26239.2	28309.5	30318.9	32274.9	34183.6	36049.5	37876.3	39666.8	41423.2	43147.5	44841	46504.8	48139.8	49747.4	51327.7	52881.4	54409.2	55911.3	57388.2	58840.6	60269.2	61674.8	63058.1	64419.5	65759.7	67078.7	68378.1	69657.5	70917.2	72157.6	73378.7
		11	0	215.287	1086.15	2347.21	3810.86	5383.09	7025.61	8611.19	9971.71	11194.9	12323.8	13378.1	14372.7	15320.4	16228.2	17101.3	17944.2	18762.2	19557.1	20331	21087.7	21827.3	22551.2	23261.5	23957.7	24641.9	25313.8	25974.3	26624.3	27263.9	27893.8	28513.5	29124.1	29725.2	30317.7	30901.2	31476.6	32043.9	32602.7	33154.4	33697.3	34233.4	34761.2	35281.6	35795.1	36300.7	36799.9
		12	0	37.1335	244.439	603.398	1085.73	1667.53	2330.92	3060.76	3846.65	4681.67	5561.38	6483.4	7445.31	8446.57	9485.28	10542.7	11566.2	12546.9	13494.4	14412.9	15305.5	16174.9	17023.3	17852.5	18664	19459.3	20239.4	21005.4	21758.2	22498.5	23227	23944.3	24650.8	25347.1	26033.6	26710.6	27378.4	28037.3	28687.7	29329.7	29963.7	30589.8	31208.2	31819	32422.5	33018.7	33608
		13	0	202.693	1033.14	2246.03	3663.02	5192.56	6799.88	8476.13	10221.5	12043.7	13949.4	15944.8	18035.5	20225.9	22519.7	24921.7	27432.5	30053.1	32782.6	35587.2	38345	41015.4	43622.3	46170.2	48644.9	51084.9	53495.4	55876.7	58228	60548.9	62840	65100.2	67331.3	69530.9	71698.7	73834.8	75941.2	78016.8	80062.9	82080	84068.1	86025.1	87952.7	89853.7	91726.4	93572.6	95391.3
		14	0	28.904	205.188	514.481	933.146	1441.37	2023.11	2666.04	3361.05	4101.71	4883.76	5704.4	6562.11	7454.89	8382.54	9346.04	10340.5	11342.1	12320.3	13270.7	14194.1	15093.3	15970.6	16827.8	17666.4	18487.8	19293	20083.8	20861.2	21625.8	22378.7	23119.7	23850.1	24569.5	25278.7	25978	26667.5	27347.8	28018.5	28680.6	29333.7	29978.5	30614.9	31243.3	31863.5	32476	33080.7
		15	0	139.406	783.123	1768.26	2957.78	4271.99	5671.86	7144.48	8686.1	10248.2	11688.7	13021.4	14266.3	15446.6	16575.8	17663	18711.9	19727.1	20715.5	21678.4	22616.3	23531.5	24427.7	25303.8	26161.1	27002.9	27827.4	28634.7	29428.7	30207.2	30970.1	31720.8	32456.7	33179	33889.1	34585	35270	35941.6	36601.4	37250	37885.7	38511.7	39125.1	39728.9	40321.5	40903.2	41475.2
		16	0	222.097	1104.6	2377.32	3849.16	5144.21	6192.64	7091.7	7885.13	8601.19	9256.2	9865.72	10439.8	10985	11506	12005.7	12488.4	12955.8	13410.3	13852.1	14283.8	14705.2	15118.5	15522.8	15920	16309.1	16692.4	17068.3	17438.6	17801.1	18154.5	18499.3	18839.2	19175.6	19508.1	19837	20162.8	20484.4	20802.1	21117.2	21429	21736.9	22041.5	22342.5	22639	22932.9	23223.5
		17	0	218.458	1084.88	2337.3	3792.05	5356.27	6993.67	8697.24	10470.6	12321	14255.4	16264.3	18211.5	20040.3	21785.1	23460.2	25076.1	26641	28161.5	29642.5	31089.1	32502.8	33886.8	35244.8	36575.3	37879.8	39161.2	40420	41658	42875.4	44073.6	45248.7	46406.8	47551.5	48681.5	49797.9	50899.5	51987.2	53060.2	54119.2	55164	56194.3	57210.6	58212.7	59200.9	60175.7	61137.8
		18	0	24.6364	186.048	474.934	869.946	1352.82	1908.63	2525.88	3194.74	3878.45	4518.92	5117.87	5681.49	6214.81	6722.06	7206.76	7671.83	8119.7	8552.4	8971.62	9378.77	9775.01	10161.2	10538.3	10907	11268.3	11622.4	11970	12311.3	12646.9	12976.9	13301.7	13621.3	13936.3	14246.5	14552.3	14853.7	15151	15444.2	15733.4	16018.8	16300.3	16578.3	16852.5	17123.3	17390.5	17654.3
		19	0	233.059	1145.6	2452.04	3956.79	5561.53	7233.07	8972.24	10768.1	12478.4	14042.6	15493.6	16851.6	18135.7	19361.8	20541.5	21678.6	22780	23850.4	24890.1	25904.7	26897.2	27867.4	28819	29754	30671.2	31572.9	32461	33333.2	34191.9	35038.8	35872.1	36693.1	37504	38302.8	39090.2	39867.8	40634.5	41390	42136.3	42872.9	43598.8	44315.5	45023.8	45722.1	46411	47091.9
		20	0	0	0	0	0	94.8454	293.436	486.224	657.879	708.785	712.7	712.879	712.891	712.891	712.891	712.892	712.893	712.896	712.896	712.896	712.896	712.896	712.896	712.896	712.896	712.896	712.896	712.896	712.896	712.896	712.896	712.896	712.896	712.896	712.896	712.896	712.896	712.896	712.896	712.896	712.896	712.896	712.896	712.896	712.896	712.896	712.896
		21	0	211.044	1075.8	2332.03	3791.72	5358.48	6990.56	8686.5	10453.1	12289.8	14076.9	15697.8	17218.8	18661.5	20039.8	21364.7	22643.2	23881.6	25085.4	26257.9	27402	28519.9	29613.6	30685.1	31736	32767.4	33779.8	34774	35750.7	36710.5	37649.3	38568.1	39470.4	40364.1	41242.3	42111.2	42969	43814.2	44651.8	45476.8	46290.4	47097.2	47891.2	48675.5	49452.4	50216.7	50972.8
		22	0	36.6083	240.958	593.7	1067.1	1638	2288.72	3005.33	3777.89	4598.98	5463.7	6369.03	7313.8	8297.22	9319.41	10374.7	11425	12423.7	13386.6	14319.6	15227	16111.1	16973.8	17817.6	18643.2	19453	20247.1	21027.2	21794	22547.9	23290.3	24021	24741.1	25450.7	26150.1	26840.2	27520.5	28192.1	28854.7	29508.9	30154.8	30792.5	31422.5	32044.5	32659.1	33266.4	33866.1
		23	0	233.945	1153.19	2468.04	3981.71	5599.41	7287.77	9038.36	10855.8	12748.3	14722.8	16778.7	18828.1	20748.4	22562	24298.8	25988.4	27630.3	29235.9	30803.8	32339.5	33845.8	35320.7	36773.3	38198.4	39598.6	40977.3	42331.5	43666.6	44979.2	46272.5	47547.5	48802.5	50041.8	51261.8	52468.1	53654.7	54827.3	55981.5	57121.8	58244.6	59353.5	60445.7	61524.1	62587.1	63637.3	64672.4
		24	0	215.81	1087.01	2348.38	3812.38	5384.7	7031.95	8744.53	10525.5	12383	14323.9	16354.4	18478	20693	22920.5	24945	26878.5	28748	30564.3	32333.5	34061.1	35749.5	37403.6	39027.7	40622.2	42187.8	43727.3	45242.7	46734.4	48203	49650.4	51075.6	52480.7	53865.1	55229.7	56575.5	57902.4	59211	60502.2	61775.7	63032.7	64272.2	65496.4	66703.9	67895.6	69072.5	70232.9
		25	0	71.5321	498.251	1228.57	2182.42	3299.04	4544.59	5897.21	7346.03	8887	10519.5	12244.7	14062.6	15975.9	17985.6	20090.6	22264.1	24368.8	26382.2	28335	30243.3	32111	33940.5	35732.5	37491.8	39220.3	40916.9	42582.2	44217.3	45823.2	47401.6	48953.4	50480	51980.5	53455.9	54906.6	56333	57736.4	59117	60475.1	61811	63123.3	64415.7	65687.2	66937.1	68166.3	69377
		26
		27	0	222.49	1114.43	2400.31	3886.89	5479.69	7146.32	8877.72	10677.7	12553.1	14510.9	16557.3	18697.3	20935.1	23274.2	25717.7	28269.4	30929.7	33697.6	36548.8	39316.1	41909.6	44431.2	46857.2	49173	51447.3	53680	55878.4	58042.5	60176.6	62285.1	64363.8	66413.2	68437.8	70433.9	72404	74352.2	76278.8	78180.1	80055.5	81907.9	83739.8	85554.1	87342.8	89107.4	90849.2	92573
		28	0	144.195	800.836	1802.13	3008.47	4338.88	5754.75	7243.56	8797.18	10314.3	11646	12873.6	14001.3	15061.8	16087.8	17078.4	18037.8	18977.1	19889.3	20778.4	21653.5	22506.1	23341.4	24163.8	24962.9	25754.1	26527.4	27286.1	28033.5	28764.9	29488.1	30193.1	30892.5	31574	32248.9	32908.1	33559.7	34197.3	34826.3	35442.2	36050.1	36646.3	37234.1	37809.7	38378.8	38934.2	39485.1
		29	0	143.95	791.636	1778.23	2967.78	4281.49	5680.29	7112.12	8391.32	9534.21	10581.3	11559.1	12481.5	13359.2	14199.9	15008.9	15789.4	16544.8	17278.8	17993.5	18690.6	19372.2	20038.5	20691	21329.3	21954.5	22566.9	23167.9	23757	24335.8	24903.5	25461	26007.9	26544.1	27070.9	27587.9	28095.7	28594.7	29084.5	29565.1	30037.1	30500.4	30955.3	31401.9	31840.6	32271.5	32694.7
		30	0	36.341	238.574	585.802	1050.04	1609.58	2245.51	2944.3	3695.44	4492.14	5329.57	6205.06	7117.37	8065.72	9050.25	10071.2	11129.1	12223.4	13343	14435.2	15469.9	16469.5	17440.9	18382.4	19304.1	20209.9	21099.9	21977	22840.1	23690.9	24529.8	25356.8	26172.8	26978.2	27773	28557.6	29332.6	30097.3	30852.4	31598.5	32335.8	33064	33783.1	34493.9	35195.8	35889.3	36574.6
		31	0	229.03	1133.1	2431.43	3929.35	5532.17	7207.36	8951.11	10760	12563.3	14223.1	15763	17209.7	18580.5	19888.7	21144.4	22354.8	23526.4	24663.5	25769.5	26847.2	27899.9	28929.1	29937.2	30925.7	31895.9	32848.9	33785.5	34706.5	35612.6	36504.3	37382.3	38247.1	39099.2	39939	40766.8	41582.8	42387.4	43180.9	43963.5	44735.4	45495.6	46246	46987.1	47718.3	48439.7	49143
		32	0	44.2538	273.539	663.971	1184.49	1808.99	2516.57	3291.93	4124.26	5006.48	5934.23	6905.12	7917.87	8972.13	10067.5	11204.2	12375.7	13545.4	14674.4	15767.9	16830.2	17863.6	18872.4	19858.3	20823.2	21768.7	22696.2	23607	24502	25382.1	26247.6	27099.5	27940.4	28770.9	29591	30400.9	31200.9	31991	32771.4	33542.6	34304.6	35057.7	35802	36537.9	37265.3	37984.5	38695.5
		33	0	228.729	1128.71	2415.28	3885.49	5196.04	6276.83	7199.63	8012.64	8742.53	9411.32	10030.5	10612.9	11166	11695.8	12205.6	12696.7	13172.5	13635	14086	14527.3	14957.9	15379.4	15792.7	16198	16596.5	16989.1	17374.2	17752.9	18125.6	18492.6	18854.1	19211.3	19562.5	19908.5	20249.2	20585.3	20916.5	21243.3	21566.1	21884.1	22197.4	22506.3	22811	23111.4	23407.8	23700.2
		34	0	0	0	0	0	93.7597	288.155	477.02	662.07	951.359	1277.31	1579.43	1674.58	1680.01	1680.08	1680.08	1680.08	1680.08	1680.08	1680.08	1680.08	1680.08	1680.08	1680.08	1680.08	1680.08	1680.08	1680.08	1680.08	1680.08	1680.08	1680.08	1680.08	1680.08	1680.08	1680.09	1680.09	1680.09	1680.09	1680.09	1680.09	1680.09	1680.09	1680.09	1680.09	1680.09	1680.09
		35	0	232.012	1148.84	2461.95	3974.52	5590.41	7272.85	9020	10835	12724.5	14695.6	16754.5	18906.1	21154.6	23503	25954.2	28510.4	31173.7	33945	36825.6	39808	42842.4	45768.5	48613.1	51396	54125.3	56806.9	59445	62040.5	64594	67110.1	69588.2	72030.8	74438.8	76813.4	79154.7	81465.9	83747.5	85997.3	88219.5	90411.6	92575.5	94711.5	96820.6	98902.3	100958	102988
		36	0	64.8289	463.58	1152.64	2059.22	3126.49	4317.71	5612.56	7002.35	8481.13	9992.88	11417.2	12764.9	14047.7	15277.1	16457.1	17594.6	18697.3	19772.3	20818.7	21839.1	22835.8	23810.2	24764.3	25700.1	26616.4	27514.3	28395	29258.8	30106.7	30939.6	31759.2	32562.6	33351.9	34126.8	34888	35635.8	36371.1	37093.9	37805.6	38504.8	39191.1	39865.9	40528.9	41180.4	41821	42450.4
		37	0	65.2111	460.642	1146.11	2047.45	3108.92	4293.58	5582.52	6965.52	8438.8	10000.7	11651.5	13392.5	15224.9	17146.5	19078.4	20869.2	22596	24267.4	25897.7	27483.8	29036.3	30552	32037.9	33492.3	34918.9	36318.8	37692.1	39041.9	40366.1	41669.4	42948.2	44206.8	45442.8	46658.3	47853.5	49027.9	50184	51319.4	52437.7	53536.5	54617.7	55681.8	56727.5	57757.8	58770.2	59766.8
		38	0	213.873	1083.84	2337.05	3787.55	5343.76	6973.68	8671.37	10437.3	12268.4	13955.5	15446.8	16842.3	18132.1	19328.1	20488.1	21609.1	22697.8	23765.1	24806.6	25822.7	26823.1	27797.6	28763.3	29708.8	30646.8	31564.3	32474.7	33367.1	34253.4	35119.6	35983.1	36828.4	37669.4	38493	39311.8	40116.6	40909.9	41698.8	42471.7	43238.3	43995	44738.7	45479.3	46207.1	46924.1	47636.9
		39	0	0	0	0	0	108.237	314.715	515.215	713.37	1031.38	1375.33	1722.39	2117.35	2593.05	3077.9	3576.23	4162.98	4770.42	5306.38	5582.99	5684.96	5719.81	5730.45	5733.73	5734.93	5735.35	5735.49	5735.53	5735.54	5735.55	5735.55	5735.55	5735.55	5735.55	5735.55	5735.55	5735.55	5735.55	5735.55	5735.55	5735.55	5735.55	5735.55	5735.55	5735.55	5735.55	5735.55
		40	0	41.6032	263.598	644.413	1152.19	1762.09	2436.74	3062.35	3633.05	4155.69	4641.18	5096.29	5526	5933.16	6320.76	6692.47	7049.89	7394.61	7728.57	8052.41	8367.77	8674.93	8975.15	9268.55	9555.95	9837.63	10113.9	10385.4	10652	10914.5	11172.8	11427.2	11677.6	11924.6	12167.8	12407.9	12644.6	12878.5	13108.9	13336.6	13561.3	13783.4	14002.5	14219.1	14433.2	14644.5	14853.6
		41	0	75.2675	514.857	1255.55	2212.37	3324.66	4557.12	5888.81	7310.41	8818.16	10333.7	11727.5	13046.2	14306.1	15511.3	16674.3	17798.8	18886.9	19946.8	20978.6	21983.3	22966.5	23926.7	24864.9	25785.7	26687.2	27570	28438.2	29289.5	30124.5	30946	31752.2	32543.8	33323.1	34088.3	34839.8	35580	36307	37021.3	37724.6	38416	39095.4	39764.5	40422.5	41068.8	41705.5	42331.5
		42	0	240.144	1178.95	2516.07	4049.39	5683.75	7390.28	9144.21	10791.3	12271	13624.9	14882.1	16062.2	17180	18245.8	19267.9	20252.4	21204.1	22127.2	23024.8	23899.4	24753.2	25588.2	26405.8	27207.1	27993.3	28765.2	29523.6	30269.5	31003.5	31726.2	32438	33139.3	33830.6	34512	35184	35846.9	36500.8	37146.1	37782.8	38411.4	39031.9	39644.5	40249.3	40845.1	41434.9	42017.3
		43	0	33.7649	235.127	585.814	1058.35	1603.66	2107.31	2564.57	2981.37	3364.82	3720.77	4053.27	4366.03	4662	4943.88	5213.66	5472.76	5722.49	5963.94	6198.19	6426.06	6648.09	6864.78	7076.64	7284.27	7487.75	7687.33	7883.51	8076.38	8266.07	8452.68	8636.66	8817.92	8996.54	9172.88	9346.72	9518.19	9687.65	9854.87	10019.9	10183	10344.1	10503.1	10660.4	10815.7	10969.3	11121.1
		44	0	67.464	477.643	1187.2	2117.54	3209.52	4426.82	5749.71	7167	8646.18	10051.4	11368.3	12613.9	13799.8	14932.4	16020.1	17074.9	18099.5	19096	20067.1	21017.2	21945.5	22852.7	23740	24611.1	25464.7	26300	27121	27927.3	28718.1	29493.6	30257.4	31007.3	31742.1	32466.1	33177.5	33875	34561.9	35237.3	35899.8	36552	37193.6	37822.5	38442.5	39052.5	39650.7	40240.1
		45	0	60.9959	437.809	1091.28	1956.19	2977.66	4121.88	5368	6698.64	7997.57	9201.61	10331.1	11400	12418.4	13394.1	14333.1	15240	16118.5	16971.5	17801.4	18609.9	19398.7	20169.4	20922.6	21659.6	22381.7	23089.2	23782.9	24463.1	25129	25782.5	26424.7	27056	27676	28285.2	28883.8	29472	30050.2	30618.1	31176.2	31724.6	32263.5	32793.1	33313.6	33825.1	34327.5	34821.4
		46	0	147	822.576	1850.31	3084.27	4441.63	5884.04	7397.76	8980.68	10637.7	12375.2	14199.3	16115.1	18129.3	20244.3	22461.2	24774	27117.5	29378.8	31571.8	33707.6	35793.7	37834.2	39831	41787	43703.8	45584	47429.2	49240.4	51017.8	52761.7	54474.4	56155.7	57810.1	59433.6	61029.9	62597	64138.5	65650.7	67138.9	68600.8	70037.4	71449.5	72837.3	74200.9	75540.7	76856.9
		47	0	238.914	1174.36	2508.19	4039.62	5672.93	7376.63	9143.26	10976.6	12883.6	14871.5	16946.9	19112	21346.4	23466.3	25467	27391.9	29253.7	31060.5	32818.9	34533.9	36209.7	37850.1	39457.6	41034.4	42583.3	44107.4	45604.6	47079.1	48528.9	49955.2	51359.7	52743.6	54107.4	55451.9	56779.9	58096	59389	60650.6	61901.8	63143.7	64375.7	65596.2	66804.6	68001.5	69185.5	70356.7
		48	0	215.656	1085.3	2344.36	3805.58	5373.53	7015.07	8726.43	10506.9	12267.8	13873.7	15363.3	16760	18079.1	19342.4	20561.3	21737.6	22883.5	23995.3	25081.4	26142.2	27176.8	28193.4	29186.9	30165.9	31124.4	32069.3	32996.8	33909.4	34808.2	35690.5	36561.7	37416.9	38262.2	39091.8	39912.4	40718.3	41515.9	42299.4	43073.6	43835.5	44586.9	45327.3	46057.5	46777.8	47487.3	48187.5
		49	0	197.14	1017.79	2220.31	3626.77	5146.15	6644.04	7938.45	9075.01	10092	11024.1	11891.8	12709	13484.9	14226.5	14939.3	15627.6	16294.5	16942.5	17573.7	18189.9	18792.8	19383.3	19962.3	20530.2	21087.6	21634.7	22172.4	22701.9	23223	23735.8	24240.4	24736.8	25225.4	25707.2	26181.9	26649.6	27110	27563	28009.7	28450.4	28884.5	29312	29732.7	30147.7	30557	30960.2
		50	0	254.756	1224.05	2592.6	4153.57	5810.76	7531.76	9311.11	11156.5	13074.8	15072.7	17158	19332.1	21568.7	23721.1	25754.9	27708.1	29595.2	31424	33201.5	34933	36621.3	38273.8	39892.2	41481.2	43041.8	44575.2	46085.3	47575	49035.4	50470.7	51881.7	53272.4	54643.9	55998.9	57332.2	58648	59947.6	61229.4	62498.8	63757.4	65046.6	66371.8	67690.6	68972.8	70233.6	71479.2
	4	1	0	0	0	0	0	35.9833	208.013	365.394	515.084	739.488	996.663	1253.35	1548.47	1898.97	2253.21	2594.68	2708.07	2708.1	2708.1	2708.1	2708.1	2708.1	2708.1	2708.1	2708.1	2708.1	2708.1	2708.1	2708.1	2708.1	2708.1	2708.1	2708.1	2708.1	2708.1	2708.1	2708.1	2708.1	2708.1	2708.1	2708.1	2708.1	2708.1	2708.1	2708.1	2708.1	2708.1
		2	0	144.403	785.866	1727.78	2810.66	3944.55	5089.72	6208.55	7152.99	7980.53	8731.53	9427.4	10082.2	10705.1	11303.1	11880.6	12441.4	12987.9	13522.1	14046.3	14561.5	15068.2	15567.1	16059.2	16544.9	17024	17497.6	17965.4	18427.9	18885.5	19337.8	19785.7	20228.3	20666.7	21100	21528.9	21953.3	22373	22788.8	23200.2	23607.4	24010.8	24409.9	24805	25196.3	25584	25967.5
		3	0	170.763	884.445	1906.11	3060.55	4253.55	5448.09	6620.56	7634.79	8518.52	9322.38	10070.5	10775.3	11448.9	12096.9	12723.1	13331.4	13923.6	14502.6	15070	15628.3	16177.4	16717.8	17250.2	17774.9	18293.7	18806.6	19312.9	19813.1	20309	20799.7	21284.3	21763.2	22238.3	22708.4	23172.7	23632.7	24088.8	24539.6	24985.5	25428.1	25865.9	26298.9	26729.1	27154.8	27575.4	27993
		4	0	188.882	948.24	2016.45	3207.83	4426.67	5643.13	6858.17	8083.28	9333.21	10620.8	11956.3	13347.3	14800.6	16320.8	17910.3	19562.4	21241	22903.7	24538.2	26145.6	27728.6	29289.3	30829.8	32351.6	33856.2	35344.5	36816.8	38275.7	39720.9	41153.1	42572.6	43975.6	45371.4	46755.8	48127.2	49489.4	50841	52182	53512.5	54832.6	56142.3	57441.9	58731.1	60010.3	61279.5	62538.8
		5	0	181.998	928.269	1986.33	3173.15	4392.1	5607.14	6820.81	8045.95	9296.78	10576.6	11787.4	12879.7	13896.5	14880.5	15836.2	16769.3	17682.7	18577.7	19457.6	20324.4	21178.3	22022.1	22855	23677	24489.9	25293.7	26087.7	26873.6	27651.1	28421.5	29184.1	29938.9	30686.4	31426.7	32160.2	32886.7	33606.6	34320.1	35026.4	35726.3	36419.1	37105.9	37785.5	38459.7	39128.3	39790.7
		6	0	205.076	1009.2	2126.19	3359.41	4612.07	5856.06	7096.43	8344.78	9617.98	10929.8	12290.1	13706.1	15183.6	16727.3	18339.4	20011.4	21654.4	23179	24658.3	26106.6	27529.3	28929.7	30309.8	31671.2	33012.2	34326.7	35597	36859.6	38117.1	39365	40611.6	41846.4	43081.1	44307.1	45522.1	46733.9	47931.9	49125.8	50309.3	51481.3	52647	53799.1	54947.3	56081.5	57212.2	58327.5
		7	0	149.031	797.523	1743.61	2828.74	3963.88	5109.75	6258.35	7416.42	8551.11	9544.08	10456.5	11312.8	12126.1	12906	13658.9	14389.6	15101.8	15798.3	16480.6	17150.1	17808.4	18456.3	19095	19725.2	20347.4	20962	21569.7	22170.4	22764.4	23352	23933	24507.9	25076.8	25639.8	26196.9	26748.4	27294.3	27834.7	28369.5	28898.9	29422.9	29941.4	30454.6	30962.6	31465.5	31963.2
		8
		9	0	140.702	768.857	1691.46	2754.39	3869.22	4996.15	6126.3	7206.85	8130.57	8959.51	9709.95	10416	11089.5	11736.3	12364.4	12976	13572.3	14156	14730.7	15293.1	15846	16391.7	16931.2	17461.6	17985.3	18503.1	19016.8	19523.2	20023.4	20518	21007	21492.6	21972.7	22447	22915.7	23379.4	23838.2	24292.8	24744.4	25190.1	25630.7	26066.7	26498.8	26926.1	27348.5	27767
		10	0	168.814	859.59	1850.7	2976.13	4143.93	5316.19	6489.77	7675.46	8884.69	10129.7	11420.9	12767.3	14175.2	15640.8	17105	18521.3	19897.2	21240	22554.6	23844.7	25113.3	26362.7	27594.6	28810.1	30010.4	31196.2	32368.2	33526.9	34673	35806.5	36927.6	38036.5	39133.4	40218.4	41291.9	42354.1	43405.6	44446.4	45477	46497.4	47507.9	48508.6	49499.7	50481.3	51453.3	52415.9
		11	0	189.827	955.615	2034.67	3238.98	4471.13	5693.21	6826.29	7771.98	8607.67	9369	10076.2	10742.3	11376.2	11984.2	12571	13139.6	13693	14233.5	14763	15282.6	15793.5	16296.8	16792.6	17281.7	17764.5	18241.2	18712.2	19178.4	19639.7	20096.1	20547.6	20994.1	21436.8	21875.4	22309.8	22739.9	23166.7	23589.3	24007.5	24422.3	24833.5	25240.6	25644.4	26044.6	26440.7	26833.9
		12	0	33.7222	225.011	554.31	992.823	1514.97	2101.25	2736.17	3407.68	4107.38	4830.24	5574.21	6338.81	7124.41	7929.86	8742.74	9524.69	10270.6	10989.1	11684.5	12359.7	13017.3	13659.5	14287.8	14903.7	15508.2	16102.6	16687.7	17264	17832.3	18393.1	18946.8	19494	20034.8	20569.5	21098.5	21622.1	22140.3	22653.3	23161.4	23664.8	24163.5	24657.5	25147.1	25632.4	26113.5	26590.4
		13	0	178.435	908.717	1947.68	3116.12	4318.88	5520.86	6722.63	7935.08	9172.27	10447	11769.3	13147.2	14586.8	16092.7	17668.7	19317.9	21042.5	22842.6	24701.2	26538.9	28327.4	30083.7	31811.9	33502.5	35172.8	36832.5	38481.1	40118.5	41744.6	43359.3	44960.3	46547.6	48121.9	49682	51228.5	52761.6	54281	55786.6	57277.7	58755.3	60219.5	61670.5	63108.6	64533.3	65944.6	67342.1
		14	0	26.1426	187.909	470.704	850.296	1305.94	1820.8	2381.6	2977.72	3601.54	4248.05	4914.44	5599.84	6304.52	7029.37	7774.25	8535.67	9296.87	10037.1	10753.2	11448.3	12124.8	12784.8	13430.3	14062.8	14683.6	15293.6	15893.7	16484.4	17066.8	17641.4	18209.1	18770.1	19324.6	19873.2	20415.8	20953	21484.6	22010.9	22532.3	23048.5	23559.8	24066.3	24567.8	25064.9	25557.3	26045.4
		15	0	121.317	686.185	1532.32	2521.67	3572.44	4643.64	5722.14	6811.39	7887.08	8863.2	9758.32	10590.9	11379.7	12134.6	12862.2	13568.2	14256	14928.4	15587	16233.3	16868.1	17492.7	18108.8	18716.4	19315.5	19906.4	20490.1	21067.6	21637.8	22200.8	22757	23307.7	23851.8	24389.1	24920.5	25446.6	25966.4	26480.2	26988.7	27491.6	27988	28479.7	28966	29446	29921.4	30391.7
		16	0	195.525	971.23	2059.77	3270.11	4289.2	5078.19	5729.64	6288.5	6783.81	7231.93	7646.7	8036.16	8406.24	8760.35	9101.08	9431.48	9752.67	10066.3	10373	10673.5	10968.9	11259.2	11545.4	11827.4	12105.2	12379.8	12649.2	12912.5	13171	13427.1	13681.8	13934.9	14186.3	14436.3	14684.5	14931.2	15176.3	15419.6	15661.1	15900.5	16138	16374	16608.4	16841.4	17072.7	17302.1
		17	0	192.098	953.259	2024.51	3221.94	4449.83	5672.58	6893.65	8125.23	9382.17	10676.8	12009.7	13298	14508.4	15663.4	16777.9	17857.7	18910.1	19936.8	20938.3	21921	22889.2	23844.6	24787.6	25718.9	26639	27548.5	28447.8	29337.3	30217.3	31088.4	31951	32805.4	33651.6	34489.8	35320.3	36143.4	36959.1	37767.1	38568.2	39361.9	40147.9	40926.9	41698.9	42463.5	43221.6	43972.6
		18	0	22.3578	171.059	435.851	794.597	1228.3	1720.98	2260.48	2835.87	3412.8	3944.29	4433.61	4887.4	5311.25	5709.89	6087.32	6446.8	6791.02	7122.2	7442.15	7752.36	8054.07	8348.3	8635.89	8917.51	9193.84	9465.25	9732.16	9994.97	10253.9	10509.3	10761.4	11010.3	11256.2	11499.3	11739.7	11977.4	12212.6	12445.4	12675.7	12903.8	13129.6	13353.3	13574.8	13794.1	14011.4	14226.7
		19	0	205.408	1007.31	2123.8	3359.64	4617.36	5864.92	7109.96	8358.3	9525.53	10581.8	11557.6	12472.3	13337.2	14161.8	14957.1	15727.3	16476.6	17207.3	17921.1	18621.7	19308.7	19986	20652.6	21310.5	21960.3	22601.7	23236.7	23863.6	24484.8	25099.1	25707.2	26310.5	26907.2	27499.6	28086	28667.3	29244.1	29815.1	30382.1	30943.9	31500.7	32053.9	32601.6	33145.3	33684.7	34218.9
		20	0	0	0	0	0	90.4959	237.195	375.955	501.25	550.598	557.539	558.353	558.516	558.552	558.562	558.565	558.561	558.559	558.559	558.559	558.559	558.559	558.559	558.559	558.559	558.559	558.559	558.559	558.559	558.559	558.559	558.559	558.559	558.559	558.559	558.559	558.559	558.559	558.559	558.559	558.559	558.559	558.559	558.559	558.559	558.559	558.559
		21	0	174.601	918.754	1981.3	3172.22	4392.17	5609.23	6826.08	8055.11	9304.92	10505.6	11588.2	12601.8	13563.9	14485	15372.6	16232.7	17069.5	17886.6	18686.1	19470.4	20240.6	20998	21743.5	22477.6	23199	23906.2	24603.2	25289.6	25969.8	26645.3	27312.9	27977.6	28633.9	29287.2	29932.9	30574.8	31210.3	31839.8	32467.6	33087.4	33704.3	34315.2	34920.5	35523.5	36118.9	36711.6
		22	0	33.5642	222.392	545.756	975.672	1487.64	2062.11	2683.31	3339.78	4023.35	4728.95	5454.47	6199.89	6966.09	7752.76	8555.42	9345.85	10094.4	10814.3	11510.4	12186.9	12845.8	13489.2	14119	14736.2	15342.6	15938.5	16525.3	17103.4	17673.6	18236.3	18791.9	19341.1	19883.7	20420.6	20951.4	21476.9	21996.9	22511.8	23021.8	23526.7	24027.2	24522.8	25014	25501	25983.4	26461.8
		23	0	206.206	1013.61	2136.64	3378.57	4640.69	5891.77	7139.53	8397.39	9680.53	11001.7	12367.2	13727	15000.7	16204	17367.6	18500.1	19605.9	20691.1	21756.4	22801.8	23833	24850.3	25853.5	26843.7	27822.5	28790.5	29747.2	30692.2	31628.4	32555.5	33472.4	34381.7	35282.9	36174.5	37058.6	37935.5	38803.3	39663.8	40517.5	41362.6	42200.9	43032.6	43856	44673.2	45483.9	46286.4
		24	0	189.789	955.299	2034.19	3239.12	4472.64	5699.17	6923.28	8157.93	9417.87	10715.9	12062	13463.4	14922.4	16392.2	17733.4	19019.9	20269.6	21489	22683	23854.8	25006.3	26140	27257.8	28361.1	29450.2	30527.1	31592.4	32646.5	33689.8	34722.5	35745	36757.8	37760.4	38753.8	39738.2	40713.4	41679.8	42638.2	43587.7	44528.8	45462.5	46388.3	47305.8	48215.1	49116.9	50011.4
		25	0	65.6731	459.774	1122.77	1974.28	2949.22	4005.84	5122.35	6289.21	7504.89	8771.48	10093.1	11474	12918.5	14429.9	16010.2	17641.5	19223.8	20753.7	22245.2	23704.2	25134.5	26538.3	27918.5	29278.1	30606	31908.4	33196	34468.9	35727.6	36971.3	38201.2	39417.2	40619.9	41808.9	42984.4	44145.1	45292.3	46425.5	47545.8	48652.9	49746.6	50827.2	51895.9	52951.7	53995.4	55027.2
		26	0	52.6671	386.916	961.93	1707.17	2569.29	3511.47	4512.5	5561.82	6656.12	7784.99	8849.05	9843.78	10785.3	11681.3	12540.1	13368.1	14175	14961.7	15730.1	16480.8	17218.9	17943.1	18653	19352	20041.1	20718.6	21386.8	22046.8	22696	23338.1	23972.2	24596.5	25213.6	25822.9	26422.4	27016.5	27602.5	28180.1	28752.3	29315.4	29873.2	30423.9	30966.3	31503.8	32032.5	32556.3
		27	0	188.294	962.376	2054.51	3269.88	4509.83	5743.12	6974.65	8217.5	9486.5	10794.4	12150.8	13563.1	15036.7	16576.1	18184.8	19865.4	21620.2	23448.6	25336.7	27178	28913.1	30602.9	32211	33783.8	35337.4	36878.7	38399.6	39905.4	41401.8	42877.9	44339.5	45795.4	47232.3	48657.6	50075.3	51478.8	52868.9	54254	55624.7	56982.8	58335.7	59673.2	61001	62320.6	63627.6	64922.6
		28	0	125.814	703.189	1563.88	2566.94	3628.83	4708.68	5794.74	6891.64	7937.16	8841.09	9665.42	10415.6	11125.6	11811.1	12476.8	13124.6	13757.7	14375.7	14987.6	15589.3	16180.9	16761.1	17335.9	17903.4	18463.2	19013.5	19560.8	20100.5	20632.1	21161.5	21684.2	22198	22709.9	23215.2	23712.8	24208	24694.7	25178.2	25657.3	26128.5	26597.8	27060.4	27518.1	27972.2	28418.9	28864.3
		29	0	125.645	694.763	1542.69	2532.54	3583.05	4652.9	5701.9	6607.94	7398.72	8113.93	8774.59	9394.81	9983.91	10548.4	11093	11620.7	12134.2	12635.7	13126.9	13609.3	14084	14551.4	15011.7	15465.4	15912.8	16354.2	16790.1	17220.5	17646	18066.6	18482.3	18892.9	19298.7	19699.6	20095.8	20487.8	20875	21258.1	21636.7	22010.9	22381.2	22747.1	23109	23466.7	23820.6	24170.6
		30	0	33.0517	218.663	535.303	954.727	1452.75	2010.49	2612.89	3248.85	3911.15	4595.03	5298.23	6019.56	6758.94	7517.36	8295.73	9095.69	9917.91	10754.7	11568.3	12338.7	13082.5	13801.7	14505.6	15196.9	15877	16547.4	17208.3	17861.1	18506	19143.1	19773.5	20396.7	21013.6	21624.1	22228.3	22826.9	23419.3	24006.6	24587.9	25164.4	25735.2	26301.2	26861.7	27417.4	27968.3	28514.2
		31	0	202.254	1000.22	2112.47	3344.3	4598.57	5844.19	7085.42	8335.19	9557.61	10672.8	11702.1	12667.6	13583.2	14459	15302.3	16118.5	16911.9	17685.5	18441.8	19182.6	19909.8	20624.8	21327	22020.8	22705.5	23381.5	24049.4	24709.4	25359.2	26004.6	26643.9	27276.8	27903.5	28523	29133.3	29742.3	30344.6	30940.6	31531.5	32117.5	32700.2	33277.8	33849.7	34417.3	34977.6	35535.8
		32	0	40.4505	251.898	609.807	1081.91	1641.17	2265.61	2938.37	3647.23	4384.07	5144.17	5925.47	6727.85	7551.88	8398.67	9269.81	10162.5	11051.7	11907.7	12735.4	13539.1	14321.8	15086	15833.6	16565.6	17285.1	17993.8	18692.6	19381.7	20062.1	20733.9	21398.2	22054.8	22704.4	23347	23983.1	24612.8	25236.5	25853.9	26465.6	27071.9	27672.5	28267.9	28858.3	29443.4	30023.9	30599.3
		33	0	202.287	993.67	2092.32	3298.78	4326.89	5138.67	5806.56	6378.51	6882.43	7339.64	7761.4	8157.49	8534.05	8896.06	9244.23	9581.71	9910.25	10232.1	10546.6	10855.2	11158.4	11457.2	11752.4	12043	12329.8	12613.1	12893.6	13171.4	13445.8	13717.1	13985.7	14252	14516.3	14777.4	15036	15292.2	15546.1	15798.1	16047.9	16295.1	16540	16782.8	17023.4	17262.3	17499.2	17733.6
		34	0	0	0	0	0	88.1349	231.721	367.442	506.963	733.056	961.12	1172.63	1248.11	1255.65	1255.95	1255.95	1255.95	1255.95	1255.95	1255.95	1255.95	1255.95	1255.95	1255.96	1255.96	1255.96	1255.96	1255.95	1255.95	1255.95	1255.95	1255.95	1255.95	1255.95	1255.95	1255.96	1255.96	1255.96	1255.96	1255.96	1255.96	1255.96	1255.96	1255.96	1255.96	1255.96	1255.96
		35	0	203.33	1007.74	2128.73	3369.29	4631.79	5884.09	7132.01	8389.54	9672.55	10993.8	12363.1	13787.5	15272.6	16822.6	18440.9	20130.2	21892.7	23729.6	25642.3	27628.2	29656.4	31621.8	33542.2	35430.2	37289.9	39130.5	40948.4	42745	44523.1	46278.8	48021.5	49748	51459	53153.2	54832.7	56498.2	58148.9	59781.7	61403.1	63012.4	64609.1	66191.3	67760.3	69318.1	70861.4	72394.7
		36	0	58.8392	424.433	1049.07	1855.3	2781.98	3790.9	4858.93	5976.27	7140.31	8309.41	9396.94	10419	11388.3	12315.2	13204.5	14065.1	14901.2	15716.4	16513.6	17295.3	18062.8	18815.5	19555.2	20282.8	21000.3	21707.6	22403.8	23090.1	23766.9	24434.9	25095.2	25745.8	26387.6	27020.8	27645.8	28263.5	28873.8	29475.5	30069.5	30656.1	31235.3	31807.9	32374	32932.1	33483.1	34027.1
		37	0	59.3378	425.198	1047.68	1849.03	2772.12	3777.59	4842.79	5957.33	7119.42	8330.88	9595.62	10917.7	12301	13745.4	15194.8	16542.8	17845.8	19111.4	20349.5	21559.2	22747.5	23912.4	25059.4	26186.4	27297.8	28391.2	29471.3	30535.5	31587	32623.9	33648.1	34658.5	35657.1	36642.6	37616.5	38578	39527.8	40466.1	41393.2	42308.9	43213.7	44108.1	44991.6	45864.9	46727.6	47580.8
		38	0	181.799	934.856	1996.49	3180.51	4393.81	5604.26	6813.69	8033.68	9272.9	10402.8	11396.3	12320.6	13161	13961.8	14737	15490	16223.3	16945.4	17654.1	18353.2	19037.6	19715.7	20385.5	21043.4	21699	22347.5	22987.5	23624.9	24253.4	24880.3	25501.5	26114.4	26724.7	27327	27927.9	28520.2	29112.5	29695.7	30278.9	30852.3	31426.2	31990.5	32555.5	33110.6	33666.3	34213.8
		39	0	0	0	0	0	101.315	252.489	395.614	551.367	791.315	1032.28	1277.19	1594.81	1928.23	2268.32	2661.55	3084.09	3512.76	3904.23	4129.14	4228.76	4273.69	4293.67	4303.69	4309.24	4312.3	4313.99	4314.92	4315.44	4315.74	4315.9	4315.99	4316.04	4316.07	4316.09	4316.1	4316.11	4316.11	4316.11	4316.11	4316.12	4316.12	4316.12	4316.12	4316.12	4316.12	4316.12
		40	0	38.0596	242.975	591.805	1052.3	1598.78	2194.47	2738.22	3225.68	3664.21	4065.37	4435.61	4779.83	5102.02	5406.34	5695.52	5971.92	6237.54	6494.15	6742.7	6984.04	7219.18	7449.17	7674.24	7894.94	8111.59	8324.69	8534.3	8740.89	8944.74	9145.89	9344.39	9540.65	9734.61	9926.28	10116.1	10303.8	10489.6	10673.6	10855.8	11036.3	11215.1	11392.3	11568	11741.9	11914.5	12085.4
		41	0	68.1954	472.046	1138.99	1983.96	2943.46	3978.28	5066.92	6201.36	7378.69	8538.97	9595.96	10590.2	11536.1	12440	13312.9	14156.9	14976.4	15777.1	16557.8	17322.5	18073.3	18808.3	19531.7	20243.6	20942.9	21633.1	22313	22982.4	23644	24296.2	24939.2	25575.1	26202	26820.8	27432.6	28035.9	28631.9	29221.4	29802.8	30377.4	30945.4	31505.6	32059.6	32607.3	33147.6	33681.9
		42	0	212.423	1038.27	2180.63	3436.58	4709.33	5971.23	7217.35	8357.42	9362.48	10273.4	11115.2	11904.6	12652.7	13367.7	14055.6	14720.5	15365.8	15994	16607.7	17208.5	17797.1	18376.6	18946.8	19508	20061.7	20608.2	21146	21679.5	22206.6	22727	23242.8	23749.2	24255.6	24757	25253.3	25744.9	26232.9	26717	27197	27672.8	28144.8	28612	29075.3	29535.7	29992.6	30444.7
		43	0	26.8717	206.361	523.748	950.162	1437.64	1882.25	2279.89	2636.39	2959.06	3253.47	3524.11	3775.06	4009.77	4230.93	4440.77	4641.1	4833.37	5018.84	5198.45	5372.86	5542.76	5708.74	5871.27	6030.65	6187.17	6341.1	6492.62	6641.98	6789.29	6934.75	7078.44	7220.42	7360.79	7499.6	7637.05	7773.12	7907.87	8041.27	8173.36	8304.34	8434.08	8562.67	8690.11	8816.52	8941.83	9066.03
		44	0	61.5553	439.611	1081.22	1905.33	2853.3	3882.7	4972.82	6112.31	7278.04	8362.84	9368.6	10312.1	11205.1	12061	12888.2	13690.8	14471.8	15233.5	15978.1	16707	17423.1	18126.5	18817.7	19497.4	20165.6	20825.4	21475.7	22117	22748.6	23371.9	23987.7	24595.2	25194.6	25785.4	26370	26947.3	27516.7	28078.5	28634.4	29183.2	29724.6	30259.5	30789	31311.4	31826.5	32335.9
		45	0	55.3363	401.681	995.815	1765.96	2656.39	3628.35	4660.05	5735.69	6763.04	7702.96	8575.68	9395.9	10174.3	10918.6	11634.8	12327.5	13000	13655.2	14294.6	14920	15532.9	16134.3	16724.8	17304.8	17876.4	18439.2	18993.6	19539.8	20078.3	20609.4	21133.6	21650.5	22159.3	22661.6	23157.9	23648.2	24132.7	24611.1	25083.8	25550.6	26011.5	26466.7	26916.3	27360	27798.3	28231.2
		46	0	128.641	722.576	1605.66	2631.04	3712.54	4809.21	5911.68	7026.54	8162.95	9332.27	10544.5	11807.7	13128.7	14513.5	15965.6	17483.8	19031.4	20533.2	21997.9	23434.1	24845.8	26235.6	27605.3	28956.3	30289.6	31606	32906.3	34190.9	35460.5	36715.2	37955.9	39182.7	40396.8	41596.2	42782.8	43956.3	45117	46264.9	47400.4	48523.4	49634	50732.8	51819.6	52894.4	53957.7	55009.6
		47	0	211.053	1033.4	2172.75	3428.43	4701.38	5960.13	7214.91	8480.23	9770.93	11099.8	12476.8	13908	15383.1	16785.7	18113.1	19395.2	20643.4	21857.8	23044.5	24203.9	25335	26452.5	27557.5	28650.8	29733.2	30805.3	31867.2	32918.5	33959.3	34989.7	36011.2	37023	38025.9	39019.5	40005.1	40982.8	41952	42913.7	43867.5	44814.1	45753.3	46684.9	47608.9	48525.9	49434.9	50336.9
		48	0	189.89	954.378	2031.76	3234.43	4465.96	5692.7	6917	8149.87	9344.25	10421.3	11414.3	12343.1	13222.6	14065.2	14882.6	15675.5	16448.3	17205.7	17946.6	18673.8	19390.3	20093.5	20788.2	21473.4	22148.5	22817.5	23477.2	24130.2	24776.9	25414.9	26048.5	26674.4	27294.1	27908.5	28515.1	29118.1	29713.8	30305.2	30891.1	31470.6	32046.4	32615	33180.1	33738.9	34293.3	34843
		49	0	173.495	895.232	1925.87	3087.68	4285.88	5413.93	6350.78	7150.78	7855.85	8491.59	9078.99	9630.41	10154.1	10655.6	11138.9	11607.4	12063.7	12509.4	12945.9	13374.5	13795.9	14210.9	14620	15023.8	15422.4	15816.3	16205.7	16590.9	16972	17349.1	17722.2	18091.6	18457.6	18820.2	19179.5	19535.4	19887.9	20237.1	20582.9	20925.4	21264.8	21601.2	21934.7	22265.2	22592.6	22916.9
		50	0	222.531	1071.69	2237.64	3512.93	4799.77	6071.4	7336.31	8611.24	9912.08	11251.2	12638.2	14078	15557.6	16983.9	18336.1	19640	20902.7	22133.8	23335.8	24512.7	25667	26800.7	27916.4	29015.4	30101.6	31174.1	32233.8	33282.6	34317	35340.5	36351.2	37351	38341.1	39322	40294.7	41260.6	42216.4	43164.8	44105.2	45042.2	45994.9	46972.6	47947	48898.1	49837.6	50768.2
	6	1	0	0	0	0	0	43.3856	193.586	330.8	461.253	667.94	890.073	1111.77	1383.31	1686.3	1992.94	2310.96	2432.59	2432.63	2432.63	2432.63	2432.63	2432.63	2432.63	2432.63	2432.63	2432.63	2432.63	2432.63	2432.63	2432.63	2432.63	2432.63	2432.63	2432.63	2432.63	2432.63	2432.63	2432.63	2432.63	2432.63	2432.63	2432.63	2432.63	2432.63	2432.63	2432.63	2432.63
		2	0	138.38	749.412	1639.38	2651.64	3697.16	4735.45	5732.23	6562.13	7281.53	7929.64	8527.22	9088.03	9621.08	10132.6	10626.8	11107.1	11575.7	12034.6	12485.2	12928.6	13365.4	13796.6	14222.3	14643.3	15059.2	15470.9	15878.6	16282.3	16681.9	17078.1	17470.8	17859.5	18245.3	18627.3	19006.3	19381.6	19753.9	20122.8	20488.9	20851.4	21211.3	21567.7	21921.3	22271.7	22619	22963.7
		3	0	161.685	839.058	1802.01	2878.34	3972.6	5050.03	6089.45	6976.34	7741.26	8433.29	9074.15	9677.61	10252.8	10805.2	11340.4	11860.2	12367.5	12864.2	13351.8	13831.2	14303.2	14769.4	15229.9	15685.6	16135.7	16580.6	17020.1	17456.3	17888.5	18316.7	18740.6	19160.8	19578	19991.5	20401	20807.2	21210.6	21610.6	22006	22398.8	22788.9	23175.6	23558.2	23938.6	24315.9	24689.1
		4	0	178.666	898.644	1904.42	3014.32	4134.23	5232.3	6308.15	7378.18	8459	9564.05	10704.8	11889.9	13125.4	14416.2	15765.4	17168.1	18594.2	20009.2	21402.2	22774.2	24127.4	25463.9	26785.1	28092.4	29386.9	30669.6	31941.2	33202.3	34453.6	35693	36926	38150.3	39366.1	40572.4	41772.1	42964.1	44148.2	45324.8	46494.1	47655.1	48809.3	49956.2	51095.8	52227.9	53352.7	54464
		5	0	172.716	881.281	1878.61	2985.04	4104.43	5200.7	6276.37	7345.83	8425.28	9522.66	10557.1	11488	12355.6	13194.3	14009.2	14804.7	15583.7	16349.5	17103.3	17847.6	18581.8	19306	20023.2	20733.6	21436.1	22130.1	22818.2	23500	24175.3	24844.8	25508.7	26167.2	26821.1	27468.8	28112.5	28749.7	29382.7	30010.9	30633.3	31251.7	31864.6	32472.4	33075.7	33674.4	34268.9	34858.2
		6	0	194.51	957.431	2009.33	3157.69	4306.05	5426.37	6523.29	7613.56	8715.09	9842.5	11006.6	12215.5	13475.1	14789.8	16162.5	17587.1	18988.7	20291.3	21557.1	22798.1	24019.2	25222.7	26408.9	27578.5	28715.2	29823.7	30932.9	32034.9	33135	34230.9	35317.8	36405.3	37484.7	38557.1	39626.5	40685.3	41741.6	42791.4	43830.8	44867.7	45891.8	46915.7	47928.4	48935.7	49937.7	50929.4
		7	0	139.612	752.234	1642.07	2653.31	3697.3	4733.83	5754.15	6767.26	7748.37	8600.37	9379.79	10109.6	10802.2	11466	12107.1	12730	13337.7	13932.7	14516.6	15090.4	15655.4	16212.6	16762.7	17306.4	17844.1	18376.4	18903.2	19425	19941.8	20453.9	20961	21463.6	21961.8	22455.6	22945.1	23430.3	23911.5	24388.4	24861.3	25330.1	25794.7	26255.2	26711.8	27164.2	27612.5	28056.5
		8
		9	0	133.035	729.033	1598.87	2591.8	3620.84	4643.81	5651.26	6598.63	7399.32	8114.29	8762.29	9364.66	9937.1	10489.7	11025.1	11545.4	12055.2	12555.5	13045.5	13528.1	14005.6	14474.8	14938	15397	15852.4	16301.5	16746.1	17186.5	17623.7	18055.2	18482.3	18905.6	19326.5	19743.7	20156.2	20565	20969.6	21371.4	21770.8	22165.6	22556.6	22944.4	23328.1	23709.5	24088.4	24463.8
		10	0	159.649	815.099	1749.42	2799.2	3872.88	4933.92	5976.63	7013.88	8059.64	9128.01	10230.4	11376.2	12572	13815.1	15056.7	16261.1	17432.5	18577.6	19700.4	20804	21891.1	22963.7	24023	25070	26105.8	27130.8	28145.7	29151.8	30148.8	31136.6	32115.3	33085	34045.8	34997.8	35941.3	36876.3	37803.4	38722.3	39631.2	40535.1	41431.8	42321.1	43203.4	44078.6	44946.6	45807.5
		11	0	179.897	906.871	1923.71	3045.85	4176.37	5280.17	6286	7114.06	7839.45	8496.51	9104.33	9675.91	10219.4	10741.1	11244.8	11733.7	12210.1	12676.1	13132.8	13581.8	14024	14459.7	14889.9	15314.9	15735.2	16151	16562.9	16970.9	17375.3	17775.8	18172.9	18566.4	18956.4	19343.3	19727.2	20108	20485.3	20859.8	21231.7	21600.7	21966.5	22329.5	22690.1	23047.8	23402.4	23754.5
		12	0	32.786	219.028	538.34	961.962	1464.73	2026.66	2632.27	3269.5	3928.85	4605.19	5296.03	6001.02	6720.17	7453.23	8189.69	8895.14	9566.47	10212	10835.9	11441.5	12031	12606.5	13169.7	13721.9	14264.4	14797.9	15323.3	15841.4	16352.7	16857.7	17356.7	17850.2	18338.5	18821.8	19300.4	19774.4	20244.2	20709.7	21171.2	21628.8	22082.5	22532.6	22979	23421.9	23861.3	24297.4
		13	0	168.957	862.017	1841.07	2930.53	4035.64	5121.71	6187.48	7246.66	8315.71	9409.08	10538.2	11711.5	12935.4	14215	15553.9	16954.8	18420.4	19950.8	21531.9	23097.1	24622.5	26123.1	27602.4	29050	30483.6	31910.4	33331.4	34745.4	36150.5	37545.9	38932.2	40309	41676.2	43033.3	44381	45718.8	47046.7	48363.4	49670.3	50967.3	52254.9	53532.2	54798.9	56056.2	57304.6	58543.3
		14	0	25.0797	181.187	453.814	819.046	1256.05	1748.61	2282.61	2847.32	3434.93	4039.83	4658.9	5291.12	5935.95	6594.37	7267.48	7953.05	8637	9300.63	9941.47	10562.5	11166.4	11755.4	12331.4	12895.8	13449.7	13994.2	14530.2	15058.4	15580	16095.2	16604.5	17108.3	17606.8	18100.3	18589	19073.1	19552.7	20028.3	20499.4	20966.5	21429.7	21888.9	22344.6	22796.4	23244.6	23689.4
		15	0	114.818	650.193	1447.73	2371.87	3341.67	4315.95	5279.16	6235.79	7168.37	8007.18	8770.4	9479.12	10150.2	10792.2	11411.2	12012.3	12598.2	13171.5	13734.2	14287.3	14832.2	15369.5	15899.7	16423.2	16940.6	17452.2	17958.9	18460.5	18956.8	19447.7	19933.9	20415.9	20893.3	21365.7	21833.2	22297.1	22756.6	23211.3	23661.8	24108.5	24551.1	24988.9	25423	25853.4	26279.5	26701.5
		16	0	185.212	921.377	1946.93	3074.7	4011.23	4724.06	5303.12	5793.35	6223.63	6611.08	6968.01	7303.03	7621.04	7925.13	8218.42	8502.54	8779.11	9049.63	9314.26	9573.62	9829.03	10079.5	10325.2	10564.4	10800.2	11034.4	11267	11497.8	11727.3	11955.2	12181.7	12407	12630.8	12853.3	13074.4	13293.9	13512.3	13728.8	13943.7	14157.6	14370.1	14581.4	14791.2	14999.7	15206.5	15412
		17	0	181.95	904.299	1913.64	3029.45	4157.53	5261.95	6343.36	7418.26	8503.44	9613.15	10750.7	11847.7	12877.7	13862.6	14812.7	15733.2	16630.3	17506.3	18367	19212.6	20044.6	20864.3	21670.8	22467.3	23256.7	24039.3	24815.2	25584.6	26347.8	27104.5	27855.2	28599.8	29338.6	30071.7	30799.5	31521.9	32238.7	32949.7	33655	34354.9	35049.4	35738.9	36423	37101.7	37775.3	38444
		18	0	21.5927	165.007	419.996	765.161	1181.69	1653.79	2168.54	2714.64	3259.75	3759.4	4216.7	4638.24	5029.71	5395.96	5741.16	6068.64	6381.31	6681.4	6970.75	7250.95	7523.21	7788.58	8047.9	8301.89	8551.14	8796.14	9037.26	9274.82	9509.13	9740.42	9968.89	10194.7	10418	10639	10857.7	11074.3	11288.7	11501.1	11711.6	11920.2	12127	12332	12535.3	12736.9	12936.7	13135
		19	0	194.703	955.665	2007.27	3157.6	4308.87	5428.95	6525.12	7608.7	8613.45	9518.06	10351.1	11127.7	11864	12568	13247.5	13906	14547.5	15173.8	15787.1	16388.8	16980.6	17564	18139	18708.1	19269.8	19826.6	20376.9	20922.5	21462.7	21998.1	22529.4	23055.7	23578.9	24097.2	24612.4	25123.3	25630.4	26134.2	26633.7	27130.4	27622.9	28112.5	28598.8	29081	29560.9	30036.7
		20	0	0	0	0	0	88.5758	217.953	339.07	453.801	507.145	515.137	516.432	516.774	516.877	516.913	516.925	516.931	516.933	516.934	516.93	516.93	516.93	516.93	516.93	516.93	516.93	516.93	516.93	516.93	516.93	516.93	516.93	516.93	516.93	516.93	516.93	516.93	516.93	516.93	516.93	516.93	516.93	516.93	516.93	516.93	516.93	516.93
		21	0	177.884	900.964	1914.51	3034.39	4163.86	5267.6	6348.9	7424.16	8506.44	9540.03	10468.7	11336.9	12160.6	12949.3	13709.9	14447.6	15166.2	15868.6	16557.2	17233.2	17898.1	18552.7	19197.9	19833.2	20455.4	21069.2	21673.6	22275.2	22870	23462	24048	24631.2	25209	25783.1	26353.9	26918.8	27482.9	28040.6	28596.5	29147.1	29695.4	30239.3	30778.3	31316.3	31848.1	32378.1
		22	0	32.2273	214.295	526.208	939.982	1432.2	1982.11	2573.95	3196.08	3840.05	4500.55	5174.57	5861.25	6561.02	7275.65	8001.84	8714.35	9387.28	10033.3	10657.1	11262.9	11852.5	12428.3	12991.8	13544.3	14087.4	14621.3	15147.6	15666.3	16178.3	16684	17183.8	17678.2	18167.3	18651.5	19130.8	19605.7	20076.2	20542.4	21004.7	21462.9	21917.4	22368	22815	23258.5	23698.4	24135
		23	0	195.36	961.425	2019.06	3174.89	4330.16	5455.75	6558.44	7654.57	8762	9895.12	11061.9	12221.6	13307.3	14333.7	15327	16295.2	17241.7	18169.8	19083.6	19983.6	20870.1	21744.9	22610	23465.6	24311.8	25149.4	25978.1	26799.4	27614.2	28422	29222.2	30015.3	30803.3	31585	32359.2	33128.6	33892.7	34650.2	35402.2	36149.6	36891.3	37626.3	38357.1	39082.8	39801.9	40516.6
		24	0	179.928	906.636	1923.3	3046.15	4177.94	5285.44	6371.32	7451.11	8541.36	9656.75	10808.3	12004	13247	14498.5	15641.3	16738.2	17805.1	18848.1	19870.3	20874.7	21863.8	22839.3	23802.1	24753.9	25695.4	26627	27550	28464.5	29370.7	30269.2	31160.4	32043.8	32919.8	33789.1	34651.4	35506.9	36355.8	37198.3	38034.7	38865	39688.9	40506.8	41318.7	42125.1	42925.8	43720.5
		25	0	63.1505	444.378	1083.77	1896.8	2820.5	3813.59	4852.03	5925.83	7033.9	8179.86	9369.05	10607.2	11899.2	13249.6	14660.6	16115.7	17529.3	18893.7	20215.8	21512.6	22788.7	24045.4	25285.3	26508.2	27715.4	28907	30084.7	31248.2	32398.5	33535.3	34659.7	35771.3	36871.4	37960.5	39037.1	40101.4	41153.9	42195.3	43225.6	44245.2	45254	46252.4	47240.1	48217.6	49184.8	50141.8
		26	0	49.7506	369.877	918.286	1629.16	2447.31	3335.36	4270.76	5242.03	6245.71	7273.23	8232.82	9126.17	9969.07	10769.8	11537.3	12277.8	12999.3	13703.3	14391.4	15064.9	15726.9	16378.2	17018.4	17647.7	18269.9	18883.6	19487.8	20085.9	20677.1	21260.2	21837.2	22408.1	22971	23527.7	24078.9	24622.2	25161.2	25694.1	26219.6	26741.4	27256.8	27765.5	28270.3	28768.5	29261	29748.8
		27	0	192.337	944.172	1985.4	3126.48	4271.8	5390.92	6486.26	7575.2	8675.3	9801.15	10963.6	12170.8	13428.6	14741.6	16113.2	17546.2	19042.7	20603.3	22216.7	23792.2	25278	26728.1	28106	29465.2	30804.5	32133.4	33447.1	34749.2	36046.3	37328	38599.1	39864.7	41119.1	42364.4	43602.8	44828.1	46050.8	47262.6	48465.1	49663.2	50848.3	52031.9	53202.6	54366.6	55525.4	56673.5
		28	0	120.021	669.416	1482.4	2420.89	3401.99	4383.94	5355.65	6317.65	7223.31	7999.8	8701.92	9339.19	9943.71	10526.9	11093.8	11646.1	12186.9	12716.2	13235.6	13748.8	14255.9	14756.1	15248.6	15734.8	16218.2	16696	17167.6	17634.1	18098.4	18557.2	19009.7	19461.4	19908.7	20349.7	20787.7	21223.2	21652.8	22077.9	22501.1	22917.5	23332.7	23744.1	24149.2	24554.1	24953.6	25349
		29	0	118.569	658.399	1458.02	2382.97	3352.95	4326.08	5265.28	6066.1	6758.3	7376.55	7944.67	8476.1	8980.11	9462.87	9928.82	10380.8	10821.1	11251.8	11674.4	12090.2	12499.8	12903.8	13302.6	13696.4	14085.5	14470.2	14850.7	15227.2	15600	15968.9	16334.4	16696.2	17054.5	17409	17760.3	18108.4	18453.1	18794.5	19132.9	19467.8	19799.6	20128.2	20453.7	20776.2	21095.5	21411.8
		30	0	31.6078	210.153	514.564	916.634	1394.26	1927.44	2500.65	3102.68	3725.93	4366.12	5020.54	5687.97	6368.33	7062.24	7770.87	8496.04	9238.22	9990.77	10720.5	11411.2	12078.8	12729.4	13366	13990.7	14604.8	15207.5	15798.7	16382.4	16959.4	17530	18095.2	18654.6	19209.1	19758.7	20303.1	20843.1	21378.8	21909.5	22436.5	22958.8	23477.4	23991.8	24502	25008.5	25510.7	26009.5
		31	0	190.423	944.686	1990.05	3135.41	4284.59	5406.34	6504.23	7594.14	8651.28	9609.19	10490.7	11316.2	12098.9	12847.9	13569.6	14268.9	14949.4	15613.9	16264	16901.9	17529.4	18145.3	18754.2	19355.4	19947.8	20535.9	21116.1	21691.8	22261.6	22824.4	23382.9	23936.9	24480.9	25025.3	25567.7	26105.1	26638.4	27165.8	27690.2	28209.5	28725.8	29239.2	29749	30253.5	30755.1	31254
		32	0	38.9238	243.319	588.357	1042.11	1577.54	2173.07	2811.46	3480.01	4170.03	4876.38	5596.76	6331.37	7081.53	7848.68	8634.04	9436.34	10234	11000.6	11741.1	12459.6	13159	13841.3	14510.7	15167.8	15814.3	16451	17078.8	17698.4	18310.5	18915.3	19513.5	20105.1	20690.8	21270.5	21844.8	22413.6	22977.3	23536	24090	24639.4	25184.6	25725.4	26261.9	26794.5	27322.9	27847.6
		33	0	190.799	939.113	1971.45	3093.26	4034.97	4766.24	5358.33	5858.39	6295.11	6689.06	7051.3	7391.07	7714.25	8024.48	8323.39	8613.35	8896.27	9173.5	9444.71	9711.3	9973.91	10233.5	10489.2	10741.7	10991.4	11239	11484.1	11726.6	11966.8	12204.9	12441.6	12676.1	12908.4	13138.7	13367.2	13594.5	13819.9	14043.3	14264.9	14484.8	14703.3	14920.5	15135.7	15349.2	15561.1	15771.3
		34	0	0	0	0	0	85.7703	213.886	333.863	465.07	663.243	861.48	1047	1118.66	1127.24	1127.7	1127.72	1127.72	1127.72	1127.72	1127.72	1127.72	1127.72	1127.72	1127.72	1127.72	1127.72	1127.72	1127.72	1127.72	1127.72	1127.72	1127.72	1127.72	1127.72	1127.72	1127.72	1127.72	1127.72	1127.72	1127.72	1127.72	1127.72	1127.72	1127.72	1127.72	1127.72	1127.72
		35	0	193.866	958.497	2015.29	3171.1	4329.18	5458.04	6562.43	7660.17	8768.96	9903.57	11074.8	12290.4	13556.4	14877	16255.7	17695.2	19197.8	20765	22398.3	24095.5	25831.2	27515.4	29161.5	30784.7	32386.1	33970.6	35539.3	37092.5	38633.7	40159.9	41673.7	43174.2	44663.9	46141.8	47609.9	49064.8	50507.4	51946.7	53371.5	54784.7	56185.5	57580.2	58965	60340.5	61706.2	63062.6
		36	0	56.5668	409.72	1012.11	1785.68	2668.19	3620.49	4618.93	5653.22	6720.37	7784.18	8770.71	9694.69	10569.5	11405.7	12209.2	12985.6	13737.4	14471.1	15190.8	15895.7	16588.1	17269	17941.1	18602	19253.7	19896.5	20531.7	21159.6	21779	22390.6	22995	23592.9	24184.6	24768.6	25345.9	25916.6	26480.9	27040.1	27592.5	28138.3	28677.9	29211.7	29740	30263	30779.6	31290.3
		37	0	55.9168	407.217	1005.16	1771.66	2648.98	3596.75	4591.55	5622.61	6687.36	7788.5	8931.07	10120.1	11360.1	12652.5	13948.2	15153.2	16318.4	17451.4	18560.4	19646.2	20713	21761.3	22793.6	23810.6	24814.1	25803.8	26781.3	27746.9	28701.1	29644.3	30576.8	31498.6	32410.1	33311.5	34202.9	35084.8	35956.8	36819.7	37672.9	38517.5	39352.8	40179.5	40997.5	41806.9	42608	43400.7
		38	0	164.37	869.69	1863.31	2961.88	4072.01	5159.81	6227.22	7289.9	8358.1	9326.06	10174.6	10957.8	11672.1	12354.7	13012.5	13655	14283.8	14900.8	15507.8	16103.3	16693.5	17276.1	17851.4	18420.6	18986.9	19547.2	20102.3	20655.3	21202.6	21745	22285.9	22821.3	23354.6	23884.7	24407	24930.6	25447.1	25963.3	26474.4	26981.5	27486.3	27986.3	28484.4	28977	29469.8	29955.6
		39	0	0	0	0	0	97.4678	231.216	356.495	502.926	709.729	917.926	1135.74	1418.15	1706.81	2004.59	2358.38	2726.04	3100.05	3462.62	3673.45	3769.71	3815.9	3838.08	3850.85	3858.97	3864	3867.05	3868.99	3870.26	3871.07	3871.57	3871.91	3872.12	3872.26	3872.36	3872.42	3872.47	3872.5	3872.52	3872.53	3872.54	3872.54	3872.55	3872.55	3872.55	3872.55	3872.55
		40	0	36.6073	234.654	571.42	1014.88	1539.45	2109.35	2627.12	3088.74	3501.49	3876.9	4220.76	4538.72	4834.44	5112	5374.9	5625.62	5866	6097.76	6321.73	6539.17	6751.21	6958.3	7161.03	7359.8	7555.24	7747.54	7936.91	8123.57	8307.87	8490.05	8670.03	8847.84	9023.95	9198.2	9370.76	9541.64	9710.97	9878.72	10045.1	10210.1	10373.6	10535.8	10696.7	10856.2	11014.6	11171.8
		41	0	64.783	447.461	1082.66	1883.39	2788.09	3756.73	4767.27	5809.95	6882.15	7930.75	8881.74	9772.57	10617.4	11423.7	12202.1	12954.5	13685.7	14400.6	15098.1	15782.4	16454.8	17114	17763.7	18403.7	19033.4	19655.8	20269.7	20875.2	21474.6	22066	22650.4	23228.7	23799.4	24364.2	24922.9	25474.6	26020.9	26561.2	27095.1	27623.8	28146.6	28663.4	29175.5	29681.4	30181.9	30677.6
		42	0	201.69	985.966	2062.3	3231.93	4399.34	5532.67	6631.15	7622.98	8489.94	9271.75	9992.6	10667.9	11308	11920.2	12509.7	13080.2	13634.5	14174.6	14703.2	15221.7	15731	16232.2	16726.2	17213.5	17693.6	18169.3	18637.7	19103	19561	20017.4	20470.2	20918.4	21363	21804.6	22242.6	22675	23106	23534.2	23958.8	24380.2	24799.1	25215.3	25628	26038.2	26442.9	26846.8
		43	0	28.092	202.607	507.428	916.286	1382.78	1806.73	2184.17	2520.8	2823.87	3098.61	3349.4	3580.48	3795.4	3996.9	4187.33	4368.54	4542.05	4709.05	4870.53	5027.31	5179.99	5329.07	5475.05	5618.26	5758.94	5897.32	6033.71	6168.29	6301.12	6432.34	6562.06	6690.38	6817.33	6943	7067.57	7191.01	7313.35	7434.64	7554.84	7674.08	7792.43	7909.82	8026.28	8141.79	8256.42	8370.25
		44	0	59.1565	424.405	1041.63	1830.52	2729.86	3699.14	4715.55	5767.25	6832.98	7814.39	8719.51	9566.27	10366.2	11131.4	11870.3	12587.5	13286	13967.9	14635.2	15289.2	15931.2	16562.9	17185.4	17798.6	18403.2	18999	19586.8	20167.9	20742.2	21309.7	21870.2	22423.5	22971.5	23513.4	24048.7	24576.9	25100.2	25618.1	26130.2	26636	27136.4	27632.2	28122.2	28605.9	29085	29559.4
		45	0	53.1262	388.653	963.366	1701.58	2550.27	3470.02	4437.11	5435.04	6380.37	7239.03	8031.35	8773.4	9476.26	10147.8	10793.9	11418.1	12024.6	12616.5	13195.6	13761.4	14316.2	14861.3	15397.6	15925.1	16444.4	16956.8	17462.8	17962.8	18456.5	18944.6	19426.9	19903.7	20375	20840.9	21301.3	21756.7	22206.7	22651.7	23091.5	23526.5	23956.5	24381.8	24802.2	25217.9	25629.1	26035.7
		46	0	121.999	686.362	1519.69	2478.03	3476.3	4473.55	5459.81	6440.56	7428.52	8436.48	9474.58	10551.8	11675.2	12850.2	14080.7	15366.6	16678.4	17952.8	19198	20420.7	21624.4	22812.2	23984.8	25143.6	26289.2	27422.5	28543.8	29653.9	30753.3	31841.9	32920.1	33988.1	35046.2	36094.4	37133	38161.9	39181.5	40188.9	41189.7	42182.2	43163.9	44137.6	45102.1	46058	47005.2	47943.9
		47	0	199.699	979.64	2052.36	3220.71	4384.26	5515.67	6622.72	7723.64	8836.37	9975.37	11151.3	12371.2	13627.9	14823.3	15955.3	17049	18112.9	19147.4	20156	21149.9	22130.7	23100.3	24058.6	25007	25946.5	26877.7	27801.3	28716.2	29622.8	30521.1	31412	32295.7	33172.8	34042.6	34906.8	35764.2	36615.5	37461.2	38300.9	39135	39963.8	40787	41604.6	42416.2	43222.2	44022.7
		48	0	179.908	905.389	1920.49	3041.67	4172.53	5277.65	6359.86	7433.74	8464.25	9387.82	10236.3	11028.7	11779.1	12498.2	13196.4	13874.9	14536.2	15185.6	15822.2	16446.6	17063.4	17671.1	18269.9	18863.1	19448.3	20028	20602.6	21169.9	21733.8	22292.5	22844.5	23393.4	23936.5	24475.3	25010.2	25539.3	26066.2	26588	27105.2	27619.4	28127.8	28634	29135.2	29633	30127.5	30616.8
		49	0	164.499	849.546	1820.69	2902.93	4002.94	5019.62	5849.78	6548.68	7157.13	7703.41	8206.75	8678.52	9125.97	9554.65	9968.25	10369.4	10760.4	11143	11518.3	11887.3	12250.6	12608.9	12962.7	13312.4	13658.2	14000.4	14339.3	14675.2	15008	15338	15665.1	15989.5	16311.2	16630.3	16946.8	17260.8	17572.2	17881.1	18187.7	18492.1	18794.1	19093.9	19391.4	19686.6	19979.4	20270
		50	0	208.827	1012.12	2108.22	3293.46	4470.52	5613.22	6730.02	7840.82	8963.95	10113.6	11300	12528.8	13790.6	15007.2	16161.9	17275.2	18355.2	19409.7	20440.3	21451	22443.6	23419.9	24383.7	25334.5	26273.4	27203.3	28123.1	29033.1	29934.7	30825.7	31707.2	32581.2	33447.2	34307.2	35159.5	36007.1	36848	37682.1	38511.6	39338.1	40178	41040.2	41900.7	42741.5	43572.9	44401.2
	8	1	0	0	0	0	0	45.3005	189.023	320.026	444.73	644.985	856.143	1066.95	1329.64	1617.57	1908.98	2219.91	2335.17	2335.2	2335.2	2335.2	2335.2	2335.2	2335.2	2335.2	2335.2	2335.2	2335.2	2335.2	2335.2	2335.2	2335.2	2335.2	2335.2	2335.2	2335.2	2335.2	2335.2	2335.2	2335.2	2335.2	2335.2	2335.2	2335.2	2335.2	2335.2	2335.2	2335.2
		2	0	134.638	734.308	1605.45	2592.72	3607.71	4609.94	5566.41	6358.32	7041.53	7655.58	8220.52	8750.14	9252.97	9735.29	10201.4	10654.4	11096.8	11530.3	11956.2	12375.6	12789	13196.9	13599.9	13998.6	14393.2	14783.8	15170.7	15553.8	15933.7	16310.1	16683.2	17053.4	17420.3	17784.1	18145.1	18502.9	18858.1	19210.1	19559.4	19905.9	20249.9	20590.8	20929.5	21265.2	21598.6	21928.9
		3	0	158.243	822.056	1763.57	2812.15	3872.57	4911.02	5907.08	6752.89	7478.94	8133.96	8740.24	9310.2	9853.53	10375.6	10880.8	11371	11850.2	12320	12781.3	13235.1	13682.7	14124.5	14560.5	14991.3	15418.2	15840.8	16259.2	16673.5	17083.9	17491.7	17895.8	18296.3	18693.3	19087	19478	19865.7	20250.4	20631.2	21010.3	21386.4	21758.9	22128.6	22496.1	22860.5	23221.5	23579.9
		4	0	174.82	879.985	1862.94	2943.93	4029.02	5086.27	6115.9	7133.56	8156.35	9199.43	10274.4	11389.9	12552.3	13766.3	15035.2	16354.8	17697.3	19029.3	20341.2	21633.8	22907.2	24167.9	25414.9	26649.4	27872.4	29084.9	30284.4	31477.2	32661.7	33838	35006.3	36164	37317	38463	39601.7	40725.7	41848.7	42966.8	44078.4	45183.4	46281.7	47373.4	48458.8	49537.6	50609.8	51675.6
		5	0	168.003	861.138	1835.17	2912.03	3997.47	5056.22	6086.76	7104.02	8125.99	9162.93	10139.6	11017	11837.2	12628.6	13398	14149.5	14887	15611.4	16324	17026.4	17719.8	18407.4	19086.6	19757.8	20422.2	21081.4	21735.7	22383.5	23025.6	23661.1	24292.6	24918.4	25539.6	26155.4	26767.3	27375.3	27977.9	28576.4	29171.3	29760.8	30345.8	30926.7	31503.6	32075.5	32643.5	33206.9
		6	0	190.713	938.287	1966.28	3084.16	4196.31	5273.95	6321.39	7358.03	8401.68	9466.96	10565.1	11704.4	12890.8	14128.6	15420.8	16761.9	18081.6	19308.6	20501.7	21672.1	22824.5	23960.6	25082.7	26191.9	27286.1	28359.4	29400.3	30436.9	31468.2	32499.7	33528.7	34549.6	35571.6	36588.9	37597.1	38605.1	39606	40600.5	41591.8	42571.9	43551.4	44522.7	45486.9	46447	47398.1	48346.7
		7	0	137.851	740.948	1613.39	2600.76	3615.09	4615.99	5595.16	6561.24	7492.06	8297.93	9033.59	9721.46	10373.9	10999.2	11603.2	12190	12762.9	13324	13874.7	14416.4	14949.9	15476.4	15996.6	16511	17020	17524	18023.3	18518	19008.3	19494.3	19976.1	20453.6	20927.3	21397	21862.8	22324.9	22783.3	23237.9	23688.7	24136	24579.5	25019.4	25455.5	25888	26316.8	26741.7
		8	0	76.2039	453.848	1054.98	1808	2659.97	3574.85	4530.33	5515.86	6529.2	7573.21	8652.98	9773.84	10940.8	12158.3	13430	14758.8	16145.1	17550.5	18914.6	20244.8	21541	22808.9	24060.4	25292.5	26508.9	27714	28903.7	30080.9	31248.7	32402.7	33545.1	34679.1	35799.9	36909.4	38010.1	39098.6	40175.4	41243.3	42298.3	43340.9	44374.4	45396	46405.5	47404.2	48393.7	49371.4
		9	0	130.232	714.238	1564.78	2532.2	3530.02	4516.28	5481.55	6384.08	7143.58	7819.51	8428.58	8997	9536.22	10055.9	10560.8	11051	11531.5	12002.8	12464.6	12920.1	13370.6	13814.1	14252.1	14687.5	15117.5	15542.1	15962.5	16381.2	16794.9	17204.8	17610.5	18014.7	18414.8	18810.6	19202.9	19591.6	19978.8	20363	20742.5	21118.6	21492	21862.6	22231.5	22596.4	22957.9	23316.4
		10	0	156.143	798.384	1711.8	2734.99	3778.93	4805.26	5807.47	6797.49	7790.74	8801.72	9842.37	10921.8	12046.7	13216.7	14387.2	15520.6	16623.5	17702.1	18760.4	19801.7	20828.1	21841.2	22842.3	23832.4	24812.2	25782.2	26743.1	27695.3	28639	29573.7	30501.2	31420.5	32331.9	33235.5	34131.4	35020.1	35901.5	36775.7	37642.3	38501	39355.2	40202.9	41044.4	41879.4	42708.1	43530.5
		11	0	176.071	888.162	1882.18	2973.91	4069.62	5132.18	6092.79	6879.6	7566.15	8186.33	8759.42	9297.65	9809.64	10300.6	10774.7	11234.7	11683.2	12122.1	12552.6	12976.2	13393.5	13805.1	14211.6	14613.4	15010.7	15404.2	15793.8	16179.9	16562.7	16942.3	17318.7	17692.3	18062.9	18430.4	18795.5	19157.8	19517.5	19874.2	20228	20579.3	20928.3	21274.8	21618.5	21959.7	22298.9	22635.6
		12	0	31.2551	212.084	524.246	938.814	1430.85	1980.9	2573.5	3196.59	3840.67	4499.94	5171.7	5855.07	6550.16	7257.22	7966.2	8644.55	9289.34	9908.89	10507.5	11088.1	11653.3	12205	12744.9	13274.4	13794.5	14306.2	14810.2	15307.4	15798.1	16282.9	16762.2	17236.3	17705.5	18170.1	18630.4	19086.4	19538.3	19986.4	20430.8	20871.5	21308.7	21742.5	22173	22600.3	23024.3	23445.2
		13	0	165.357	844.552	1802.01	2863.77	3935.46	4983.3	6004.24	7012.71	8026.09	9059.45	10124.5	11229.9	12382.3	13586.6	14846.8	16165.7	17545.5	18986.8	20476.2	21951.5	23389.7	24805.2	26199.6	27565.2	28922	30274.5	31619.8	32957.4	34286.5	35607.4	36920.6	38226.5	39524.5	40813.2	42093	43363.4	44624.8	45877.6	47121.8	48357.8	49584.6	50802.2	52010.4	53209	54398.8	55580.1
		14	0	24.6082	178.593	447.471	807.056	1237.12	1720.95	2244.8	2798.08	3372.91	3963.76	4567.31	5182.14	5807.75	6444.86	7095.12	7756.44	8415.04	9053.36	9669.17	10265.5	10845.2	11410.5	11963.4	12505.6	13038	13561.8	14077.5	14586	15087.8	15583.2	16072.7	16557	17036.3	17511.1	17981.5	18447.7	18909.8	19368	19822.3	20272.9	20720	21163.4	21603.4	22040	22473.1	22903
		15	0	112.891	639.678	1421.36	2323.75	3266.25	4206.19	5129.97	6041.89	6926.37	7718.85	8438.57	9105.78	9736.76	10340.3	10922.5	11487.6	12038.7	12578.4	13107.9	13629	14142.2	14649	15149.7	15644.5	16133.8	16617.8	17096.8	17571.3	18041.6	18507.6	18969	19425.8	19878.7	20328	20773.3	21214.2	21651.2	22084.7	22514.5	22940.2	23362.1	23781	24196.1	24607.1	25014.6	25419
		16	0	181.321	902.719	1905.32	3003.81	3911.78	4598.82	5153.35	5620.45	6028.78	6395.66	6733.25	7049.6	7350.08	7637.34	7914	8182.48	8443.88	8698.95	8949.06	9194.25	9433.64	9666.6	9895.59	10122.5	10347.6	10570.9	10792.5	11013	11231.8	11449.4	11665.8	11880.7	12094.4	12306.7	12517.9	12727.8	12936.2	13143.4	13349.2	13553.7	13757.1	13959.2	14160.2	14359.7	14557.2	14753.6
		17	0	178.031	885.738	1872.39	2959.23	4052.63	5116.98	6152.05	7174.36	8202.85	9252.43	10326.5	11361.5	12333.3	13259.5	14153.6	15021.8	15869	16700.3	17513.4	18308.9	19093.8	19869.8	20637.4	21397.5	22150.3	22896.2	23635.1	24367.7	25094.3	25815.2	26530.5	27240.1	27944.2	28643.2	29337.2	30026.2	30710	31388.9	32062.7	32731.7	33395.5	34054.3	34708	35357.4	36002.3	36642.6
		18	0	21.4603	164.104	417.323	759.183	1170.72	1636.04	2142.49	2679.07	3214.65	3704.59	4152.02	4563.55	4944.85	5300.85	5635.71	5952.91	6255.34	6545.3	6824.69	7095.09	7357.73	7613.64	7863.7	8108.61	8348.94	8585.18	8817.72	9046.93	9273.09	9496.37	9716.97	9935.12	10151	10364.6	10576.1	10785.6	10993.2	11198.9	11402.9	11605.1	11805.6	12004.4	12201.6	12397.2	12591.3	12783.8
		19	0	190.561	936.273	1964.36	3084.9	4200.98	5278.86	6325.04	7352.38	8301.54	9153.45	9937.29	10669.1	11361.1	12022.4	12661.2	13280	13883.8	14472.9	15050.6	15616.9	16175.4	16725	17268.6	17805.2	18336.4	18862	19382.7	19898.5	20409.7	20916.9	21419.6	21919.1	22414.1	22906.5	23394.7	23879.9	24361.5	24839.9	25315.2	25786.7	26256	26721.5	27184.5	27644.3	28101	28555.3
		20	0	0	0	0	0	87.5114	212.293	328.57	440.466	493.916	502.261	503.76	504.18	504.323	504.377	504.398	504.407	504.41	504.41	504.407	504.407	504.407	504.407	504.407	504.407	504.407	504.407	504.407	504.407	504.407	504.407	504.407	504.407	504.407	504.407	504.407	504.407	504.407	504.407	504.407	504.407	504.407	504.407	504.407	504.407	504.407	504.407
		21	0	175.005	885.544	1878.11	2969.91	4064.48	5126.15	6159.05	7179.97	8203.52	9178.89	10054.1	10871.5	11646.7	12389.3	13105.6	13800.5	14477.8	15140	15789.6	16427.7	17055.8	17674.6	18284.8	18886.9	19480.7	20064.6	20637.7	21207	21770	22330.9	22885.9	23438.3	23986.3	24530.7	25072.4	25609	26144.4	26674.4	27203.2	27726.9	28248	28766.2	29279.9	29793.2	30300.7	30807
		22	0	31.438	210.669	517.971	925.123	1407.9	1947.1	2527.16	3136.21	3765.43	4409.81	5067.17	5736.47	6417.89	7112.48	7817.9	8510.66	9164.18	9791.05	10396.1	10983.4	11554.9	12112.9	12659	13194.6	13720.8	14238.5	14748.8	15251.7	15748.6	16239.2	16724.5	17204.6	17679.7	18150.2	18616.1	19077.9	19535.4	19989.2	20439	20885.2	21327.6	21766.7	22202.5	22634.8	23064	23489.9
		23	0	191.277	942.157	1976.21	3103.05	4225.82	5311.03	6364.8	7406.58	8454.86	9524.89	10624.6	11715.6	12737.5	13704.6	14636.4	15544.9	16433.7	17306.7	18166.2	19012.5	19847.2	20671.9	21488	22295.7	23095.3	23886.7	24670.2	25446.2	26216.6	26980.7	27738.7	28490.1	29236.8	29978	30713.2	31442.6	32168.1	32888.5	33603.2	34311.7	35017	35717.3	36412.1	37101.8	37788	38469.4
		24	0	176.321	888.606	1882.62	2975.71	4071.88	5139.6	6178.51	7204.99	8237.14	9290.26	10375.7	11501.6	12671.2	13848.6	14924.1	15956.3	16960.8	17943.2	18906.6	19853.7	20787	21707.3	22616.6	23515.8	24405.7	25286.7	26159.8	27025.7	27884	28735.1	29579.5	30417.5	31248.9	32073.6	32892.1	33704.7	34511.5	35312.7	36108.1	36897.7	37681.4	38459.4	39232	39999.5	40761.9	41519
		25	0	61.8245	435.308	1060.32	1856.38	2759.89	3729.49	4741.65	5784.32	6856.21	7961.28	9105.46	10294.8	11535	12830.7	14183.7	15577.9	16933.6	18246	19527.5	20782.9	22009.7	23209.1	24393.6	25564.1	26721.7	27866.2	28997.5	30116.4	31223.4	32318.8	33402.6	34475.4	35538.2	36590	37630.9	38660.7	39679.9	40689	41687.7	42676.3	43655.4	44624.6	45584.1	46533.8	47474	48404
		26	0	49.3329	366.961	910.965	1610.07	2412.32	3281.61	4194.48	5139.2	6111.96	7104.31	8029.49	8888.99	9698.67	10467	11204	11915.4	12607.3	13283.8	13945.4	14593.5	15229.2	15855.3	16472	17078.5	17676.3	18268	18851.9	19427.9	19998.8	20562.8	21118.9	21670.6	22215.9	22753.8	23287.9	23815.8	24336.3	24853.4	25364.7	25869.3	26370.4	26865.1	27354.4	27839.5	28318	28793.3
		27	0	177.877	902.435	1911.67	3017.6	4123.23	5197.99	6243.29	7276.7	8316.74	9378.37	10472.9	11608.6	12791.5	14026.2	15316.2	16664	18071.9	19540.5	21059.6	22544.5	23945.9	25317.1	26632.8	27912.7	29177.8	30437.2	31678.5	32914.4	34138.1	35351.8	36561.2	37758.2	38949	40131.1	41302.2	42473.4	43630.6	44783	45927.4	47063.4	48196.9	49318.6	50438.8	51548.8	52653.1	53749.3
		28	0	117.621	656.238	1451.48	2366.41	3318.93	4267.22	5199.86	6120.15	6983.26	7720.78	8386.39	8990.69	9563.56	10113.7	10648.1	11170.1	11681.2	12183	12675.5	13159.6	13639.1	14113.4	14581.6	15044.5	15500.9	15955.6	16405.7	16850.7	17289.2	17727.2	18160.9	18589.5	19014.3	19437.5	19855.3	20268.7	20680.5	21088	21490.9	21892.8	22290.7	22683.5	23075.6	23462.9	23846.4	24228.9
		29	0	115.912	644.805	1426.74	2328.32	3269.43	4209.63	5111.44	5875.81	6532.82	7118.26	7654.9	8156.3	8631.42	9086.23	9525.01	9950.65	10365.6	10771.7	11170.5	11562.8	11949.7	12331.6	12708.8	13081.6	13450.2	13814.9	14175.7	14533.1	14887.1	15237.7	15585.2	15929.4	16270.3	16608	16942.5	17274	17602.8	17928.7	18251.6	18571.8	18889.1	19203.5	19515.2	19824.2	20130.5	20434.3
		30	0	31.086	206.879	506.786	903.982	1375.06	1900.57	2464.82	3057.51	3669.96	4296.56	4934.3	5582.22	6240.59	6910.27	7593.38	8291.29	9004.6	9727.74	10429.1	11092.6	11733.8	12359	12970.7	13571	14161.3	14742.4	15315.5	15881.3	16440	16992.3	17538.3	18079.2	18614.7	19145	19667.8	20184.4	20696.3	21204.5	21709.1	22209.8	22707.4	23201.4	23691.8	24179.1	24662.8	25143.4
		31	0	187.691	929.618	1953.65	3071.01	4185.45	5263.95	6312.66	7348.97	8352.07	9259.09	10092.5	10872.8	11612.4	12320.2	13002.5	13663.7	14307.4	14936.3	15552.3	16155.8	16749.1	17334.6	17910.3	18480.8	19045.3	19601.4	20153.1	20701	21240.9	21777.7	22311.7	22840.6	23365.1	23886.1	24403.1	24915.6	25424.5	25924.8	26423.4	26921.4	27412.8	27903.3	28391.4	28876.6	29357.2	29830.6
		32	0	38.3355	240.145	581	1029.04	1557.12	2143.36	2770.77	3426.67	4102.54	4794.1	5497.84	6213.3	6942.13	7685.27	8445.29	9220.65	9991.09	10731.1	11445.7	12138.9	12813.8	13472.3	14116.9	14750.1	15373.1	15986.9	16592.4	17189.9	17780.5	18364.3	18941.6	19513	20078.9	20639.7	21195.2	21745.8	22291.4	22832.6	23369.1	23901.4	24429.5	24954	25474.6	25991.3	26504.4	27013.7
		33	0	187.624	921.244	1931.64	3025.03	3940.23	4647.07	5215.81	5693.54	6108.8	6483.01	6826.69	7148.81	7454.98	7749.11	8032.29	8307.19	8575.48	8838.63	9096.19	9349.41	9598.92	9845.82	10089.1	10329.5	10567.4	10803.4	11037.1	11268.4	11497.6	11725.1	11951.4	12175.3	12397.4	12617.8	12836.6	13054.4	13270.2	13484.3	13696.8	13907.8	14117.9	14326.2	14532.9	14738	14941.7	15144.2
		34	0	0	0	0	0	84.7578	207.357	321.687	449.684	637.288	825.101	1001.04	1070.18	1078.89	1079.4	1079.42	1079.42	1079.42	1079.42	1079.42	1079.42	1079.42	1079.42	1079.42	1079.42	1079.42	1079.42	1079.42	1079.42	1079.42	1079.42	1079.42	1079.42	1079.42	1079.42	1079.42	1079.42	1079.42	1079.42	1079.42	1079.42	1079.42	1079.42	1079.42	1079.42	1079.42	1079.42
		35	0	189.825	939.079	1972.09	3097.65	4219.71	5305.96	6363.07	7407.76	8458.77	9531.38	10636.8	11783	12976	14220.2	15519.1	16875.4	18291.2	19768.3	21307.9	22909.2	24546.9	26137.7	27693.7	29225.8	30739.4	32238.8	33723.8	35194.4	36653.4	38100	39535.6	40960.8	42374.9	43778.6	45170.9	46553.7	47926.5	49290.1	50645.1	51991.4	53329.5	54659.4	55979.6	57290.7	58593.9	59889
		36	0	55.6172	402.497	992.958	1749.1	2612.69	3543.46	4517.17	5522.16	6555.44	7582.33	8532.83	9421.5	10262.5	11064.8	11836.7	12580.7	13302.9	14009.2	14699.8	15377.4	16043.7	16700.6	17346.3	17982.7	18610.4	19231.5	19844.2	20449.1	21046.8	21638	22223.7	22801.6	23372.9	23937.8	24496.6	25050.7	25598	26139.3	26674.7	27204.3	27729.1	28248.3	28761.4	29269	29771.2	30268.3
		37	0	56.0498	404.011	992.454	1745.58	2607.66	3537.32	4509.98	5513.49	6545.75	7609.87	8711.08	9854.86	11046.3	12286.9	13529.5	14684.3	15801.2	16887.5	17950.9	18992.6	20016.4	21023	22014.7	22992.2	23956.8	24909.1	25849.8	26779.6	27698.5	28607.7	29506.7	30396.5	31276	32146.9	33007.9	33860.5	34703.5	35538.6	36364.5	37182.6	37991.8	38793.5	39586.5	40372.4	41149.5	41919.7
		38	0	158.012	846.18	1814.93	2882.84	3956.74	5001.5	6018.58	7023.89	8030.06	8939.08	9733.97	10460.8	11127.9	11767.7	12384	12986.8	13576.9	14155.4	14725.3	15285.5	15838.5	16387.2	16928.9	17463	17996.1	18523.8	19046.2	19567.2	20083.5	20594.8	21105.4	21609.9	22112.7	22613.6	23107.3	23602.5	24091.3	24578.9	25062.3	25542.7	26021.7	26495	26968.3	27434.8	27902.7	28363.8
		39	0	0	0	0	0	96.365	224.901	344.651	487.148	684.712	883.422	1093.48	1363.51	1638.56	1923.58	2263.15	2613.38	2970.32	3321.93	3525.53	3619.77	3666.02	3688.95	3702.59	3711.72	3717.56	3721.27	3723.7	3725.39	3726.47	3727.21	3727.71	3728.05	3728.3	3728.46	3728.58	3728.66	3728.72	3728.76	3728.79	3728.81	3728.83	3728.84	3728.84	3728.85	3728.85	3728.85
		40	0	36.0428	231.559	564.02	1001.37	1517.94	2078.11	2586.05	3037.98	3441.55	3807.49	4141.95	4450.15	4736.45	5004.65	5258.08	5499.48	5730.77	5953.4	6168.74	6377.63	6581.22	6780.19	6974.88	7165.89	7353.42	7538.09	7720.02	7899.44	8076.54	8251.61	8424.69	8595.92	8765.33	8933.04	9099.28	9263.97	9427.14	9589.04	9749.57	9908.75	10066.7	10223.5	10378.8	10533.2	10686.4	10838.3
		41	0	63.9739	442.382	1067.95	1859.31	2751.03	3702.75	4691.06	5706.48	6746.43	7759.89	8677.32	9536.26	10350.9	11128.3	11878.7	12603.8	13308.7	13998.1	14670.7	15331.1	15980	16616.6	17244.5	17862.8	18472	19074.5	19668.2	20255.1	20835.9	21408.7	21975.9	22536.8	23090.6	23639.5	24182.2	24718.6	25250.3	25775.8	26295.6	26810.9	27320.1	27824.2	28323.7	28817.2	29306.2	29790.3
		42	0	197.17	965.037	2016.6	3155.09	4284.4	5377.24	6429	7372.68	8194.7	8934.57	9616.3	10254.9	10859.9	11438.8	11996.6	12536.5	13061.3	13573.2	14074.2	14565.6	15048.7	15523.1	15992.3	16455.5	16913	17364.6	17812.6	18255.7	18694	19128.6	19560.5	19988.8	20413.1	20834.6	21252	21667	22079.2	22488.4	22895	23298.2	23699	24097.2	24493	24884.5	25275.4	25663.8
		43	0	27.916	202.352	507.681	914.786	1377.85	1798.12	2171.76	2504.28	2802.93	3073.16	3319.39	3545.74	3755.71	3952.14	4137.47	4313.57	4482.01	4644.03	4800.63	4952.58	5100.58	5245.08	5386.54	5525.32	5661.7	5795.86	5928.08	6058.51	6187.33	6314.68	6440.6	6565.22	6688.58	6810.74	6931.8	7051.8	7170.81	7288.82	7405.87	7522	7637.15	7751.53	7865.05	7977.73	8089.56	8200.56
		44	0	58.2934	418.805	1027.02	1803.02	2686.28	3636.43	4629.35	5652.59	6684.94	7631.96	8503.09	9316.06	10083.4	10819.1	11529.2	12217.9	12888.3	13542.9	14184	14812.4	15429.4	16037.3	16636.2	17226.5	17808.6	18382.7	18949.7	19510.7	20064.7	20612.5	21153.6	21688	22217.8	22741.9	23259.9	23771.6	24278.5	24780.6	25277.1	25767.9	26253.2	26734.4	27210.5	27681.2	28146.7	28608.7
		45	0	52.2522	382.17	945.98	1670.97	2502.1	3400.44	4342.09	5310.59	6224.93	7053.37	7816.75	8530.69	9205.35	9849.24	10468.5	11066.6	11648.4	12215.3	12769.2	13312	13845.2	14369.1	14884.7	15392.5	15892.5	16385.8	16873.4	17355.4	17831.6	18302.8	18768.8	19229.6	19685.2	20135.7	20581.2	21021.6	21457.4	21888.4	22314.9	22736.7	23154	23566.9	23975.3	24379.5	24779.1	25174.6
		46	0	119.165	671.841	1486.56	2421.06	3389.89	4352.2	5299.49	6235.02	7171.91	8123.34	9100.86	10113.7	11169.2	12273.1	13429.1	14636.9	15869.3	17067.4	18238.6	19388.9	20522.5	21641.3	22746.8	23839.9	24921.5	25992.1	27052.1	28102.1	29142.3	30173.1	31194.8	32207.3	33211	34203.9	35190.3	36167.8	37137.1	38098.2	39051.1	39995.7	40932.3	41861	42781.7	43694.5	44599.6	45497
		47	0	195.914	960.637	2009.55	3147.68	4277.49	5369.92	6430.7	7479.43	8535.02	9612.63	10723.1	11873.8	13058.7	14186.2	15254.2	16286.8	17291.9	18273.6	19235.2	20179.1	21108	22023.1	22922.6	23807.2	24685.4	25557.9	26425.3	27286.1	28140.7	28989.1	29831.2	30667.7	31498.7	32323.9	33144.3	33959.3	34769.2	35573.8	36373.8	37169.1	37959.5	38745	39525.5	40300.9	41071.3	41836.6
		48	0	176.116	887.035	1879.36	2971.62	4067.67	5131.99	6167.27	7189.72	8167.38	9041.43	9843.17	10591.3	11299.5	11978.7	12637.7	13278.3	13902.2	14515.1	15116.9	15707.2	16290.7	16866.4	17433.4	17995.9	18551.5	19100.6	19646.2	20185.8	20720.3	21251.3	21776.3	22298.3	22816.3	23328.6	23839	24344.7	24846.3	25345	25838.5	26330.1	26817.8	27301	27782.1	28258.1	28732.2	29202.6
		49	0	160.862	832.13	1781.35	2835.02	3901.61	4882.1	5678.01	6344.63	6923.24	7440.96	7917.04	8362.79	8785.46	9190.18	9580.76	9959.81	10329.5	10691.2	11046.3	11395.4	11739.5	12078.9	12414.4	12745.9	13074.1	13399.1	13721.1	14040.2	14356.6	14670.5	14981.9	15290.8	15597.4	15901.7	16203.6	16503.4	16800.9	17096.1	17389.1	17679.9	17968.8	18255.7	18540.5	18823.4	19104.2	19383.1
		50	0	207.875	998.881	2073.03	3229.13	4371.39	5472.7	6541.03	7597.03	8660.78	9747.17	10866.7	12025.5	13215	14362	15450	16499.2	17517.9	18512.9	19487	20442.1	21379.9	22305	23216.7	24116.7	25005.1	25885.6	26758.6	27622.8	28477.3	29323.2	30161	30990.9	31814	32631.8	33445.3	34251.7	35050.7	35845.6	36638.5	37426.8	38219.1	39024.7	39830.7	40620.4	41400	42172.3
	10	1	0	0	0	0	0	46.1685	187.706	316.615	439.445	637.259	844.323	1051.1	1310.52	1592.92	1878.73	2188.58	2305.25	2305.29	2305.29	2305.29	2305.29	2305.29	2305.29	2305.29	2305.29	2305.29	2305.29	2305.29	2305.29	2305.29	2305.29	2305.29	2305.29	2305.29	2305.29	2305.29	2305.29	2305.29	2305.29	2305.29	2305.29	2305.29	2305.29	2305.29	2305.29	2305.29	2305.29
		2	0	131.213	725.255	1588.48	2566.06	3569.24	4557.76	5499.84	6278.3	6949.05	7550.77	8104.32	8622.75	9115.12	9587.44	10044.1	10487.6	10920.5	11344.7	11761.5	12172	12576.6	12976.1	13371.1	13762	14148.8	14531.8	14911.1	15287.2	15660.2	16029.8	16396.2	16759.8	17120.2	17477.8	17832.6	18184.3	18533.6	18879.9	19223.7	19564.6	19903.1	20238.7	20571.9	20902.2	21230.3	21555.6
		3	0	156.963	815.74	1749.34	2787.85	3834.4	4856.97	5835.15	6663.28	7373.93	8014.76	8607.42	9164.52	9694.81	10204.6	10697.6	11176.6	11644.3	12102.6	12553	12996.2	13433.1	13864.6	14290.8	14712.1	15129.7	15543	15952.4	16357.5	16758.9	17157.5	17552.9	17944.9	18333.5	18718.9	19101.6	19481.5	19858.1	20231.6	20603	20971.6	21336.9	21699.3	22059.4	22416.8	22771.2	23122.7
		4	0	173.379	873.15	1847.84	2918.49	3992.19	5036.88	6051.54	7051.27	8054.28	9075.99	10128.2	11219.5	12356.4	13543.5	14784.3	16074.6	17387.4	18689.9	19973.2	21238	22486.4	23720.1	24940.4	26147.6	27344.1	28529.3	29705.2	30875.8	32037.7	33191.5	34337.8	35476.1	36605.3	37731.2	38850.1	39962.4	41067.7	42167.1	43260.2	44347.1	45427.7	46502.1	47570.2	48632.2	49687.4	50737.3
		5	0	167.229	855.78	1822.2	2889.31	3962.91	5006	6019.09	7018.44	8021.18	9036.71	9991.84	10849.7	11650.2	12424.2	13176	13909.3	14629.1	15337.3	16034	16720.5	17399.4	18071.7	18736	19392.9	20043.7	20688.7	21329.2	21963.9	22592.5	23216.3	23834.4	24448	25056.6	25661.6	26261.6	26858	27449.6	28036.2	28619	29197.2	29770.9	30340.5	30906.1	31467.6	32026.1	32579.9
		6	0	188.746	930.36	1949.6	3056.79	4156.7	5219.91	6250.6	7267.11	8288.48	9330.09	10403.3	11516.3	12675.2	13884.6	15147.3	16458.7	17749.6	18950.4	20118.7	21264.7	22393	23505.8	24604.8	25691.1	26762	27803.5	28823.5	29842.6	30855.6	31870.3	32880.7	33883.9	34888.3	35886	36877.9	37868.3	38849.9	39829.3	40802.9	41767	42729.2	43681.5	44632.2	45575.9	46511.6	47444.6
		7	0	136.652	734.825	1599.54	2577.44	3581.6	4570.31	5533.94	6483.4	7398.47	8190.24	8912.42	9587.42	10227.4	10840.7	11433.1	12008.8	12570.8	13121.4	13662.1	14193.8	14717.8	15234.9	15745.8	16251.2	16751.3	17246.6	17737.5	18223.8	18705.9	19184	19657.9	20127.8	20593.8	21056.1	21514.6	21969.5	22420.8	22868.5	23312.7	23753.2	24190.1	24623.6	25053.5	25480	25902.8	26321.9
		8	0	75.4372	450.048	1045.13	1790.1	2634.67	3542.17	4488.93	5464.18	6465.68	7496.41	8561.35	9666.2	10815.9	12015.3	13267.7	14576	15940.1	17323.7	18666.9	19977.2	21255.9	22505.3	23738.1	24952.8	26151.7	27339.8	28512.8	29673.6	30825.9	31964.4	33091.8	34211.3	35317.5	36412.9	37500.5	38575.5	39639.6	40694.7	41737.3	42768	43790.2	44800.1	45798.3	46786	47764.8	48732.1
		9	0	129.144	708.661	1552.06	2510.17	3496.3	4469.13	5419.06	6305.04	7049.36	7710.57	8305.64	8861.18	9388.4	9897.71	10390.6	10869.9	11340.1	11799.8	12251.1	12697.6	13137.4	13571.3	13999.7	14426	14846.7	15262.1	15674.7	16084.3	16489.1	16889.9	17287.9	17684.1	18075.1	18462.8	18847.1	19230.2	19609.9	19985.5	20357.7	20727.5	21095	21459.8	21821	22179.1	22533.8	22886.2
		10	0	154.824	792.176	1698.03	2711.45	3741.53	4751.09	5735.69	6706.76	7679.61	8668.87	9686.6	10742.1	11841.4	12983.4	14123.9	15228.5	16304.1	17356.2	18388.7	19404.7	20406.4	21395.1	22372.5	23339.3	24295.3	25243.2	26182.2	27112.9	28035.5	28949.4	29856.4	30755.8	31647.6	32531.8	33408.2	34278.4	35141.2	35997.1	36846.6	37689.7	38526.6	39352.8	40176.9	40995.7	41808.3	42614.8
		11	0	174.539	881.289	1866.85	2948.97	4031.47	5079.88	6027.29	6802.09	7476.4	8085.2	8647.46	9175.53	9677.46	10159.3	10625	11076.7	11516.9	11947.4	12370.1	12785.9	13195.8	13600.1	13999.5	14394.2	14784.7	15171.4	15554.5	15934.3	16310.8	16684.1	17054.2	17421.3	17785.4	18146.8	18505.4	18861.6	19215.5	19566.8	19915.6	20261.8	20605.6	20947	21286.1	21622.7	21956.5	22288.3
		12	0	32.4481	215.39	528.812	944.093	1436.53	1985.58	2575.54	3194.26	3832.89	4485.81	5150.42	5826.4	6514.1	7213.06	7913.21	8582.71	9218.99	9830.2	10420.6	10993.3	11550.7	12094.7	12627.1	13149.3	13662.2	14166.9	14664.1	15154.5	15638.6	16116.9	16589.9	17057.7	17520.9	17979.5	18433.8	18884.1	19330.4	19772.9	20211.8	20647.2	21079.1	21507.7	21933.1	22355.3	22774.4	23190.5
		13	0	164.117	838.395	1788.05	2840.69	3903.79	4940.58	5950.11	6944.15	7940.53	8954.95	9999.34	11082.6	12211.2	13390.4	14623.9	15914.7	17265.3	18676.3	20135.5	21581.6	22991.7	24379.7	25743.5	27084.2	28417.8	29745.9	31069.8	32385.2	33692.2	34990.9	36281.3	37564.2	38838.8	40106.7	41364.7	42614.1	43854.8	45086.8	46310.2	47526	48733.3	49931.7	51120.8	52301.8	53473.5	54637
		14	0	24.5219	177.738	445.308	802.583	1229.49	1709.32	2228.69	2776.85	3345.6	3929.2	4524.51	5130.85	5748.48	6377.49	7018.72	7670.19	8318.86	8947.4	9553.71	10141	10711.7	11268.3	11812.6	12345.9	12869.5	13384.5	13891.7	14391.6	14884.8	15372	15853.4	16329.8	16801.8	17269.1	17732.2	18191.3	18646.3	19097.5	19545	19988.8	20429.2	20866.2	21299.6	21729.9	22156.8	22580.4
		15	0	112.276	635.606	1411.2	2305.43	3237.98	4166.18	5076.25	5972.31	6839.36	7615.15	8318.38	8970.36	9587.01	10176.9	10745.8	11298.1	11836.9	12364.6	12882.5	13392.1	13894.2	14389.5	14879.1	15363.4	15842.4	16316.4	16785.6	17250.2	17710.9	18167.5	18619.9	19068	19511.9	19952.5	20389.4	20822.2	21251.2	21676.5	22098.8	22517.2	22931.6	23342.6	23750.6	24154.9	24555.3	24952.9
		16	0	179.794	895.441	1889.47	2976.98	3875.12	4553.11	5099.04	5557.99	5958.55	6318.21	6649.16	6959.28	7253.73	7535.27	7806.59	8069.91	8326.25	8576.92	8822.66	9063.61	9300.96	9534.89	9764.61	9990.08	10210	10427.2	10643	10857.6	11070.7	11282.8	11493.7	11703.6	11912.4	12120	12326.2	12531.6	12736.1	12939.1	13140.7	13341.2	13541	13739.3	13936.4	14132.4	14327.2	14520.7
		17	0	176.642	878.976	1857.32	2933.59	4014.88	5064.83	6083.86	7088.03	8095.96	9122.74	10173	11185.2	12135.1	13042.8	13918.9	14768.4	15596.8	16406.6	17201.6	17981.8	18749.3	19508.3	20259.7	21003.5	21740	22469.5	23192.3	23909	24620	25325.3	26025.2	26720.1	27410.1	28095.2	28775.5	29451	30121.6	30787.5	31448.7	32105.1	32757.1	33404.7	34047.7	34686.1	35320.2	35949.9
		18	0	21.4013	163.453	415.46	755.562	1164.83	1627.38	2130.5	2663.24	3194.34	3679.74	4122.67	4529.72	4906.55	5258.08	5588.48	5901.27	6199.31	6484.95	6760.12	7026.4	7285.02	7537.02	7783.26	8024.41	8261.07	8493.71	8722.73	8948.44	9171.09	9390.81	9607.99	9822.77	10035.3	10245.7	10454.1	10660.5	10865.1	11068	11269.1	11468.6	11666.4	11862.7	12057.4	12250.6	12442.3	12632.5
		19	0	189.043	929.087	1948.49	3058.09	4161.17	5223.7	6252.07	7259.63	8189.18	9022.74	9789.31	10506.8	11186.1	11833.3	12456.7	13061.8	13651.2	14227.1	14791.4	15345.6	15890.9	16428.9	16959.8	17485.3	18004.5	18519.4	19028.7	19534.3	20034.6	20531.6	21024.2	21513.6	21999.3	22481.5	22960.9	23436.4	23909.5	24378.7	24845.5	25308.7	25769.2	26227	26681.4	27133.8	27582.6	28029.2
		20	0	0	0	0	0	87.3707	209.386	322.905	433.776	487.913	496.514	498.093	498.548	498.706	498.768	498.795	498.807	498.812	498.811	498.811	498.811	498.811	498.811	498.811	498.811	498.811	498.811	498.811	498.811	498.811	498.811	498.811	498.811	498.811	498.811	498.811	498.811	498.811	498.811	498.811	498.811	498.811	498.811	498.811	498.811	498.811	498.811
		21	0	169.396	866.578	1844.92	2922.1	4002.36	5050.91	6071.6	7080.56	8090.06	9051.31	9913.38	10718.5	11481.9	12213	12918.2	13602.5	14269.3	14921.3	15560.3	16187.9	16804.4	17407.5	17999.4	18583	19160.9	19732.2	20301.2	20863.2	21423.5	21977.7	22530.4	23077	23621.8	24161.5	24699.4	25232.2	25762.1	26289	26811.4	27333.1	27849	28363.6	28873.5	29381	29885.4	30385.1
		22	0	31.4622	210.179	516.055	921.35	1402.63	1940.66	2519.21	3125.83	3751.89	4391.89	5042.82	5704.54	6377.88	7063.31	7758.17	8439.02	9080.99	9696.59	10290.6	10867.1	11428.1	11975.8	12511.9	13037.6	13554.2	14062.3	14563.3	15057.1	15545	16026.8	16503.4	16974.8	17441.5	17903.8	18361.5	18815.3	19265	19711	20153.2	20591.9	21027.1	21458.9	21887.6	22312.8	22735	23154.1
		23	0	189.753	934.913	1960.21	3074.83	4181.49	5249.79	6285.61	7307.95	8335.22	9382.67	10458.8	11526.8	12526.5	13471.3	14384.7	15275.5	16147.2	17002.5	17845.1	18675.2	19494	20302.1	21101.9	21893.3	22677	23453.1	24222.3	24983.9	25739.3	26489.3	27233.3	27971.5	28704.4	29432.7	30155.9	30872.7	31585	32292.9	32995.8	33693.3	34386.3	35075.2	35759.1	36437.8	37113	37783.9
		24	0	174.594	881.075	1866.43	2949.46	4034.98	5087.79	6109.77	7117.49	8129.03	9159.97	10221.9	11323.2	12467.2	13618.9	14671	15681.4	16664.5	17625.8	18569.1	19496.4	20410.5	21312.6	22203.4	23084.6	23956.7	24820.6	25676.6	26525.5	27367.6	28202.6	29031.3	29853.9	30669.9	31479.5	32283.6	33081.9	33874.3	34661.3	35443.2	36219.7	36990.7	37756.2	38516.7	39272.1	40022.6	40767.9
		25	0	61.8242	436.596	1063.22	1859.05	2762.08	3729.59	4735.8	5770.3	6832.33	7925.68	9056.34	10230.6	11454.2	12731.9	14065.7	15439.9	16776.4	18070	19320.5	20547.5	21756.7	22947.4	24122.2	25282.2	26428.6	27560.7	28680.7	29788.8	30884	31968	33040.2	34101	35151.6	36191.7	37221.4	38240.2	39248.5	40246.7	41234.7	42212.8	43181.6	44140.3	45090	46030.2	46961.1	47883.1
		26	0	48.975	363.457	902.598	1596.7	2392.86	3254.35	4158.21	5092.68	6053.79	7032.95	7945	8791.43	9587.96	10344.1	11069.2	11769.4	12450.6	13116.1	13767.2	14405.5	15031.7	15648.7	16255.8	16853.2	17443	18026.3	18602.3	19170	19733	20289.4	20838	21382.3	21920.6	22451.1	22978.1	23499.4	24013.7	24524.5	25029.3	25528.3	26023.5	26512.5	26996.9	27477	27950.2	28420.2
		27	0	162.512	865.486	1854.59	2941.18	4027.93	5082.67	6106.13	7116.51	8132.31	9168.75	10237.1	11345.5	12500	13705.2	14964.5	16280.3	17655	19089.2	20572.5	22022.5	23390.8	24723.4	25994.9	27245.7	28486.5	29713	30926.1	32135.4	33330.9	34518.8	35700.7	36870.1	38036.6	39192.2	40340.6	41485	42617.8	43748	44868.1	45983.9	47091.3	48195.5	49289.9	50376	51461.5	52534.1
		28	0	116.607	651.106	1439.75	2346.29	3288.65	4225.6	5145.76	6051.49	6899.96	7623.8	8274.87	8864.96	9426.94	9966.7	10491.8	11004.2	11504.7	11995.9	12478.6	12953.8	13424.8	13890.2	14350.6	14804	15252.5	15698.3	16140.2	16577	17008.3	17438.5	17864.5	18285.4	18703.5	19119.3	19530.7	19937.5	20343.6	20745.1	21141.7	21537.3	21929.5	22315.6	22702.3	23084.2	23461.5	23838.4
		29	0	114.908	639.739	1415.12	2308.35	3239.95	4168.07	5056.65	5808.55	6453.8	7027.97	7553.8	8044.8	8509.95	8955.23	9384.86	9801.7	10208.1	10605.9	10996.4	11380.9	11760.1	12134.4	12504	12869.3	13230.4	13587.8	13941.7	14292.1	14639.5	14983.6	15324.6	15662.4	15997.3	16329.3	16658.3	16984.4	17307.7	17628.3	17945.9	18260.6	18572.7	18882.1	19188.8	19493.1	19794.6	20093.6
		30	0	30.6637	205.392	503.372	896.999	1362.54	1881.15	2437.9	3021.12	3623.2	4238.92	4865.99	5502.56	6148.92	6806.16	7476.34	8160.92	8860.26	9569.11	10256.4	10904.9	11527.5	12134.5	12729.4	13314	13889.7	14457.2	15017.6	15571.2	16118.6	16660.2	17196	17726.4	18252.1	18772.8	19288.9	19800.6	20308.2	20811.3	21310.8	21806	22297.5	22785.3	23269.2	23749.8	24226.5	24700
		31	0	184.854	918.155	1931.1	3035.48	4135.49	5197.27	6227.25	7243.1	8225.44	9112.91	9928.31	10691.3	11414.5	12106.6	12773.8	13420.5	14050.3	14666	15268.9	15861.1	16441.7	17013.6	17580.7	18139.5	18692.2	19239.1	19778.7	20315.8	20848.1	21373.1	21895.1	22414.1	22927.8	23438.5	23945.6	24449.4	24948.2	25437.7	25926.3	26416.3	26902.4	27385.8	27866.7	28343.6	28817.2	29287.6
		32	0	38.1622	239.057	578.818	1025.29	1551.13	2134.69	2758.83	3410.63	4081.33	4765.41	5460.22	6165.51	6882.46	7613.71	8361.32	9123.83	9881.15	10608.4	11310.3	11991	12653.6	13301	13934.7	14556.3	15167	15768	16360.4	16944.1	17520.4	18089.5	18651.7	19208.7	19761.2	20309	20852.1	21391	21925.4	22455.9	22982.2	23504.9	24023.6	24538.8	25050.3	25558.2	26062.8	26563.8
		33	0	185.988	913.776	1913.27	2994.05	3897.6	4594.13	5153.34	5622.34	6029.56	6395.84	6732	7047	7346.62	7633.98	7910.89	8179.7	8442.4	8699.56	8951.54	9199.3	9443.78	9685.34	9923.45	10158.8	10391.9	10623.4	10852	11078.6	11303.3	11526.6	11748.3	11967.8	12185.6	12401.8	12616.9	12830.4	13042	13252.1	13460.7	13668.2	13874.5	14079	14282	14483.5	14683.8	14883.3
		34	0	0	0	0	0	84.8662	205.581	317.934	445.334	629.228	813.434	987.535	1058.92	1068.17	1068.74	1068.77	1068.77	1068.77	1068.77	1068.77	1068.77	1068.77	1068.77	1068.77	1068.77	1068.77	1068.77	1068.77	1068.77	1068.77	1068.77	1068.77	1068.77	1068.77	1068.77	1068.77	1068.77	1068.77	1068.77	1068.77	1068.77	1068.77	1068.77	1068.77	1068.77	1068.77	1068.77
		35	0	187.162	929.464	1952.84	3066.72	4174.78	5244.89	6283.86	7309.05	8338.89	9388.91	10470.4	11591.5	12758.2	13974.9	15245.1	16571.5	17956.2	19400.9	20906.9	22472.6	24074.4	25630.3	27151.2	28651.6	30133.7	31600.8	33054.1	34495.8	35926.6	37343.9	38749.6	40143.8	41527.6	42902.7	44268.7	45624.6	46970.3	48308.1	49638.8	50959.8	52271.3	53581.4	54877.8	56164	57447.5	58719.3
		36	0	55.2723	401.274	989.804	1741.09	2597.48	3519.21	4481.86	5474.14	6493.5	7505.77	8442.06	9316.97	10144.1	10934.1	11693	12426.2	13136.2	13829.5	14509.7	15176.3	15831.5	16476.7	17113.5	17740.3	18358.7	18969.1	19573.3	20169.9	20759.2	21341.7	21917.8	22488.6	23052.2	23609.4	24160.6	24706.2	25247	25781.2	26309.6	26832.3	27349.6	27862.6	28370.1	28871.9	29368.4	29859.8
		37	0	55.6698	401.494	990.221	1740.72	2596.86	3518.41	4481.34	5473.75	6493.17	7542.9	8628.35	9755.06	10928	12149.2	13372.4	14508.9	15608	16677.2	17724	18749.8	19757.5	20749.3	21725.7	22689	23639	24577.9	25505	26422	27328.1	28225.1	29111.6	29989.4	30857.1	31716.8	32566.3	33408.2	34240.5	35065.3	35880.9	36689.2	37488.8	38281.1	39064.9	39841.7	40610.2	41371.8
		38	0	162.643	852.446	1817.65	2878.72	3943.93	4979.48	5987.24	6982.98	7977.04	8873.88	9658.32	10372.6	11030.4	11661.5	12272.2	12865.9	13445	14015.8	14577.9	15131.8	15677.2	16215.1	16750.7	17281.5	17805.7	18327.3	18846	19358.9	19869.2	20377.3	20879.5	21379.7	21877.5	22369.7	22862.1	23350.1	23834.3	24318	24794.5	25272.4	25743.7	26215.5	26682.9	27146.9	27610.2	28067.8
		39	0	0	0	0	0	95.8958	222.451	340.145	480.605	674.272	869.303	1076.55	1341.44	1611.22	1892.13	2225.58	2569.09	2920.7	3269.14	3470.48	3564.14	3610.6	3634.25	3648.47	3657.93	3664.02	3667.93	3670.59	3672.42	3673.66	3674.51	3675.07	3675.46	3675.72	3675.88	3676.01	3676.1	3676.17	3676.22	3676.26	3676.28	3676.3	3676.31	3676.32	3676.33	3676.33	3676.33
		40	0	36.0156	230.371	560.834	995.577	1508.78	2064.91	2568.74	3016.45	3416.07	3778.36	4109.14	4413.66	4696.42	4960.97	5211.13	5449.04	5676.81	5896.07	6107.93	6313.54	6513.91	6709.65	6901.28	7089.26	7273.92	7455.63	7634.78	7811.45	7985.83	8158.13	8328.58	8497.17	8663.99	8829.05	8992.77	9155	9315.77	9475.26	9633.49	9790.34	9946.09	10100.6	10253.9	10406.1	10557.2	10707
		41	0	63.5805	441.55	1064.5	1847.63	2729.17	3669.14	4645.01	5646.56	6671.28	7669.17	8572.15	9417.32	10219.5	10985	11723.9	12437.8	13132	13810.7	14473.3	15123.8	15762.9	16390.3	17009.3	17618.5	18219.2	18813.2	19398.7	19977.8	20550.6	21115.8	21675.7	22229.4	22776.2	23318.3	23854.1	24384	24909.3	25428.3	25942.2	26451.5	26954.8	27453.4	27947.2	28435.4	28919.2	29398.2
		42	0	195.808	958.187	2001.51	3129.64	4246.59	5324.14	6358.29	7285.44	8092	8817.47	9485.02	10109.7	10701.6	11267.7	11813.4	12342.1	12855.8	13357	13847.6	14329	14800.9	15266.9	15725.4	16179.3	16627	17070.6	17507.2	17941.5	18372.3	18799.4	19220.8	19641	20057.6	20470.6	20881.4	21288.9	21694.3	22096.4	22496	22892.5	23286.6	23676.3	24062.1	24448.5	24832.3	25214.1
		43	0	27.3586	200.015	502.785	906.833	1366.27	1782.96	2152.78	2482.07	2777.89	3045.3	3288.66	3512.11	3719.2	3912.83	4095.4	4268.81	4434.61	4594.01	4748.07	4897.55	5043.06	5185.13	5324.27	5460.72	5594.83	5726.81	5856.86	5985.18	6111.86	6237.12	6361.03	6483.66	6605.1	6725.38	6844.55	6962.66	7079.79	7196	7311.26	7425.67	7539.18	7651.78	7763.54	7874.58	7984.81	8094.26
		44	0	57.9483	416.82	1019.79	1788.68	2663.02	3601.89	4582.45	5592.87	6610.56	7542.55	8398.94	9196.7	9951.5	10675	11373.4	12050.5	12709.6	13353.6	13983.7	14601.3	15208	15805.5	16394.3	16974.6	17546.9	18111.4	18669.3	19221.1	19766.6	20305.6	20837.8	21364.1	21885.7	22401.6	22912	23416.7	23915.6	24410.5	24900.2	25384.4	25862.9	26337.6	26807.3	27272	27731.1	28186.6
		45	0	51.99	382.066	943.687	1667.03	2495.48	3390.51	4326.98	5288.73	6196	7017.02	7773.37	8480.28	9148.58	9786.37	10399.5	10992.4	11567.6	12128.4	12677.2	13215.3	13744	14264.1	14776	15280.6	15778.4	16269.6	16755.1	17234.5	17708.2	18176.4	18639.2	19096.8	19549.2	19996.7	20439.1	20876.9	21309.9	21738.5	22162.3	22581.8	22996.6	23407.3	23813.5	24215.7	24613.5	25007.2
		46	0	118.205	666.862	1474.88	2400.25	3358.72	4310.23	5243.86	6165.56	7087.33	8021.48	8980.02	9972.33	11005.7	12085.5	13215.9	14397.1	15602.9	16775.2	17921.2	19047.6	20157.5	21253.3	22336.2	23407.2	24467.1	25515.9	26553.3	27583	28603.2	29611	30611	31607.8	32599.1	33576.9	34544.2	35495.9	36446.4	37390.6	38327	39255.6	40176.5	41089.9	41995.6	42893.8	43784.5	44667.9
		47	0	194.44	953.509	1993.66	3120.67	4236.52	5312.5	6355.72	7385.18	8419.82	9475.02	10561.8	11687.6	12846.6	13949.4	14994.2	16004.4	16988.8	17948.8	18880.5	19798.5	20705	21601.7	22489.2	23368.3	24239.6	25103.4	25960.8	26810.8	27653.5	28489.3	29318.7	30142	30959.4	31771.4	32578.1	33379.4	34175.8	34966.9	35753.2	36534.6	37311.1	38082.8	38849.4	39611.1	40367.6	41119.2
		48	0	174.73	880.411	1864.41	2945.38	4027.23	5074.39	6089.53	7089.73	8043.58	8895.41	9676.54	10404.9	11094.5	11755.3	12396.9	13021	13629.2	14226	14812.3	15388.1	15955.4	16516.3	17069.2	17616.6	18159	18694.5	19226	19753.1	20274.2	20792.4	21306.1	21814.4	22320.3	22821.6	23319	23813.6	24303	24790.7	25274.6	25754.1	26231.3	26704	27174.4	27641.5	28104	28564.8
		49	0	159.676	825.883	1767.27	2811.85	3867.21	4834.23	5618.07	6273.03	6839.41	7346.8	7813.36	8249.99	8664.01	9060.47	9443.03	9814.45	10176.8	10531.4	10879.6	11222	11559.5	11892.6	12221.7	12547.2	12869.4	13188.5	13504.7	13818.2	14129.1	14437.5	14743.4	15046.9	15348.2	15647.1	15943.8	16238.4	16530.9	16821.5	17110	17396.5	17681	17963.5	18244	18522.4	18798.9	19073.2
		50	0	207.11	992.835	2058.37	3203.45	4332.34	5418.54	6472.93	7513.52	8559.72	9626.75	10725.1	11861.4	13027.4	14151.6	15217.9	16248	17248.8	18225.4	19182.1	20119.3	21040.8	21948.1	22842.5	23725.8	24599	25463.5	26320.3	27169.3	28007.8	28837.6	29661.6	30477.7	31287.4	32090.8	32889.5	33681.7	34468.8	35251	36029.5	36804.7	37589.6	38396.7	39202.4	39989.9	40769.2	41543.6
Empty VLP	0.5	1
		2	0	18.1916	30.6611	37.4575	41.4104	43.849	46.9852	602.604	3694.58	8674.05	14980.3	22253.4	30251.5	38809.8	47799.2	57130.8	66736.3	76541.1	86524.6	96657.8	106914	117270	127728	138265	148855	159495	170167	180864	191604	202356	213136	223921	234719	245531	256363	267203	278052	288902	299772	310641	321499	332361	343217	354062	364922	375783	386640
		3	0	0	0	0	0	0	0	368.441	3189.06	7988.36	14250.8	21722.9	30017.1	39079.4	48592.8	58628.7	68901.6	79516.7	90296.1	101340	112488	123828	135222	146754	158323	170008	181695	193506	205267	217153	228989	240900	252823	264739	276740	288661	300691	312662	324657	336684	348643	360692	372705	384699	396768	408769	420805
		4	0	0	0	0	0	0	0	0	0	0	0	0	0	0	2.62945	40.2891	360.114	1721.47	4787.66	9524.14	15643	22877	31009.9	39847.9	49262.9	59128.8	69377.5	79953	90798.2	101863	113120	124540	136080	147724	159464	171268	183126	195029	206977	218948	230959	243012	255083	267177	279289	291414	303564
		5	0	2.32596	4.35074	5.5817	6.3692	6.90511	7.2902	7.58163	7.90219	11.6659	167.858	1833.34	5318.97	10213.1	16351.6	23520.2	31582.2	40340.8	49683.2	59564.3	69854.2	80490.5	91468	102696	114114	125748	137516	149408	161456	173560	185786	198056	210412	222814	235247	247738	260229	272784	285316	297916	310482	323109	335704	348348	360966	373643	386284
		6	0	3.64848	6.54693	8.18001	9.14069	9.73741	10.1281	10.3949	10.5832	10.7198	10.8209	10.897	10.9556	11.0429	12.7183	44.5485	394.76	2322.82	6326.95	11942.1	18856.3	26833.8	35679.2	45239.1	55389.6	66026.9	77071.6	88454.5	100120	112024	124128	136400	148815	161350	173988	186711	199505	212360	225264	238213	251198	264215	277261	290331	303423	316534	329662
		7	0	7.32944	13.9708	16.3353	17.2527	17.7538	18.1931	18.7024	41.5745	1167.86	5321.98	11906.4	20028.4	29029.7	38571.9	48455.5	58567.1	68810.9	79140.9	89495.8	99856	110220	120621	131075	141582	152141	162706	173261	183787	194301	204820	215376	225977	236600	247197	257751	268272	278821	289423	300076	310722	321300	331814	342332	352927	363589	374261
		8
		9	0	0	0	0	0	0	0	32.8934	1812.38	7153.88	14386.4	22686.7	31603.4	41022.3	50674.9	60591.4	70700.7	80937.6	91239.8	101601	112005	122435	132890	143364	153861	164374	174894	185423	195954	206493	217023	227550	238063	248560	259064	269552	280054	290622	301218	311805	322373	332930	343449	353946	364410	374922	385509
		10	0	0	0	0	0	0	0	0	0	0	0	0	0	11.0772	168.194	1051.51	2911.89	5634.83	9124.77	13300.1	18079.7	23410.7	29247	35553.9	42292.2	49422.7	56906.6	64700.3	72794.6	81159.7	89774	98612.4	107663	116911	126333	135904	145606	155435	165383	175444	185615	195887	206247	216688	227219	237834	248502
		11	0	0	1.31317	1.52032	1.6155	1.68148	56.7829	2339.11	8298.56	16442.5	25971.6	36406.1	47460.5	58923.9	70671.2	82623.2	94751.3	107009	119375	131844	144395	157009	169674	182398	195163	207968	220804	233657	246534	259418	272313	285218	298133	311064	323999	336941	349898	362865	375837	388816	401786	414772	427771	440778	453796	466817	479835
		12	0	37.2366	94.5251	128.91	150.013	163.287	171.824	177.427	181.171	183.714	185.464	186.686	187.61	191.112	245.333	708.96	2273.54	4896.91	8340.6	12387.6	16944.4	21873.4	27039.6	32453.3	38014	43677.9	49482.3	55334.7	61240.1	67230.5	73214.3	79260.9	85324.3	91389.2	97503.8	103588	109717	115831	121965	128106	134237	140400	146533	152710	158849	165028	171182
		13	0	0	0	0	0	0	0	0	0	0	0	0	0	0	0	0	2.16231	20.6571	190.987	1215.06	4888.52	11038	18846.8	27824.2	37614.2	47972.5	59010.4	70496.4	82241.2	94143.3	106227	118459	130704	142974	155354	167735	180079	192452	204884	217269	229605	242020	254419	266764	279118	291542	303944
		14	0	0	0	0	0	0	0	0	0	0	0	0	0	0	0	8.56223	88.8791	522.286	1645.95	3446.26	5801.58	8609.38	11795.4	15295.3	19069.6	23040.7	27252	31593.7	36142.8	40783.8	45550	50398.3	55317.4	60330	65351.2	70471	75574.9	80762.9	85933.2	91166.9	96413.9	101658	106957	112204	117530	122820	128140
		15	0	9.86401	27.5641	36.8422	41.9483	45.5512	48.9801	51.4981	69.8843	882.762	4256.58	9363.24	15659.4	23017.5	30938.8	39455.3	48217.2	57326	66520.5	75937.8	85355.8	94947.4	104500	114196	123825	133573	143299	153081	162878	172628	182485	192261	202114	211941	221729	231601	241376	251185	260998	270757	280597	290375	300116	309959	319724	329468	339280
		16	0	0	0	0	61.0196	3310.23	10241.7	19053.2	28925.3	39455.8	50357	61562.5	72990.9	84618.8	96397	108276	120261	132354	144543	156782	169072	181439	193872	206328	218807	231350	243934	256507	269115	281780	294429	307078	319789	332523	345252	358057	370994	383976	397010	410082	423160	436265	449639	463004	476277	489519	503004
		17	0	0	0	0	0	0	0	0	0	0	7.67651	221.525	1812.6	4952.48	9319.47	14713.7	20985.8	28008.8	35671.6	43893.1	52603.7	61741.3	71243	81036.1	91068.4	101364	111910	122681	133645	144774	156053	167464	178994	190633	202378	214242	226205	238223	250291	262399	274523	286622	298747	310920	323131	335374	347646
		18	0	2.28652	8.74374	14.6013	20.1405	25.6052	30.5913	34.9373	58.3447	571.728	2059.28	4251.04	6974.53	10110.9	13571.7	17288.2	21206.7	25319.2	29600.6	34024.8	38568.4	43198.6	47899.1	52670.5	57505.6	62381.2	67292	72239.7	77216.8	82213.3	87226.3	92248.2	97287.1	102342	107404	112475	117552	122637	127736	132847	137966	143086	148207	153328	158456	163591	168729
		19	0	0	0	0	0	0	0	0	212.467	2926.31	8738.26	16533.4	25675	35717.4	46447.1	57730.6	69503.7	81628.7	94134.1	106851	119676	132613	145659	158829	172144	185522	198952	212394	225854	239353	252933	266527	280126	293739	307352	320952	334576	348264	361957	375630	389290	402946	416599	430255	443954	457689	471408
		20	0	0	0	0	0	0	0	0	15.9304	270.132	1111.3	2708.41	5007.37	7890.16	11233.9	14957.5	18980.6	23237.6	27655.2	32164.9	36764.1	41476.1	46294	51206.7	56197.5	61250.3	66345.8	71460.9	76570.5	81657.2	86716.4	91745.8	96738.2	101683	106555	111330	115993	120524	124934	129251	133492	137671	141803	145896	149959	153996	158011
		21	0	1.27627	2.21286	2.55313	2.69004	2.75133	2.78003	2.80758	5.10059	188.653	2762.19	8940.38	17391.1	27232.8	37905.1	49140.2	60750.6	72569.4	84600	96730.6	108967	121247	133591	145952	158361	170767	183262	195722	208203	220780	233275	245819	258438	270954	283511	296164	308704	321315	334126	346755	359765	372344	385415	398477	411352	424319	437659
		22	0	0	4.12164	7.00777	9.18182	10.8408	12.124	13.1286	13.9241	14.5603	15.0737	15.4914	15.8383	16.333	21.489	88.3004	531.037	1456.81	3001.73	5300.45	7931.42	11205.4	14693.7	18621.2	22793.6	27156.5	31852.9	36575.5	41593.3	46674.8	51850	57240.7	62584.4	68093.9	73672.1	79216.1	84932.2	90605.7	96320.7	102149	107898	113743	119637	125457	131395	137325	143209
		23	0	0	0	0	0	0	0	0	0	0	3.17934	84.773	949.543	3305.76	6901.15	11583.5	17256.9	23836	31182.5	39195.7	47843.6	57024.4	66654.6	76725.4	87180	97940.1	109021	120381	131967	143783	155806	167990	180330	192852	205489	218235	231115	244105	257163	270280	283502	296781	310101	323467	336889	350335	363806
		24	0	1.46386	3.15232	4.38223	5.31113	6.03739	6.62163	7.10336	7.50859	7.8551	8.15841	8.58921	13.6659	88.7699	639.927	2056.09	4310.88	7336.44	11067.9	15443.5	20408.4	25915.4	31920.5	38387.1	45283.5	52576.2	60237.9	68240.5	76560.5	85178.1	94071.3	103222	112611	122220	132035	142043	152232	162588	173104	183765	194564	205491	216537	227694	238955	250313	261761
		25	0	0	0	0	0	0	0	0	0	0	0	0	0	0	1.09184	56.9797	988.117	4745.3	10558.9	17660.5	25672.5	34329.5	43339.5	52646.1	62074.8	71648.1	81268.5	90956	100681	110424	120194	129941	139733	149498	159292	169058	178837	188622	198380	208176	217938	227725	237517	247277	257078	266854	276619
		26	0	31.3348	65.5081	82.6073	91.4761	96.2689	98.952	100.5	101.415	102.673	417.863	2941.9	7380.7	13057.1	19522.5	26538.8	33940.5	41565.4	49468.2	57653.8	65850.2	74379.1	82693.2	91359.7	99740.6	108475	116918	125671	134153	142892	151416	160130	168664	177321	185911	194461	203113	211559	220293	228731	237442	245952	254540	263134	271562	280268	288684
		27	0	1.81452	3.43538	4.48364	5.19317	5.69554	6.06561	6.34709	6.5668	6.74187	6.88375	7.00029	7.09713	7.17858	7.2506	7.34848	7.95863	15.0889	78.9423	500.841	2168.17	5209.26	9408.09	14621	20720.1	27607.4	35328.9	43785	52891.1	62572	72759.9	83389.1	94431.5	105836	117558	129567	141836	154336	167035	179929	192981	206178	219500	232939	246478	260108	273823
		28	0	4.70958	9.95254	13.9134	16.9907	19.4463	21.4525	23.2397	44.2989	502.751	1846.78	3924.45	6643.42	9940.38	13775.7	18123.6	22933	28173.7	33782	39762.7	46034.6	52638.1	59475.5	66578.6	73893.9	81392.4	89118	96987.8	105027	113223	121529	129969	138536	147179	155921	164759	173656	182611	191671	200770	209906	219106	228361	237634	246935	256308	265699
		29	0	0	0	0	0	0	4.01493	828.928	4928.48	10999.8	18239.1	26143.8	34470.3	43062.8	51831.9	60748.3	69786.1	78924.7	88133.4	97385.2	106651	115930	125211	134507	143841	153211	162607	172014	181404	190790	200177	209561	218946	228352	237768	247169	256576	265985	275383	284799	294221	303644	313061	322470	331883	341291	350712
		30	0	3.17033	6.13549	8.13759	9.5144	10.4791	11.1665	11.6643	12.0296	12.301	12.5048	12.6595	12.7777	12.869	12.9442	13.1555	16.1945	54.1099	353.4	1716.6	4257.4	7562.02	11410.8	15671.1	20249.8	25079.5	30109.7	35301.5	40624.6	46055	51573.5	57164.5	62815.2	68515.2	74256.3	80031.9	85835.8	91663.4	97512.3	103376	109308	115318	121389	127505	133653	139817	146004
		31	0	95.8027	197.86	264.616	310.108	342.469	366.385	384.705	424.421	1200.97	3733.91	7682.53	12763.5	18782.6	25596.3	33096	41186.4	49750.8	58753.3	68135.7	77844.1	87869.9	98204.2	108805	119629	130659	141863	153243	164772	176444	188247	200179	212240	224427	236703	249067	261509	274036	286630	299281	311978	324713	337487	350296	363144	376030	388944
		32	0	0	0	0	0	0	0	0	0	0	0	0	0	0	0	12.9953	189.963	1324.34	3914.52	7498.94	11814.3	16675.5	21988.4	27655	33583.1	39711.1	45994.5	52401.4	58894.4	65455.5	72082.8	78759.1	85468.2	92202.9	98958.3	105730	112517	119315	126122	132934	139767	146601	153438	160285	167139	173996	180857
		33	0	3.2207	10.0363	14.5331	75.7321	2470.95	8046.44	15569.1	24191.1	33765.2	43717.4	54415.7	65268.7	76360.8	87717.2	99314.3	111358	123594	135988	148481	161014	173632	186339	199105	211889	224836	237962	251092	264241	277404	290553	303713	316876	330024	343168	356303	369446	382645	395927	409226	422510	435787	449075	462342	475597	488839	502089
		34	0	0	0	0	0	0	0	0	0	0	0	14.6296	161.736	639.288	1594.43	3097.8	5097.85	7563.12	10437.6	13683.1	17253.7	21109.8	25212.1	29524.8	34011.3	38633.2	43358.9	48169.8	53057.2	58013.4	63032.9	68097.4	73155.8	78144.4	83114.2	87985.3	92700.3	97342.6	101890	106332	110707	115028	119294	123491	127628	131736	135818
		35	0	5.30612	7.1463	7.72214	7.93122	8.0168	8.05527	8.07382	8.08331	8.08839	8.09123	8.07804	8.07032	8.07254	8.07525	8.07999	8.1284	8.76201	16.4259	83.8205	561.275	2834.17	8861.62	17327.7	27366.3	38498.4	50379.5	62646.1	75147.7	87912.1	100805	113759	126823	139958	153085	166268	179598	192975	206341	219753	233266	246810	260249	273691	287039	300331	313670
		36	0	0	0	0	0	0	0	0	0	11.2601	924.229	4384.72	9501.06	15929.9	23018	30630.4	38782.9	47060.6	55475.1	64059.4	72755.1	81545.3	90383.8	99256.8	108189	117186	126317	135489	144620	153758	162895	172054	181197	190328	199446	208568	217677	226774	235869	244959	254054	263171	272295	281405	290510	299625	308755
		37	0	0	0	0	0	0	0	0	0	0	0	0	0	0	50.1974	806.843	2435.04	5420.1	9719.87	14906.2	21027	27547.4	34802.4	42149.9	50050.1	57977.7	66165.4	74556.1	82890.1	91538.6	100036	108757	117448	126125	134968	143637	152493	161270	170031	178932	187662	196552	205383	214172	223108	231890	240757
		38	0	30.6095	65.4516	91.3543	111.013	126.462	138.966	149.333	158.637	230.1	1082.98	2948.39	5656.41	9105.38	13212.7	17913.2	23249	29147.3	35584.7	42509.7	49889	57688.9	65859.2	74407.8	83281.7	92458.7	101941	111699	121698	131930	142403	153065	163909	174933	186130	197467	208941	220542	232270	244123	256061	268089	280198	292385	304655	316993	329387
		39	0	0	0	0	0	0	0	0	0	0	0	0	0	0	0	0	0	3.32115	70.6904	364.335	1015.47	2222.76	4045.8	6481.62	9551.39	13163.3	17188.4	21572.2	26278.9	31241.2	36401.4	41732.1	47208.9	52798.3	58474.9	64225	70035.4	75889.8	81775.4	87682	93598.5	99514.6	105426	111337	117252	123175	129110
		40	0	0	0	0	0	0	519.278	3038.74	6827.93	11411.3	16538.1	22068.3	27871.9	33869.4	39985.1	46189.8	52505.9	58867.3	65272.3	71738.5	78220.7	84721.8	91249	97821.9	104392	110965	117580	124204	130837	137471	144113	150785	157454	164134	170802	177490	184199	190899	197601	204296	210997	217722	224449	231172	237885	244605	251324
		41	0	0	1.67409	2.85452	3.55198	3.97593	4.24215	4.41394	4.52801	7.79113	265.773	1238.43	3396.81	8613.69	14822.4	20892.2	28696.9	36947.9	44604.9	53319.9	62461.5	70774.3	79719.2	89238.3	97808.6	106748	116465	125364	134258	143972	153274	162095	171670	181258	190171	199426	209189	218326	227352	237019	246516	255465	264897	274599	283730	292863	302551
		42	0	4.20779	8.73859	11.266	12.5984	13.3512	17.5852	345.351	3373.89	9354.72	17149.1	26189.3	36139.9	46770.7	57885.6	69295.3	81000.5	92958.2	105116	117433	129941	142616	155427	168355	181385	194495	207683	220945	234251	247582	260945	274341	287760	301176	314662	328195	341748	355315	368895	382471	396041	409626	423241	436874	450516	464168	477828
		43	0	84.43	173.649	233.123	274.063	786.815	2745.76	5705.91	9378.2	13647	18391.1	23486.2	28890.9	34468.7	40269.7	46178.7	52189.4	58305.6	64468.1	70732.5	77002.7	83361.9	89715.3	96145.4	102567	109044	115499	122012	128497	135039	141543	148104	154636	161198	167755	174318	180895	187445	194033	200575	207156	213721	220279	226873	233431	240014	246580
		44	0	0	0	0	0	0	0	0	3.65749	574.009	3768.59	8961.37	15415.7	22679.6	30498.6	38759.5	47254.9	55857.9	64902.8	73905.3	82978.2	92270.1	101394	110725	120031	129246	138695	147921	157365	166722	176031	185493	194710	204237	213534	222974	232365	241707	251172	260424	269966	279211	288754	298060	307525	316887	326301
		45	0	0	0	0	0	1.19475	1.41672	2.03169	171.408	1966.46	5506.27	10266.5	15903.9	22189	28957	36090	43501.6	51128.4	58921.1	66844	74871.5	82982.6	91161.1	99394.1	107672	115974	124300	132663	141080	149510	157921	166344	174785	183229	191678	200148	208628	217118	225619	234121	242629	251135	259651	268165	276682	285193	293706
		46	0	0	1.09398	1.51746	1.83851	2.08904	2.28964	2.45379	2.59057	2.70622	2.80523	2.89094	2.96809	3.08078	4.02049	16.2522	130.156	760.359	2331.64	4698.28	7751.19	11426.3	15687.5	20480.7	25734.8	31414.2	37485.7	43905.6	50639.6	57665.3	64961.8	72490.5	80222.9	88149.3	96255	104528	112954	121509	130179	138951	147812	156744	165745	174836	183973	193166	202408
		47	0	6.8906	9.58201	10.4335	10.7472	10.879	10.9429	10.9749	10.9914	11.001	11.0431	12.9277	77.0286	1132.92	6252.67	14333.3	24201.5	35221.4	47000.9	59284.7	71915.2	84783.4	97820.8	110984	124246	137578	150942	164319	177777	191306	204834	218422	232057	245672	259277	272882	286481	300074	313660	327235	340802	354385	367989	381603	395233	408893	422591
		48	0	0	0	0	0	0	0	0	10.5696	364.439	1640.59	3750.2	6587.5	10091	14191.9	18812.5	23989.3	29643	35756.2	42295.9	49211.4	56527.5	64126.2	72145.5	80383.1	88986.5	97790.1	106897	116226	125758	135543	145451	155647	165926	176415	187041	197787	208729	219715	230915	242179	253555	265049	276567	288275	300006	311824
		49	0	0	0	0	0	2.00903	318.937	1685.38	3940.11	6961.26	10653.6	14932.1	19741.4	25079	30859.2	37028.7	43563.6	50503.6	57771.2	65331.2	73179.4	81354.3	89777.5	98413.5	107312	116453	125771	135266	144998	154873	164873	175085	185428	195861	206467	217191	227979	238896	249928	260998	272180	283455	294752	306157	317634	329112	340700
		50	0	39.6498	66.683	82.2437	91.8651	98.1846	102.544	105.672	107.987	109.742	111.106	113.373	157.204	650.454	2958.27	7103.7	12687.4	19456.2	27210.9	35793.1	45075.3	54954.5	65345.3	76177.9	87393.1	98942.4	110784	122890	135222	147745	160442	173324	186369	199562	212891	226334	239878	253521	267239	281012	294831	308444	321577	334728	348022	361418	374910
	1	1
		2	0	51.7303	96.5661	121.239	135.866	145.134	152.113	616.429	3147.52	7245.56	12500.7	18644.1	25500.1	32934.3	40847.9	49171.3	57836.4	66786.7	75991.3	85423.4	95053.7	104851	114792	124852	135005	145257	155592	166004	176478	187006	197583	208203	218853	229538	240242	250967	261709	272473	283251	294040	304843	315643	326457	337286	348114	358957	369794
		3	0	0	0	0	0	0	1.04842	302.845	2575.63	6491.7	11668.1	17965.1	25067.2	32858.4	41263.9	50122.8	59364.4	68989.8	78879.3	89100.5	99523.8	110145	120985	131923	143055	154257	165576	176996	188473	200070	211689	223408	235103	246902	258676	270547	282387	294312	306202	318157	330081	342048	354002	365990	377979	389959	401987
		4	0	0	0	0	0	0	0	0	0	0	0	0	0	0	2.5525	35.4512	289.687	1340.42	3716.84	7450.92	12371.5	18303.5	25095.4	32620.8	40771.7	49467.7	58616.1	68161.5	78047.1	88224.8	98666.3	109327	120175	131187	142343	153619	165002	176478	188035	199663	211355	223103	234899	246743	258727	270725	282735
		5	0	3.07371	5.57397	7.07318	8.03314	8.68748	9.15929	9.51371	9.83878	13.1147	148.631	1468.25	4218.63	8135.03	13114.9	19000.4	25684.6	33069.5	41064.6	49595.9	58585.2	67990.9	77782.3	87891.9	98291.2	108927	119794	130868	142103	153492	165042	176702	188473	200373	212353	224392	236529	248719	260956	273274	285618	297986	310405	322844	335334	347858	360380
		6	0	2.83854	5.0394	6.2473	6.96779	7.42729	7.73885	7.96066	8.12467	8.24961	8.34703	8.42444	8.48763	8.57566	9.76715	32.1667	285.643	1737.97	4830.93	9258.28	14820.7	21356.3	28729.1	36825.9	45548	54815.5	64556.8	74711.7	85229.9	96064.5	107179	118537	130112	141877	153807	165886	178091	190409	202826	215329	227911	240559	253269	266034	278846	291702	304595
		7	0	3.49956	8.50898	12.3667	16.2143	18.501	19.6217	20.2574	37.3553	952.502	4423.32	10060.8	17192.5	25311.6	34078.1	43310.2	52861.8	62657.6	72623.8	82721.3	92895.5	103146	113451	123813	134206	144625	155064	165532	176030	186560	197117	207671	218234	228804	239355	249893	260438	270995	281581	292189	302812	313421	323998	334550	345098	355650	366222
		8
		9	0	0	0	0	0	0	0	24.9161	1430.47	5852.35	12041.5	19401.1	27428.4	36171.2	45362.6	54879.4	64620.5	74522	84538.1	94659.9	104873	115171	125529	135910	146316	156751	167203	177662	188140	198618	209104	219598	230095	240603	251110	261620	272137	282660	293190	303695	314186	324670	335191	345723	356265	366808	377355
		10	0	0	0	0	0	0	0	0	0	0	0	0	0	6.14406	108.269	742.502	2125.76	4181.65	6846.14	10065.1	13795.1	18011.8	22684.4	27783.1	33266	39111.1	45313.8	51847.7	58681.6	65796.8	73176.7	80799	88654.5	96729.6	105004	113458	122086	130873	139807	148890	158116	167479	176961	186556	196262	206069	215971
		11	0	0	0	1.00208	1.06817	1.11641	44.1376	1888.19	6823.08	13731.5	21960.3	31140.8	41023.7	51418.4	62243.3	73386.1	84809.2	96454.4	108272	120279	132409	144650	157013	169467	181978	194555	207176	219829	232524	245277	258060	270866	283693	296556	309445	322339	335239	348152	361082	374022	386970	399915	412867	425811	438761	451723	464689
		12	0	20.0189	56.0447	78.0247	91.712	100.471	106.228	110.102	112.768	114.638	115.972	116.94	117.697	120.714	168.156	565.435	1923.55	4218.98	7272.08	10916.1	15024.9	19538.8	24347.7	29372.9	34622.9	40020.1	45522.6	51167.7	56864.1	62647.5	68502.2	74378.4	80318.6	86292.9	92269.5	98299	104339	110379	116462	122544	128622	134737	140844	146954	153096	159213	165361
		13	0	0	0	0	0	0	0	0	0	0	0	0	0	0	0	0	2.32049	19.0824	156.661	980.668	3888.76	8873.07	15386.1	23078.6	31683.8	40999.6	50969.6	61505.7	72469.4	83788.6	95375.2	107170	119100	131155	143300	155522	167787	180065	192370	204670	216988	229337	241693	254033	266356	278667	291017
		14	0	0	0	0	0	0	0	0	0	0	0	0	0	0	0	4.36729	58.2805	393.82	1312.76	2816.88	4814.15	7234.72	10016.2	13104.5	16455.6	20032.7	23815.4	27769	31874	36102.2	40450.7	44899.1	49429.4	54089.2	58806.1	63618.7	68471	73407.3	78365.9	83383.8	88425.3	93501.3	98617.6	103745	108908	114069	119284
		15	0	0	0	1.29269	1.47064	1.58145	1.64937	1.75003	14.566	652.277	3359.35	7575.44	12872	19162	26139.3	33640.2	41628.7	49908.7	58497.5	67314.9	76257.6	85426.4	94634.3	103995	113396	122864	132362	141914	151520	161131	170780	180424	190131	199836	209571	219309	229068	238838	248603	258370	268094	277865	287580	297373	307084	316837	326587
		16	0	0	0	0	52.4897	2848.77	8832.31	16537	25300.6	34752.9	44654.5	54962.4	65563.4	76443.4	87527.1	98793.9	110251	121835	133581	145409	157377	169417	181545	193766	206016	218367	230754	243174	255703	268246	280863	293549	306253	319071	331974	344853	357940	371130	384373	397626	410879	424211	437631	450998	464329	477608	491025
		17	0	0	0	0	0	1.01514	1.09929	1.16423	1.21616	1.32543	6.75195	170.76	1389.15	3815.6	7245.53	11532.4	16565	22271.5	28616.3	35538.2	42956.3	50785.7	58984.4	67540	76422	85611.9	95064.5	104764	114696	124824	135148	145656	156333	167166	178145	189265	200503	211849	223298	234832	246448	258135	269893	281725	293620	305565	317564
		18	0	3.8853	15.2962	31.2543	49.083	63.7254	75.3163	84.3397	111.397	583.165	1919.4	3884.1	6333.69	9166.6	12308	15700.8	19303.4	23119.7	27095.7	31230.1	35484.1	39853.2	44313.5	48863.9	53486.7	58161.2	62892.3	67667	72477	77338	82233.2	87152.5	92102.7	97076.4	102064	107073	112103	117145	122200	127270	132347	137428	142517	147618	152720	157821	162922
		19	0	0	0	0	0	0	0	0	158.284	2294.76	6977.22	13448.5	21215	29868	39429.6	49662.5	60412.9	71593.7	83197	95044.1	107099	119394	131938	144616	157412	170329	183422	196610	209807	223044	236390	249813	263244	276680	290130	303666	317225	330784	344343	357940	371614	385286	398930	412571	426227	439930	453606
		20	0	0	0	0	0	0	0	0	13.7288	234.227	948.017	2291.59	4225.65	6670.23	9538.24	12763.5	16287.5	20053.2	24002	28075.2	32263.9	36582.7	41025.3	45578.4	50229.1	54960.5	59758.3	64604.6	69483.6	74385.9	79311	84261	89230.3	94206.2	99177.5	104127	109035	113877	118633	123291	127848	132306	136680	140985	145232	149429	153582
		21	0	21.2215	37.0879	42.605	44.8375	45.8659	46.3976	46.6943	47.6494	179.409	2252.34	7376.22	14574.4	23176.8	32773.6	43038.8	53841.7	64978	76422.5	88099.3	99913.1	111851	123927	136076	148249	160504	172854	185203	197551	210028	222602	235181	247774	260651	273258	286219	299182	312009	325220	338390	351351	364597	377822	390840	403952	417281	430392
		22	0	0	2.6594	4.34534	5.61528	6.58699	7.34224	7.93795	8.41429	8.79993	9.11568	9.37681	9.59944	9.96075	14.1417	70.5348	448.17	1244.93	2590.56	4554.65	6844.4	9682.56	12746	16189.5	19925.2	23805.9	28035.3	32341.6	36863.9	41574.4	46323.3	51310.2	56317	61448.2	66702.5	71942.1	77352.2	82749.6	88215.5	93781.9	99303.3	104957	110600	116262	122027	127733	133517
		23	0	0	0	0	0	0	0	0	0	0	2.12771	54.8613	683.059	2464.6	5218.8	8874.49	13357.8	18601.4	24506.8	31051.7	38144.3	45752.8	53851.7	62367.2	71303.5	80585.1	90240.7	100183	110433	120938	131688	142688	153875	165278	176865	188613	200539	212594	224798	237121	249554	262111	274743	287462	300292	313167	326118
		24	0	1.99492	4.33393	6.00559	7.24665	8.20691	8.97695	9.61376	10.1538	10.621	11.0336	11.4839	14.2362	56.3193	428.232	1461.78	3144.23	5429.87	8280.15	11655.9	15523	19850.7	24610.4	29777.4	35329.1	41245.6	47506.9	54095.7	60995.2	68189.8	75663.2	83401.4	91390.5	99617.3	108071	116740	125612	134680	143932	153360	162955	172708	182612	192659	202842	213155	223590
		25	0	0	0	0	0	0	0	0	0	0	0	0	0	0	1.15165	48.3977	841.967	4162.1	9360.31	15884.8	23365.4	31536.7	40161.9	49104.4	58303.4	67648.6	77109.3	86685.4	96297.8	105977	115686	125408	135165	144906	154663	164431	174176	183960	193703	203470	213217	222979	232739	242506	252271	262053	271838
		26	0	0	0	0	0	0	0	0	0	0	304.15	2626.13	6620.93	11780.2	17765.1	24301.3	31432.3	38884.2	46559.3	54617.6	62669.7	70981.9	79312.7	87658	96152.6	104529	113131	121530	130194	138626	147313	155787	164462	172960	181600	190078	198740	207214	215880	224320	232996	241418	250097	258529	267200	275636	284255
		27	0	0	0	0	0	0	0	0	0	0	0	0	0	0	0	0	0	4.52083	45.4903	326.305	1510.51	3777.6	6972.01	11028.8	15954.6	21681.3	28129.5	35236.2	42942.7	51199.6	59966.9	69196.2	78841.6	88872.6	99260.7	109976	120992	132280	143821	155596	167586	179779	192153	204691	217375	230200	243156
		28	0	1.92854	4.02508	5.58031	6.77039	7.71045	8.47571	9.24665	26.1788	394.495	1450.37	3076.16	5202.58	7804.6	10848.7	14332.8	18203.5	22441.5	27031.1	31935.4	37158	42640.5	48414.8	54411.4	60672.3	67122.7	73804	80660.2	87715.3	94925.4	102297	109828	117478	125282	133184	141223	149356	157590	165944	174367	182893	191482	200123	208860	217636	226466	235373
		29	0	0	0	0	0	0	3.34463	663.519	4055.38	9226.16	15544.5	22589.7	30159.2	38090.6	46306.5	54736.7	63344.2	72114.7	81002.5	89989.8	99051.6	108160	117317	126514	135742	145002	154297	163613	172944	182282	191627	200984	210341	219705	229084	238463	247843	257216	266594	275973	285364	294760	304167	313571	322974	332374	341776
		30	0	8.97931	16.3846	21.3987	24.871	27.3277	29.1008	30.4042	31.3785	32.1178	32.6863	33.1289	33.477	33.7534	33.9774	34.2613	36.6303	65.8837	309.337	1446.93	3588.84	6404.68	9759.1	13570.7	17751.3	22234.2	26964	31896.5	36991.6	42225.2	47579.3	53045.1	58595.8	64227.9	69928	75683.6	81487.6	87334.3	93218.1	99127	105060	111013	116982	122970	128971	134980	140995
		31	0	14.1118	37.8916	54.0308	65.8173	74.6887	81.3767	86.7589	111.148	706.993	2673.07	5776.55	9804.68	14631.6	20163.7	26338.2	33093	40336.9	48012.5	56107.3	64575.7	73396.5	82506.6	91906.4	101575	111491	121643	132006	142569	153318	164240	175325	186568	197953	209470	221109	232861	244719	256678	268725	280853	293059	305337	317684	330092	342556	355071
		32	0	0	0	0	0	0	0	0	0	0	0	0	0	0	0	11.7075	164.853	1137.01	3371.46	6506.74	10341.3	14711.7	19510.3	24647	30052.9	35674.7	41467.6	47412.9	53512.2	59745.6	66094.8	72538	79037.4	85583.6	92174.7	98816.4	105489	112185	118899	125632	132388	139163	145952	152751	159564	166383	173206
		33	0	0	2.93376	5.2211	61.7247	2112.33	6855.39	13199.4	20665	28849.3	37673.8	47039.9	56734.9	66778.6	77156.9	88063.8	99230	110582	122119	133813	145642	157631	169904	182261	194692	207168	219708	232296	244922	257622	270530	283446	296389	309325	322283	335237	348192	361143	374092	387139	400279	413424	426548	439679	452781	465878	478966
		34	0	0	0	0	0	0	0	0	0	0	0	9.04248	119.966	500.41	1266.91	2479.67	4111.87	6144.08	8537.6	11266	14295.2	17599.4	21149.7	24922.6	28891.5	33027.5	37300	41686.7	46171.7	50742.5	55390.5	60109.3	64892.6	69724.6	74568.6	79380.7	84164.1	88891.5	93516.3	98073.5	102554	106961	111316	115617	119865	124067	128227
		35	0	12.0884	16.6864	18.2148	18.8146	19.0842	19.2188	19.2917	19.3338	19.3592	19.3752	19.3826	19.3851	19.3868	19.388	19.3891	19.3983	19.5801	22.6077	58.0643	349.331	1985.34	6686.64	13616.3	22160.1	31961.2	42646.5	54005.5	65825.1	77991.9	90434.9	103092	115947	128937	142030	155190	168399	181623	194858	208140	221449	234798	248113	261456	274820	288171	301520
		36	0	0	0	0	0	0	1.02288	1.04676	1.06416	9.85526	735.809	3599.05	8122.16	13797.5	20292.7	27374.5	34878.3	42694.1	50738.6	58959.7	67336.2	75783.7	84296.3	92912.7	101471	110236	118958	127636	136367	145301	154284	163327	172390	181454	190527	199601	208663	217727	226790	235845	244905	253993	263154	272334	281512	290672	299821
		37	0	0	0	0	1.17508	1.30832	1.39959	1.46393	1.51041	1.54467	1.57036	1.58989	1.60592	2.09889	45.9725	733.853	2229.54	4925.99	8704.53	13407.5	18861.9	24879.8	31486.6	38364.6	45763.6	53217.5	61114.8	69000.4	77207.2	85428	93805	102276	110751	119409	127944	136685	145326	154052	162825	171521	180368	189095	197930	206749	215526	224421	233210
		38	0	39.8049	84.2385	116.505	140.609	159.367	174.503	187.091	198.093	252.196	901.747	2328.53	4408.08	7067.36	10272.4	14024.3	18293.1	23038.9	28238.4	33863.1	39886.5	46291.4	53043.1	60132	67552.2	75266.4	83285.6	91571.8	100115	108925	117955	127217	136691	146349	156207	166242	176436	186784	197300	207949	218728	229634	240673	251809	263044	274377	285816
		39	0	0	0	0	0	0	0	0	0	0	0	0	0	0	0	0	0	3.19435	57.5641	290.329	841.793	1875.44	3427.26	5508.11	8129.26	11217	14690	18512.6	22646.2	27035.2	31639.7	36435	41392.5	46482.7	51685.1	56984.3	62363.2	67805.6	73299	78831.4	84390.2	89964.4	95548.7	101142	106747	112366	118001
		40	0	0	0	0	0	0	477.279	2787.19	6264.15	10480.1	15252.6	20387.9	25853.3	31496.5	37304.4	43227.4	49280.2	55383.2	61584.5	67815.6	74101.6	80443.1	86805.3	93230.4	99659.5	106130	112622	119119	125661	132208	138762	145347	151935	158525	165157	171788	178422	185079	191743	198398	205061	211745	218421	225092	231786	238481	245180
		41	0	0	0	0	0	0	0	0	0	3.88954	238.56	1032.55	3013.58	7689.27	12954	18502	25766.2	32997.5	40183.8	48621.5	56757.4	64745.1	73681.6	82248.6	90577.6	99697.8	108631	117149	126351	135573	144232	153401	162805	171639	180664	190152	199167	208093	217547	226773	235664	245011	254409	263344	272576	282014	291029
		42	0	16.581	29.8387	36.5313	40.103	42.2777	46.5829	309.865	2737.08	7578.19	14024.6	21692.9	30280.2	39541.9	49353.2	59653	70372.4	81443.9	92815.3	104447	116292	128319	140510	152838	165295	177879	190580	203383	216276	229246	242292	255406	268582	281817	295103	308432	321801	335200	348638	362107	375598	389113	402650	416200	429767	443352	456952
		43	0	89.732	204.485	282.891	338.388	826.171	2640.01	5355.77	8727.59	12665.2	17033.7	21722.3	26723.7	31915.5	37275.5	42812.8	48454.6	54192.9	60049.8	65958.7	71939.2	77996.3	84082.3	90239.2	96428.5	102650	108929	115211	121552	127902	134285	140687	147101	153553	159983	166459	172911	179411	185885	192388	198865	205383	211865	218385	224877	231407	237905
		44	0	0	0	0	0	0	0	0	3.38836	584.762	3557.58	8299.57	14216.1	21000.5	28337.6	36111	44422.2	52911.9	61511	70443.1	79424.3	88355.9	97537.4	106720	115816	125129	134404	143582	152994	162289	171572	181000	190273	199672	209071	218337	227817	237152	246541	255971	265232	274727	284058	293462	302886	312172	321667
		45	0	0	0	0	0	0	0	1.38017	145.748	1666.53	4741.91	8929.12	13941.6	19594	25754.2	32316.2	39200.3	46343.8	53683.8	61173.7	68798.5	76573.8	84514.1	92577.1	100687	108840	117057	125323	133611	141924	150267	158635	167028	175446	183886	192340	200795	209256	217742	226257	234804	243353	251892	260427	268957	277482	286004
		46	0	0	1.18317	1.62541	1.95628	2.21263	2.41771	2.58641	2.72843	2.85027	2.95641	3.05013	3.13557	3.23965	3.7369	9.98735	75.9476	504.52	1647.28	3418.37	5753.14	8597.94	11938.5	15745.2	19960	24558.1	29523.6	34825.9	40436.6	46330.5	52492.5	58914.8	65569.5	72437	79507.8	86776.1	94230.1	101846	109617	117537	125589	133759	142044	150440	158939	167537	176219
		47	0	4.90687	6.95078	7.63726	7.90921	8.03396	8.09996	8.13804	8.16021	8.17438	8.21629	9.3243	47.7112	764.127	4715.88	11298.2	19715.7	29529.3	40349.7	51901.1	63986.5	76473.7	89281.2	102326	115555	128922	142402	155967	169591	183259	196975	210736	224531	238363	252222	266108	280013	293929	307844	321762	335682	349616	363574	377536	391505	405462	419411
		48	0	0	0	0	0	0	0	0	7.25667	285.048	1276.71	2910.52	5112.38	7802.29	11019.6	14631.7	18749.9	23217.7	28127.6	33358.1	38962.5	44871	51126.2	57655.8	64502.1	71592.6	78990	86604.9	94502.6	102585	110943	119450	128227	137128	146287	155556	165059	174669	184483	194412	204507	214730	225074	235565	246121	256861	267642
		49	0	0	0	0	0	1.61238	260.807	1355.91	3155.55	5534.82	8437.96	11820.9	15642.5	19861	24449.6	29414.9	34728.2	40354.2	46279.8	52488	59000.5	65793.3	72838.7	80120.1	87635.6	95410.6	103406	111597	119971	128566	137352	146297	155393	164673	174120	183692	193384	203247	213235	223320	233514	243853	254278	264770	275384	286094	296857
		50	0	5.99867	10.7229	13.6374	15.5015	16.8092	17.8244	18.5901	19.1775	19.6429	20.0722	21.7014	51.1519	397.643	2122.98	5308.84	9699.3	15120.7	21446.5	28530.4	36267.6	44596.5	53447.9	62773.1	72540.8	82671.9	93147	103917	114992	126336	137892	149681	161644	173772	186053	198488	211063	223750	236555	249457	262464	275532	288367	301202	314157	327214	340375
	2	1	0	0	0	0	0	0	0	0	0	0	0	0	0	0	0	23.1597	210.366	650.875	1508.28	3250.79	6429.82	10942	16276.7	22288.1	29094.9	36569.5	44192.6	50654.4	57375.2	64755.2	72526.3	79743.9	85780.6	91321.2	97047.9	102928	108302	113085	117653	122383	127275	131973	136332	140548	144848	149285	153757
		2	0	24.6666	55.8793	80.7775	95.7984	105.498	113.014	440.564	2257.8	5225.5	9074.43	13642.3	18811.1	24517	30695.7	37296.2	44281.1	51605	59246.5	67176	75365.7	83802.4	92459.8	101317	110354	119560	128918	138422	148058	157806	167658	177607	187642	197758	207946	218194	228499	238855	249264	259723	270222	280754	291316	301909	312525	323164	333821
		3	0	0	0	0	0	0	0	209.871	1832.53	4647.23	8434.18	13056.9	18400.7	24340.2	30818.7	37781.6	45196.2	52999.8	61154.7	69651.5	78473.4	87547.9	96869.8	106456	116241	126211	136395	146727	157218	167877	178639	189526	200539	211625	222830	234121	245451	256887	268351	279895	291479	303085	314766	326440	338190	349946	361740
		4	0	0	0	0	0	0	0	0	0	0	0	0	0	0	0	11.8822	139.799	780.535	2342	4883.15	8316.72	12549.4	17500.2	23105.7	29302.7	36027.2	43230.5	50869.5	58907.4	67305.8	76050.2	85080.5	94361.4	103890	113644	123603	133747	144070	154533	165141	175883	186742	197710	208778	219938	231138	242391
		5	0	10.6103	19.9233	25.5121	29.0798	31.5163	33.2803	34.6226	35.7049	38.5487	127.446	1014.09	2888.46	5602.78	9107.74	13317	18169.9	23605.7	29578.7	36039.5	42957.5	50298.3	58030.4	66125.6	74552.8	83293.3	92317.9	101608	111146	120915	130902	141084	151456	162002	172699	183547	194534	205649	216873	228203	239624	251144	262758	274458	286226	298047	309952
		6	0	6.18304	10.9802	13.6445	15.2408	16.2732	16.9898	17.517	17.9232	18.2474	18.5133	18.736	18.9256	19.0949	19.5519	28.9205	164.879	1084.79	3137.44	6156.37	10040.4	14705	20077	26091.2	32689.9	39821.1	47440.2	55507.2	63977.5	72826.7	82025.8	91559.9	101511	111770	122401	133290	144470	155865	167492	179294	191286	203412	215692	228056	240580	253151	265852
		7	0	1.04107	2.14537	2.57413	2.75884	2.8492	2.90264	3.03075	16.8416	671.461	3230.96	7501.61	13069.9	19618.2	26900.4	34769	43099.2	51805.6	60823	70086.7	79548.7	89174.3	98946.5	108846	118858	128962	139146	149402	159711	170066	180463	190887	201333	211809	222305	232812	243331	253859	264394	274930	285467	296011	306546	317079	327602	338149	348712
		8
		9	0	0	0	0	0	0	0	14.0849	1019.35	4302.38	9049.62	14868.6	21429.9	28765.4	36632.2	44926.1	53573.1	62594.2	71848.3	81285.4	90882	100610	110498	120518	130602	140749	150950	161189	171465	181795	192187	202599	213029	223472	233926	244385	254849	265324	275807	286293	296780	307268	317767	328269	338771	349282	359800
		10	0	0	0	0	0	0	0	0	0	0	0	0	0	2.63994	55.667	439.879	1321.67	2657.8	4419.67	6575.45	9108.42	11998.9	15233.7	18798.4	22678.7	26860.9	31333.3	36084.5	41104.2	46378.3	51901	57658.1	63637.9	69834.5	76237.9	82838	89626.5	96601.8	103756	111079	118564	126211	134004	141942	150020	158231	166568
		11	0	2.30886	4.14255	4.95022	5.35449	5.59334	37.6195	1368.62	5024.91	10236.7	16591.9	23819.8	31755	40287.7	49329.1	58804	68650.4	78838.7	89323.2	100067	111062	122269	133665	145239	156956	168818	180802	192899	205098	217381	229752	242177	254671	267216	279816	292455	305138	317868	330621	343405	356194	369017	381848	394695	407562	420435	433326
		12	0	10.2552	37.0409	55.5548	67.4999	75.3227	80.586	84.2234	86.8006	88.6699	90.0546	91.1004	91.9698	94.8728	131.794	443.965	1526.66	3377.85	5872.5	8896.52	12354	16202.6	20365.9	24776.8	29424.5	34273.2	39268.8	44418.6	49698.1	55064.4	60548.1	66097.7	71723.3	77420.9	83156.9	88950.1	94783.9	100645	106555	112474	118439	124409	130416	136423	142468	148507	154577
		13	0	1.16512	2.59691	3.43589	3.85499	4.08803	4.23018	4.32469	4.39318	4.44327	4.48139	4.51077	4.53387	4.55233	4.56728	4.58282	4.73276	8.39925	58.8001	483.321	2306.36	5681.06	10308.3	15992.9	22585.6	30052.1	38263.2	47108.7	56497	66346.7	76580.7	87150.8	98002	109078	120349	131780	143356	155049	166846	178737	190699	202709	214759	226867	239023	251216	263437
		14	0	0	0	0	0	0	0	0	0	0	0	0	0	0	0	3.9269	50.5472	321.499	1041.15	2210.31	3777.12	5689.66	7913.03	10411.1	13142.4	16108.5	19280.4	22633.4	26173.4	29841.3	33677.1	37613.5	41681.1	45843.1	50091.5	54441	58842.5	63344.1	67882.3	72507.8	77166.8	81892.2	86655.2	91458.7	96307.8	101179	106102
		15	0	9.3373	20.7383	26.8032	30.3677	32.5572	33.961	34.9592	44.9359	492.484	2409.87	5458.11	9416.07	14154.6	19556.1	25542.2	31996.7	38842.7	46076.6	53630.9	61440.4	69476.8	77750	86193	94786	103558	112445	121424	130548	139751	148997	158344	167722	177134	186604	196074	205613	215159	224722	234321	243894	253528	263132	272766	282401	292030	301683
		16	0	0	0	0	42.7508	2278.67	7001.63	13128.1	20163.4	27834.7	36010.9	44608.8	53608.1	62937.1	72584.7	82495.8	92681.1	103094	113741	124568	135598	146778	158136	169613	181238	192962	204839	216808	228928	241159	253489	265945	278551	291293	304138	317071	330084	343148	356280	369497	382734	395967	409203	422445	435688	449004	462323
		17	0	0	0	0	0	0	0	0	0	0	2.3807	78.6071	828.383	2406.67	4682	7603.29	11096.7	15108.4	19602.6	24541	29907.3	35677	41821.2	48339.8	55197.9	62358.4	69804.2	77523.6	85509.1	93744.3	102220	110921	119873	129071	138492	148125	157953	167965	178151	188498	198993	209624	220384	231262	242256	253358	264568
		18	0	5.79055	15.3915	22.411	27.653	31.5894	34.5592	36.8535	52.1531	428.066	1533.55	3170.98	5221.58	7604.17	10260.6	13146.5	16228.7	19482.2	22887	26427.5	30088.6	33858.7	37731.8	41718.4	45800.5	49986.1	54251.4	58612.4	63042	67542.6	72096.6	76709.4	81370.4	86086.1	90835.2	95625.1	100441	105298	110176	115087	120015	124965	129941	134924	139930	144945	149973
		19	0	0	0	0	0	0	0	0	117.266	1633.84	4988.65	9704.66	15520.1	22246.6	29772.8	38032.9	46831.1	56154.8	65954.3	76097.7	86616.9	97469.5	108577	119970	131637	143480	155515	167751	180084	192561	205198	217912	230710	243656	256653	269712	282885	296092	309317	322644	336014	349380	362791	376270	389741	403218	416772
		20	0	0	0	0	0	0	0	0	10.5069	182.522	727.232	1737.88	3197.86	5062	7280.57	9811.48	12617.3	15658.5	18894.2	22281.7	25807	29478.6	33292.6	37233	41291.2	45452.9	49704.6	54031.4	58419.1	62857.5	67344.1	71881.8	76470.8	81105.2	85779.2	90490.2	95231	99994.1	104772	109557	114340	119108	123847	128537	133166	137726	142216
		21	0	49.6142	88.6175	103.299	109.752	113.042	115.094	116.435	117.756	197.608	1625.75	5320.49	10717.5	17384.4	25058	33529.3	42616.5	52237.3	62303.9	72722	83436.3	94405.8	105601	116991	128544	140229	152037	163956	176054	188317	200554	213052	225452	238182	250904	263655	276680	289578	302626	315729	328684	341913	355035	368063	381368	394480	407558
		22	0	0	10.0902	17.4612	23.0693	27.3871	30.756	33.4267	35.5773	37.3344	38.79	40.0114	41.0484	41.9756	44.2668	78.0276	345.107	943.334	2001.73	3497.39	5311.91	7550.17	9985.9	12795.4	15786.5	19033.2	22503.1	26111.6	29975.6	33913	38072.5	42329.2	46711.1	51247.6	55825.3	60575.9	65349.5	70249.8	75221.1	80233.5	85372.2	90505.9	95755.1	101032	106347	111753	117147
		23	0	0	0	0	0	0	0	0	0	0	0	30.3882	433.054	1610.62	3458.68	5935.35	9023.56	12660.7	16830.6	21478.8	26594	32148.2	38105.7	44471.8	51194.1	58266.4	65679.5	73399.3	81433.3	89739.9	98320.2	107164	116248	125580	135130	144915	154882	165055	175395	185923	196599	207439	218413	229535	240785	252181	263686
		24	0	0	0	0	0	0	1.03231	1.09974	1.15685	1.20655	1.25096	1.3114	2.3188	24.1276	253.687	923.462	2026.98	3539.82	5442.67	7716.57	10344	13309.2	16599	20202.4	24107.6	28304.9	32782.5	37532	42546.5	47812.8	53327	59078.5	65058.8	71263.4	77680.5	84309.5	91137	98162.7	105375	112773	120346	128091	136005	144075	152304	160683	169202
		25	0	0	0	0	0	0	0	0	0	0	0	0	0	0	0	36.9252	645.07	3277.61	7532.11	13033.3	19495.7	26700.4	34471	42673.1	51214.5	60037.3	69062.5	78246.3	87556.3	96954.1	106433	115979	125577	135211	144872	154550	164241	173951	183680	193416	203166	212907	222671	232438	242195	251951	261720
		26
		27	0	44.2408	83.2179	108.793	125.879	137.922	146.896	153.916	159.625	164.413	168.525	172.12	175.309	178.168	180.754	183.11	185.293	188.026	203.467	343.662	1064.56	2521.84	4630.21	7342.53	10659.7	14588.5	19085.1	24117.2	29652.9	35665.9	42136.5	49033.3	56330.6	64010.9	72048.8	80425.6	89127.9	98141.5	107444	117019	126850	136928	147251	157793	168537	179475	190600
		28	0	5.79976	12.8451	17.9601	21.7771	24.7196	27.0675	29.1069	41.5098	286.417	999.131	2093.49	3530.93	5307.58	7411.83	9817.6	12513.3	15495.3	18734.8	22229.7	25979.8	29956	34164.7	38597.2	43226	48074.3	53105.8	58328.3	63731.1	69304.6	75054.1	80949.6	87016.5	93213.5	99569.7	106048	112674	119411	126280	133254	140349	147541	154842	162229	169723	177290	184961
		29	0	0	0	0	0	0	2.61809	481.239	2991.17	6870.8	11738.9	17337	23490.1	30098.8	37089.1	44404	51999.3	59836.4	67889.7	76128.8	84518.8	93047.4	101695	110445	119280	128193	137183	146234	155335	164487	173665	182878	192106	201357	210638	219934	229251	238583	247913	257245	266582	275924	285267	294611	303961	313321	322674
		30	0	8.66389	16.4284	21.735	25.4469	28.1019	30.0423	31.4893	32.5895	33.4414	34.1119	34.6477	35.0815	35.4369	35.7331	36.0495	37.7975	58.775	239.249	1104.05	2746.49	4931.38	7545.57	10544.3	13891.8	17545	21454.9	25593.3	29925.6	34434.6	39098.2	43897.2	48818.9	53849.1	58975.4	64187.1	69474.8	74828.3	80244.1	85714.6	91235.2	96797.8	102397	108036	113702	119395	125115
		31	0	5.19439	26.6189	41.3181	51.7372	59.7024	65.6632	70.3795	87.3313	486.12	1814.89	3920.74	6699.01	10049.1	13916.1	18259.4	23046.5	28247.5	33845.5	39816.7	46130.8	52781.7	59751.4	67019.2	74571	82401.5	90495	98839.5	107423	116234	125257	134487	143913	153527	163321	173288	183419	193704	204135	214706	225411	236257	247222	258291	269467	280744	292219
		32	0	0	0	0	0	0	0	0	0	0	0	0	0	0	0	9.37918	131.333	905.491	2681.32	5211.3	8376.68	12037	16113.7	20538.3	25258.5	30231.6	35419.5	40791	46321.9	51990.8	57778.9	63695.2	69729.6	75882.9	82119.4	88425.6	94808.5	101244	107723	114259	120833	127436	134061	140723	147409	154110	160824
		33	0	17.6707	49.6625	67.305	123.644	1748.86	5430.36	10261.7	16055.4	22354.3	29318.8	36737.3	44551.7	52748.7	61387	70484.5	79837.1	89444	99298.5	109423	119915	130603	141459	152476	163634	174984	186592	198301	210099	221994	233966	246033	258317	270652	283036	295457	307921	320411	332949	345627	358337	371068	383806	396545	409289	422042	434828
		34	0	0	0	0	0	0	0	0	0	0	0	8.65036	102.629	407.442	996.86	1910.16	3135.39	4661.22	6470.03	8545.17	10869.4	13426.1	16199.1	19172.8	22330.9	25654.6	29125	32728.9	36457.2	40302.1	44256.3	48312.6	52462.9	56699.4	61014.1	65397.3	69835.4	74303.4	78772.4	83225	87654.6	92038.1	96376.4	100674	104930	109151	113341
		35	0	6.30472	8.73009	9.5957	9.96327	10.1437	10.2434	10.3037	10.3427	10.3694	10.3884	10.4023	10.4126	10.4206	10.4267	10.4315	10.4356	10.4507	10.8511	19.6217	146.772	1087.51	4203.11	9103.68	15441.9	22945.8	31409.7	40681.7	50627.2	61119.6	72071.5	83411.9	95066.1	106988	119133	131461	143946	156581	169329	182179	195117	208119	221177	234281	247421	260591	273800
		36	0	0	0	0	0	0	0	0	0	8.62489	641.9	3047.18	6836.09	11631.2	17239	23483.1	30116.2	37140.1	44680.2	52488.8	60470.5	68595.5	76836.4	85232	93861.6	102563	111293	120055	128841	137643	146531	155582	164604	173629	182634	191630	200624	209621	218662	227813	236966	246081	255194	264277	273347	282399	291439
		37	0	0	0	1.31433	1.57219	1.74553	1.86654	1.954	2.01919	2.06905	2.10804	2.13906	2.165	2.59046	37.5331	564.365	1756.84	3952.63	6980.12	10863.1	15367.7	20478.7	26106.4	32112	38571.5	45248.7	52333.8	59525.9	67061.1	74663.2	82517.2	90457.4	98523.2	106732	114950	123343	131698	140207	148691	157260	165875	174470	183179	191829	200563	209303	218028
		38	0	27.1493	53.3196	71.6417	84.9555	95.0529	103.051	109.639	115.547	150.773	584.604	1536.28	2924.33	4712.18	6889.54	9464.03	12399.7	15687.5	19317.3	23266.7	27527.9	32092.3	36937.1	42073.3	47474	53151.3	59072	65252.7	71661.9	78316.1	85178.2	92272.1	99561.5	107065	114752	122635	130696	138925	147336	155896	164616	173487	182491	191648	200932	210338	219881
		39	0	0	0	0	0	0	0	0	0	0	0	0	0	0	0	0	0	2.18508	40.6153	215.554	650.342	1459.26	2660.61	4272.62	6294.97	8678.04	11382.6	14393.3	17676.2	21196.3	24933	28864.2	32964.6	37215.3	41600.9	46105.4	50713.7	55412.6	60190.7	65036.1	69937.1	74884.6	79872	84895.8	89955.2	95050.8	100183
		40	0	0	1.21839	1.57921	1.79499	2.24806	422.858	2462.87	5525.47	9270.68	13523.5	18129.7	23031.4	28129.9	33376.9	38790.4	44311.7	49945	55676.5	61484.4	67384.7	73340.6	79378.5	85458.8	91612.3	97809.6	104050	110332	116650	123007	129389	135809	142247	148715	155187	161695	168214	174763	181308	187879	194459	201057	207656	214265	220901	227524	234172
		41	0	0	0	0	0	0	0	0	0	4.09734	210.138	944.676	2798.59	6561.34	10763.8	15622.2	21672.8	27703	34235.3	41534.5	48603.5	56120	64108.1	71761	79824.5	88236.6	96288.4	104720	113417	121778	130408	139315	147863	156668	165643	174301	183186	192241	200986	209899	219034	227850	236787	245944	254802	263745	272928
		42	0	12.1796	23.7439	29.4381	32.5639	34.4574	37.5831	214.991	1918.08	5358.85	10050.3	15700.2	22133.3	29232.7	36915.9	45117.4	53782.6	62862.6	72294	82063.5	92148.8	102526	113173	124068	135190	146520	158044	169746	181612	193628	205786	218078	230487	243005	255621	268334	281141	294034	306999	320031	333122	346270	359467	372710	385989	399300	412647
		43	0	46.4131	108.071	167.913	224.665	678.808	2316.52	4743.15	7748.52	11240.8	15108.5	19256	23628.9	28190.4	32928.5	37816.1	42828.8	47953.2	53179.8	58512.2	63938.5	69442.6	75019	80672.6	86401.1	92186.9	98023.2	103932	109890	115885	121923	128015	134135	140289	146483	152686	158911	165179	171455	177748	184075	190408	196757	203127	209490	215886	222283
		44	0	0	0	0	0	0	0	0	3.88559	451.141	2748.26	6584.9	11516.6	17271.8	23662.4	30564.2	37973.2	45711.8	53701.1	61928.2	70430.7	79050.3	87748	96553.1	105534	114538	123536	132682	141875	151043	160239	169557	178829	188055	197432	206772	216040	225426	234798	244087	253485	262878	272172	281599	291004	300320	309763
		45	0	0	0	0	0	0	0	1.39779	117	1445.03	4023.78	7525.91	11753.6	16567.7	21866.8	27573.7	33628.5	39983.6	46599.2	53441.6	60482.6	67696.3	75065	82561.4	90154.3	97847.9	105639	113518	121473	129503	137622	145823	154093	162420	170790	179203	187650	196131	204629	213153	221694	230253	238825	247412	256009	264614	273227
		46	0	0	1.75794	2.48987	3.02661	3.43394	3.75466	4.01664	4.2382	4.42982	4.59896	4.75075	4.88866	5.01779	5.24235	7.64076	39.4406	283.264	993.946	2125.94	3646.97	5539.93	7793.84	10386.3	13296.6	16503.9	19993.8	23762.3	27798.9	32099.5	36652.8	41436.2	46448.1	51654.4	57075	62678.2	68478.7	74444.8	80595.6	86889.6	93335.4	99924.2	106652	113514	120505	127620	134853
		47	0	9.41356	13.3282	14.7311	15.3299	15.6256	15.7899	15.8899	15.9551	15.9998	16.0344	16.3216	32.5749	450.715	3101.15	7782.85	13999.6	21439.5	29865.7	39096.5	48990.6	59435.2	70340.6	81636	93260.2	105162	117306	129655	142181	154856	167654	180561	193564	206647	219800	233022	246342	259736	273209	286816	300543	314362	328243	342165	356129	370112	384121
		48	0	0	0	0	0	0	0	0	4.89706	191.694	859.847	1955.23	3434.64	5249.73	7422.68	9913.44	12706.5	15823.9	19198.7	22880.3	26816.4	31004.6	35463.5	40144.6	45103.3	50259	55682.6	61297.8	67147.1	73201	79449.8	85916.1	92549.3	99404.5	106404	113625	120977	128547	136236	144124	152133	160315	168621	177089	185678	194411	203263
		49	0	0	0	0	0	1.75546	202.786	993.237	2264.74	3922.63	5943.7	8297.7	10962.8	13915.8	17146	20641.2	24393.8	28396.2	32640.4	37122.9	41837.9	46789	51969.1	57368.6	62979.6	68796.6	74811.1	81021.2	87437	94047.6	100839	107805	114940	122237	129709	137347	145134	153064	161129	169341	177702	186191	194799	203518	212364	221338	230418
		50	0	4.75074	7.85396	9.65289	10.7772	11.5317	12.0724	12.4817	12.8053	13.0699	13.2927	13.7214	26.6731	232.181	1360	3495.57	6484.32	10249.2	14707	19796.8	25460	31639.3	38305.4	45419	52963.3	60913.9	69235.9	77916.7	86963.8	96313	105953	115855	126018	136425	147089	157954	169013	180259	191657	203230	214970	226734	238369	250079	261914	273858	285951
	4	1	0	0	0	0	0	0	0	0	0	0	0	0	0	0	0	16.6625	162.29	502.651	1178.97	2578.68	5055.1	8470.7	12560.2	17335	22843	28910.9	35349.1	41260.5	47137.2	53726.6	60766.8	67461.3	73315.3	78907.3	84734.9	90534	95834.7	100759	105669	110735	115710	120363	124856	129398	134041	138668	143115
		2	0	32.3116	86.2803	120.156	140.706	154.007	163.814	404.594	1695.39	3781.28	6486.42	9707.87	13386.1	17481	21963.3	26808.4	31993	37502.6	43324.6	49443.1	55843.4	62510.9	69429.3	76586.1	83970.8	91565.9	99366.1	107360	115535	123884	132391	141054	149851	158778	167825	176986	186253	195621	205090	214647	224291	234017	243816	253685	263620	273615	283664
		3	0	0	0	0	0	0	0	154.187	1303.25	3279.3	5948.09	9205.76	12978.6	17236.8	21942.5	27053.7	32551.3	38404.5	44601.7	51127.7	57979.8	65129.1	72553.3	80238.7	88174.6	96368.6	104790	113420	122252	131302	140535	149927	159472	169191	179046	189024	199137	209377	219712	230144	240696	251332	262048	272873	283768	294722	305765
		4	0	0	0	0	0	0	0	0	0	0	0	0	0	0	0	6.86461	85.2766	491.304	1496.37	3157.23	5443.36	8312.51	11727.6	15654	20059.2	24913.7	30185.8	35868.7	41902.3	48292.2	55015.1	62051.4	69436.2	77004.9	84836	92937.8	101222	109724	118433	127339	136428	145692	155121	164705	174433	184300	194299
		5	0	5.91277	11.1971	14.3725	16.3916	17.7513	18.7224	19.4566	20.0453	21.3077	68.2874	627.275	1844.73	3646.18	6004.82	8863.54	12194	15967	20154.8	24739.3	29704.1	35030	40703.9	46706	53018	59628.3	66521.9	73682.7	81101.8	88767.7	96672.6	104802	113145	121696	130440	139374	148485	157767	167212	176809	186550	196426	206434	216565	226818	237190	247672
		6	0	7.48716	13.4544	16.7686	18.7571	20.0398	20.9279	21.5838	22.096	22.5136	22.8656	23.1695	23.437	23.6794	24.0986	30.078	117.253	715.812	2068.97	4085.94	6716.2	9920.01	13661.2	17905.8	22626.8	27787.6	33381.5	39378.5	45836.8	52705.6	59972.2	67624	75606	83948.6	92584.2	101512	110725	120171	129883	139797	149928	160249	170748	181427	192261	203263	214389
		7	0	3.07271	6.61731	8.01587	8.65352	8.98443	9.17645	9.31047	16.2457	455.327	2253.55	5307.05	9375.29	14264.8	19846.2	26011.8	32683	39800.2	47311.1	55165.5	63319.4	71744.9	80409.8	89295.7	98379	107636	117052	126606	136282	146067	155949	165909	175945	186049	196211	206425	216686	226989	237327	247693	258086	268500	278939	289407	299906	310436	320998
		8
		9	0	0	0	0	0	0	0	12.3599	729.975	3083.94	6542.06	10804	15832.3	21516.1	27714.3	34410.9	41558.4	49055.2	56874.3	65035	73433.3	82049	90895.2	99959.9	109173	118526	128014	137661	147403	157225	167119	177079	187131	197243	207400	217593	227815	238062	248348	258693	269050	279419	289809	300216	310630	321045	331481
		10	0	0	0	0	0	0	0	0	0	0	0	0	0	1.00158	28.0696	258.354	808.766	1655.42	2783.56	4181.27	5838.63	7746.67	9897.67	12286.1	14906.8	17751.9	20815.9	24094	27580.8	31273.5	35164.9	39249.7	43519.5	47970.9	52598.6	57399.3	62367.1	67500	72795.8	78250.1	83860.1	89619.7	95524.2	101571	107756	114076	120526
		11	0	0	1.249	1.49136	1.61644	1.70001	27.4769	1001.48	3645.47	7418.99	12056.1	17403.3	23363.9	29864.5	36851.1	44283.2	52122.4	60339.3	68914.2	77818.9	87033.2	96535	106311	116334	126589	137058	147721	158569	169593	180779	192108	203574	215158	226863	238678	250592	262594	274691	286860	299090	311391	323750	336157	348617	361117	373647	386220
		12	0	11.8676	36.1617	52.0254	62.5875	69.8716	74.9793	78.6312	81.2693	83.2218	84.7004	85.8511	86.8856	89.9408	118.869	352.811	1192.53	2646.19	4623.44	7051.15	9859.94	13010.3	16467.8	20185.9	24127.7	28282.4	32629.4	37145.3	41806.6	46599.6	51523	56564.3	61705.7	66929.6	72237.8	77629.7	83095.4	88611.6	94181.7	99812.4	105497	111215	116967	122764	128601	134459	140337
		13	0	0	0	0	0	0	0	0	0	0	0	0	0	0	0	0	0	1.10443	23.0742	258.187	1405.85	3631.3	6778.3	10748.9	15471.7	20930.6	27063.4	33802.6	41104.8	48908	57168.4	65830.7	74850.8	84201.9	93846.4	103755	113907	124277	134839	145565	156449	167480	178645	189930	201323	212806	224372
		14	0	0	0	0	0	0	0	0	0	0	0	0	0	0	0	3.39599	40.2336	248.552	794.624	1687.14	2886.07	4360.82	6088.19	8043.35	10208.1	12568.4	15110.4	17814.9	20672.2	23699.3	26853.2	30144.5	33563.3	37082.6	40725.5	44461.5	48287	52216.9	56215	60303.1	64460.7	68675.7	72970.8	77307.3	81715	86172.1	90676.7
		15	0	12.4627	28.8663	37.5156	42.4192	45.4244	47.4252	48.9063	56.4553	352.566	1656.95	3757.85	6524.26	9899.22	13804.5	18181	22993.6	28205.9	33785.5	39697.3	45912.5	52406	59158.3	66165.3	73400.6	80838.1	88458.9	96256.2	104234	112359	120610	128977	137483	146092	154782	163554	172422	181354	190352	199428	208560	217721	226939	236205	245488	254814	264179
		16	0	0	0	0	35.5572	1838.94	5547.88	10283.7	15675.3	21574.1	27881.4	34595.6	41672.1	49116.3	56888.5	64986.4	73397.7	82095.7	91084.4	100323	109817	119548	129494	139672	150041	160633	171420	182404	193552	204890	216431	228165	240076	252144	264358	276701	289156	301706	314340	327041	339798	352614	365496	378435	391415	404429	417471
		17	0	0	0	0	0	0	0	0	0	0	1.56999	49.6227	534.772	1568.47	3062.34	4986.32	7313.81	10030.4	13124.1	16563.1	20350.3	24474	28921.4	33677.9	38733	44076.2	49697	55584	61727.2	68119.1	74749.8	81611.7	88696.8	95997.1	103506	111213	119115	127205	135472	143913	152518	161279	170193	179254	188452	197788	207252
		18	0	5.22889	14.5119	23.4951	32.0706	39.3937	45.4168	50.1244	68.2779	409.755	1362.35	2751.98	4476.37	6469.19	8684.13	11088.5	13659.7	16381.6	19241.8	22229.8	25336.5	28554.7	31878.9	35304	38823.7	42437.5	46140	49921	53776.9	57705.7	61705	65769.3	69895.9	74081.6	78324.2	82618.3	86961.4	91348.4	95777.2	100244	104747	109284	113853	118453	123080	127734	132411
		19	0	0	0	0	0	0	0	0	74.2447	1100.35	3403.03	6701.12	10814.3	15645.6	21104.5	27195.6	33817.4	40943.8	48516.8	56502.2	64906	73643.8	82766.5	92189.1	101930	111954	122228	132778	143526	154528	165697	177049	188598	200280	212151	224128	236246	248500	260833	273313	285871	298506	311262	324063	336954	349908	362895
		20	0	0	0	0	0	0	0	0	8.00443	142.947	555.885	1303.1	2378.33	3759.12	5418.59	7332.75	9480.1	11835.9	14374.1	17065.3	19898.1	22877.7	26002.6	29260.1	32643.6	36142.3	39745.9	43442.6	47220.3	51069.9	54987.9	58974.5	63025.2	67142.3	71314.3	75541.6	79818	84135.5	88493.7	92886.9	97312.3	101773	106262	110781	115327	119893	124475
		21	0	163.968	300.839	358.11	385.987	404.332	415.54	422.743	428.235	489.443	1468.5	4042.61	7882.74	12751.2	18471.9	24926.7	32021.8	39676.2	47829.2	56422.3	65413.2	74756.1	84420.3	94389.5	104638	115115	125890	136850	148081	159434	171149	182894	194961	207041	219317	231689	244115	256708	269244	282016	294738	307511	320401	333207	346212	359123	372067
		22	0	0	0	0	0	0	0	1.00893	1.07511	1.1293	1.17431	1.21228	1.24766	1.38481	4.04527	39.9041	274.01	767.237	1619.99	2773.51	4208.69	5942.77	7868.62	10085.1	12451.6	15067.9	17832.1	20784.9	23911.1	27160.9	30600.1	34127	37832.5	41618.7	45547.4	49575.2	53693.4	57937.2	62232.4	66660.3	71130.6	75703.8	80350	85046.6	89847.5	94670.9	99585.6
		23	0	0	0	0	0	0	0	0	0	0	0	14.8608	262.088	1016.29	2218.75	3860.12	5909.07	8345.62	11159.8	14327.8	17831.3	21671.3	25833	30301.4	35066.4	40123.2	45459.7	51063.7	56923	63041.2	69404.1	76000.9	82837.1	89900.6	97177.4	104669	112369	120261	128344	136617	145062	153686	162484	171443	180565	189842	199257
		24	0	1.19083	2.4867	3.37604	4.00182	4.45815	4.8056	5.08276	5.31358	5.51292	5.69018	5.86078	6.37466	17.0404	154.091	578.319	1284.14	2261.42	3497.57	4985.01	6714.51	8679.28	10873.4	13291.2	15928.2	18777.4	21837.7	25102.3	28568.6	32231.7	36086.7	40130.8	44359.7	48767.7	53354.9	58114.8	63044.1	68141.6	73402.6	78821.7	84398.6	90130.8	96012.5	102040	108211	114525	120978
		25	0	0	0	0	0	0	0	0	0	0	0	0	0	0	0	28.1602	486.426	2521.26	5883.68	10286.3	15537.1	21487	28015.5	35019.3	42416.3	50154.5	58226.2	66588.4	75186.6	83991.7	92960.3	102071	111296	120623	130032	139508	149032	158597	168193	177825	187482	197155	206837	216545	226263	235989	245729
		26	0	9.63306	22.6072	29.6815	33.6802	36.0671	37.5659	38.552	39.2292	40.1937	238.208	1715.48	4322.1	7807.82	12019.3	16831.3	22146.8	28012.2	34258.7	40807.6	47622.6	54752.4	62057.7	69484.6	77124.1	84898.7	92731.3	100717	108790	116871	125097	133364	141616	149978	158341	166667	175116	183513	191933	200406	208801	217303	225766	234207	242716	251130	259644
		27	0	80.676	156.718	204.447	235.792	257.452	273.273	285.482	295.374	303.713	310.957	317.392	323.205	328.525	333.441	338.019	342.326	346.873	359.439	451.782	918.474	1868.73	3254.45	5061.55	7310.92	9986.48	13080.7	16568.5	20435.9	24675.5	29262.7	34189.4	39454.2	45032.3	50916.2	57102.5	63573.6	70315.3	77331.6	84602.5	92118.4	99883.9	107876	116091	124527	133167	142005
		28	0	5.77614	12.0453	16.5434	19.8332	22.3036	24.218	25.7988	33.9283	199.199	676.453	1401.37	2349.24	3519.05	4904.8	6496.73	8285.25	10265.5	12432.5	14793.5	17334	20050.6	22936.8	25998.5	29225.8	32614.1	36157.6	39862.5	43714.2	47712.3	51863.5	56152.8	60574.4	65141.8	69835.6	74651.6	79599.1	84658.6	89842.2	95141.5	100546	106069	111693	117421	123250	129170	135198
		29	0	0	0	0	0	0	1.9616	366.978	2210.33	5074.87	8680	12858.8	17527.5	22620.5	28095.7	33919.8	40065.4	46506.7	53218	60179.8	67372.4	74779.5	82377.8	90147.2	98076.2	106150	114355	122681	131111	139635	148254	156953	165717	174543	183422	192350	201330	210345	219394	228472	237578	246721	255889	265073	274271	283494	292728
		30	0	3.57438	6.9899	9.37853	11.0696	12.2935	13.1979	13.8798	14.4036	14.8136	15.1402	15.4047	15.6224	15.804	15.959	16.1462	17.4989	33.8979	171.569	824.942	2062.34	3718.42	5738.51	8093.3	10741.1	13649.7	16794.8	20153.7	23706.2	27436.6	31330	35376.3	39557	43865.4	48292	52827.2	57464.7	62191.1	67004.4	71892.8	76854.1	81879.2	86969.4	92112.2	97305.6	102544	107828
		31	0	1.29763	2.50207	3.25826	3.77723	4.17733	4.49155	4.76771	13.86	277.723	1155.97	2552.81	4397.15	6646.52	9268.97	12242.9	15550.2	19177.1	23110	27336	31844.8	36629.1	41679.4	47004.9	52543.9	58329.4	64354.3	70611.9	77098.7	83805.9	90703.6	97786.8	105072	112553	120244	128152	136133	144325	152682	161231	169952	178750	187698	196793	206013	215438	224932
		32	0	0	0	0	0	0	0	0	0	0	0	0	0	0	0	4.95514	80.0668	627.86	1963.7	3910.99	6379.68	9294.45	12596.4	16233.9	20176.3	24407.2	28892.1	33610.6	38523	43628.3	48891.5	54313.1	59860.4	65536.7	71314.7	77198.5	83161.9	89215.3	95331.6	101517	107768	114062	120414	126812	133242	139721	146226
		33	0	0	1.80619	2.67269	42.2418	1334.53	4174.66	7805.49	12110.3	16765.2	21942.9	27482.8	33355.5	39579.8	46282.9	53284.8	60578.9	68160.4	76127.9	84379.4	92880.7	101613	110610	119929	129442	139148	149025	159127	169468	179949	190559	201300	212197	223301	234503	245794	257172	268633	280247	291977	303767	315616	327510	339458	351527	363680	375851
		34	0	0	0	0	0	0	1.08564	1.17608	1.25675	1.33114	1.417	7.10551	74.8159	294.645	714.27	1359.91	2229.51	3318.26	4618.53	6121.18	7817.95	9699.46	11757.2	13982.1	16364.7	18893.4	21556.8	24345.8	27254.8	30279.2	33414.5	36657	40002.8	43447.9	46988.5	50620.7	54339.7	58140.2	62015.5	65955.6	69946.8	73969.9	78005.4	82041.7	86073.7	90092.7	94096.7
		35	0	28.7494	41.1616	45.9016	48.0356	49.1391	49.7807	50.1918	50.4764	50.6854	50.8456	50.9723	51.075	51.1596	51.2304	51.2902	51.3413	51.3917	51.6419	56.6463	127.558	718.117	2782.1	6143.09	10626.1	16083.9	22404.1	29494.8	37263.6	45634.7	54577.2	63947.3	73749.3	83932.1	94455.1	105280	116382	127725	139316	151076	162997	175074	187283	199653	212110	224683	237379
		36	0	0	1.98405	2.81763	3.29091	3.57506	3.7548	3.87413	3.95974	11.2587	553.078	2489.23	5570.99	9463.1	14136	19281.8	25018.1	31229.6	37780.6	44617.7	51780	59277.3	66942.4	74746.2	82674.5	90823.7	99155.7	107556	116012	124519	133118	141885	150672	159465	168261	177066	185975	194954	203922	212885	221840	230790	239801	248890	257954	266998	276028
		37	0	0	0	0	0	0	0	0	0	0	0	0	0	1.06526	28.2035	429.248	1350.26	3074.56	5432.87	8534.08	12113.3	16301.7	20870.1	25930.2	31309.8	37065.7	43107.3	49428	56004.6	62794.2	69806.7	76971.5	84344.4	91820.2	99469.9	107201	115080	123009	131079	139178	147400	155634	163984	172332	180782	189223	197763
		38	0	41.1788	84.9452	115.429	137.053	152.964	165.179	174.984	183.326	209.119	495.94	1119.1	2026.08	3196.66	4640.57	6343.85	8295.54	10488.1	12921.1	15582.9	18471.2	21576.3	24901.9	28439.3	32180	36132.6	40282.9	44629.4	49172.6	53898.3	58815.8	63912.4	69183.2	74630.7	80242.1	86025.4	91963.6	98068.3	104318	110729	117275	123975	130805	137781	144878	152116	159472
		39	0	0	0	0	0	0	0	0	0	0	0	0	0	0	0	0	0	1.5197	31.0023	172.833	528.444	1169.84	2103.35	3342.52	4882.86	6692.55	8752.35	11054.2	13578.9	16305.6	19220.5	22312.4	25564.4	28962.7	32497	36155.3	39926.2	43800.2	47768.1	51819.5	55945.5	60139.6	64394.1	68704.1	73067.4	77482.9	81950.4
		40	0	0	0	0	0	0	375.628	2188.92	4905.59	8210.17	11963.4	16024.2	20317.1	24784.6	29423.8	34200.5	39101.7	44122.5	49263	54505.8	59837.2	65266.6	70796.6	76409.1	82104.4	87875.9	93721.1	99626.1	105594	111626	117708	123836	130018	136236	142491	148789	155116	161477	167867	174279	180724	187181	193663	200163	206671	213206	219743
		41	0	0	0	0	0	0	0	0	0	3.52025	194.27	845.991	2383	5333.67	8643.85	12680.9	17514.5	22457.7	28089.8	34091.7	40159.6	46846.4	53600.2	60450.4	67826.5	75104	82552.6	90410.2	98095.9	106010	114183	122174	130413	138802	147009	155482	164005	172375	181032	189632	198133	206899	215565	224174	233019	241721	250400
		42	0	3.13897	7.01629	9.93907	11.679	12.9341	14.9858	129.242	1298.12	3702.63	7023.91	11071.5	15749.2	20984.2	26722.5	32918.6	39538.8	46556.7	53952.3	61702	69786	78273	87020.5	96044.3	105350	114898	124679	134704	144924	155362	166012	176809	187793	198817	210027	221440	232928	244489	256181	267999	279995	292083	304251	316556	328937	341426	353993
		43	0	100.535	206.765	279.507	330.794	736.655	2203.03	4381.12	7066.87	10144.8	13518.5	17109.8	20876	24791.1	28839.4	33009.6	37295.7	41690.2	46195.8	50811.3	55528.2	60343.5	65257.3	70266.4	75363.4	80545.9	85809.7	91150.2	96566.2	102051	107607	113226	118902	124632	130411	136246	142124	148041	153993	159983	166014	172073	178160	184279	190429	196596	202776
		44	0	0	0	0	1.09799	1.16678	1.20978	1.23857	3.67565	360.093	2235.57	5340.66	9411.41	14200.9	19622.4	25631.1	32110.6	38963.9	46136.2	53587.1	61279.6	69237.7	77379.2	85663.6	94068.4	102580	111272	120048	128890	137776	146749	155816	164904	174008	183137	192366	201598	210818	220055	229372	238677	247960	257284	266667	276016	285329	294707
		45	0	0	0	0	0	0	0	0	101.113	1154.67	3200.32	5993.02	9396.26	13305.8	17656.8	22386.9	27458.2	32833.6	38501.9	44423.7	50573.1	56935.5	63493.1	70226	77099.1	84116.6	91274.2	98561	105960	113461	121057	128746	136526	144376	152316	160333	168426	176582	184789	193050	201351	209685	218055	226449	234862	243305	251766
		46	0	2.08446	4.78191	6.67412	8.03407	9.04092	9.81257	10.4268	10.9347	11.369	11.7512	12.0953	12.4105	12.7035	13.003	14.1163	29.1452	167.414	602.956	1309.94	2274.36	3488.54	4943.89	6633.09	8549.44	10687	13039.5	15600.5	18363.4	21322.2	24470.2	27803.8	31325.9	35026.3	38904.4	42944.3	47145.1	51504.9	56016.7	60676	65478.6	70420.5	75497.4	80706.1	86045.3	91507.2	97089.5
		47	0	4.00582	5.8538	6.56144	6.88118	7.04716	7.14414	7.20658	7.25002	7.28204	7.30783	7.45513	16.4405	275.212	2028.12	5236.73	9625.81	15027.6	21312.4	28359.4	36074.5	44424.2	53371.8	62849.5	72795.1	83167.2	93911.5	104987	116360	128000	139879	151977	164259	176713	189324	202076	214952	227945	241039	254220	267489	280829	294233	307700	321225	334791	348391
		48	0	0	0	0	0	0	0	0	3.69671	129.504	573.157	1293.75	2266.04	3465.86	4890.67	6549.32	8408.37	10480.7	12764	15232.9	17902.2	20767	23800	27038.2	30447.6	34031.5	37807.4	41739.3	45855.4	50139	54574.2	59194.6	63955.5	68882.6	73963.9	79181.7	84571.5	90084.7	95762.4	101571	107515	113609	119812	126173	132639	139248	145974
		49	0	0	0	0	0	1.21687	148.569	716.717	1603.28	2740.58	4095.89	5663.89	7433.18	9397.69	11550.7	13888.1	16407	19107.4	21987.5	25045	28281.3	31692.9	35279.6	39038.3	42967.1	47062.9	51325	55750.5	60335.8	65080.1	69980	75032.2	80234.6	85586.3	91087.9	96735.1	102523	108446	114503	120690	127004	133444	140012	146707	153520	160447	167486
		50	0	16.4549	28.1796	34.9578	39.1496	41.922	43.8842	45.3641	46.542	47.5194	48.3564	49.2234	57.2229	185.892	917.455	2326.39	4326.13	6864.67	9904.72	13413.8	17364.9	21736.2	26500.3	31637.2	37130.7	42976.4	49151.9	55640	62435.6	69515.3	76885.9	84519.3	92409.4	100549	108929	117547	126403	135461	144728	154183	163850	173680	183541	193522	203634	213896	224308
	6	1	0	0	0	0	0	0	0	0	0	0	0	0	0	0	0	16.1403	163.833	481.605	1099.69	2377.39	4609.94	7663.59	11336.2	15667.5	20675	26199.5	32125.8	37801	43303	49478.7	56114.7	62501.5	68163.2	73634.3	79345.6	85001	90207.8	95112.7	100050	105107	110037	114678	119203	123802	128475	133091	137531
		2	0	20.5015	61.8752	87.2916	102.813	112.9	120.429	332.877	1468.11	3290.54	5643.16	8441.23	11640.3	15213.8	19135.5	23388.3	27956.1	32826.2	37989.4	43436.7	49157.4	55139.8	61371.3	67839.5	74535.2	81446	88564.9	95882.9	103393	111083	118946	126972	135151	143478	151944	160540	169255	178089	187035	196085	205230	214469	223792	233201	242687	252245	261873
		3	0	0	0	0	0	0	0	133.367	1136.11	2852.91	5167.05	7990.71	11269.7	14973.5	19069	23545.3	28370.7	33533.3	39024.6	44827.1	50929.4	57318.6	63990	70936.9	78142.7	85586	93254.1	101133	109237	117544	126039	134717	143569	152602	161789	171119	180596	190219	199964	209815	219791	229888	240085	250366	260756	271233	281775
		4	0	0	0	0	0	0	0	0	0	0	0	0	0	0	0	5.84506	72.2074	417.981	1270.03	2684.25	4639.1	7103.93	10050.4	13453.3	17289.3	21534.8	26169.8	31172.6	36526.5	42213.3	48280.6	54573.6	61155.1	68006.8	75149.5	82492.3	90068.9	97885.7	105917	114143	122562	131153	139919	148856	157951	167194	176679
		5	0	4.183	7.80329	9.98534	11.3723	12.303	12.9629	13.4584	13.8573	14.9493	55.4494	532.853	1574.28	3118.62	5136.7	7589.5	10452.5	13704.3	17329.7	21311.7	25640.5	30298.2	35270.6	40550.2	46125.4	51979.8	58100.5	64481.9	71112.6	77981.6	85081.5	92403.8	99942	107690	115633	123769	132084	140577	149241	158064	167046	176176	185446	194851	204388	214051	223834
		6	0	5.21819	9.70529	12.2124	13.7201	14.6914	15.3606	15.8527	16.2363	16.5498	16.8153	17.0463	17.2512	17.438	17.7423	22.2147	92.5932	594.417	1741.12	3459.8	5712.21	8468.15	11698.8	15380.7	19495.4	24023.3	28963.3	34342.7	40112	46284	52814.9	59684.8	66905.7	74424.2	82246.6	90354.2	98711.3	107343	116206	125295	134613	144112	153837	163722	173800	184036	194428
		7	0	17.2775	44.7119	59.0497	65.7429	69.2597	71.3185	72.6503	80.2991	472.347	2050.31	4722.22	8295.19	12620.3	17581.9	23101.7	29118.5	35582	42447.5	49670.5	57214.6	65048.7	73151.3	81499.3	90069.9	98847.7	107812	116940	126218	135634	145171	154812	164549	174377	184286	194265	204311	214415	224569	234769	245009	255285	265599	275942	286314	296724	307173
		8
		9	0	0	0	0	0	0	0	12.0775	658.956	2737.93	5796.27	9586.24	14061.4	19099.6	24668	30730.6	37189.1	44035.7	51253.8	58756.5	66541.9	74628.6	82933.2	91440.1	100158	109085	118154	127361	136707	146195	155772	165433	175174	185025	194951	204925	214945	225000	235112	245288	255488	265715	275968	286236	296539	306885	317245
		10	0	0	0	0	0	0	0	0	0	0	0	0	0	0	24.7133	220.663	681.598	1391.86	2341.04	3520.2	4920.15	6533.08	8357.18	10387.4	12618.9	15048.4	17672.2	20486.4	23484.1	26662.3	30019.3	33547.4	37244.9	41107.4	45133.1	49317.7	53657.7	58150.6	62794.2	67604.4	72523.4	77582	82777.2	88107.7	93570.8	99163.1	104881
		11	0	0	0	0	0	0	21.3958	886.322	3209.41	6525.95	10605.7	15316	20581.8	26346.2	32578.1	39236.6	46294.6	53727.4	61517.3	69644.2	78088.8	86836.2	95868.1	105166	114717	124507	134520	144745	155170	165781	176557	187492	198572	209788	221130	232591	244163	255828	267589	279440	291371	303372	315442	327583	339785	352036	364345
		12	0	5.9451	15.4111	21.471	25.4252	28.0826	29.9187	31.2209	32.1688	32.8755	33.4136	33.8325	34.2	35.8933	60.6842	273.624	1041.57	2370.07	4172.66	6395.59	8985.65	11893.4	15080.4	18524.9	22206.8	26094.3	30163.6	34405.7	38811.4	43362	48036.6	52834.3	57750.2	62756.7	67863.6	73057.1	78320.9	83667.5	89070.5	94541.8	100067	105642	111270	116936	122649	128394	134177
		13	0	0	0	0	0	0	0	0	0	0	0	0	0	0	0	0	0	1.54465	21.9415	226.18	1207.89	3116.54	5834.73	9287.76	13408.6	18201.6	23621.5	29627.9	36165	43190.9	50659.3	58536.6	66784.6	75371.3	84267	93452.2	102903	112589	122489	132591	142876	153335	163936	174673	185546	196553	207673
		14	0	0	0	0	0	0	0	0	0	0	0	0	0	0	0	2.74275	34.4861	217.971	704.567	1503.6	2580.43	3907.37	5461.94	7227.98	9192.46	11334.1	13645.2	16129.8	18761.1	21540.3	24468.1	27514.2	30683	33975.3	37363.5	40862.5	44460.9	48142.3	51920.4	55775.4	59697.2	63709.2	67781.7	71923.5	76132.4	80388.9	84715.6
		15	0	9.80093	30.239	41.4586	48.0143	52.0945	54.8304	56.8197	63.7113	321.483	1450.97	3264.42	5673.69	8615.72	12028.3	15869.3	20111.4	24722.9	29684.1	34974.2	40567.6	46452	52606.1	59006.8	65640.4	72489.7	79543.3	86799.5	94236.1	101834	109575	117461	125498	133656	141923	150285	158758	167323	175959	184669	193463	202320	211225	220191	229222	238287	247385
		16	0	0	0	0	33.159	1701.73	5087.9	9373.67	14212.4	19492.1	25141.3	31148.3	37521.1	44228.8	51267.4	58630.2	66292.1	74260.9	82526.9	91056.4	99860	108939	118263	127880	137730	147832	158204	168825	179669	190728	201978	213401	224988	236723	248593	260583	272681	284885	297169	309534	321989	334518	347112	359763	372464	385201	397975
		17	0	0	0	0	0	0	0	0	0	0	1.00459	42.6714	456.767	1338.26	2628.22	4295.05	6317.43	8672.24	11340	14316.8	17594.2	21158.5	24998.9	29104.1	33481	38127.4	43036.3	48198.3	53606.8	59253.2	65128.7	71227.8	77541.2	84062	90785.5	97707.1	104820	112114	119583	127221	135025	142989	151110	159380	167793	176346	185036
		18	0	5.1474	17.997	33.2358	45.7275	55.6546	63.5314	69.7879	88.5381	403.893	1294.72	2592.78	4200.52	6054.38	8111.21	10341.1	12725.5	15251.4	17910.2	20689	23583.3	26584.5	29687.4	32887.2	36181.6	39569.7	43052.7	46627.5	50287.5	54025.4	57838	61723.1	65673.7	69683.9	73751.9	77879	82065.3	86302.2	90579.1	94889.9	99237.1	103621	108042	112498	116988	121510	126062
		19	0	0	0	0	0	0	0	0	66.3858	952.533	2943.78	5806.35	9384	13663.7	18513.6	23927.9	29824.7	36196.3	42984.6	50191.3	57767.4	65714.7	74007.4	82609.5	91554.3	100756	110266	120010	130024	140253	150710	161377	172218	183272	194466	205852	217367	229027	240838	252750	264813	276952	289219	301580	314006	326556	339151
		20	0	0	0	0	0	0	0	0	7.7395	138.204	519.692	1195.31	2159	3392.79	4877.13	6592.75	8522.29	10646.2	12942.3	15386	17966.6	20689.7	23554	26548.8	29668.3	32903.2	36244.1	39681.2	43203.6	46802.9	50474.3	54218.5	58033.8	61915.8	65861.1	69865.3	73923.8	78031.3	82183.2	86376	90607.7	94876.8	99182.8	103523	107897	112300	116730
		21	0	22.9033	52.295	74.15	85.5751	91.6333	95.2168	97.5435	99.6365	148.545	980.14	3198.55	6532.97	10793	15835.2	21565.1	27906.9	34796.3	42177.9	50008.3	58243	66848.4	75805.3	85098.4	94696.3	104544	114735	125097	135807	146712	157868	169227	180741	192472	204265	216312	228341	240624	252903	265316	277809	290336	303004	315604	328378	341103	353875
		22	0	0	3.65942	6.56129	8.80765	10.5609	11.9381	13.0341	13.919	14.6436	15.2456	15.7528	16.1869	16.6442	19.1405	50.7001	261.105	706.953	1481.92	2516.46	3819.56	5377.33	7129.47	9133.18	11282.5	13671.1	16183.7	18896.3	21750.5	24749	27909.4	31170.4	34599.5	38109.9	41767.2	45514.6	49368	53334.2	57367.7	61524.9	65736.2	70051.9	74441.8	78893.2	83442.8	88030.7	92704.6
		23	0	0	1.39589	2.09667	2.566	2.89426	3.13421	3.31906	3.46892	3.59911	3.95162	16.3185	226.471	867.191	1892.88	3293.57	5047.31	7136.55	9549.1	12278.1	15308	18626.2	22227.1	26108.4	30261.4	34673.2	39337	44243.2	49391.8	54781.6	60399.6	66238.9	72295.2	78568.7	85047.7	91720.7	98595	105664	112913	120344	127956	135737	143678	151789	160057	168469	177033
		24	0	0	1.47013	1.99864	2.36822	2.63499	2.83546	2.99332	3.12346	3.23514	3.33421	3.43211	3.83795	13.0581	130.312	491.67	1091.96	1922.55	2974.81	4240.81	5716.02	7394.72	9271.7	11343.4	13606.8	16056.9	18691.6	21508	24501.8	27670.5	31012	34522.4	38197.6	42036.6	46036.9	50193.7	54504.9	58968.9	63583.5	68345.9	73252.1	78299.1	83486.3	88811.7	94273	99866.5	105588
		25	0	0	0	0	0	0	0	0	0	0	0	0	0	0	0	25.1135	435.411	2249.21	5278.39	9320.29	14227.5	19862.9	26113.6	32891.7	40110.7	47703.6	55613.2	63791.9	72206.1	80818	89596.2	98514.4	107556	116705	125955	135279	144668	154110	163602	173136	182709	192310	201936	211579	221242	230916	240599
		26	0	18.8198	41.131	53.1736	60.0602	64.2151	66.8494	68.5985	69.8106	71.1242	258.455	1635.4	4042.62	7257.86	11154.9	15637.1	20617.3	26117.6	32011.8	38219.1	44700.8	51484.3	58503.6	65684.3	73011.7	80567	88221.5	95944	103841	111814	119824	127952	136141	144318	152575	160874	169138	177511	185877	194215	202654	211055	219453	227920	236334	244787	253246
		27	0	0	0	0	0	0	0	0	0	0	0	0	0	0	0	0	0	0	6.77824	77.7795	466.697	1268.94	2444.34	3981.67	5905.59	8197.85	10851.9	13853.4	17189.2	20857.9	24840.6	29128.2	33719.7	38599	43759.3	49196.6	54892	60850.8	67058.4	73505.7	80195.3	87105.7	94246.3	101596	109155	116921	124877
		28	0	2.05612	4.31993	5.93607	7.11273	7.98943	8.66187	9.25404	15.9634	158.836	568.992	1188.13	1996.23	2992.52	4170.9	5525.47	7049.74	8740.34	10592.4	12604.3	14777.9	17108.7	19591.7	22221.1	24998.1	27925.4	30992.8	34196.6	37538.8	41020.7	44631.5	48368.6	52241.4	56237.8	60351.9	64587.4	68941	73402.4	77974.4	82658.8	87441.3	92335.8	97330.2	102415	107609	112892	118267
		29	0	0	0	0	0	0	1.79092	317.676	1942.94	4441.21	7591.47	11263.1	15379.9	19899.4	24784.1	30010.8	35555.8	41395	47516.4	53899.1	60530.1	67389.5	74461.7	81729.3	89176.5	96789.6	104560	112468	120501	128653	136910	145268	153718	162248	170851	179524	188268	197068	205916	214815	223747	232714	241721	250757	259821	268907	278013
		30	0	8.12203	15.3632	20.4035	23.992	26.6028	28.5412	30.0086	31.1403	32.0287	32.7384	33.3148	33.7905	34.1889	34.5279	34.8646	36.2547	52.3282	182.529	779.239	1895.49	3387.47	5193.43	7276.95	9610.89	12172.9	14944.2	17928.9	21116.5	24486.6	28026.2	31727	35573.8	39558.5	43669.9	47895	52229.7	56667.4	61198.9	65818.1	70518	75295	80141.1	85050.5	90021	95046.4	100125
		31	0	6.79001	18.1094	25.2073	29.8595	33.0949	35.7527	37.8363	45.3881	265.056	1015.09	2216.82	3804	5736.91	7994.62	10558.7	13415.8	16554.3	19963.6	23651.5	27643	31851.7	36323.9	40980.8	45886	51116.1	56487.5	62096.7	67872.3	73873	80124.5	86526.9	93109.9	99938.8	106820	113895	121133	128541	136171	143874	151655	159564	167648	175870	184311	192875	201523
		32	0	0	0	0	0	0	0	0	0	1.01318	1.06401	1.10365	1.13548	1.17289	1.4708	6.6989	74.3976	562.508	1765.03	3526.77	5766.71	8423.2	11453.3	14843.5	18529	22499.4	26713.3	31157.3	35805.3	40639.9	45643	50804.3	56103.5	61538.9	67080.2	72737.1	78486.5	84332.2	90253.3	96257.2	102323	108462	114656	120905	127205	133544	139933
		33	0	3.09866	11.2298	16.1621	57.626	1259.35	3850.15	7117.18	10949.6	15079.1	19664	24552.9	29750.7	35301.9	41259.9	47508.5	54037.9	60880.2	68090.8	75548.8	83256.3	91221.3	99525.2	108051	116788	125725	134920	144352	153951	163714	173632	183780	194093	204534	215092	225762	236612	247604	258681	269840	281075	292417	303914	315475	327096	338776	350506
		34	0	0	0	0	0	0	0	0	0	0	0	5.57946	66.6606	262.637	632.463	1198.55	1960.41	2914.69	4056.27	5378.06	6873.93	8536.51	10359.3	12334.9	14455.9	16712.9	19096.5	21599	24215.9	26943.3	29777.6	32715.8	35754.6	38890.7	42121	45442.1	48850.3	52341.9	55912.4	59556.8	63268.2	67037.4	70850.5	74690.4	78542.6	82399.8	86258.7
		35	0	6.04062	8.67072	9.70204	10.1762	10.425	10.5712	10.666	10.7326	10.7822	10.821	10.8523	10.8782	10.9	10.9186	10.9347	10.9488	10.9652	11.1086	14.5132	70.4411	560.774	2316.03	5205.23	9088.34	13859.4	19429.7	25722.8	32667.4	40210.1	48289.7	56860	65893.8	75327	85101.3	95234.6	105644	116373	127331	138505	149891	161445	173165	185039	197053	209192	221446
		36	0	0	0	0	0	0	0	0	0	7.2659	489.58	2232.71	5016.7	8597.13	12879.3	17665.9	23017.2	28705.5	34787.3	41334.2	48138.3	55157.8	62400.1	69974.9	77689.5	85536.6	93493.9	101625	109939	118322	126758	135240	143841	152566	161311	170069	178836	187635	196573	205519	214456	223383	232309	241293	250353	259398	268423
		37	0	10.196	30.3151	43.4191	52.0315	57.9069	62.0616	65.1041	67.4096	69.2135	70.6662	71.8648	72.8745	74.0505	99.958	466.308	1309.36	2881	5022.8	7851.73	11123.1	14973.8	19177.6	23871	28850.9	34238.2	39859.8	45830	51993.8	58452.6	65065.3	71932.4	78918.4	86124	93418.4	100903	108456	116173	123939	131852	139800	147878	155970	164187	172405	180741	189064
		38	0	61.0688	122.384	164.597	194.367	216.058	232.501	245.535	256.447	281.613	529.302	1062.41	1834.12	2832.28	4061.42	5510.49	7176.32	9051.27	11128.6	13405.8	15878	18547.4	21406.2	24450.1	27680	31095.8	34688.8	38458.2	42404.6	46518.3	50799.2	55246.7	59853	64621.6	69545.4	74616	79843.5	85211.9	90731.3	96387.9	102183	108112	114172	120363	126676	133120	139680
		39	0	0	0	0	0	0	0	0	0	0	0	0	0	0	0	0	0	1.42083	31.1397	172.549	513.869	1110.1	1962.64	3090.54	4485.4	6116.45	7972.95	10050.4	12331.1	14796	17435	20240.5	23199.9	26298.3	29527.5	32880.1	36344	39910.9	43573.3	47322.2	51149.4	55047.9	59011.8	63036.8	67119.9	71260.5	75456.9
		40	0	0	1.37724	1.77937	2.02844	2.43406	359.581	2097.22	4701.4	7861.47	11443.6	15304.9	19383.5	23624.4	28005.2	32525.6	37175.9	41941.8	46824.4	51807.1	56893.8	62092.7	67389.7	72776.7	78248.9	83815.1	89463.9	95184.8	100972	106837	112769	118756	124795	130892	137031	143211	149431	155692	161979	168301	174655	181025	187425	193852	200295	206767	213255
		41	0	0	9.52635	15.9847	20.0037	22.6208	24.4004	25.661	26.5898	30.5365	209.747	807.898	2225.59	4902.66	7910.24	11627.8	16048.2	20600.1	25842.2	31385	37064.6	43351	49663.8	56174	63151.9	70056.8	77217.1	84691.1	92057.9	99728.1	107553	115282	123329	131388	139401	147706	155930	164173	172649	180995	189425	198015	206460	215040	223694	232210	240903
		42	0	0	1.47311	2.52469	3.11368	3.47423	4.80054	107.114	1130.3	3223.32	6096.26	9614.98	13696.3	18279.1	23320.4	28787.3	34653.4	40899.3	47487.3	54413.1	61684.6	69274.7	77164.2	85339.5	93792.2	102522	111467	120697	130074	139736	149482	159428	169585	179887	190361	201004	211863	222792	233866	245090	256431	267910	279517	291238	303057	314923	326826
		43	0	64.3544	169.271	266.328	335.044	738.695	2157.26	4247.2	6812.72	9752.7	12963.4	16358	19905.8	23589.6	27391.2	31303.2	35322.6	39446.7	43673.7	48005.1	52440.5	56973.8	61602.9	66327.5	71147.5	76056.6	81049.5	86127.5	91289.4	96526.6	101837	107218	112665	118173	123741	129373	135061	140800	146586	152412	158284	164200	170150	176130	182141	188181	194254
		44	0	0	0	0	0	0	0	0	2.72751	341.233	2101.08	4988.71	8778.22	13241.4	18301.2	23899.9	29981.9	36458.5	43267.7	50370	57728.4	65314	73127.8	81147.6	89321.3	97632.6	106053	114581	123261	132024	140857	149740	158681	167724	176804	185900	194999	204188	213416	222644	231869	241135	250448	259748	269020	278346	287702
		45	0	0	0	0	0	0	0	0	94.3584	1060.46	2932.51	5469.18	8531.41	12071.6	16033	20384.9	25069	30061.7	35347.4	40934.7	46782.7	52846.8	59109.6	65557.1	72173.6	78957.5	85905.5	93002	100237	107598	115080	122665	130354	138129	145985	153908	161898	169942	178041	186181	194371	202598	210864	219158	227481	235839	244217
		46	0	0	0	0	0	0	0	0	0	0	0	0	0	0	0	1.59946	13.7456	128.886	494.359	1091.14	1906.39	2930.76	4161.64	5594.16	7221.59	9040.77	11045.3	13231.8	15595.5	18133.1	20841.3	23715.3	26752.9	29948.6	33299.7	36802.3	40453.3	44249.6	48314	52566.6	56832.1	61224.1	65747.7	70393.4	75159.8	80045	85045.9
		47	0	9.10688	13.837	15.7119	16.5764	17.0325	17.3019	17.4772	17.6008	17.6934	17.7668	17.9209	24.9467	238.727	1729.21	4489.34	8300.07	13023.7	18555.4	24849.6	31840.1	39459.3	47647.5	56347	65511.4	75106.1	85091.4	95433.1	106094	117044	128256	139712	151388	163266	175323	187552	199930	212448	225100	237868	250747	263730	276797	289944	303161	316446	329789
		48	0	0	0	0	0	0	0	0	3.21761	112.186	492.387	1107.12	1937.17	2960.5	4173.64	5589.78	7179.78	8946.88	10901.6	13019.4	15301	17764.1	20381.4	23160.5	26110.5	29205.2	32469	35888.7	39447.9	43178.5	47050.2	51059.1	55228.2	59523.9	63970.1	68554.5	73262.8	78128.6	83110.5	88226.7	93475.7	98833.3	104338	109946	115687	121545	127508
		49	0	0	0	0	0	1.20627	136.63	642.04	1415.55	2398.85	3568.54	4915.83	6431.76	8110.05	9950.3	11950	14106.7	16421.2	18893.6	21522.6	24308.9	27249.8	30344.9	33593.7	36995.4	40546.7	44247.1	48094.8	52089.7	56228.8	60512.4	64936.3	69498.9	74197.2	79029.9	83994.5	89089.3	94310	99655.8	105127	110722	116439	122276	128228	134293	140468	146752
		50	0	27.9475	49.1136	61.4257	69.039	74.0549	77.5785	80.2182	82.3123	84.051	85.5449	86.9754	94.2795	203.466	825.569	2025.95	3735.4	5911.84	8525.97	11552.2	14969.6	18759.4	22902.6	27392.6	32212.5	37348.1	42795.8	48537.5	54559	60863.7	67431.3	74253.3	81328.5	88643.4	96199.3	103977	111987	120208	128626	137249	146076	155080	164149	173346	182679	192170	201897
	8	1	0	0	0	0	0	0	0	0	0	0	0	0	0	0	0	16.8789	162.75	470.134	1070.96	2313.56	4470.06	7406.9	10944.9	15129.4	19967.1	25305.3	31051.8	36626.6	41990.6	48010.8	54494.7	60758.7	66342.5	71759.2	77411.1	83008.4	88169.2	93055.5	97990.7	103039	107934	112556	117103	121721	126397	130992	135421
		2	0	24.7992	60.5346	81.7964	94.7953	103.243	109.546	310.015	1389.93	3116.25	5341.4	7989.24	11013.5	14389.6	18101.7	22133.7	26471.7	31107.2	36027.3	41225.6	46691.6	52413.7	58380.4	64582.3	71009.2	77654.2	84506.9	91558.2	98798.5	106223	113818	121577	129495	137561	145768	154112	162578	171169	179875	188693	197614	206638	215754	224964	234254	243626	253069
		3	0	0	0	0	0	0	0	122.598	1069.62	2690.59	4878.42	7554.28	10662	14178.6	18070.7	22323.8	26908.6	31827.7	37067	42612.2	48451.9	54577.3	60978.4	67637.2	74544.8	81710	89104.4	96715.8	104542	112569	120802	129220	137811	146571	155491	164571	173791	183153	192640	202273	212026	221883	231852	241935	252106	262359	272706
		4	0	0	0	0	0	0	0	0	0	0	0	0	0	0	0	5.48113	65.5589	383.656	1181.76	2508.52	4355.3	6705.84	9462.49	12657	16267.8	20274.2	24656.8	29459	34502	39872.7	45554.5	51535.5	57865.1	64373.1	71141.6	78165.4	85554.3	92986.1	100591	108401	116408	124605	132996	141558	150288	159178	168218
		5	0	10.4055	19.2855	24.6379	28.0418	30.323	31.9371	33.145	34.1009	35.3171	69.5427	511.12	1484.82	2937.67	4837.92	7151.46	9857.62	12938.6	16376.9	20157.8	24265.6	28690	33427.6	38459.5	43775.3	49363.3	55218	61332	67688.8	74281.6	81098.3	88139.7	95390	102845	110493	118333	126360	134560	142930	151466	160157	168996	177981	187106	196359	205742	215245
		6	0	1.80393	3.28813	4.12623	4.63216	4.95797	5.18207	5.34651	5.47451	5.57913	5.66784	5.74516	5.81395	5.87868	6.07977	10.4884	78.4141	553.999	1637.95	3261.94	5391.88	8000.56	11062.9	14557.3	18462.2	22756.2	27426.7	32475	37923	43737.7	49933.8	56472.1	63330.3	70525.8	78008.9	85768.8	93812.7	102099	110638	119413	128389	137596	146985	156570	166330	176258	186355
		7	0	2.32188	6.32119	9.12964	10.4574	11.1597	11.5724	11.8458	18.2366	388.449	1884.84	4422.29	7819.53	11939.1	16679.4	21966.9	27740.9	33957.5	40574.6	47551.6	54856.2	62456.6	70333.2	78462.8	86824.3	95399.8	104172	113117	122226	131479	140863	150361	159963	169666	179457	189326	199268	209278	219343	229456	239619	249822	260063	270347	280674	291050	301475
		8	0	0	0	0	0	0	0	0	0	0	0	0	0	0	0	0	0	52.6867	787.57	2830.25	5899.02	9856.51	14577.5	20045.6	26067.1	32552.7	39503.1	46755.6	54272.6	62074.2	70032.6	78130.2	86411.6	94776	103210	111765	120360	128978	137682	146401	155124	163919	172737	181557	190386	199279	208161
		9	0	0	0	0	0	0	0	11.353	627.022	2606.87	5517.59	9113.94	13380.9	18194.5	23510.1	29323.9	35533	42132.9	49101.6	56363.4	63921.8	71780.7	79870.3	88170.5	96715.1	105446	114326	123353	132561	141887	151321	160846	170498	180236	190037	199896	209813	219819	229884	239975	250095	260255	270461	280721	290994	301287	311590
		10	0	0	0	0	0	0	0	0	0	0	0	0	0	0	19.1889	194.563	624.174	1290.08	2180.86	3288.98	4606.81	6129.19	7852.99	9772.65	11884.7	14185.8	16672.5	19338.9	22182.2	25198.8	28391.5	31739.8	35250.7	38919.3	42743.8	46721.1	50850.7	55129	59552.2	64128.2	68837.6	73661.6	78619.1	83708.2	88926.9	94272.5	99743.1
		11	0	0	1.37776	1.98639	2.48653	2.79606	23.543	847.494	3062.88	6215.22	10093.2	14578.7	19596.1	25102.1	31056.1	37428.5	44197.3	51341.6	58836.2	66669.8	74825.6	83286.3	92031.6	101048	110321	119837	129581	139541	149700	160051	170581	181275	192132	203137	214272	225539	236928	248422	260012	271692	283458	295311	307241	319241	331303	343432	355621
		12	0	21.1613	64.5876	93.3461	112.337	125.271	134.296	140.747	145.453	148.963	151.642	153.734	155.477	158.733	185.765	394.232	1136.85	2420.19	4164.39	6316.26	8817.63	11628.4	14723.5	18076.7	21655.2	25433.8	29401.9	33550.6	37857.4	42301.9	46881.8	51593.6	56415.7	61335.2	66355.9	71471.1	76663.6	81925.7	87263.3	92669.2	98126.9	103640	109211	114827	120479	126176	131916
		13	0	0	0	0	1.19222	1.30577	1.37798	1.42771	1.46463	1.49319	1.51623	1.53543	1.55182	1.56606	1.5786	1.59047	1.63651	2.72999	21.7295	212.746	1134.6	2933.01	5498.17	8763.05	12678	17253.6	22444	28184.5	34436.2	41157.5	48314	55881.4	63825	72119.2	80730.8	89632.2	98794.4	108205	117846	127700	137754	147980	158364	168892	179555	190346	201257
		14	0	0	0	0	0	0	0	0	0	0	0	0	0	0	0	2.1301	30.0197	201.684	664.322	1427.47	2458.85	3732.34	5227.11	6925.9	8813.22	10874.1	13102.2	15485.8	18014.2	20684.7	23488.5	26416.5	29476.5	32654.3	35931.7	39323.9	42813.7	46385.3	50059.1	53810.2	57635.3	61549.2	65521.1	69565.1	73677	77834	82063.5
		15	0	4.15191	9.33195	12.1006	13.6958	14.6852	15.3368	15.8227	21.4932	271.865	1348.17	3070.24	5351.19	8139.01	11381.5	15040.2	19083.4	23488.3	28233.3	33295.4	38658.3	44296.7	50205.8	56369.4	62768.2	69390.9	76218.4	83238.5	90442.9	97826.8	105367	113053	120870	128818	136898	145090	153380	161760	170237	178799	187428	196128	204913	213757	222646	231582	240580
		16	0	0	0	0	32.3093	1653.57	4928.69	9058.39	13705	18763.6	24178.4	29933.4	36038.7	42481.6	49239.7	56318.4	63712	71400	79384.2	87676.6	96245.4	105111	114235	123639	133334	143303	153521	163973	174651	185532	196609	207864	219276	230839	242543	254375	266325	278378	290527	302759	315071	327457	339911	352433	365006	377615	390278
		17	0	0	0	0	1.05746	1.17618	1.2636	1.33028	1.38388	1.4432	2.40027	40.9203	429.19	1260.11	2460.73	4005.84	5871.67	8053.99	10552.6	13351.1	16432.7	19801	23448.6	27366.1	31547.8	35987.6	40675.8	45604	50768.2	56162.6	61780.3	67613.1	73653.6	79897.2	86339	92974	99795.6	106796	113971	121314	128821	136484	144297	152258	160366	168618	177007
		18	0	1.87804	4.84503	7.02155	8.64554	9.87308	10.815	11.5711	23.0998	318.808	1179.56	2439.72	4002.3	5803.82	7801.63	9966.63	12279.8	14726.8	17297.2	19983.1	22780.3	25683.9	28687.4	31785.9	34976.9	38257.7	41627.8	45084.2	48623.9	52246.6	55949.7	59723.3	63563.5	67471.9	71448	75486.2	79579.1	83724.1	87922.5	92174.9	96478.7	100825	105211	109636	114095	118588	123114
		19	0	0	0	0	0	0	0	0	63.0106	903.654	2795.49	5515.95	8911.58	12943.7	17539	22693	28313.1	34420	40929.9	47859.4	55136.6	62810.4	70797.3	79140.6	87768.8	96701.7	105899	115372	125083	135031	145212	155596	166201	176964	187936	199049	210340	221763	233341	245051	256860	268820	280861	293035	305301	317649	330102
		20	0	2.03442	4.54983	6.16607	7.27302	8.23625	9.06739	9.74983	17.8073	146.355	515.445	1164.39	2088.24	3270.34	4692.99	6338.67	8191.42	10233.1	12443	14798.1	17288.9	19920	22690.2	25590.2	28613.9	31753.3	34998.6	38340.7	41769.4	45276.6	48858.3	52513.6	56241.1	60037.8	63898.9	67820.6	71798.7	75827.9	79903.6	84022.3	88181.8	92381.1	96619.3	100895	105205	109548	113921
		21	0	10.7915	20.4285	24.4381	26.3611	27.4673	28.1411	28.5805	29.2908	73.859	865.261	2973.53	6136.67	10187.4	15002.8	20480.8	26551.3	33161.1	40257.8	47802	55751.7	64075	72740	81725.1	91026.7	100638	110502	120592	130982	141611	152489	163590	174847	186342	197910	209740	221579	233662	245761	258006	270333	282689	295216	307689	320356	332987	345699
		22	0	1.30573	7.40951	12.8239	17.1231	20.4624	23.0933	25.1948	26.8948	28.2873	29.4442	30.4188	31.2517	32.0028	33.7851	57.0847	240.576	650.245	1378.89	2359.98	3600.59	5085.84	6761.56	8680.51	10742.9	13037.6	15450.8	18073.4	20811.6	23719.9	26762	29925.3	33241	36643.3	40199.8	43822.2	47592.7	51421.4	55380.3	59405	63527.1	67739.7	72011.1	76391.1	80805.9	85329.1	89885.9
		23	0	0	0	0	0	0	0	0	0	0	0	13.8006	218.112	829.604	1796.88	3115.2	4766.12	6734.06	9009.6	11585.5	14446	17584	20993.7	24670.9	28605.9	32792.4	37220.1	41883.8	46779.3	51905.1	57253.2	62817.5	68590.4	74575.2	80761.2	87141	93709.9	100473	107418	114535	121820	129282	136907	144689	152624	160721	168968
		24	0	0	0	1.21705	1.4415	1.60293	1.72366	1.81825	1.89589	1.96234	2.02119	2.08122	2.46744	11.7653	123.119	464.172	1029.86	1812.11	2803.41	3996.23	5386.39	6969.5	8739.69	10695.4	12832.9	15148.1	17638.5	20302.3	23136.4	26136.7	29301.4	32628.8	36115.5	39757.9	43553.4	47501.2	51599	55844	60233	64763.3	69433	74239.5	79182.7	84260.8	89473	94818.2	100296
		25	0	0	0	0	0	0	0	0	0	0	0	0	0	0	0	23.9954	416.35	2149.74	5066.95	8940.76	13619.3	18971.9	24938	31452.5	38436.1	45818.3	53544.3	61561	69828.8	78311.4	86974.3	95796.9	104756	113834	123016	132281	141613	151003	160446	169941	179471	189040	198634	208252	217892	227552	237222
		26	0	12.3112	27.6444	35.9904	40.7844	43.6886	45.5367	46.7676	47.6233	48.6843	230.167	1559.49	3877.83	6975.9	10748.5	15106.1	19957.1	25288.8	31041.8	37121	43478.2	50092.4	56984	64062	71277.2	78674.9	86241.8	93895.6	101653	109564	117521	125513	133644	141793	149953	158234	166509	174773	183140	191478	199821	208238	216607	225016	233443	241815	250281
		27	0	52.6946	100.458	130.365	149.931	163.332	172.991	180.345	186.248	191.205	195.511	199.35	202.837	206.049	209.039	211.845	214.506	217.314	225.441	292.642	655.794	1408.45	2513.41	3958.22	5759.73	7912.34	10412.9	13238.2	16388.2	19849.1	23611.2	27674.4	32020.4	36648.2	41547.9	46706	52130.2	57796.7	63708.8	69859	76236.7	82845.6	89664.4	96701.4	103940	111380	119014
		28	0	1.18188	2.45781	3.36884	4.03076	4.52268	4.8986	5.23711	10.7971	142.808	527.583	1109.03	1868.92	2804.94	3908.99	5178.38	6608.93	8197.87	9941.5	11836	13879	16073.4	18414.5	20897.1	23519.9	26280.6	29185	32222.6	35389.3	38681.1	42108	45657.9	49326.6	53116.7	57029.3	61052.5	65186.9	69436.1	73790.6	78249.9	82820.1	87488.9	92253.2	97124.5	102087	107144	112298
		29	0	0	0	0	0	0	1.10721	310.497	1872.31	4264.92	7278.18	10784.8	14719.4	19038.7	23711.1	28715.2	34032.5	39648.9	45545.4	51704.9	58113	64752.2	71611.9	78672.4	85920.7	93339.9	100918	108644	116507	124495	132598	140808	149115	157508	165981	174523	183137	191817	200560	209353	218194	227078	236004	244970	253975	263009	272069
		30	0	4.88351	9.03566	11.9325	13.9997	15.5068	16.6278	17.4779	18.1343	18.6503	19.0629	19.3983	19.6753	19.9076	20.1059	20.3135	21.4002	34.7841	150.976	710.171	1769.86	3191.66	4914.49	6907.62	9145.23	11605.7	14274.2	17132.5	20167.7	23368.9	26724.9	30225.9	33859.2	37618.3	41495.5	45483.5	49596.8	53826.9	58167.5	62611.2	67147.6	71773.9	76478.5	81254.9	86101	91008.7	95975
		31	0	0	0	1.07103	1.3528	1.62858	1.89249	2.19701	7.10461	204.879	905.501	2029.15	3516.11	5334.65	7460.83	9878.39	12573.1	15533.5	18754.3	22226.6	25963.2	29930.4	34110.6	38534.5	43152.8	47985.3	53073.9	58338.2	63762.4	69472.1	75305.6	81309.5	87510.3	93910.3	100470	107207	114140	121231	128653	136139	143704	151706	159762	167813	176027	184383	192970
		32	0	0	0	0	0	0	0	0	0	0	0	0	0	0	0	3.53662	57.9132	509.39	1650.82	3334.09	5482.42	8039.01	10954.2	14208.2	17768.6	21607.5	25692.7	30010.1	34528.1	39242.1	44124.3	49164.9	54354.1	59674.1	65120.2	70668	76325.7	82070.7	87905.4	93811.7	99798.9	105850	111975	118152	124383	130665	136989
		33	0	0	0	0	36.043	1188	3678.93	6810.97	10473.9	14402.3	18777.3	23452.3	28424.1	33725	39428.9	45405.4	51660.5	58217.3	65144.2	72321.8	79745.7	87421.9	95435.7	103670	112121	120773	129694	138840	148162	157646	167301	177200	187244	197418	207721	218153	228789	239530	250378	261318	272347	283539	294827	306189	317613	329099	340664
		34	0	0	0	0	0	0	0	0	0	0	0	5.0991	64.7996	254.011	608.798	1149.52	1876.43	2786.44	3875.16	5136.12	6563.78	8151.58	9893.49	11782.9	13812.9	15974.8	18259.7	20660.8	23173.7	25795	28521.4	31349.9	34277.7	37301.8	40419	43626.3	46920.4	50297.6	53754.2	57285.5	60886.3	64549.7	68265.4	72019	75794.6	79580.6	83373.3
		35	0	7.56352	10.8272	12.1199	12.7189	13.0349	13.2213	13.3425	13.4278	13.4919	13.5422	13.583	13.617	13.6459	13.6707	13.6922	13.7112	13.7321	13.8689	17.0845	68.4855	531.398	2188.52	4935.35	8628.06	13171.4	18490.3	24513.4	31174.9	38421.8	46200.2	54465.9	63179.7	72298.3	81788.8	91611	101740	112146	122807	133703	144815	156125	167621	179276	191076	203014	215081
		36	0	0	1.09153	1.47921	1.70272	1.8388	1.92593	1.9844	2.02812	8.66991	474.904	2157.65	4849.07	8325.15	12437.3	17145.6	22281	27820.2	33868.8	40222.7	46836.5	53732	60970	68372.3	75923.9	83617.2	91571.3	99663.4	107838	116089	124427	132959	141525	150126	158751	167425	176249	185092	193939	202784	211632	220581	229575	238555	247525	256486	265456
		37	0	0	1.13362	1.65318	1.99543	2.22933	2.39494	2.51631	2.60833	2.68038	2.73848	2.78651	2.82794	3.18063	27.8507	382.691	1199.55	2718.74	4787.49	7519.62	10684.6	14411.2	18488.3	23039.9	27876.8	33122.7	38601.8	44428.3	50447	56764.2	63246.2	69970.7	76837.6	83901	91093.2	98441.4	105901	113489	121176	128969	136847	144809	152850	160957	169133	177362	185652
		38	0	66.8478	126.042	166.602	195.144	215.874	231.518	243.858	254.183	278.742	514.501	1017.82	1745.57	2691.65	3855.14	5225.3	6799.74	8571.22	10534.6	12688	15026.7	17550.1	20255.6	23137.3	26193	29427	32829.4	36399.5	40139.3	44039.5	48099.3	52321.1	56693	61220.8	65899.6	70720.1	75693.3	80802.9	86055.8	91442	96962.8	102616	108393	114301	120325	126478	132743
		39	0	0	0	0	0	0	0	0	0	0	0	0	0	0	0	0	0	1.4705	31.8004	172.691	506.119	1083.04	1905.14	2991.2	4332.4	5898.91	7683.12	9681.66	11875.7	14247.3	16789.9	19495.1	22348.5	25338.6	28459.2	31700.8	35052.6	38507.9	42058.5	45695.9	49412.6	53201.6	57057.2	60975.1	64953.4	68990.2	73083.9
		40	0	0	1.01369	1.4772	1.88735	2.37255	356.911	2068.23	4626.21	7739.25	11261.8	15061	19062.8	23218.3	27504.8	31922.8	36466.9	41130.2	45904.2	50789.9	55776.4	60874.7	66075.9	71371.3	76755.1	82222.8	87778.7	93417	99129.1	104911	110763	116682	122657	128682	134762	140894	147066	153278	159533	165820	172138	178491	184868	191266	197697	204141	210603
		41	0	0	0	0	0	0	0	0	0	3.29289	178.085	753.068	2133.56	4706.15	7589.62	11211.5	15446.8	19853.4	24970	30304.8	35855.4	41989.3	48096.4	54523	61318.8	68045	75154.2	82425.9	89660	97287.1	104897	112551	120544	128405	136400	144615	152674	160930	169292	177514	185971	194432	202793	211396	219917	228392	237090
		42	0	3.15305	7.55311	11.3284	13.7427	15.3942	17.6681	121.183	1102.88	3092.28	5831.78	9181.38	13067.1	17434.2	22241.3	27461.8	33058.4	39025.8	45348.4	52006.2	58985.5	66274.9	73865.5	81701.6	89814.1	98185.5	107028	116000	125199	134592	144133	153936	163941	174157	184540	195121	205805	216640	227623	238740	250014	261348	272783	284347	296097	307871	319746
		43	0	62.3729	136.968	188.395	224.975	598.524	1979.6	4025.1	6533.53	9407.19	12543.9	15868.7	19340.9	22936.6	26642.4	30453.4	34367.6	38383.1	42501.3	46722.4	51043.9	55468.8	59992.7	64613.1	69328.8	74136.9	79030.8	84011.9	89077.3	94227.7	99456.3	104756	110125	115557	121050	126605	132218	137888	143608	149373	155180	161025	166915	172843	178800	184787	190802
		44	0	0	0	0	0	0	0	0	3.06863	337.422	2060.66	4854.39	8511.58	12835	17779.2	23264.1	29196	35511.8	42169.2	49129	56349.7	63806.5	71512.6	79413.5	87473.3	95674.2	103996	112453	121053	129737	138494	147311	156187	165176	174206	183258	192320	201462	210656	219852	229045	238262	247550	256834	266105	275392	284744
		45	0	0	0	0	0	0	0	0	92.8613	1030.35	2842.16	5309.77	8328.78	11817.5	15708.4	19957.9	24530.2	29396.1	34542	39940.9	45567.8	51423.2	57488.8	63748.4	70187.6	76795	83581.5	90530.2	97623.1	104853	112214	119696	127275	134950	142706	150539	158434	166397	174418	182495	190617	198786	206998	215245	223526	231835	240176
		46	0	0	1.62049	2.293	2.77346	3.12624	3.393	3.60206	3.77238	3.91645	4.04241	4.15549	4.25909	4.35613	4.47403	5.27829	16.9865	124.711	466.945	1027.31	1792.41	2755.05	3915.17	5261.71	6793.25	8505.21	10394.2	12456.4	14688.7	17086.8	19647	22366.9	25243	28271.4	31514.8	34846.1	38317.8	41928.4	45675.7	49556	53567.8	57705.8	61970	66354.7	70858.9	75479	80212.5
		47	0	4.73741	7.00685	7.90829	8.32705	8.54891	8.68033	8.7661	8.82675	8.87242	8.90972	9.03951	15.4222	214.341	1617.43	4226.22	7838.7	12332	17607.6	23584.4	30192.5	37374.1	45076.9	53253.2	61904.7	71014.7	80548.5	90469.8	100740	111327	122203	133341	144726	156332	168139	180135	192300	204620	217084	229681	242400	255226	268148	281159	294249	307411	320640
		48	0	0	0	0	0	0	0	0	2.75859	103.331	459.49	1035.95	1814.47	2774.6	3914.69	5244.91	6739.87	8397.35	10235.5	12231.4	14378.1	16700.3	19173.2	21792.3	24581.1	27510	30587.6	33825.9	37199.2	40720.8	44391	48187	52139.4	56224.4	60434	64795.4	69275.9	73890.4	78637.4	83495	88499.6	93616	98851.1	104217	109680	115281	120984
		49	0	0	0	0	0	1.32617	132.361	616.603	1355.05	2285.33	3390.27	4662.03	6091.86	7674.57	9407.68	11291.8	13324.4	15506.1	17836.4	20316.5	22945	25721.3	28645.2	31716.2	34930.9	38290.3	41794.2	45439.5	49225.4	53149.8	57213	61411.5	65743.9	70208.4	74803.7	79526.6	84375.9	89349.5	94444.7	99659.8	104992	110445	116013	121697	127492	133399	139412
		50	0	10.5817	18.0488	22.391	25.077	26.8423	28.0782	29.0014	29.7324	30.339	30.8615	31.452	37.9043	140.202	724.981	1855.78	3464.18	5512.54	7975.95	10833.4	14064.8	17650.2	21582	25843.2	30422.2	35301.8	40481.8	45954.8	51703.2	57716.2	63989.8	70515.3	77281.7	84301.4	91564.4	99046.3	106739	114626	122739	131131	139650	148354	157210	166210	175348	184641	194079
	10	1	0	0	0	0	0	0	0	0	0	0	0	0	0	0	0	16.4124	158.486	458.716	1047.1	2265	4381.67	7269.46	10751.4	14871.7	19638.3	24903.9	30580.3	36127.8	41426	47374	53799	60030.7	65588.4	70974.5	76603.9	82169.5	87311.8	92193.9	97134	102177	107052	111665	116217	120844	125535	130120	134539
		2	0	39.4879	72.3563	91.3267	102.963	110.574	116.275	311.475	1371.83	3065.22	5248.44	7849.33	10819	14132.4	17775.3	21732.3	25988.3	30537.1	35368.8	40474.8	45843.9	51466.2	57334.8	63443.7	69780.5	76334.7	83098	90061	97218	104559	112076	119755	127593	135580	143711	151980	160376	168899	177539	186291	195147	204102	213151	222290	231510	240813	250187
		3	0	0	0	0	0	0	0	123.753	1057.77	2658.62	4814.35	7446.1	10500.7	13948.1	17766.1	21934.8	26437.1	31263.1	36407.4	41856.2	47592.3	53610.5	59905.5	66461.9	73265.6	80319.8	87603.5	95105.6	102814	110724	118840	127147	135628	144274	153086	162061	171183	180441	189832	199369	209027	218789	228662	238650	248738	258914	269178
		4	0	0	0	0	0	0	0	0	0	0	0	0	0	0	0	4.98877	64.2105	375.66	1152.78	2449.44	4246.95	6518.23	9239.08	12404.2	16017.9	20034.5	24544.7	29507	34617.7	40042.5	45767.1	51779.8	58103.2	64900	71785	78901.7	86243.9	93814.1	101575	109532	117677	126003	134500	143160	151978	160958	170075
		5	0	6.76577	12.3102	15.6579	17.7877	19.2144	20.2226	20.9764	21.5764	22.7392	60.0702	500.42	1460.27	2885.55	4749.6	7018.22	9667.54	12683.4	16055.1	19764	23794.7	28140	32792.1	37734.2	42955.7	48449.1	54204.3	60214.3	66468.1	72953.3	79666.5	86595.7	93736.1	101081	108627	116360	124277	132369	140627	149048	157621	166345	175212	184221	193364	202641	212039
		6	0	5.55144	9.91692	12.3705	13.8492	14.8013	15.4555	15.9352	16.3084	16.6134	16.8721	17.0978	17.2986	17.4813	17.7288	21.0819	80.9847	534.278	1583.03	3161.14	5236.13	7781.36	10773.3	14189.2	18012.2	22215.5	26793.2	31763	37124.5	42851.7	48957.1	55393.3	62154.5	69238.1	76604.3	84260.1	92190.5	100362	108796	117451	126315	135402	144667	154146	163791	173613	183601
		7	0	3.30322	8.17745	11.2605	14.1181	16.9604	18.8252	20.0397	26.283	371.227	1818.4	4293.54	7616	11646.4	16291.4	21481.2	27157.7	33274.1	39793	46675.1	53883.4	61394.1	69182.2	77225.1	85502.6	93997.2	102691	111567	120602	129789	139113	148553	158101	167753	177496	187319	197216	207182	217210	227290	237418	247595	257824	268104	278436	288823	299255
		8	0	0	0	0	0	0	0	0	0	0	0	0	0	0	0	0	0	51.9116	775.382	2789.36	5817.73	9726.34	14381.7	19774.9	25748.7	32180.8	39071.2	46281.4	53757.6	61531.1	69459.1	77536.5	85805.6	94152.2	102568	111110	119688	128312	137024	145750	154481	163284	172087	180888	189716	198590	207457
		9	0	0	0	0	0	0	0	11.566	618.955	2565.47	5421.31	8948.69	13142.9	17878.6	23131.8	28862.9	34986	41514.6	48387.4	55559.6	63050.9	70822.8	78829.4	87051.4	95525.2	104181	112985	121961	131105	140363	149724	159207	168819	178496	188246	198063	207979	217961	227979	238034	248134	258292	268490	278708	288947	299205	309488
		10	0	0	0	0	0	0	0	0	0	0	0	0	0	0	22.9094	203.376	630.587	1287.21	2162.95	3250.57	4543.19	6036.57	7725.18	9606.73	11676.6	13934.7	16362.4	18968.3	21747.6	24699	27831.9	31112.9	34554.9	38157.2	41913.1	45846	49960.8	54190.9	58562.4	63075.3	67724.1	72508.4	77448.5	82458.6	87599.4	92866.3	98255.2
		11	0	2.61204	4.33496	5.14389	5.56954	5.82223	24.8575	832.694	3008.24	6100.37	9899.79	14293.3	19216.2	24616.7	30467.3	36739.2	43399.5	50430.2	57812	65536.4	73586.1	81944.8	90589.8	99508.2	108679	118093	127742	137613	147692	157960	168403	179011	189772	200679	211724	222901	234204	245626	257158	268790	280517	292327	304212	316172	328194	340270	352409
		12	0	2.79539	8.72755	12.5773	15.1025	16.8085	17.9924	18.836	19.4516	19.9116	20.2629	20.5372	20.781	22.0657	43.8885	242.948	969.991	2231.34	3948.06	6068.42	8537.99	11313.3	14368.1	17681.1	21221.9	24962.1	28889.4	32996	37264.1	41677.1	46221.7	50888.6	55673.5	60570.2	65558	70632.4	75798.5	81039.2	86343.8	91721.3	97159.6	102646	108194	113788	119419	125100	130818
		13	0	0	0	0	0	0	0	0	0	0	0	0	0	0	0	0	0	1.0392	16.1009	187.263	1067.8	2809.15	5306.09	8489.33	12340	16832.6	21928.6	27591.6	33754	40375.3	47427.5	54883.1	62719.3	70904.8	79413.6	88208	97271	106579	116118	125867	135822	145955	156254	166703	177301	188022	198864
		14	0	0	0	0	0	0	0	0	0	0	0	0	0	0	0	2.42468	30.0783	197.692	651.416	1401	2414.27	3665.51	5134.15	6803.59	8661.52	10694.9	12892.1	15245.7	17742.6	20374.8	23149.3	26051.4	29071.5	32220.7	35470.4	38817.9	42275.8	45818.2	49446.2	53169	56962.8	60834.7	64785.3	68790.8	72873.1	77013.7	81200.4
		15	0	1.14022	2.54309	3.31245	3.7609	4.04236	4.2284	4.3885	9.73171	254.558	1308.42	2993.84	5234.32	7970.94	11153.7	14744	18710.9	23033.2	27692.6	32667.5	37948.3	43512	49335	55409.6	61725.9	68263.2	75005.1	81942.1	89057.8	96350.7	103811	111420	119165	127035	135033	143150	151368	159683	168090	176595	185175	193822	202536	211328	220175	229065	238018
		16	0	1.17865	2.78411	3.73017	37.3099	1636.69	4867.51	8939.34	13515	18490.5	23829.4	29504.5	35523.6	41873.7	48539.4	55525.8	62819.2	70405.7	78290.4	86447.7	94868.6	103564	112514	121707	131165	140862	150809	161012	171461	182128	193004	204072	215320	226733	238297	249992	261824	273779	285832	297980	310223	322557	334964	347432	359961	372546	385180
		17	0	0	0	0	0	0	0	0	0	0	0	37.016	413.353	1221.09	2400.48	3928.46	5779.92	7941.38	10395.9	13136.3	16152.3	19446.7	23017.1	26856.1	30952.1	35299.6	39890.3	44717.4	49777.2	55062.6	60567.1	66286.1	72214.5	78347.6	84677.5	91199.1	97905.6	104790	111851	119081	126475	134029	141741	149602	157608	165754	174038
		18	0	1.16683	3.11856	4.58615	5.73146	6.60862	7.28353	7.83008	18.9195	314.516	1170.32	2420.3	3969.24	5754.38	7732.71	9875.71	12163.8	14583.6	17125.9	19785.4	22559.3	25441.9	28427.7	31513	34693.4	37965.7	41325.9	44771	48297.7	51902.3	55587.3	59357.8	63206.3	67130.9	71131.2	75201.7	79335.6	83535.5	87796.1	92110.1	96471.3	100883	105339	109836	114380	118959	123574
		19	0	0	0	0	0	0	0	0	61.941	886.199	2736.81	5380.12	8703.17	12617.1	17062.4	22033.8	27493.4	33414.7	39751	46494.5	53615.5	61101.4	68944.6	77108.7	85603.9	94371.8	103444	112755	122348	132149	142204	152448	162916	173570	184405	195432	206603	217960	229430	241066	252807	264687	276688	288783	301016	313313	325726
		20	0	0	0	0	0	0	0	0	7.56871	136.03	501.508	1141.45	2051.42	3215.21	4615.73	6236.17	8060.93	10072.9	12251.1	14572.6	17029.3	19626.2	22360.3	25224	28211	31313.2	34521.6	37826.8	41218.8	44689.4	48234.2	51855.1	55547.1	59308.2	63133.2	67020.5	70964.1	74959.3	79002.2	83088.8	87218	91387.2	95596.7	99843.4	104125	108439	112784
		21	0	63.805	145.939	181.132	197.777	206.723	212.104	215.621	218.373	260.536	1024.23	3080.94	6176.11	10143	14860.5	20237.6	26205	32706.8	39691.9	47121.6	54972.8	63222.3	71796.7	80794.7	90035.5	99703.1	109563	119846	130259	141034	151936	163131	174430	185936	197581	209368	221302	233284	245464	257633	270018	282379	294845	307375	319902	332572	345175
		22	0	0	4.25866	7.36395	9.77118	11.6565	13.1427	14.327	15.2838	16.0677	16.7188	17.2673	17.736	18.1808	20.0648	46.8631	238.61	654.54	1383.83	2358.95	3588.91	5062.02	6720.4	8619.41	10661.1	12928.3	15319.1	17911.9	20621.1	23499.7	26507.6	29643.6	32921.1	36293.2	39813.5	43403.9	47135.1	50937.6	54849.4	58853.8	62929.3	67116.4	71350.4	75692.6	80085.4	84559.2	89101.9
		23	0	0	0	0	0	0	0	0	0	0	0	12.2409	208.031	801.164	1744.82	3034.19	4648.48	6573.44	8800.07	11323.1	14127	17202.3	20543	24145	28000.5	32103.6	36447.2	41025.5	45830.5	50860.8	56113.7	61580.2	67256.1	73137.5	79222.5	85504	91967.9	98619.6	105457	112470	119651	127004	134524	142200	150030	158020	166158
		24	0	1.33988	2.86681	3.91064	4.63863	5.16204	5.55285	5.85841	6.10885	6.32297	6.5124	6.69261	7.14444	15.5104	122.328	453.499	1004.47	1766.97	2734.15	3899.03	5256.68	6803.51	8534.41	10446.2	12536.6	14801.8	17239.2	19846.1	22620.7	25559.1	28659.1	31919.4	35336.7	38906.6	42628.4	46500.5	50518.6	54681.4	58988.1	63435.7	68020.3	72740	77593.4	82579.4	87695.4	92938.9	98307
		25	0	0	0	0	0	0	0	0	0	0	0	0	0	0	0	23.791	410.552	2118.19	4995.2	8821.87	13497.6	18900.9	24917.4	31455.4	38447.8	45829.4	53541.5	61541	69787.4	78244.8	86888.3	95689.1	104621	113672	122820	132054	141360	150729	160156	169628	179135	188685	198257	207859	217480	227122	236785
		26	0	12.7996	28.8538	37.6028	42.6367	45.6908	47.6369	48.9347	49.8378	50.9666	232.384	1549.5	3840.74	6906.91	10650.1	14966.7	19773.6	25065.6	30766.6	36788.4	43096.8	49670.9	56521.2	63554.7	70733.2	78109.1	85651.6	93288.2	101014	108898	116829	124798	132911	141044	149176	157435	165683	173932	182280	190596	198938	207335	215685	224088	232513	240877	249334
		27	0	135.568	258.555	335.539	385.884	420.341	445.142	464.001	479.117	491.801	502.82	512.645	521.572	529.8	537.465	544.663	551.478	558.259	570.415	641.776	1003.89	1746.98	2834.31	4261.17	6043.83	8173.02	10636.8	13422	16527.8	19936.1	23642.2	27641.5	31917.1	36472.9	41293.7	46373.2	51711.1	57290.4	63116.7	69172.9	75458.7	81965.1	88690	95622.7	102755	110095	117617
		28	0	1.24414	2.59604	3.56283	4.26487	4.78614	5.184	5.5345	10.8722	139.162	514.829	1081.62	1822.17	2737.02	3816.76	5058.71	6458.3	8010.67	9713.54	11565	13563.4	15710.5	18001.7	20433.1	23000.2	25703.7	28544.7	31517.8	34618.6	37844.7	41202.2	44680.4	48276.8	51994.4	55830.6	59779.7	63838.7	68014.5	72293.3	76673.5	81163.2	85752.7	90433.9	95223.7	100102	105071	110138
		29	0	0	0	0	0	0	1.48087	300.859	1831.38	4180.24	7136.43	10579	14443	18689.1	23286.3	28216	33457.4	38994.1	44813.3	50896.6	57228.1	63791.2	70570.8	77547.7	84713	92051.2	99554.7	107210	115007	122934	130978	139129	147378	155724	164156	172668	181252	189898	198602	207355	216154	225001	233893	242824	251794	260793	269823
		30	0	7.78787	14.3925	19.0047	22.2984	24.7011	26.4896	27.8466	28.8949	29.7194	30.379	30.9154	31.3585	31.7302	32.0473	32.3574	33.5239	46.8196	161.605	712.565	1757.68	3181.35	4932.25	6967.39	9258.47	11783.7	14524.1	17462.5	20584.2	23875.8	27326.6	30924.6	34663.8	38534.6	42525.9	46628.2	50837.6	55148	59552.4	64046.3	68621.4	73274.4	77998.4	82788.6	87641.6	92550.6	97513.8
		31	0	7.43272	20.0125	28.7556	36.2303	41.648	45.6739	48.8751	55.9423	249.894	930.939	2024.69	3476.01	5251.05	7327.97	9691.9	12329.3	15229.1	18384.5	21805.3	25463.2	29365.6	33540.3	37884.6	42470.7	47248.5	52245.2	57528	62915.1	68499.2	74352.3	80321.8	86466.2	93053.8	99622.4	106322	113212	120285	127603	134947	142420	149998	157717	165630	173663	181832	190133
		32	0	0	0	0	0	0	0	0	0	0	0	0	0	0	0	3.78267	61.7199	515.073	1647.45	3313.92	5437.91	7952.76	10819.5	14005.4	17480.5	21215.1	25185	29376.2	33770.3	38341.1	43072.5	47967.9	53021.4	58230.1	63569.8	69026.1	74603.6	80275.3	86052.4	91911.2	97859.9	103873	109960	116105	122305	128559	134854
		33	0	0	0	0	35.7528	1174.55	3632.44	6720.47	10319.9	14188.6	18483.4	23060.8	27930.4	33151	38743.1	44607.6	50744.7	57212.9	64015.7	71069.9	78370.1	85950.6	93844	101949	110265	118797	127630	136643	145833	155192	164762	174559	184484	194541	204730	215107	225642	236278	247015	257853	268822	279944	291138	302406	313743	325158	336719
		34	0	0	1.23487	1.74117	2.11482	2.41381	2.65943	2.87055	3.06049	3.23555	3.41126	8.18169	66.2955	251.377	598.377	1127.55	1839.31	2730.79	3797.86	5034.49	6435.35	7994.08	9704.88	11561.4	13556.8	15682.8	17930.8	20294	22768.2	25349.9	28036.1	30823.8	33710.2	36692.4	39767.6	42932.5	46184.1	49518.8	52932.9	56422	59981.4	63604.9	67283.2	71003.2	74749.3	78508.6	82275.8
		35	0	23.4842	34.6965	39.1541	41.2256	42.3208	42.9676	43.3885	43.6852	43.9082	44.0836	44.2265	44.3457	44.4471	44.5344	44.6105	44.6775	44.7408	44.9219	48.3323	100.029	550.43	2170.1	4852.49	8465.59	12921.2	18141.9	24058.1	30613.1	37756.8	45430.5	53586.6	62180.6	71176.1	80543.2	90252.4	100269	110581	121136	131938	142956	154212	165654	177243	188972	200921	212948
		36	0	0	2.80117	4.08862	4.83208	5.28532	5.57589	5.77112	5.91044	12.216	466.329	2125.96	4781.29	8199.21	12298.9	16898.7	22038.1	27514.4	33404.4	39743.2	46339.8	53167.6	60267	67669	75219.5	82903.8	90713	98764.2	106948	115199	123510	131910	140488	149097	157730	166385	175098	183947	192799	201648	210500	219362	228340	237342	246331	255306	264272
		37	0	0	2.61431	3.769	4.53025	5.05087	5.41965	5.69002	5.89504	6.0556	6.18512	6.29227	6.3836	6.76692	30.9134	382.586	1192.99	2695.81	4738.82	7436.56	10565.5	14240.6	18281.2	22769.5	27568.7	32749	38191.1	43948.9	49934.5	56179.5	62624.1	69278.3	76117.4	83114.2	90276.7	97562.9	104999	112529	120191	127932	135787	143707	151723	159789	167949	176139	184412
		38	0	53.5106	102.891	136.72	160.511	177.77	190.775	201.013	209.532	231.435	459.615	949.581	1656.94	2580.74	3717.49	5057.51	6593.3	8320.76	10240	12345.3	14633.3	17099.6	19742.2	22563.5	25557.5	28720.7	32055.3	35556.2	39217.6	43042.3	47026.4	51162.6	55454.1	59895.7	64482.2	69220.8	74099.1	79118.1	84278.5	89567.4	94996.2	100548	106235	112042	117973	124027	130195
		39	0	0	0	0	0	0	0	0	0	0	0	0	0	0	0	0	0	1.4384	31.6588	170.961	499.146	1066.77	1875.86	2943.39	4261.15	5803.09	7560.17	9526.61	11686.7	14023.3	16527.4	19192	22006.6	24956	28035.6	31234.5	34544.8	37959.1	41468.3	45064.6	48741	52491.1	56308.7	60188.6	64127.9	68127.3	72185.6
		40	0	0	0	0	0	0	351.958	2052.43	4589.47	7683.87	11182.6	14946.3	18911.9	23038.5	27293.9	31687.5	36204.6	40833.5	45574.4	50417.8	55367	60426	65589.9	70850	76199.6	81634.7	87156.5	92760.3	98436.8	104186	110007	115896	121841	127835	133880	139985	146130	152315	158548	164813	171108	177444	183804	190184	196596	203024	209468
		41	0	0	0	0	0	0	0	0	0	3.23338	173.756	735.556	2095.96	4628.56	7462.29	11041.1	15210.5	19559.1	24620.2	29884.8	35387.2	41448.4	47498	53888.1	60605	67275.6	74358.3	81546	88745	96340.4	103874	111518	119455	127253	135249	143402	151415	159679	167977	176174	184634	193029	201385	209976	218442	226928	235602
		42	0	1.42303	2.73331	5.4963	7.49701	8.71732	10.496	104.307	1054.98	2992.65	5662.82	8930.78	12722.8	16989.7	21694.6	26807	32314.8	38187.7	44411.8	50969.8	57850.2	65042	72485.3	80259.2	88248.2	96523.3	105015	113802	122714	131845	141199	150790	160502	170427	180537	190824	201272	211936	222757	233720	244844	256080	267436	278839	290305	301952	313670
		43	0	67.4155	152.213	210.595	251.998	629.082	2005.93	4031.28	6545.87	9426.96	12563.7	15880.6	19337.5	22909.5	26590	30372.2	34255.8	38239	42321.8	46502.9	50785.6	55167.9	59649.2	64229.9	68904.1	73670.9	78527	83468.4	88496.2	93604.8	98794.9	104059	109393	114793	120252	125771	131346	136973	142654	148383	154159	159977	165831	171724	177662	183633	189632
		44	0	0	0	0	0	0	1.03514	1.06369	3.11017	335.522	2044.35	4817.56	8431.92	12733.4	17661.6	23117.9	29014.5	35295.6	41916.7	48831.7	56008.5	63426.6	71092.7	78950.1	86966.8	95126.9	103410	111836	120400	129058	137789	146569	155422	164384	173391	182431	191495	200600	209784	218980	228176	237378	246653	255937	265207	274465	283796
		45	0	0	0	0	0	0	0	0	91.1395	1013.43	2801.42	5236.7	8200.78	11618.1	15434.8	19611.6	24115.9	28924.4	34032.8	39413.9	45050.4	50923	57018.3	63311.1	69791.7	76449.3	83269.3	90241.7	97348.3	104582	111931	119384	126940	134580	142306	150109	157986	165930	173933	181985	190090	198239	206435	214664	222937	231239	239571
		46	0	0	1.23905	1.68763	2.00799	2.24271	2.41998	2.55869	2.6715	2.76682	2.85009	2.9248	2.99325	3.05758	3.14117	3.83345	14.6381	118.2	450.626	994.838	1739.61	2678.71	3807.61	5121.97	6617.65	8291.03	10149.5	12198.7	14382	16728.6	19295	22009.4	24846.1	27861	31028.4	34336.6	37893.2	41478.3	45183.5	49020.9	52985.7	57076.2	61289.3	65622.5	70073.4	74639.7	79317.8
		47	0	3.53575	5.20171	5.86733	6.17743	6.34206	6.4397	6.50348	6.54863	6.58268	6.61044	6.7193	12.8627	207.243	1579.92	4134.73	7676.53	12086.3	17269.8	23158.8	29723.3	36902.1	44644.2	52901.3	61627.1	70780.1	80326.3	90239.7	100483	111028	121853	132936	144257	155798	167538	179466	191561	203811	216204	228726	241365	254116	266968	279909	292930	306026	319196
		48	0	0	0	0	0	0	0	0	2.51896	102.863	453.57	1018.81	1780.22	2722.51	3835.06	5136.64	6602.4	8225.78	10022.4	11978.9	14083.6	16349.2	18773.4	21338.9	24065.7	26941.7	29953.4	33125.4	36437.9	39882.4	43484.3	47216.3	51079.4	55092.7	59226.9	63499.8	67905.7	72426	77094.4	81878.3	86781.6	91817.2	96956.2	102231	107615	113105	118723
		49	0	0	0	0	0	1.18584	130.038	603.975	1327.84	2239.7	3324.7	4571.96	5972.54	7521.95	9218.85	11062.4	13052.9	15191.6	17477.5	19910.4	22488.7	25212.3	28080.8	31093.6	34249	37545.9	40984.8	44563.2	48280.6	52134.3	56123.4	60245.8	64498.9	68881.9	73391.9	78027.2	82787.1	87672.2	92680.5	97809.4	103056	108418	113894	119481	125177	130981	136890
		50	0	1.39562	2.48514	3.11959	3.51236	3.77057	3.95121	4.08593	4.19252	4.28098	4.35867	4.56916	10.7157	111.369	683.763	1790.18	3365.84	5378.11	7800.19	10612.8	13794.3	17328.4	21201.2	25398.4	29909.3	34723.5	39831.9	45225.6	50894.8	56819.3	62996.1	69433.7	76109.2	83021.2	90161.6	97532.7	105113	112903	120897	129096	137489	146036	154692	163481	172403	181481	190733
[truncated: 4 more columns]

## Sheet: Suppl Data 15
Model	Rank	Fendiline Concentration (µM)
		0	0.5	1	2	4	6	8	10
VP40 only	2	1	0.769351	0.614358	0.438464	0.308924	0.27073	0.257769	0.253257
	3	1	0.769351	0.614358	0.438464	0.308924	0.27073	0.257769	0.253257
	4	1	0.769351	0.614358	0.438464	0.308924	0.27073	0.257769	0.253257
	5	1	0.769351	0.614358	0.438464	0.308924	0.27073	0.257769	0.253257
	6	1	0.769351	0.614358	0.438464	0.308924	0.27073	0.257769	0.253257
	7	1	0.769351	0.614358	0.438464	0.308924	0.27073	0.257769	0.253257
	9	1	0.769351	0.614358	0.438464	0.308924	0.27073	0.257769	0.253257
	10	1	0.769351	0.614358	0.438464	0.308924	0.27073	0.257769	0.253257
	11	1	0.769351	0.614358	0.438464	0.308924	0.27073	0.257769	0.253257
	12	1	0.830576	0.706759	0.553538	0.428107	0.387954	0.373805	0.368894
	13	1	0.769351	0.614358	0.438464	0.308924	0.27073	0.257769	0.253257
	14	1	0.830576	0.706759	0.553538	0.428107	0.387954	0.373805	0.368894
	15	1	0.769351	0.614358	0.438464	0.308924	0.27073	0.257769	0.253257
	16	1	0.769351	0.614358	0.438464	0.308924	0.27073	0.257769	0.253257
	17	1	0.769351	0.614358	0.438464	0.308924	0.27073	0.257769	0.253257
	18	1	0.830576	0.706759	0.553538	0.428107	0.387954	0.373805	0.368894
	19	1	0.769351	0.614358	0.438464	0.308924	0.27073	0.257769	0.253257
	20	1	0.855838	0.734726	0.569888	0.42578	0.378672	0.362213	0.356259
	21	1	0.769351	0.614358	0.438464	0.308924	0.27073	0.257769	0.253257
	22	1	0.830576	0.706759	0.553538	0.428107	0.387954	0.373805	0.368894
	23	1	0.769351	0.614358	0.438464	0.308924	0.27073	0.257769	0.253257
	24	1	0.769351	0.614358	0.438464	0.308924	0.27073	0.257769	0.253257
	25	1	0.840208	0.721683	0.572404	0.44763	0.407119	0.392894	0.387745
	27	1	0.769351	0.614358	0.438464	0.308924	0.27073	0.257769	0.253257
	28	1	0.769351	0.614358	0.438464	0.308924	0.27073	0.257769	0.253257
	29	1	0.769351	0.614358	0.438464	0.308924	0.27073	0.257769	0.253257
	30	1	0.830576	0.706759	0.553538	0.428107	0.387954	0.373805	0.368894
	31	1	0.769351	0.614358	0.438464	0.308924	0.27073	0.257769	0.253257
	32	1	0.830576	0.706759	0.553538	0.428107	0.387954	0.373805	0.368894
	33	1	0.769351	0.614358	0.438464	0.308924	0.27073	0.257769	0.253257
	34	1	0.855838	0.734726	0.569888	0.42578	0.378672	0.362213	0.356259
	35	1	0.769351	0.614358	0.438464	0.308924	0.27073	0.257769	0.253257
	36	1	0.840208	0.721683	0.572404	0.44763	0.407119	0.392894	0.387745
	37	1	0.840208	0.721683	0.572404	0.44763	0.407119	0.392894	0.387745
	38	1	0.769351	0.614358	0.438464	0.308924	0.27073	0.257769	0.253257
	39	1	0.855838	0.734726	0.569888	0.42578	0.378672	0.362213	0.356259
	40	1	0.830576	0.706759	0.553538	0.428107	0.387954	0.373805	0.368894
	41	1	0.840208	0.721683	0.572404	0.44763	0.407119	0.392894	0.387745
	42	1	0.769351	0.614358	0.438464	0.308924	0.27073	0.257769	0.253257
	43	1	0.830576	0.706759	0.553538	0.428107	0.387954	0.373805	0.368894
	44	1	0.840208	0.721683	0.572404	0.44763	0.407119	0.392894	0.387745
	45	1	0.840208	0.721683	0.572404	0.44763	0.407119	0.392894	0.387745
	46	1	0.769351	0.614358	0.438464	0.308924	0.27073	0.257769	0.253257
	47	1	0.769351	0.614358	0.438464	0.308924	0.27073	0.257769	0.253257
	48	1	0.769351	0.614358	0.438464	0.308924	0.27073	0.257769	0.253257
	49	1	0.769351	0.614358	0.438464	0.308924	0.27073	0.257769	0.253257
	50	1	0.769351	0.614358	0.438464	0.308924	0.27073	0.257769	0.253257
NP+VP40	2	1	0.956487	0.907408	0.811099	0.685153	0.631986	0.61084	0.603807
	3	1	0.955043	0.905003	0.80607	0.677568	0.623903	0.603724	0.595913
	4	1	0.914207	0.827994	0.688575	0.539914	0.487755	0.464382	0.466316
	5	1	0.931983	0.859352	0.729498	0.578797	0.522328	0.502102	0.494528
	6	1	0.908722	0.820305	0.693317	0.547419	0.494021	0.473176	0.466029
	7	1	0.968344	0.933262	0.869022	0.785123	0.747205	0.732411	0.726782
	9	1	0.969958	0.937998	0.877754	0.796677	0.759435	0.745018	0.739703
	10	1	0.886682	0.771298	0.596393	0.432653	0.377667	0.359349	0.353464
	11	1	0.964115	0.924722	0.851382	0.752309	0.708625	0.69135	0.685053
	12	1	0.947068	0.898168	0.819865	0.731314	0.695821	0.68269	0.677015
	13	1	0.932244	0.860592	0.743674	0.611075	0.559926	0.54098	0.534231
	14	1	0.9207	0.845859	0.737149	0.622336	0.57934	0.561452	0.555349
	15	1	0.96041	0.915046	0.83038	0.717865	0.66989	0.650839	0.643743
	16	1	0.974954	0.945892	0.884459	0.795937	0.75818	0.743469	0.734078
	17	1	0.913215	0.825759	0.682131	0.529795	0.472508	0.452098	0.444553
	18	1	0.957933	0.916906	0.838241	0.736016	0.699771	0.68405	0.68632
	19	1	0.954939	0.907687	0.820321	0.707164	0.659221	0.641046	0.632767
	20	1	0.979961	0.954297	0.889657	0.787189	0.740246	0.723134	0.716147
	21	1	0.965861	0.931511	0.861005	0.771782	0.731138	0.713521	0.711766
	22	1	0.917325	0.844369	0.730897	0.613615	0.570005	0.553605	0.548208
	23	1	0.902487	0.803895	0.645222	0.486005	0.431541	0.411795	0.404978
	24	1	0.865787	0.741715	0.562783	0.4041	0.353398	0.335971	0.329433
	25	1	0.958546	0.919224	0.855385	0.781055	0.756142	0.743646	0.741227
	27	1	0.908304	0.793498	0.614811	0.452805	0.398288	0.379311	0.373609
	28	1	0.904279	0.802551	0.633562	0.465885	0.408588	0.388654	0.381461
	29	1	0.969739	0.936265	0.870923	0.780785	0.739566	0.723179	0.717061
	30	1	0.915866	0.861903	0.748829	0.635546	0.589689	0.567199	0.571723
	31	1	0.909996	0.825479	0.676309	0.519489	0.464964	0.445666	0.439136
	32	1	0.943058	0.886582	0.802665	0.715337	0.680286	0.665698	0.655738
	33	1	0.953881	0.90597	0.819177	0.707027	0.659681	0.641437	0.634083
	34	1	0.957118	0.906368	0.806038	0.67543	0.62164	0.601725	0.594196
	35	1	0.918817	0.846012	0.728135	0.604997	0.55797	0.540079	0.533921
	36	1	0.972482	0.935372	0.891405	0.830477	0.804114	0.79425	0.790064
	37	1	0.950112	0.902242	0.822694	0.730937	0.694313	0.68028	0.675146
	38	1	0.871756	0.756474	0.583677	0.424899	0.372734	0.354155	0.347987
	39	1	0.90868	0.830193	0.70605	0.579049	0.533737	0.517261	0.511035
	40	1	0.969853	0.940859	0.892357	0.833147	0.807541	0.797261	0.792865
	41	1	0.946617	0.900262	0.829986	0.751398	0.719484	0.70743	0.702623
	42	1	0.948628	0.89746	0.801397	0.681875	0.628855	0.614942	0.603547
	43	1	0.962194	0.925509	0.862141	0.785223	0.752186	0.739183	0.734563
	44	1	0.972691	0.946614	0.898397	0.84219	0.8181	0.808556	0.805175
	45	1	0.951554	0.9193	0.866002	0.790532	0.764177	0.75092	0.748837
	46	1	0.88824	0.775855	0.596974	0.431888	0.378471	0.357894	0.353029
	47	1	0.946275	0.912205	0.811472	0.716093	0.673332	0.653914	0.650076
	48	1	0.876424	0.755665	0.577593	0.417329	0.365497	0.347306	0.340676
	49	1	0.889767	0.778587	0.607933	0.445137	0.391078	0.372018	0.365424
	50	1	0.914944	0.819303	0.676163	0.524589	0.471076	0.452356	0.444693
